# Supplementary material for: SZBC-AI4TCM: a comprehensive web-based computing platform for traditional Chinese medicine research and development
Source: Front Pharmacol. 2025 Nov 17;16:1698202. doi: 10.3389/fphar.2025.1698202 (PMC12665764; doi:10.3389/fphar.2025.1698202)
Supplement: Supplementary file 1 [file Table2.xlsx]

## Sheet: Table S2-1
Table S2-1. List of 399 Alzheimer’s disease (AD)-related formulas extracted from the Syndrome-Prescription Database in the SZBC-AI4TCM platform
Accession	Indication	Prescription	Herbs_pinyin	Herbs_ch
AD1	Alzheimer's disease	陈无择琥珀散	Ren Shen、Bai Shao、Tie Luo、Zhu Sha、Ci Shi、Hu Po、Niu Huang、Yuan Zhi、Shi Chang Pu	人参、白芍、铁落、朱砂、磁石、琥珀、牛黄、远志、石菖蒲
AD2	Alzheimer's disease	醒迷至宝丹	Dan Nan Xing、Suan Zao Ren、Yuan Zhi、Fu Shen、Chai Hu、Chuan Bei Mu、Ban Xia Qu、Chen Pi、Sha Ren、Gan Cao、Mu Xiang	胆南星、酸枣仁、远志、茯神、柴胡、川贝母、半夏曲、陈皮、砂仁、甘草、木香
AD3	Alzheimer's disease	蛮煎	Di Huang、Mai Dong、Bai Shao、Shi Chang Pu、Shi Hu、Mu Dan Pi、Fu Shen、Chen Pi、Mu Tong、Zhi Mu	地黄、麦冬、白芍、石菖蒲、石斛、牡丹皮、茯神、陈皮、木通、知母
AD4	Alzheimer's disease	无名方1	Hou Po、Chen Pi、Cang Zhu、Zhi Ju Zi、Fa Ban Xia、Bai Zhi、Cao Guo、Zhi Shi、Shan Ci Gu	厚朴、陈皮、苍术、枳椇子、法半夏、白芷、草果、枳实、山慈菇
AD5	Alzheimer's disease	无名方2	Ling Yang Jiao、Sang Ye、Mu Dan Pi、Zhi Zi、Gou Teng、Tian Zhu Huang、Lian Qiao、Mai Dong、Fu Shen、Yuan Zhi、Qing Dai、Mu Li、Shi Jue Ming	羚羊角、桑叶、牡丹皮、栀子、钩藤、天竺黄、连翘、麦冬、茯神、远志、青黛、牡蛎、石决明
AD6	Alzheimer's disease	调元散	Shan Yao、Ren Shen、Fu Ling、Fu Shen、Bai Zhu、Bai Shao、Shu Di Huang、Dang Gui、Huang Qi、Chuan Xiong、Gan Cao、Shi Chang Pu	山药、人参、茯苓、茯神、白术、白芍、熟地黄、当归、黄芪、川芎、甘草、石菖蒲
AD7	Alzheimer's disease	转呆丹	Ren Shen、Bai Shao、Dang Gui、Ban Xia、Chai Hu、Suan Zao Ren、Fu Zi、Shi Chang Pu、Liu Shen Qu、Fu Shen、Tian Hua Fen、Bai Zi Ren	人参、白芍、当归、半夏、柴胡、酸枣仁、附子、石菖蒲、六神曲、茯神、天花粉、柏子仁
AD8	Alzheimer's disease	指迷汤	Ren Shen、Bai Zhu、Ban Xia、Liu Shen Qu、Tian Nan Xing、Gan Cao、Chen Pi、Shi Chang Pu、Fu Zi、Rou Dou Kou	人参、白术、半夏、六神曲、天南星、甘草、陈皮、石菖蒲、附子、肉豆蔻
AD9	Alzheimer's disease	启心救胃汤	Ren Shen、Fu Ling、Jie Zi、Shi Chang Pu、Liu Shen Qu、Ban Xia、Tian Nan Xing、Huang Lian、Gan Cao、Zhi Ke	人参、茯苓、芥子、石菖蒲、六神曲、半夏、天南星、黄连、甘草、枳壳
AD10	Alzheimer's disease	苏心汤	Bai Shao、Dang Gui、Ren Shen、Fu Ling、Ban Xia、Zhi Zi、Chai Hu、Fu Zi、Suan Zao Ren、Wu Zhu Yu、Huang Lian	白芍、当归、人参、茯苓、半夏、栀子、柴胡、附子、酸枣仁、吴茱萸、黄连
AD11	Alzheimer's disease	抵当汤	Tao Ren、Da Huang、Shui Zhi、Meng Chong	桃仁、大黄、水蛭、虻虫
AD12	Alzheimer's disease	防风丸1	Fang Feng、Xi Jiao、Fu Shen、Yuan Zhi、Ren Shen、Jiang Can、Fu Zi、Chuan Xiong、Zhu Sha、Qiang Huo、Rou Gui、Dang Gui、Mai Dong	防风、犀角、茯神、远志、人参、僵蚕、附子、川芎、朱砂、羌活、肉桂、当归、麦冬
AD13	Alzheimer's disease	远志散1	Yuan Zhi、Shi Chang Pu、Tie Fen、Rou Gui、Huang Qi、Fang Feng、Dang Gui、Ren Shen、Gan Cao、Shu Di Huang、Chuan Xiong、Fu Shen、Du Huo、Zi Shi Ying、Wu Wei Zi、Mai Dong、Ban Xia	远志、石菖蒲、铁粉、肉桂、黄芪、防风、当归、人参、甘草、熟地黄、川芎、茯神、独活、紫石英、五味子、麦冬、半夏
AD14	Alzheimer's disease	当归散1	Dang Gui、Sheng Ma、Chuan Wu、Tian Dong、Wu Wei Zi、Chi Shao、Yuan Zhi、Du Huo、Ma Huang、Fang Feng、Chuan Xiong、Gan Jiang、Qin Jiao、Rou Gui、Hei Dou、Shi Hu、Zhi Gan Cao、Ren Shen、Fu Ling、Zi Wan、Shi Gao、Huang Qi、Ku Xing Ren	当归、升麻、川乌、天冬、五味子、赤芍、远志、独活、麻黄、防风、川芎、干姜、秦艽、肉桂、黑豆、石斛、炙甘草、人参、茯苓、紫菀、石膏、黄芪、苦杏仁
AD15	Alzheimer's disease	当归散2	Dang Gui、Ling Yang Jiao、Chuan Wu、Huang Qin、Chi Shao、Yuan Zhi、Du Huo、Wu Wei Zi、Fang Feng、Chuan Xiong、Ma Huang、Qin Jiao、Rou Gui、Shi Hu、Ren Shen、Fu Ling、Huang Qi、Wu Jia Pi、Shi Gao、Ku Xing Ren、Zhi Gan Cao	当归、羚羊角、川乌、黄芩、赤芍、远志、独活、五味子、防风、川芎、麻黄、秦艽、肉桂、石斛、人参、茯苓、黄芪、五加皮、石膏、苦杏仁、炙甘草
AD16	Alzheimer's disease	乌头丸	Chuan Wu、Tao Ren、Rou Gui、Qian Hu、Ren Shen、Chuan Xiong、Fang Kui、Gan Sui、Shi Chang Pu、Da Huang、Zi Wan、Fu Ling、Gan Jiang、Shi Gao、Ban Xia、Wu Zhu Yu、Hua Jiao、Xi Xin、Jie Geng	川乌、桃仁、肉桂、前胡、人参、川芎、防葵、甘遂、石菖蒲、大黄、紫菀、茯苓、干姜、石膏、半夏、吴茱萸、花椒、细辛、桔梗
AD17	Alzheimer's disease	铁精散	Tie Fen、Di Huang、Yuan Zhi、Rou Gui、Huang Qi、Zi Shi Ying、Fang Feng、Dang Gui、Ren Shen、Fu Ling、Gan Cao、Bai Zhu、Qiang Huo、Fu Shen、Mai Dong	铁粉、地黄、远志、肉桂、黄芪、紫石英、防风、当归、人参、茯苓、甘草、白术、羌活、茯神、麦冬
AD18	Alzheimer's disease	茯神丸1	Fu Shen、Shi Chang Pu、Yuan Zhi、Fu Ling、Ren Shen、Niu Huang	茯神、石菖蒲、远志、茯苓、人参、牛黄
AD19	Alzheimer's disease	生犀丸	Xi Jiao、Tian Ma、Gui Jia、Niu Huang、Fu Shen、Yuan Zhi、Ren Shen、Rou Gui、Long Chi、Zhu Sha、She Xiang、Bing Pian、Shi Chang Pu、Jin Bo、Ling Yang Jiao、Yin Bo	犀角、天麻、龟甲、牛黄、茯神、远志、人参、肉桂、龙齿、朱砂、麝香、冰片、石菖蒲、金箔、羚羊角、银箔
AD20	Alzheimer's disease	人参丸1	Ren Shen、Rou Gui、Jie Geng、Bai Lian、Fu Ling、Fang Feng、Da Huang、Fang Ji、Gan Jiang、Yin Bo、Niu Xi、Yuan Zhi	人参、肉桂、桔梗、白蔹、茯苓、防风、大黄、防己、干姜、银箔、牛膝、远志
AD21	Alzheimer's disease	硫黄丸	Liu Huang、Gan Jiang、Wu Zhu Yu、Ren Shen、Dang Gui、Fang Feng、Bai Fan、Chuan Wu、Rou Gui、Tian Xiong、Zhi Gan Cao、Hua Jiao、Da Zao Jiao、Zhi Shi、Xi Xin、Ju Hua	硫黄、干姜、吴茱萸、人参、当归、防风、白矾、川乌、肉桂、天雄、炙甘草、花椒、大皂角、枳实、细辛、菊花
AD22	Alzheimer's disease	茯苓丸1	Fu Ling、Long Gu、Yuan Zhi、Fang Feng、Ren Shen、Bai Zi Ren、Mu Li、Da Zao、Gan Cao	茯苓、龙骨、远志、防风、人参、柏子仁、牡蛎、大枣、甘草
AD23	Alzheimer's disease	麦门冬饮	Mai Dong、Fu Ling、Ren Shen、Yuan Zhi、Fang Feng、Chi Shao、Chen Pi	麦冬、茯苓、人参、远志、防风、赤芍、陈皮
AD24	Alzheimer's disease	太一白丸	Lang Du、Rou Gui、Fu Zi、Wu Tou、Bai Shao	狼毒、肉桂、附子、乌头、白芍
AD25	Alzheimer's disease	补心丸	Zi Shi Ying、Shu Di Huang、Shi Chang Pu、Fu Shen、Dang Gui、Fu Zi、Huang Qi、Yuan Zhi、Chuan Xiong、Rou Gui、Long Chi、Ren Shen	紫石英、熟地黄、石菖蒲、茯神、当归、附子、黄芪、远志、川芎、肉桂、龙齿、人参
AD26	Alzheimer's disease	远志汤	Yuan Zhi、Gan Jiang、Bai Zhu、Rou Gui、Huang Qi、Zi Shi Ying、Fang Feng、Dang Gui、Ren Shen、Fu Ling、Gan Cao、Chuan Xiong、Fu Shen、Qiang Huo、Mai Dong、Ban Xia、Da Zao、Wu Wei Zi	远志、干姜、白术、肉桂、黄芪、紫石英、防风、当归、人参、茯苓、甘草、川芎、茯神、羌活、麦冬、半夏、大枣、五味子
AD27	Alzheimer's disease	茯苓丸2	Fu Ling、Di Huang、Dang Gui、Gan Cao、Gan Jiang、Ren Shen、Huang Qi、Chuan Xiong、Rou Gui、Hou Po、Ku Xing Ren	茯苓、地黄、当归、甘草、干姜、人参、黄芪、川芎、肉桂、厚朴、苦杏仁
AD28	Alzheimer's disease	人参丸2	Fu Shen、Ren Shen、Fang Feng、Yuan Zhi、Tian Ma、Ling Yang Jiao、Bai Xian Pi、Long Gu、Suan Zao Ren、Rou Gui、Du Huo、Zhi Gan Cao	茯神、人参、防风、远志、天麻、羚羊角、白鲜皮、龙骨、酸枣仁、肉桂、独活、炙甘草
AD29	Alzheimer's disease	犀角汤	Xi Jiao、Huang Qi、Long Dan、Fu Ling、Ren Shen、Zhi Shi、Huai Jiao	犀角、黄芪、龙胆、茯苓、人参、枳实、槐角
AD30	Alzheimer's disease	天王补心丹1	Ren Shen、Fu Ling、Xuan Shen、Dan Shen、Yuan Zhi、Jie Geng、Di Huang、Wu Wei Zi、Dang Gui、Mai Dong、Tian Dong、Bai Zi Ren、Suan Zao Ren	人参、茯苓、玄参、丹参、远志、桔梗、地黄、五味子、当归、麦冬、天冬、柏子仁、酸枣仁
AD31	Alzheimer's disease	人参养荣汤	Ren Shen、Huang Qi、Chen Pi、Bai Shao、Dang Gui、Gan Cao、Fu Ling、Wu Wei Zi、Yuan Zhi、Bai Zhu、Rou Gui、Shu Di Huang	人参、黄芪、陈皮、白芍、当归、甘草、茯苓、五味子、远志、白术、肉桂、熟地黄
AD32	Alzheimer's disease	安神丸1	Huang Lian、Zhu Sha、Dang Gui、Di Huang、Zhi Gan Cao	黄连、朱砂、当归、地黄、炙甘草
AD33	Alzheimer's disease	当归桃仁汤	Dang Gui、Tao Ren、Hong Hua、Mu Dan Pi、Shan Zha、Ze Lan	当归、桃仁、红花、牡丹皮、山楂、泽兰
AD34	Alzheimer's disease	菖蒲益智丸	Shi Chang Pu、Yuan Zhi、Ren Shen、Jie Geng、Niu Xi、Rou Gui、Fu Ling、Fu Zi	石菖蒲、远志、人参、桔梗、牛膝、肉桂、茯苓、附子
AD35	Alzheimer's disease	大七气汤	Sang Bai Pi、Ban Xia、Ku Xing Ren	桑白皮、半夏、苦杏仁
AD36	Alzheimer's disease	七气丸	Da Huang、Ren Shen、Ban Xia、Wu Zhu Yu、Chai Hu、Gan Jiang、Xi Xin、Jie Geng、Shi Chang Pu、Fu Ling、Chuan Xiong、Gan Cao、Hua Jiao、Shi Gao、Tao Ren	大黄、人参、半夏、吴茱萸、柴胡、干姜、细辛、桔梗、石菖蒲、茯苓、川芎、甘草、花椒、石膏、桃仁
AD37	Alzheimer's disease	五补丸	Du Zhong、Ba Ji Tian、Ren Shen、Wu Jia Pi、Wu Wei Zi、Tian Xiong、Niu Xi、Fang Feng、Yuan Zhi、Shi Hu、Shan Yao、Gou Ji、Di Huang、Rou Cong Rong、Lu Rong、Tu Si Zi、Fu Ling、Fu Pen Zi、Shi Long Rui、Bi Xie、She Chuang Zi、Shi Nan、Bai Zhu、Tian Dong	杜仲、巴戟天、人参、五加皮、五味子、天雄、牛膝、防风、远志、石斛、山药、狗脊、地黄、肉苁蓉、鹿茸、菟丝子、茯苓、覆盆子、石龙芮、萆薢、蛇床子、石南、白术、天冬
AD38	Alzheimer's disease	草寒食散	Zhong Ru Shi、Fu Zi、Tian Hua Fen、Fu Ling、Mu Li、Jie Geng、Gan Jiang、Ren Shen、Fang Feng、Xi Xin、Rou Gui、Bai Zhu	钟乳石、附子、天花粉、茯苓、牡蛎、桔梗、干姜、人参、防风、细辛、肉桂、白术
AD39	Alzheimer's disease	白马蹄散	Gan Cao、Fu Ling、Ku Xing Ren	甘草、茯苓、苦杏仁
AD40	Alzheimer's disease	肾气丸	Shan Yao、Shi Hu、Rou Cong Rong、Huang Qi、Yang Shen、Fu Ling、Wu Wei Zi、Yuan Zhi、Dang Gui、Ze Xie、Ren Shen、Ba Ji Tian、Fang Feng、Fu Zi、Gan Jiang、Tian Xiong、Di Huang、Du Huo、Rou Gui、Ji Zhen、Du Zhong、Tu Si Zi	山药、石斛、肉苁蓉、黄芪、羊肾、茯苓、五味子、远志、当归、泽泻、人参、巴戟天、防风、附子、干姜、天雄、地黄、独活、肉桂、棘针、杜仲、菟丝子
AD41	Alzheimer's disease	镇心丸1	Fang Feng、Gan Cao、Gan Jiang、Dang Gui、Ze Xie、Zi Yuan、Fu Shen、Da Huang、Qin Jiao、Shi Chang Pu、Bai Zhu、Rou Gui、Bai Lian、Yuan Zhi、Fu Zi、Jie Geng、Da Dou Huang Juan、Shan Yao、Shi Gao、Fu Ling、Ren Shen、Da Zao、Mai Dong	防风、甘草、干姜、当归、泽泻、紫苑、茯神、大黄、秦艽、石菖蒲、白术、肉桂、白蔹、远志、附子、桔梗、大豆黄卷、山药、石膏、茯苓、人参、大枣、麦冬
AD42	Alzheimer's disease	镇心丸2	Qin Jiao、Bai Zi Ren、Dang Gui、Gan Qi、Bai Lian、Ku Xing Ren、Chuan Xiong、Ze Xie、Di Huang、Fang Feng、Ren Shen、Gan Cao、Bai Zhu、Shan Yao、Fu Ling、Gan Jiang、Mai Dong、Qian Hu	秦艽、柏子仁、当归、干漆、白蔹、苦杏仁、川芎、泽泻、地黄、防风、人参、甘草、白术、山药、茯苓、干姜、麦冬、前胡
AD43	Alzheimer's disease	大八风汤	Chuan Wu、Huang Qin、Bai Shao、Yuan Zhi、Du Huo、Fang Feng、Chuan Xiong、Ma Huang、Qin Jiao、Shi Hu、Ren Shen、Fu Ling、Shi Gao、Huang Qi、Zi Wan、Dang Gui、Sheng Ma、Hei Dou、Wu Wei Zi、Ku Xing Ren、Gan Jiang、Rou Gui、Gan Cao	川乌、黄芩、白芍、远志、独活、防风、川芎、麻黄、秦艽、石斛、人参、茯苓、石膏、黄芪、紫菀、当归、升麻、黑豆、五味子、苦杏仁、干姜、肉桂、甘草
AD44	Alzheimer's disease	五噎丸	Gan Jiang、Hua Jiao、Shi Zhu Yu、Ren Shen、Rou Gui、Xi Xin、Bai Zhu、Fu Ling、Fu Zi、Chen Pi	干姜、花椒、食茱萸、人参、肉桂、细辛、白术、茯苓、附子、陈皮
AD45	Alzheimer's disease	龙骨汤	Long Gu、Fu Ling、Rou Gui、Yuan Zhi、Mai Dong、Mu Li、Zhi Gan Cao、Sheng Jiang	龙骨、茯苓、肉桂、远志、麦冬、牡蛎、炙甘草、生姜
AD46	Alzheimer's disease	深师大定心丸	Ren Shen、Rou Gui、Bai Zhu、Fang Ji、Fu Ling、Gan Jiang、Fang Feng、Da Huang、Fu Shen、Jie Geng、Bai Lian、Niu Xi、Yuan Zhi、Yin Xie	人参、肉桂、白术、防己、茯苓、干姜、防风、大黄、茯神、桔梗、白蔹、牛膝、远志、银屑
AD47	Alzheimer's disease	通瘀汤	Da Huang、Di Huang、Dang Gui、Tao Ren、Chuan Shan Jia、Xuan Ming Fen、Yao Gui Xin	大黄、地黄、当归、桃仁、穿山甲、玄明粉、猺桂心
AD48	Alzheimer's disease	十枣汤	Yuan Hua、Gan Sui、Da Ji、Da Zao	芫花、甘遂、大戟、大枣
AD49	Alzheimer's disease	大陷胸汤	Da Huang、Mang Xiao、Gan Sui	大黄、芒硝、甘遂
AD50	Alzheimer's disease	牡蛎汤方	Mu Li、Fu Ling、Mai Dong、Yuan Zhi、Zhi Gan Cao、Long Gu、Rou Gui、Han Shui Shi	牡蛎、茯苓、麦冬、远志、炙甘草、龙骨、肉桂、寒水石
AD51	Alzheimer's disease	人参汤方	Ren Shen、Zhi Gan Cao、Ban Xia、Long Gu、Yuan Zhi、Mai Dong、Shu Di Huang、Xiao Mai、E Jiao、Shi Gao	人参、炙甘草、半夏、龙骨、远志、麦冬、熟地黄、小麦、阿胶、石膏
AD52	Alzheimer's disease	防己丸方	Fang Ji、Bai Lian、Jie Geng、Gan Jiang、Fu Ling、Fang Feng、Da Huang、Niu Xi、Yuan Zhi、Yin Bo、Rou Gui、Ren Shen	防己、白蔹、桔梗、干姜、茯苓、防风、大黄、牛膝、远志、银箔、肉桂、人参
AD53	Alzheimer's disease	石膏汤方	Shi Gao、Mai Dong、Sheng Ma、Jie Geng、Ju Hua、Huang Qi、Ren Shen	石膏、麦冬、升麻、桔梗、菊花、黄芪、人参
AD54	Alzheimer's disease	桂心汤方	Rou Gui、Long Gu、Fang Feng、Yuan Zhi、Mai Dong、Mu Li、Zhi Gan Cao、Fu Shen	肉桂、龙骨、防风、远志、麦冬、牡蛎、炙甘草、茯神
AD55	Alzheimer's disease	龟甲散	Gui Jia、Mu Tong、Yuan Zhi、Shi Chang Pu	龟甲、木通、远志、石菖蒲
AD56	Alzheimer's disease	远志散2	Yuan Zhi、Huang Lian、Shi Chang Pu、Fu Ling、Ren Shen	远志、黄连、石菖蒲、茯苓、人参
AD57	Alzheimer's disease	延龄煮散	Fu Shen、Yi Zhi、Fang Feng、Ren Shen、Sang Ji Sheng、Huo Xiang、Zhi Gan Cao、Chen Xiang、Shu Di Huang	茯神、益智、防风、人参、桑寄生、藿香、炙甘草、沉香、熟地黄
AD58	Alzheimer's disease	七圣丸	Fu Ling、Rou Gui、Yuan Zhi、Ren Shen、Tian Dong、Shi Chang Pu、Di Gu Pi	茯苓、肉桂、远志、人参、天冬、石菖蒲、地骨皮
AD59	Alzheimer's disease	远志丸1	Yuan Zhi、Mai Dong、Ren Shen、Shu Di Huang、Di Yu、Zhi Gan Cao	远志、麦冬、人参、熟地黄、地榆、炙甘草
AD60	Alzheimer's disease	白石英汤方	Bai Shi Ying、Ren Shen、Huo Xiang、Bai Zhu、Chuan Xiong、Zi Shi Ying、Gan Cao、Xi Xin、Shi Hu、Shi Chang Pu、Xu Duan	白石英、人参、藿香、白术、川芎、紫石英、甘草、细辛、石斛、石菖蒲、续断
AD61	Alzheimer's disease	檀香丸	Tan Xiang、Shi Chang Pu、Xi Jiao、Tian Zhu Huang、Di Huang、Su He Xiang、Rou Gui、Zhi Gan Cao、Fu Ling、Ren Shen、Yuan Zhi、Mai Dong	檀香、石菖蒲、犀角、天竺黄、地黄、苏合香、肉桂、炙甘草、茯苓、人参、远志、麦冬
AD62	Alzheimer's disease	乌犀丸	Xi Jiao、Ling Yang Jiao、Long Chi、Fu Shen、Ren Shen、Yuan Zhi、Mai Dong、Yu Li Ren、Zhu Sha、Tie Fen、Bing Pian	犀角、羚羊角、龙齿、茯神、人参、远志、麦冬、郁李仁、朱砂、铁粉、冰片
AD63	Alzheimer's disease	养神丸方	Yuan Zhi、Mai Dong、Shi Chang Pu、Shu Di Huang、Shan Yao、Ren Shen、Fu Shen、Zhi Gan Cao、Bai Zhu	远志、麦冬、石菖蒲、熟地黄、山药、人参、茯神、炙甘草、白术
AD64	Alzheimer's disease	山芋丸	Shan Yao、Shu Di Huang、Huang Qi、Shi Chang Pu、Yuan Zhi	山药、熟地黄、黄芪、石菖蒲、远志
AD65	Alzheimer's disease	大泽泻汤方	Ze Xie、Chai Hu、Fu Shen、Huang Qin、Sheng Ma、Mang Xiao、Ku Xing Ren、Ci Shi、Ling Yang Jiao、Di Huang、Da Qing Ye、Dan Zhu Ye	泽泻、柴胡、茯神、黄芩、升麻、芒硝、苦杏仁、磁石、羚羊角、地黄、大青叶、淡竹叶
AD66	Alzheimer's disease	茹散方	Zhu Ru、Gan Cao、Xiao Shi	竹茹、甘草、硝石
AD67	Alzheimer's disease	茯苓汤方	Fu Ling、Ren Shen、Mai Dong、Du Huo、Bing Lang、Rou Gui、Fang Feng、Fang Ji、Jie Geng、Zhi Gan Cao、Fang Kui、Zhi Ke、Di Gu Pi	茯苓、人参、麦冬、独活、槟榔、肉桂、防风、防己、桔梗、炙甘草、防葵、枳壳、地骨皮
AD68	Alzheimer's disease	育神散1	Chi Shi Zhi、Fu Ling、Fang Feng、Ren Shen、Bai Zhu、Chi Shao、Yuan Zhi、Zi Wan、Rou Gui	赤石脂、茯苓、防风、人参、白术、赤芍、远志、紫菀、肉桂
AD69	Alzheimer's disease	茯苓补心汤	Fu Ling、Ren Shen、Qian Hu、Ban Xia、Chuan Xiong、Chen Pi、Zhi Ke、Zi Su、Jie Geng、Zhi Gan Cao、Gan Jiang、Dang Gui、Bai Shao、Shu Di Huang	茯苓、人参、前胡、半夏、川芎、陈皮、枳壳、紫苏、桔梗、炙甘草、干姜、当归、白芍、熟地黄
AD70	Alzheimer's disease	茯苓补心汤千金方	Fu Ling、Rou Gui、Gan Cao、Zi Shi Ying、Ren Shen、Da Zao、Mai Dong、Chi Xiao Dou	茯苓、肉桂、甘草、紫石英、人参、大枣、麦冬、赤小豆
AD71	Alzheimer's disease	小黄芪酒	Da Huang、Shan Zhu Yu、Gan Jiang、Huang Qi、Du Huo、Fang Feng、Zhi Gan Cao、Bai Zhu、Hua Jiao、Fu Zi、Niu Xi、Chuan Xiong、Xi Xin、Dang Gui、Rou Gui、Ge Gen、Qin Jiao、Chuan Wu	大黄、山茱萸、干姜、黄芪、独活、防风、炙甘草、白术、花椒、附子、牛膝、川芎、细辛、当归、肉桂、葛根、秦艽、川乌
AD72	Alzheimer's disease	桃仁承气汤	Tao Ren、Gui Zhi、Da Huang、Mang Xiao、Gan Cao	桃仁、桂枝、大黄、芒硝、甘草
AD73	Alzheimer's disease	犀角地黄汤1	Di Huang、Xi Jiao、Mu Dan Pi、Bai Shao、Dang Gui、Hong Hua、Jie Geng、Gan Cao、Chen Pi	地黄、犀角、牡丹皮、白芍、当归、红花、桔梗、甘草、陈皮
AD74	Alzheimer's disease	犀角地黄汤2	Xi Jiao、Mu Dan Pi、Bai Shao、Di Huang	犀角、牡丹皮、白芍、地黄
AD75	Alzheimer's disease	无名方3	Dan Shen、Long Yan、Fu Shen、Dang Gui、Mai Dong、Shan Yao、Huang Lian、Shi Chang Pu、Yi Zhi、Zhu Ye、Xi Jiao、Lian Qiao、Zhu Sha、Niu Huang、Tian Dong	丹参、龙眼、茯神、当归、麦冬、山药、黄连、石菖蒲、益智、竹叶、犀角、连翘、朱砂、牛黄、天冬
AD76	Alzheimer's disease	坎离两补汤	Ren Shen、Shu Di Huang、Tu Si Zi、Di Huang、Mai Dong、Mu Dan Pi、Suan Zao Ren、Wu Wei Zi、Fu Ling、Sang Ye、Shan Yao、Bai Zhu	人参、熟地黄、菟丝子、地黄、麦冬、牡丹皮、酸枣仁、五味子、茯苓、桑叶、山药、白术
AD77	Alzheimer's disease	镇神汤	Ren Shen、Suan Zao Ren、Fu Ling、Shan Yao、Yuan Zhi、Ba Ji Tian、Gan Cao、Huang Lian	人参、酸枣仁、茯苓、山药、远志、巴戟天、甘草、黄连
AD78	Alzheimer's disease	养命开心益智方	Di Huang、Ren Shen、Fu Ling、Yuan Zhi、Rou Cong Rong、Tu Si Zi、She Chuang Zi	地黄、人参、茯苓、远志、肉苁蓉、菟丝子、蛇床子
AD79	Alzheimer's disease	无名方5	Ren Shen、Ban Xia、Rou Gui、Fang Feng、Yuan Zhi、Fu Zi、Xi Xin、Gan Cao、Zi Wan、Gan Jiang、Shi Zhu Yu、Bai Shao、Chuan Wu、Zhi Shi	人参、半夏、肉桂、防风、远志、附子、细辛、甘草、紫菀、干姜、食茱萸、白芍、川乌、枳实
AD80	Alzheimer's disease	无名方6	Ren Shen、Fu Shen、Chuan Bei Mu、Shi Jue Ming、Ge Ke、Suan Zao Ren	人参、茯神、川贝母、石决明、蛤壳、酸枣仁
AD81	Alzheimer's disease	无名方7	Ba Ji Tian、Chen Xiang Qu、Chen Pi、Fu Ling、Yuan Zhi、Rou Cong Rong、Bai Zhu、Fa Ban Xia、Suo Yang、Yi Zhi	巴戟天、沉香曲、陈皮、茯苓、远志、肉苁蓉、白术、法半夏、锁阳、益智
AD82	Alzheimer's disease	无名方8	Sha Yuan Zi、Ju Hua、Man Jing Zi、Ju Hong、Jue Ming Zi、Huang Qi、Yi Zhi、He Ye Jin、Gou Qi Zi、Fang Feng、Fu Ling	沙苑子、菊花、蔓荆子、橘红、决明子、黄芪、益智、荷叶筋、枸杞子、防风、茯苓
AD83	Alzheimer's disease	无名方9	Fu Shen、Suan Zao Ren、Yuan Zhi、Shu Di Huang、Mai Dong、Huang Bai、Du Zhong、Di Gu Pi、Gan Cao	茯神、酸枣仁、远志、熟地黄、麦冬、黄柏、杜仲、地骨皮、甘草
AD84	Alzheimer's disease	露珠丹	Zhu Sha、Niu Huang	朱砂、牛黄
AD85	Alzheimer's disease	丹参饮子	Dan Shen、Dang Gui、Bai Zhu、Tian Dong、Mai Dong、Chuan Bei Mu、Chen Pi、Zhi Mu、Gan Cao、Shi Chang Pu、Huang Lian、Wu Wei Zi	丹参、当归、白术、天冬、麦冬、川贝母、陈皮、知母、甘草、石菖蒲、黄连、五味子
AD86	Alzheimer's disease	开心散	Shi Chang Pu、Fu Ling、Yuan Zhi、Ren Shen	石菖蒲、茯苓、远志、人参
AD87	Alzheimer's disease	白茯苓散方	Fu Ling、Yuan Zhi、Zhi Gan Cao、Rou Gui、Ren Shen、Bai Shao、Fang Feng、Shu Di Huang、Tie Fen、Huang Qi、Mai Dong	茯苓、远志、炙甘草、肉桂、人参、白芍、防风、熟地黄、铁粉、黄芪、麦冬
AD88	Alzheimer's disease	人参散方	Ren Shen、Fu Shen、Niu Huang、Shan Yao、Mai Dong、Tie Fen、She Xiang、Yuan Zhi、Di Huang、Ling Yang Jiao、Suan Zao Ren	人参、茯神、牛黄、山药、麦冬、铁粉、麝香、远志、地黄、羚羊角、酸枣仁
AD89	Alzheimer's disease	枕中方《千金》	Gui Jia、Long Gu、Yuan Zhi、Shi Chang Pu	龟甲、龙骨、远志、石菖蒲
AD90	Alzheimer's disease	奔豚汤	Ge Gen、Sheng Li Gen、Ren Shen、Ban Xia、Bai Shao、Dang Gui、Rou Gui、Sheng Jiang、Zhi Gan Cao	葛根、生李根、人参、半夏、白芍、当归、肉桂、生姜、炙甘草
AD91	Alzheimer's disease	无名方10	Sheng Jiang、Ban Xia、Rou Gui、Ren Shen、Wu Zhu Yu、Zhi Gan Cao、Fu Ling	生姜、半夏、肉桂、人参、吴茱萸、炙甘草、茯苓
AD92	Alzheimer's disease	收呆汤	Ren Shen、Chai Hu、Dang Gui、Bai Shao、Ban Xia、Gan Cao、Suan Zao Ren、Tian Nan Xing、Fu Zi、Shi Chang Pu、Shen Qu、Fu Ling、Yu Jin	人参、柴胡、当归、白芍、半夏、甘草、酸枣仁、天南星、附子、石菖蒲、神曲、茯苓、郁金
AD93	Alzheimer's disease	逐呆仙丹	Ren Shen、Bai Zhu、Fu Shen、Ban Xia、Jie Zi、Fu Zi、Bai Wei、Tu Si Zi、Zhu Sha	人参、白术、茯神、半夏、芥子、附子、白薇、菟丝子、朱砂
AD95	Alzheimer's disease	还神至圣汤	Ren Shen、Bai Zhu、Fu Shen、Suan Zao Ren、Mu Xiang、Tian Nan Xing、Jing Jie、Gan Cao、Liang Jiang、Fu Zi、Zhi Ke、Shi Chang Pu	人参、白术、茯神、酸枣仁、木香、天南星、荆芥、甘草、良姜、附子、枳壳、石菖蒲
AD96	Alzheimer's disease	解郁开结汤	Bai Shao、Dang Gui、Xuan Shen、Mu Dan Pi、Suan Zao Ren、Bai Zhu、Jie Zi、Gan Cao、Chen Pi、Shen Qu、Fu Shen、Bo He	白芍、当归、玄参、牡丹皮、酸枣仁、白术、芥子、甘草、陈皮、神曲、茯神、薄荷
AD97	Alzheimer's disease	防己地黄汤	Fang Ji、Gan Cao、Gui Zhi、Fang Feng、Di Huang	防己、甘草、桂枝、防风、地黄
AD98	Alzheimer's disease	胜金丹	Pi Shuang、Lv Dou、Zhi Zi、Xiong Huang、Ci Huang、Ji Xing Zi	砒霜、绿豆、栀子、雄黄、雌黄、急性子
AD99	Alzheimer's disease	无名方11	Lian Qiao、Xuan Shen、Xi Jiao、Yu Jin、Ju Hong、Zhi Zi、Chuan Bei Mu、Shi Chang Pu、Zhu Li	连翘、玄参、犀角、郁金、橘红、栀子、川贝母、石菖蒲、竹沥
AD100	Alzheimer's disease	无名方12	Zhi Zi、Lian Qiao、Zhu Ye Xin、Huang Qin、Hua Shi、Deng Xin Cao、Shi Chang Pu、Yu Jin、Chuan Bei Mu、Tian Zhu Huang、She Xiang、Niu Huang、Xiong Huang、Dai Mao、Dan Nan Xing	栀子、连翘、竹叶心、黄芩、滑石、灯心草、石菖蒲、郁金、川贝母、天竺黄、麝香、牛黄、雄黄、玳瑁、胆南星
AD101	Alzheimer's disease	无名方13	Ban Xia、Dan Nan Xing、Zhi Shi、Huang Lian、Bing Lang、Tian Zhu Huang、Hou Po、Huang Qin、Chen Pi、Da Huang、Bo He、Shi Chang Pu、Jin Fei Cao、Zhu Ru、Jin Meng Shi、Zhu Ya Zao、Chen Xiang、Qian Niu Zi	半夏、胆南星、枳实、黄连、槟榔、天竺黄、厚朴、黄芩、陈皮、大黄、薄荷、石菖蒲、金沸草、竹茹、金礞石、猪牙皂、沉香、牵牛子
AD102	Alzheimer's disease	无名方14	Xi Jiao、Di Huang、Gou Teng、Lian Qiao、Huang Lian、Shi Chang Pu、Mu Dan Pi、Zhi Zi、Jin Yin Hua	犀角、地黄、钩藤、连翘、黄连、石菖蒲、牡丹皮、栀子、金银花
AD103	Alzheimer's disease	无名方15	Fu Shen、Yuan Zhi、Shi Chang Pu、Tian Zhu Huang、Chuan Bei Mu、Dan Shen、Mai Dong、Gou Teng、Bo He、Zhu Sha	茯神、远志、石菖蒲、天竺黄、川贝母、丹参、麦冬、钩藤、薄荷、朱砂
AD104	Alzheimer's disease	无名方16	Zhu Sha、Hua Shi、Gan Cao、Yu Jin、Huang Lian	朱砂、滑石、甘草、郁金、黄连
AD105	Alzheimer's disease	无名方17	Xi Jiao、Di Huang、Dan Zhu Ye、Mai Dong、Lian Qiao、Shi Chang Pu、Shi Hu、Mu Dan Pi	犀角、地黄、淡竹叶、麦冬、连翘、石菖蒲、石斛、牡丹皮
AD106	Alzheimer's disease	无名方18	Xi Jiao、Xuan Shen、Di Huang、Yu Jin、Shi Chang Pu、Mu Dan Pi、Jin Yin Hua、Niu Huang	犀角、玄参、地黄、郁金、石菖蒲、牡丹皮、金银花、牛黄
AD107	Alzheimer's disease	无名方19	Ren Shen、Fu Zi、Gui Zhi、Hua Long Gu、Mu Li、Shu Qi、Gan Cao、Da Zao	人参、附子、桂枝、化龙骨、牡蛎、蜀漆、甘草、大枣
AD108	Alzheimer's disease	无名方20	Shi Chang Pu、Xi Jiao、Lian Qiao、Xuan Shen、Di Huang、Jin Yin Hua	石菖蒲、犀角、连翘、玄参、地黄、金银花
AD109	Alzheimer's disease	无名方21	Yu Jin、Shi Chang Pu、Hou Po、Ban Xia、Pei Lan、Jin Yin Hua、Fu Shen、Gua Lou、Zhi Ke	郁金、石菖蒲、厚朴、半夏、佩兰、金银花、茯神、瓜蒌、枳壳
AD110	Alzheimer's disease	无名方22	Di Huang、Xi Jiao、Ling Yang Jiao、Xuan Shen、Chi Shao、Xian Li、Mai Dong、Gua Lou Zi、Lian Qiao、Lu Gen	地黄、犀角、羚羊角、玄参、赤芍、鲜梨、麦冬、瓜蒌子、连翘、芦根
AD111	Alzheimer's disease	无名方23	Gui Jia、Shu Di Huang、Rou Cong Rong、Tian Dong、Hu Gu、Niu Xi、Gou Qi Zi、Huang Bai	龟甲、熟地黄、肉苁蓉、天冬、虎骨、牛膝、枸杞子、黄柏
AD112	Alzheimer's disease	无名方24	Huang Lian、Huang Qin、E Jiao、Mu Li、Qin Pi	黄连、黄芩、阿胶、牡蛎、秦皮
AD113	Alzheimer's disease	无名方25	Bai Zhu、Fu Ling、Yi Yi Ren、Yu Jin、Yuan Zhi、Shi Chang Pu	白术、茯苓、薏苡仁、郁金、远志、石菖蒲
AD114	Alzheimer's disease	独活汤	Du Huo、Fang Feng、Huang Qin、Zhi Zi、Xuan Shen、Di Huang、Fu Ling、Gan Cao、Ju Hong、Dan Zhu Ye、Shi Chang Pu、Dan Nan Xing	独活、防风、黄芩、栀子、玄参、地黄、茯苓、甘草、橘红、淡竹叶、石菖蒲、胆南星
AD115	Alzheimer's disease	无名方26	Xi Jiao、Xuan Shen、Jin Yin Hua Lu、Di Huang、Lian Qiao、Shi Chang Pu	犀角、玄参、金银花露、地黄、连翘、石菖蒲
AD116	Alzheimer's disease	无名方27	Ren Shen、Gou Qi Zi、Fu Ling、Xiao Hui Xiang、Fu Zi、Dang Gui、Hua Jiao	人参、枸杞子、茯苓、小茴香、+E45附子、当归、花椒
AD117	Alzheimer's disease	无名方28	Niu Huang、Chuan Bei Mu、Gan Cao、Di Huang、Hai Shi、Xi Yang Shen、Zhu Li、Zhen Zhu Fen、Niu Xi、Duan Shi Gao、Ju Luo、Gou Teng、Ling Yang Jiao、Si Gua Luo	牛黄、川贝母、甘草、地黄、海石、西洋参、竹沥、珍珠粉、牛膝、煅石膏、橘络、钩藤、羚羊角、丝瓜络
AD118	Alzheimer's disease	无名方30	Suan Zao Ren、Zhu Ru、Ban Xia、Ci Shi、Shi Jue Ming、Huang Lian、Fu Shen、Shu Mi、Dan Nan Xing、Zi Bei Chi	酸枣仁、竹茹、半夏、磁石、石决明、黄连、茯神、秫米、胆南星、紫贝齿
AD119	Alzheimer's disease	无名方31	Di Huang、Bai Shao、Shi Jue Ming、Fu Shen、Yuan Zhi、E Jiao、Gou Teng、Zi Bei Chi、Xiang Fu、Dang Gui	地黄、白芍、石决明、茯神、远志、阿胶、钩藤、紫贝齿、香附、当归
AD120	Alzheimer's disease	无名方32	Shu Di Huang、Long Gu、Gan Cao、Dang Gui、Mu Li	熟地黄、龙骨、甘草、当归、牡蛎
AD121	Alzheimer's disease	无名方33	Huang Lian、Ban Xia、Suan Zao Ren、Long Chi、Ju Ye、Mai Dong、Fu Shen、Yu Jin、Bai Zi Ren、Zhu Ru、Dan Shen	黄连、半夏、酸枣仁、龙齿、橘叶、麦冬、茯神、郁金、柏子仁、竹茹、丹参
AD122	Alzheimer's disease	无名方34	Fu Zi、Ren Shen、Gan Jiang、Gan Cao、Bai Zhu、Gui Zhi、Hou Po、Chen Pi、Ban Xia、Fu Ling、Lu Jiao	附子、人参、干姜、甘草、白术、桂枝、厚朴、陈皮、半夏、茯苓、鹿角
AD123	Alzheimer's disease	防风当归饮子	Dang Gui、Da Huang、Chai Hu、Ren Shen、Huang Qin、Zhi Gan Cao、Bai Shao、Hua Shi	当归、大黄、柴胡、人参、黄芩、炙甘草、白芍、滑石
AD124	Alzheimer's disease	楮实丸	Chu Shi Zi、Rou Gui、Niu Xi、Gan Jiang	楮实子、肉桂、牛膝、干姜
AD125	Alzheimer's disease	清心牛黄丸	Bai Shao、Mai Dong、Huang Qin、Dang Gui、Fang Feng、Bai Zhu、Chai Hu、Jie Geng、Chuan Xiong、Fu Ling、Ku Xing Ren、Shen Qu、Pu Huang、Ren Shen、Ling Yang Jiao、She Xiang、Bing Pian、Rou Gui、Da Dou Huang Juan、E Jiao、Bai Lian、Gan Jiang、Niu Huang、Xi Jiao、Xiong Huang、Shan Yao、Gan Cao、Jin Bo、Da Zao	白芍、麦冬、黄芩、当归、防风、白术、柴胡、桔梗、川芎、茯苓、苦杏仁、神曲、蒲黄、人参、羚羊角、麝香、冰片、肉桂、大豆黄卷、阿胶、白蔹、干姜、牛黄、犀角、雄黄、山药、甘草、金箔、大枣
AD126	Alzheimer's disease	朱雀丸	Chen Xiang、Fu Shen	沉香、茯神
AD127	Alzheimer's disease	读书丸	Shi Chang Pu、Tu Si Zi、Yuan Zhi、Di Gu Pi、Di Huang、Wu Wei Zi、Chuan Xiong	石菖蒲、菟丝子、远志、地骨皮、地黄、五味子、川芎
AD128	Alzheimer's disease	二参丸	Tian Dong、Shu Di Huang、Dan Shen、Fu Ling、Mai Dong、Gan Cao、Yuan Zhi、Ren Shen	天冬、熟地黄、丹参、茯苓、麦冬、甘草、远志、人参
AD129	Alzheimer's disease	参芪八珍汤	Ren Shen、Fu Ling、Gan Cao、Bai Zhu、Chuan Xiong、Dang Gui、Bai Shao、Shu Di Huang、Wei Jiang、Da Zao	人参、茯苓、甘草、白术、川芎、当归、白芍、熟地黄、煨姜、大枣
AD130	Alzheimer's disease	附子养荣汤方	Fu Zi、Yuan Zhi、Bai Shao、Dang Gui、Wu Wei Zi、Shu Di Huang、Rou Gui、Fu Ling、Ren Shen、Zhi Huang Qi、Bai Zhu、Chen Pi、Zhi Cao、Wei Jiang、Da Zao	附子、远志、白芍、当归、五味子、熟地黄、肉桂、茯苓、人参、炙黄芪、白术、陈皮、炙草、煨姜、大枣
AD131	Alzheimer's disease	无名方35	Suan Zao Ren、Bai Shao、Wu Wei Zi、Ren Shen、Zhi Gan Cao、Huang Qi、Long Yan Rou、Bai Zi Ren、Mai Dong、Dan Shen、Fu Ling、Fu Shen、Shi Chang Pu、Yuan Zhi	酸枣仁、白芍、五味子、人参、炙甘草、黄芪、龙眼肉、柏子仁、麦冬、丹参、茯苓、茯神、石菖蒲、远志
AD132	Alzheimer's disease	益元散	Hua Shi、Gan Cao	滑石、甘草
AD133	Alzheimer's disease	预知子丸	Yu Zhi Zi、Fu Ling、Gou Qi Zi、Shi Chang Pu、Fu Shen、Bai Zi Ren、Ren Shen、Di Gu Pi、Yuan Zhi、Shan Yao、Huang Jing、Zhu Sha	预知子、茯苓、枸杞子、石菖蒲、茯神、柏子仁、人参、地骨皮、远志、山药、黄精、朱砂
AD134	Alzheimer's disease	取渊汤	Xin Yi、Dang Gui、Zhi Zi、Chuan Bei Mu、Chai Hu、Xuan Shen	辛夷、当归、栀子、川贝母、柴胡、玄参
AD135	Alzheimer's disease	无名方36	Suan Zao Ren、Wu Wei Zi、Bai Shao、Di Huang、Mai Dong、Bai He	酸枣仁、五味子、白芍、地黄、麦冬、百合
AD136	Alzheimer's disease	天门冬汤	Tian Dong、Shi Chang Pu、Yuan Zhi、Shu Di Huang、Shan Zhu Yu、Gui Zhi、Shi Wei、Bai Zhu、Fu Ling	天冬、石菖蒲、远志、熟地黄、山茱萸、桂枝、石苇、白术、茯苓
AD137	Alzheimer's disease	加减镇心丹	Tian Dong、Huang Qi、Shu Di Huang、Dang Gui、Mai Dong、Ren Shen、Di Huang、Shan Yao、Fu Shen、Wu Wei Zi、Yuan Zhi	天冬、黄芪、熟地黄、当归、麦冬、人参、地黄、山药、茯神、五味子、远志
AD138	Alzheimer's disease	升阳顺气汤	Huang Qi、Ren Shen、Ban Xia、Shen Qu、Dang Gui、Cao Dou Kou、Chen Pi、Mu Dan Pi、Sheng Ma、Chai Hu、Huang Bai、Gan Cao	黄芪、人参、半夏、神曲、当归、草豆蔻、陈皮、牡丹皮、升麻、柴胡、黄柏、甘草
AD139	Alzheimer's disease	无名方37	Di Huang、Mai Dong、Bai He、Gou Qi Zi、Nv Zhen Zi、Han Lian Cao、He Shou Wu	地黄、麦冬、百合、枸杞子、女贞子、旱莲草、何首乌
AD140	Alzheimer's disease	芡实丸	Qian Shi、Lian Xu、Fu Shen、Shan Zhu Yu、Long Gu、Wu Wei Zi、Gou Qi Zi、Shu Di Huang、Jiu Zi、Rou Cong Rong、Chuan Niu Xi、Zi Shi Ying	芡实、莲须、茯神、山茱萸、龙骨、五味子、枸杞子、熟地黄、韭子、肉苁蓉、川牛膝、紫石英
AD141	Alzheimer's disease	牛黄定志丸	Zhu Sha、Ban Xia、Xiong Huang、Tian Ma、Gan Cao、Wu Shao She、Hu Po、Niu Huang、Bing Pian、Quan Xie、Jiang Can、Fu Zi、Niu Xi、Tian Nan Xing、She Xiang	朱砂、半夏、雄黄、天麻、甘草、乌梢蛇、琥珀、牛黄、冰片、全蝎、僵蚕、附子、牛膝、天南星、麝香
AD142	Alzheimer's disease	增减定志丸	Lu Rong、Yuan Zhi、Shi Chang Pu、Fu Shen、Suan Zao Ren、Di Huang、Dang Gui、Ren Shen、Bai Zhu、She Xiang	鹿茸、远志、石菖蒲、茯神、酸枣仁、地黄、当归、人参、白术、麝香
AD143	Alzheimer's disease	琥珀多寐丸	Hu Po、Ling Yang Jiao、Ren Shen、Fu Shen、Yuan Zhi、Gan Cao	琥珀、羚羊角、人参、茯神、远志、甘草
AD144	Alzheimer's disease	神交汤	Ren Shen、Mai Dong、Ba Ji Tian、Bai Zi Ren、Shan Yao、Qian Shi、Xuan Shen、Dan Shen、Fu Shen、Tu Si Zi	人参、麦冬、巴戟天、柏子仁、山药、芡实、玄参、丹参、茯神、菟丝子
AD145	Alzheimer's disease	养心汤1	Zhi Huang Qi、Fu Ling、Fu Shen、Ban Xia Qu、Suan Zao Ren、Dang Gui、Bai Zi Ren、Chuan Xiong、Zhi Yuan Zhi、Wu Wei Zi、Ren Shen、Rou Gui、Zhi Gan Cao	炙黄芪、茯苓、茯神、半夏曲、酸枣仁、当归、柏子仁、川芎、炙远志、五味子、人参、肉桂、炙甘草
AD146	Alzheimer's disease	柏子养心丹	Shu Di Huang、Xuan Shen、Dang Gui、Gou Qi Zi、Shi Chang Pu、Mai Dong、Fu Ling、Gan Cao、Bai Zi Ren	熟地黄、玄参、当归、枸杞子、石菖蒲、麦冬、茯苓、甘草、柏子仁
AD147	Alzheimer's disease	降心丹	Shu Di Huang、Tian Dong、Mai Dong、Fu Ling、Ren Shen、Yuan Zhi、Fu Shen、Shan Yao、Rou Gui、Zhu Sha、Dang Gui	熟地黄、天冬、麦冬、茯苓、人参、远志、茯神、山药、肉桂、朱砂、当归
AD148	Alzheimer's disease	定心汤	Fu Ling、Rou Gui、Zhi Gan Cao、Bai Shao、Gan Jiang、Yuan Zhi、Ren Shen	茯苓、肉桂、炙甘草、白芍、干姜、远志、人参
AD149	Alzheimer's disease	状元丸	Shi Chang Pu、Di Gu Pi、Fu Shen、Yuan Zhi、Ren Shen、Ba Ji Tian	石菖蒲、地骨皮、茯神、远志、人参、巴戟天
AD151	Alzheimer's disease	寿星丸1	Yuan Zhi、Ren Shen、Huang Qi、Bai Zhu、Gan Cao、Dang Gui、Di Huang、Bai Shao、Fu Ling、Chen Pi、Rou Gui、Dan Nan Xing、Hu Po、Zhu Sha、Wu Wei Zi	远志、人参、黄芪、白术、甘草、当归、地黄、白芍、茯苓、陈皮、肉桂、胆南星、琥珀、朱砂、五味子
AD152	Alzheimer's disease	生慧汤	Shu Di Huang、Shan Zhu Yu、Yuan Zhi、Suan Zao Ren、Bai Zi Ren、Fu Shen、Ren Shen、Shi Chang Pu、Jie Zi	熟地黄、山茱萸、远志、酸枣仁、柏子仁、茯神、人参、石菖蒲、芥子
AD154	Alzheimer's disease	王荆公妙香散	Fu Ling、Fu Shen、Yuan Zhi、Ren Shen、Yi Zhi、Long Gu、Zhu Sha、Gan Cao	茯苓、茯神、远志、人参、益智、龙骨、朱砂、甘草
AD155	Alzheimer's disease	十四友丸	Shu Di Huang、Fu Ling、Fu Shen、Ren Shen、Suan Zao Ren、Bai Zi Ren、Zi Shi Ying、Rou Gui、E Jiao、Dang Gui、Huang Qi、Yuan Zhi、Zhu Sha、Long Chi	熟地黄、茯苓、茯神、人参、酸枣仁、柏子仁、紫石英、肉桂、阿胶、当归、黄芪、远志、朱砂、龙齿
AD156	Alzheimer's disease	二丹丸	Dan Shen、Zhu Sha、Yuan Zhi、Fu Shen、Ren Shen、Shi Chang Pu、Shu Di Huang、Tian Dong、Mai Dong、Gan Cao	丹参、朱砂、远志、茯神、人参、石菖蒲、熟地黄、天冬、麦冬、甘草
AD157	Alzheimer's disease	两仪膏	Ren Shen、Shu Di Huang	人参、熟地黄
AD158	Alzheimer's disease	加味补血汤	Huang Qi、Dang Gui、Long Yan Rou、Lu Jiao Jiao、Dan Shen、Ru Xiang、Mo Yao、Gan Song	黄芪、当归、龙眼肉、鹿角胶、丹参、乳香、没药、甘松
AD160	Alzheimer's disease	古庵心肾丸	Shu Di Huang、Di Huang、Shan Yao、Fu Shen、Shan Zhu Yu、Gou Qi Zi、Gui Jia、Niu Xi、Lu Rong、Dang Gui、Ze Xie、Huang Bai、Zhu Sha、Huang Lian、Gan Cao、Mu Dan Pi	熟地黄、地黄、山药、茯神、山茱萸、枸杞子、龟甲、牛膝、鹿茸、当归、泽泻、黄柏、朱砂、黄连、甘草、牡丹皮
AD161	Alzheimer's disease	水火既济丹	Fu Ling、Shan Yao、Bai Zi Ren、Dang Gui、Di Huang、Long Yan Rou、Gou Qi Zi、Qiu Shi、Mai Dong、Lian Zi、Xuan Shen、Dan Shen	茯苓、山药、柏子仁、当归、地黄、龙眼肉、枸杞子、秋石、麦冬、莲子、玄参、丹参
AD162	Alzheimer's disease	升陷汤	Huang Qi、Zhi Mu、Chai Hu、Jie Geng、Sheng Ma	黄芪、知母、柴胡、桔梗、升麻
AD163	Alzheimer's disease	大建中汤	Gan Cao、Ren Shen、Ban Xia、Sheng Jiang、Hua Jiao、Yi Tang	甘草、人参、半夏、生姜、花椒、饴糖
AD164	Alzheimer's disease	天一丸	Tian Dong、Mai Dong、Dang Gui、Di Huang、Fu Ling、Shan Yao、Huang Bai、Zhi Mu、Huang Lian、Huang Qi、Wu Wei Zi、Zhu Sha	天冬、麦冬、当归、地黄、茯苓、山药、黄柏、知母、黄连、黄芪、五味子、朱砂
AD165	Alzheimer's disease	脑立清	Ci Shi、Zhe Shi、Ban Xia、Bing Pian、Zhen Zhu Mu、Niu Xi、Bo He Nao、Jiu Qu	磁石、赭石、半夏、冰片、珍珠母、牛膝、薄荷脑、酒曲
AD166	Alzheimer's disease	建瓴汤	Shan Yao、Niu Xi、Zhe Shi、Long Gu、Mu Li、Di Huang、Bai Shao、Bai Zi Ren	山药、牛膝、赭石、龙骨、牡蛎、地黄、白芍、柏子仁
AD167	Alzheimer's disease	乌须黑发丸	He Shou Wu、Dang Gui、Tu Si Zi、Gou Qi Zi、Fu Ling、Niu Xi、Bu Gu Zhi	何首乌、当归、菟丝子、枸杞子、茯苓、牛膝、补骨脂
AD168	Alzheimer's disease	益气聪明丸	Sheng Ma、Ge Gen、Huang Bai、Bai Shao、Man Jing Zi、Dang Shen、Huang Qi、Gan Cao	升麻、葛根、黄柏、白芍、蔓荆子、党参、黄芪、甘草
AD169	Alzheimer's disease	坤宝丸	Nv Zhen Zi、Di Huang、Bai Shao、Ji Xue Teng、Suan Zao Ren、Zhen Zhu Mu	女贞子、地黄、白芍、鸡血藤、酸枣仁、珍珠母
AD170	Alzheimer's disease	还原固精丸	Shu Di Huang、Shan Zhu Yu、Shan Yao、Mu Dan Pi、Mu Li、Fu Ling、Lian Xu、Long Gu、Yuan Zhi、Qian Shi、Zhi Mu、Huang Bai、Suo Yang、Jin Ying Zi	熟地黄、山茱萸、山药、牡丹皮、牡蛎、茯苓、莲须、龙骨、远志、芡实、知母、黄柏、锁阳、金樱子
AD171	Alzheimer's disease	桑椹膏	Sang Shen、Feng Mi	桑椹、蜂蜜
AD172	Alzheimer's disease	大补元煎丸	Dang Shen、Shu Di Huang、Shan Zhu Yu、Gou Qi Zi、Shan Yao、Dang Gui、Du Zhong、Zhi Gan Cao	党参、熟地黄、山茱萸、枸杞子、山药、当归、杜仲、炙甘草
AD173	Alzheimer's disease	五味子丸1	Wu Wei Zi、Rou Cong Rong、Fu Ling、Tu Si Zi、Che Qian Zi、Ba Ji Tian	五味子、肉苁蓉、茯苓、菟丝子、车前子、巴戟天
AD174	Alzheimer's disease	还少丸	Shan Yao、Yuan Zhi、Shi Chang Pu、Ba Ji Tian、Rou Cong Rong、Gou Qi Zi、Shu Di Huang、Niu Xi、Shan Zhu Yu、Du Zhong、Fu Ling、Chu Shi Zi、Wu Wei Zi、Da Zao	山药、远志、石菖蒲、巴戟天、肉苁蓉、枸杞子、熟地黄、牛膝、山茱萸、杜仲、茯苓、楮实子、五味子、大枣
AD175	Alzheimer's disease	归脾丸	Huang Qi、Dang Shen、Bai Zhu、Dang Gui、Suan Zao Ren、Chen Pi、Long Yan Rou、Mu Xiang、Yuan Zhi、Fu Ling、Gan Cao	黄芪、党参、白术、当归、酸枣仁、陈皮、龙眼肉、木香、远志、茯苓、甘草
AD176	Alzheimer's disease	复方阿胶浆	E Jiao、Shu Di Huang、Dang Shen、Shan Zha、Ren Shen、Zhe Tang	阿胶、熟地黄、党参、山楂、人参、蔗糖
AD177	Alzheimer's disease	健脑补肾丸	Fu Ling、Shan Yao、Zhu Sha、Yuan Zhi、Suan Zao Ren、Sha Ren、Mu Li、Bai Zhu、Dang Gui、Du Zhong、Niu Xi、Gui Zhi、Long Gu、Ren Shen、Rou Gui、Lu Rong、Gou Shen、Gan Cao	茯苓、山药、朱砂、远志、酸枣仁、砂仁、牡蛎、白术、当归、杜仲、牛膝、桂枝、龙骨、人参、肉桂、鹿茸、狗肾、甘草
AD178	Alzheimer's disease	脑灵素片	Huang Jing、Gou Qi Zi、Fu Ling、Cang Er Zi、Yin Yang Huo、Yuan Zhi、Lu Jiao Shuang、Da Zao、Wu Wei Zi、Suan Zao Ren、Mai Dong、Gui Jia、Lu Rong、Lu Jiao Jiao、Shu Di Huang、Ren Shen	黄精、枸杞子、茯苓、苍耳子、淫羊藿、远志、鹿角霜、大枣、五味子、酸枣仁、麦冬、龟甲、鹿茸、鹿角胶、熟地黄、人参
AD179	Alzheimer's disease	健脑丸	Bai Zi Ren、Suan Zao Ren、Rou Cong Rong、Gou Qi Zi、Yi Zhi、Wu Wei Zi、Dan Nan Xing、Yuan Zhi、Tian Zhu Huang、Jiu Jie Chang Pu、Long Chi、Hu Po、Dang Gui、Zhu Sha	柏子仁、酸枣仁、肉苁蓉、枸杞子、益智、五味子、胆南星、远志、天竺黄、九节菖蒲、龙齿、琥珀、当归、朱砂
AD180	Alzheimer's disease	安神补脑液	Lu Rong、Yin Yang Huo、He Shou Wu、Da Zao、Gan Jiang、Gan Cao	鹿茸、淫羊霍、何首乌、大枣、干姜、甘草
AD181	Alzheimer's disease	天王补心丸（丹）	Dan Shen、Dang Gui、Dang Shen、Shi Chang Pu、Fu Ling、Mai Dong、Tian Dong、Wu Wei Zi、Di Huang、Xuan Shen、Yuan Zhi、Suan Zao Ren、Jie Geng、Zhu Sha、Gan Cao	丹参、当归、党参、石菖蒲、茯苓、麦冬、天冬、五味子、地黄、玄参、远志、酸枣仁、桔梗、朱砂、甘草
AD182	Alzheimer's disease	养血安神糖浆（丸）	Xian He Cao、Ye Jiao Teng、Han Lian Cao、Di Huang、Shu Di Huang、He Huan Pi、Ji Xue Teng	仙鹤草、夜交藤、旱莲草、地黄、熟地黄、合欢皮、鸡血藤
AD183	Alzheimer's disease	柏子养心丸	Dang Shen、Huang Qi、Dang Gui、Chuan Xiong、Bai Zi Ren、Suan Zao Ren、Wu Wei Zi、Zhu Sha、Yuan Zhi、Ban Xia Qu、Fu Ling、Rou Gui、Zhi Gan Cao	党参、黄芪、当归、川芎、柏子仁、酸枣仁、五味子、朱砂、远志、半夏曲、茯苓、肉桂、炙甘草
AD184	Alzheimer's disease	脑得生丸（片）	San Qi、Shan Zha、Chuan Xiong、Ge Gen、Hong Hua	三七、山楂、川芎、葛根、红花
AD185	Alzheimer's disease	活心丸	Ren Shen、Ling Zhi、She Xiang、Fu Zi、Hong Hua、Niu Huang、Chan Su、Zhen Zhu、Bing Pian、Xiong Dan	人参、灵芝、麝香、附子、红花、牛黄、蟾酥、珍珠、冰片、熊胆
AD186	Alzheimer's disease	心脑康胶囊	Dan Shen、Gou Qi Zi、Ge Gen、Hong Hua、Niu Xi、Yu Jin、Gan Cao、Jiu Jie Chang Pu、Zhi He Shou Wu、Chi Shao、Chuan Xiong、Ze Xie、Di Long、Yuan Zhi、Suan Zao Ren、Lu Xin Fen	丹参、枸杞子、葛根、红花、牛膝、郁金、甘草、九节菖蒲、制何首乌、赤芍、川芎、泽泻、地龙、远志、酸枣仁、鹿心粉
AD187	Alzheimer's disease	无名方38	Huang Lian、Dan Nan Xing、Fu Shen、Bai Fan、Yu Jin、Gua Lou、Qing Meng Shi、Lian Qiao、Zhu Li、Ban Xia、Zi Bei Chi、Yuan Zhi、Jiu Jie Chang Pu	黄连、胆南星、茯神、白矾、郁金、瓜蒌、青礞石、连翘、竹沥、半夏、紫贝齿、远志、九节菖蒲
AD188	Alzheimer's disease	扶老丸	Ren Shen、Bai Zhu、Huang Qi、Dang Gui、Xuan Shen、Bai Zi Ren、Mai Dong、Fu Shen、Shu Di Huang、Shan Zhu Yu、Suan Zao Ren、Long Chi、Jie Zi、Shi Chang Pu	人参、白术、黄芪、当归、玄参、柏子仁、麦冬、茯神、熟地黄、山茱萸、酸枣仁、龙齿、芥子、石菖蒲
AD189	Alzheimer's disease	无名方39	Xi Yang Shen、Dang Gui、Wu Wei Zi、Tu Si Zi、Shan Yao、Fu Ling、Gou Qi Zi、Shan Zhu Yu	西洋参、当归、五味子、菟丝子、山药、茯苓、枸杞子、山茱萸
AD190	Alzheimer's disease	无名方40	Shu Di Huang、Fa Ban Xia、Suan Zao Ren、Gan Cao、Mai Dong、Shu Mi、Yuan Zhi、Deng Xin Cao、Fu Shen、Ju Hong	熟地黄、法半夏、酸枣仁、甘草、麦冬、秫米、远志、灯心草、茯神、橘红
AD191	Alzheimer's disease	无名方41	Long Chi、Dang Shen、Tian Dong、Mai Dong、Bai Shao、Gui Jia、Shu Di Huang、Dang Gui、Shan Yao、Jiu Jie Chang Pu、Fu Shen、Wu Wei Zi、Yi Zhi、Yuan Zhi、Suan Zao Ren、Huang Qi	龙齿、党参、天冬、麦冬、白芍、龟甲、熟地黄、当归、山药、九节菖蒲、茯神、五味子、益智、远志、酸枣仁、黄芪
AD192	Alzheimer's disease	金锁正元丹	Ge Ke、Fu Ling、Ba Ji Tian、Bu Gu Zhi、Rou Cong Rong、Hu Lu Ba、Long Gu、Zhu Sha	蛤壳、茯苓、巴戟天、补骨脂、肉苁蓉、胡芦巴、龙骨、朱砂
AD193	Alzheimer's disease	无名方42	Dang Shen、Huang Qi、Dang Gui、Mai Dong、Zi Shi Ying、Suan Zao Ren、Fu Shen、Bai Zi Ren、Wu Wei Zi、Xiao Mai、Da Zao	党参、黄芪、当归、麦冬、紫石英、酸枣仁、茯神、柏子仁、五味子、小麦、大枣
AD194	Alzheimer's disease	无名方43	Sang Ye、Bai Zi Ren、Suan Zao Ren、Nv Zhen Zi、Shi Hu、Yuan Zhi、Dan Shen、Fu Shen、Gou Teng、Deng Xin Cao	桑叶、柏子仁、酸枣仁、女贞子、石斛、远志、丹参、茯神、钩藤、灯心草
AD195	Alzheimer's disease	无名方44	Sha Ren、Hai Fu Shi、Gan Cao、Fu Ling、Chen Xiang、Ju Hong、Dang Gui、Zi Shi Ying、Mu Li、Ban Xia、Yuan Zhi、Yin Xing	砂仁、海浮石、甘草、茯苓、沉香、橘红、当归、紫石英、牡蛎、半夏、远志、银杏
AD196	Alzheimer's disease	无名方45	Ban Xia、Fu Shen、He Huan Pi、Du Zhong、Gui Jia、Yuan Zhi、Chen Pi、Xu Duan、Long Gu、Dan Shen、Bai Shao、Bu Gu Zhi、Long Yan Rou	半夏、茯神、合欢皮、杜仲、龟甲、远志、陈皮、续断、龙骨、丹参、白芍、补骨脂、龙眼肉
AD197	Alzheimer's disease	无名方46	Dan Shen、Mai Dong、Tian Zhu Huang、Fu Shen、Huang Lian、Mu Tong、Ju Hong、Hai Fu Shi、Zhu Ru、Gua Lou、Chuan Bei Mu、Bi Qi	丹参、麦冬、天竺黄、茯神、黄连、木通、橘红、海浮石、竹茹、瓜蒌、川贝母、荸荠
AD198	Alzheimer's disease	无名方47	Xi Yang Shen、Tian Ma、Tian Zhu Huang、Chuan Bei Mu、Fu Shen、Mu Li、Zhi Tian Nan Xing、Shi Jue Ming、Gan Ju Hua、Niu Xi、Nv Zhen Zi、Gou Teng	西洋参、天麻、天竺黄、川贝母、茯神、牡蛎、制天南星、石决明、甘菊花、牛膝、女贞子、钩藤
AD199	Alzheimer's disease	无名方48	Ren Shen、Yuan Zhi、Huang Lian、Dan Shen、Niu Xi、Rou Gui、Suan Zao Ren、Ju Hong、Zhu Sha、Mai Dong、Dang Gui、Long Yan Rou	人参、远志、黄连、丹参、牛膝、肉桂、酸枣仁、橘红、朱砂、麦冬、当归、龙眼肉
AD200	Alzheimer's disease	无名方49	Tai Zi Shen、Ban Xia、Dang Gui、Lu Dou Yi、Fu Shen、Ju Hong、Bai Shao、Ju Hua、Zhu Ru、Yuan Zhi、Tian Zhu Huang、Shi Chang Pu、Zhu Li、Sheng Jiang	太子参、半夏、当归、穞豆衣、茯神、橘红、白芍、菊花、竹茹、远志、天竺黄、石菖蒲、竹沥、生姜
AD201	Alzheimer's disease	无名方50	Bai Zi Ren、Fu Shen、Chen Pi、Gou Qi Zi、Suan Zao Ren、Yuan Zhi、Long Chi、Dan Nan Xing、Ju Hua、Sha Yuan Zi、Jiu Jie Chang Pu、Gu Ya、Dong Qing Zi、He Huan Pi	柏子仁、茯神、陈皮、枸杞子、酸枣仁、远志、龙齿、胆南星、菊花、沙苑子、九节菖蒲、谷芽、冬青子、合欢皮
AD202	Alzheimer's disease	无名方51	Shi Chang Pu、Huang Lian、Fu Ling、Ban Xia、Suan Zao Ren、Tian Ma、Ju Hong、Dan Nan Xing、Jiang Can、Qing Dai、Mu Xiang、Chai Hu、Zhu Li、Sheng Jiang、Shen Qu	石菖蒲、黄连、茯苓、半夏、酸枣仁、天麻、橘红、胆南星、僵蚕、青黛、木香、柴胡、竹沥、生姜、神曲
AD203	Alzheimer's disease	无名方53	Dang Shen、Bian Dou Yi、Fu Ling、Pao Jiang、Gan Cao、Bai Zhu、Yi Zhi、Yi Yi Ren、Zhu Ling	党参、扁豆衣、茯苓、炮姜、甘草、白术、益智、薏苡仁、猪苓
AD204	Alzheimer's disease	无名方54	Ren Shen Xu、Ban Xia、Dan Nan Xing、Ju Hong、Gua Lou Zi、Yuan Zhi、Fu Shen、Jiu Jie Chang Pu、Zhi Shi、Zhu Ru、Zhu Li	人参须、半夏、胆南星、橘红、瓜蒌子、远志、茯神、九节菖蒲、枳实、竹茹、竹沥
AD205	Alzheimer's disease	无名方55	Gui Jia、Di Huang、Yuan Zhi、Mu Li、Fu Shen、Mai Dong、Jiu Jie Chang Pu、Sha Ren、Zhen Zhu、Hu Po	龟甲、地黄、远志、牡蛎、茯神、麦冬、九节菖蒲、砂仁、珍珠、琥珀
AD206	Alzheimer's disease	加味安神丸	Dang Gui、Shu Di Huang、Fu Shen、Yuan Zhi、Suan Zao Ren、Zhi Huang Qi、Ren Shen、Bai Zi Ren、Rou Gui、Bai Shao、Wu Wei Zi、Ju Hong、Gan Cao	当归、熟地黄、茯神、远志、酸枣仁、炙黄芪、人参、柏子仁、肉桂、白芍、五味子、橘红、甘草
AD207	Alzheimer's disease	镇心丸3	Zhu Sha、Rou Gui、Yuan Zhi、Ren Shen、Fu Ling、Mai Dong、Shi Chang Pu、Di Huang	朱砂、肉桂、远志、人参、茯苓、麦冬、石菖蒲、地黄
AD208	Alzheimer's disease	桑螵蛸散	Ren Shen、Fu Ling、Shi Chang Pu、Yuan Zhi、Sang Piao Shao、Long Gu、Gui Ban、Dang Gui	人参、茯苓、石菖蒲、远志、桑螵蛸、龙骨、龟板、当归
AD209	Alzheimer's disease	内托安神散	Ren Shen、Fu Shen、Huang Qi、Bai Zhu、Mai Dong、Xuan Shen、Chen Pi、Suan Zao Ren、Yuan Zhi、Gan Cao、Shi Chang Pu、Wu Wei Zi	人参、茯神、黄芪、白术、麦冬、玄参、陈皮、酸枣仁、远志、甘草、石菖蒲、五味子
AD210	Alzheimer's disease	养荣汤	Ren Shen、Bai Zhu、Huang Qi、Zhi Gan Cao、Chen Pi、Rou Gui、Dang Gui、Shu Di Huang、Wu Wei Zi、Fu Ling、Yuan Zhi、Bai Shao	人参、白术、黄芪、炙甘草、陈皮、肉桂、当归、熟地黄、五味子、茯苓、远志、白芍
AD211	Alzheimer's disease	养心汤2	Fu Shen、Suan Zao Ren、Dang Gui、Ren Shen、Dan Shen、Wu Wei Zi	茯神、酸枣仁、当归、人参、丹参、五味子
AD212	Alzheimer's disease	无名方56	Mang Xiao、Sheng Ma、Da Qing Ye、Sang Bai Pi、Huai Hua、Xi Jiao、Ling Yang Jiao、Su Mu、Dan Zhu Ye、He Zi Pi、Zhi Zi、Bing Lang、Zhu Sha	芒硝、升麻、大青叶、桑白皮、槐花、犀角、羚羊角、苏木、淡竹叶、诃子皮、栀子、槟榔、朱砂
AD213	Alzheimer's disease	润体丸	Xiong Huang、Zhu Sha、Niu Huang、Ru Xiang、Xi Jiao、Ling Yang Jiao、She Xiang、Bing Pian、Chen Xiang、Mu Xiang、Ding Xiang、Huo Xiang、Bing Lang、Rou Dou Kou、Jiang Can、Ji Li、Man Jing Zi、Fu Zi、Fang Feng、Ma Huang、Ren Shen、Qiang Huo、Fu Ling、Rou Gui、Wan E Can、Chuan Xiong、Quan Xie、Ban Xia、Chuan Wu、Bai Hua She、Tian Ma、Dou Kou、Hu Po、Qing Fen、Zhen Zhu、Du Huo、Jin Bo	雄黄、朱砂、牛黄、乳香、犀角、羚羊角、麝香、冰片、沉香、木香、丁香、藿香、槟榔、肉豆蔻、僵蚕、蒺藜、蔓荆子、附子、防风、麻黄、人参、羌活、茯苓、肉桂、晚蛾蚕、川芎、全蝎、半夏、川乌、白花蛇、天麻、豆蔻、琥珀、轻粉、珍珠、独活、金箔
AD214	Alzheimer's disease	天王补心丹2	Di Huang、Ren Shen、Fu Ling、Yuan Zhi、Shi Chang Pu、Xuan Shen、Bai Zi Ren、Jie Geng、Tian Dong、Dan Shen、Suan Zao Ren、Gan Cao、Mai Dong、Bai Bu、Du Zhong、Fu Shen、Dang Gui、Wu Wei Zi	地黄、人参、茯苓、远志、石菖蒲、玄参、柏子仁、桔梗、天冬、丹参、酸枣仁、甘草、麦冬、百部、杜仲、茯神、当归、五味子
AD215	Alzheimer's disease	安神定志丸	Fu Shen、Fu Ling、Yuan Zhi、Ren Shen、Shi Chang Pu、Long Chi	茯神、茯苓、远志、人参、石菖蒲、龙齿
AD216	Alzheimer's disease	平补镇心丹	Long Yan Rou、Long Chi、Fu Ling、Yuan Zhi、Suan Zao Ren、Fu Shen、Rou Gui、Shu Di Huang、Ren Shen、Huang Qi、Bai Zi Ren、Zhu Sha、E Jiao、Zi Shi Ying	龙眼肉、龙齿、茯苓、远志、酸枣仁、茯神、肉桂、熟地黄、人参、黄芪、柏子仁、朱砂、阿胶、紫石英
AD217	Alzheimer's disease	茯苓散	Ren Shen、Gan Cao、Bai Shao、Dang Gui、Sheng Jiang、Fu Ling、Rou Gui、Mai Dong、Yuan Zhi、Da Zao	人参、甘草、白芍、当归、生姜、茯苓、肉桂、麦冬、远志、大枣
AD218	Alzheimer's disease	养营汤	Ren Shen、Bai Zhu、Fu Ling、Chen Pi、Gan Cao、Shu Di Huang、Dang Gui、Bai Shao、Huang Qi、Rou Gui、Yuan Zhi、Wu Wei Zi	人参、白术、茯苓、陈皮、甘草、熟地黄、当归、白芍、黄芪、肉桂、远志、五味子
AD219	Alzheimer's disease	无名方57	Ren Shen、Lian Xu、Qian Shi、Shu Di Huang、Shan Yao、Wu Wei Zi、Mai Dong、Suan Zao Ren、Yuan Zhi、Bai Zi Ren、Shi Chang Pu、Dang Gui、Shan Zhu Yu	人参、莲须、芡实、熟地黄、山药、五味子、麦冬、酸枣仁、远志、柏子仁、石菖蒲、当归、山茱萸
AD220	Alzheimer's disease	寿星丸2	Tian Nan Xing、Hu Po、Zhu Sha	天南星、琥珀、朱砂
AD221	Alzheimer's disease	无名方58	Rou Gui、Huang Lian、Shi Gao、Shi Chang Pu	肉桂、黄连、石膏、石菖蒲
AD222	Alzheimer's disease	卫真汤	Ren Shen、Shi Hu、Fu Ling、Mu Xiang、Rou Dou Kou、Shan Yao、Shu Di Huang、Niu Xi、Di Huang、Dang Gui、Qing Pi、Ding Xiang	人参、石斛、茯苓、木香、肉豆蔻、山药、熟地黄、牛膝、地黄、当归、青皮、丁香
AD223	Alzheimer's disease	二陈汤	Ban Xia、Chen Pi、Fu Ling、Gan Cao	半夏、陈皮、茯苓、甘草
AD224	Alzheimer's disease	加味安志丸	Ren Shen、Fu Ling、Yuan Zhi、Shi Chang Pu、Suan Zao Ren、Huang Lian、Dang Gui、Bai Zi Ren、Mu Xiang、Di Huang、Zhu Sha	人参、茯苓、远志、石菖蒲、酸枣仁、黄连、当归、柏子仁、木香、地黄、朱砂
AD225	Alzheimer's disease	安志膏	Ren Shen、Suan Zao Ren、Zhu Sha、Ru Xiang	人参、酸枣仁、朱砂、乳香
AD226	Alzheimer's disease	圣惠方	Shi Chang Pu、Yuan Zhi	石菖蒲、远志
AD227	Alzheimer's disease	人参远志丸	Tian Dong、Fu Ling、Shi Chang Pu、Ren Shen、Yuan Zhi、Suan Zao Ren、Huang Qi、Jie Geng、Zhu Sha、Rou Gui	天冬、茯苓、石菖蒲、人参、远志、酸枣仁、黄芪、桔梗、朱砂、肉桂
AD228	Alzheimer's disease	加减固本丸	Dan Shen、Tian Dong、Shu Di Huang、Ren Shen、Yuan Zhi、Zhu Sha、Shi Chang Pu、Mai Dong、Fu Ling	丹参、天冬、熟地黄、人参、远志、朱砂、石菖蒲、麦冬、茯苓
AD229	Alzheimer's disease	仁熟散	Ren Shen、Zhi Ke、Wu Wei Zi、Rou Gui、Shan Zhu Yu、Fu Shen、Ju Hua、Gou Qi Zi、Bai Zi Ren、Shu Di Huang	人参、枳壳、五味子、肉桂、山茱萸、茯神、菊花、枸杞子、柏子仁、熟地黄
AD230	Alzheimer's disease	平惊通圣散	Dang Gui、Ren Shen、Huang Lian、Fu Shen、Yuan Zhi、Zhi Gan Cao、Shi Chang Pu、Zhu Sha	当归、人参、黄连、茯神、远志、炙甘草、石菖蒲、朱砂
AD231	Alzheimer's disease	练中丸	Da Huang、Mang Xiao、Bai Shao、Rou Gui	大黄、芒硝、白芍、肉桂
AD232	Alzheimer's disease	人参丸3	Ren Shen、Mai Dong、Fu Shen、Long Chi、Yuan Zhi、Huang Qi、Shi Chang Pu、Chi Shi Zhi、Shu Di Huang	人参、麦冬、茯神、龙齿、远志、黄芪、石菖蒲、赤石脂、熟地黄
AD233	Alzheimer's disease	茯神散	Fu Shen、Shu Di Huang、Ren Shen、Long Gu、Shi Chang Pu、Yuan Zhi、Tian Dong	茯神、熟地黄、人参、龙骨、石菖蒲、远志、天冬
AD234	Alzheimer's disease	菖蒲丸	Shi Chang Pu、Du Zhong、Shu Di Huang、Fu Ling、Ren Shen、Dan Shen、Fang Feng、Bai Zi Ren、Bai Bu、Yuan Zhi、Wu Wei Zi、Shan Yao、Mai Dong、Rou Gui	石菖蒲、杜仲、熟地黄、茯苓、人参、丹参、防风、柏子仁、百部、远志、五味子、山药、麦冬、肉桂
AD235	Alzheimer's disease	无名方59	Shi Chang Pu、Ci Shi、Ren Shen、Fu Shen、Shan Yao、Mai Dong、Yuan Zhi、Shu Di Huang、Chi Shi Zhi	石菖蒲、磁石、人参、茯神、山药、麦冬、远志、熟地黄、赤石脂
AD236	Alzheimer's disease	乌金煎	Hei Dou、Du Huo、Jing Jie、Shi Gao、Huang Qin	黑豆、独活、荆芥、石膏、黄芩
AD237	Alzheimer's disease	牛膝丸	Niu Xi、Bai Shao、Yuan Zhi、Huang Qi、Rou Cong Rong、Du Zhong、Xu Duan、She Chuang Zi、Shan Yao、Tu Si Zi、Fu Ling、Ren Shen、Lu Rong、Ba Ji Tian、Bai Zi Ren、Rou Gui、Wu Wei Zi、Shi Hu	牛膝、白芍、远志、黄芪、肉苁蓉、杜仲、续断、蛇床子、山药、菟丝子、茯苓、人参、鹿茸、巴戟天、柏子仁、肉桂、五味子、石斛
AD238	Alzheimer's disease	肉苁蓉丸	Rou Cong Rong、Tu Si Zi、Shan Yao、Niu Xi、Ba Ji Tian、Du Zhong、Xu Duan、Fu Ling、Gou Qi Zi、Wu Wei Zi、She Chuang Zi、Shan Zhu Yu、Fu Shen、Yuan Zhi、Bai Zi Ren	肉苁蓉、菟丝子、山药、牛膝、巴戟天、杜仲、续断、茯苓、枸杞子、五味子、蛇床子、山茱萸、茯神、远志、柏子仁
AD239	Alzheimer's disease	羌活丸	Qiang Huo、Fu Shen、Wu Jia Pi、Lu Rong、Fang Feng、Niu Xi、Ren Shen、Yuan Zhi、Shan Yao、Rou Gui、Wu Wei Zi、Fu Zi、Suan Zao Ren、Gou Qi Zi、Shan Zhu Yu、Huang Qi、Shu Di Huang、Ling Yang Jiao	羌活、茯神、五加皮、鹿茸、防风、牛膝、人参、远志、山药、肉桂、五味子、附子、酸枣仁、枸杞子、山茱萸、黄芪、熟地黄、羚羊角
AD240	Alzheimer's disease	桂心丸	Rou Gui、Da Huang、Mang Xiao、Chi Shao	肉桂、大黄、芒硝、赤芍
AD241	Alzheimer's disease	灵宝丹	Liu Huang、Zi Ran Tong、Xiong Huang、Zhu Sha	硫黄、自然铜、雄黄、朱砂
AD242	Alzheimer's disease	辰砂天麻丸	Chuan Xiong、She Xiang、Bai Zhi、Zhu Sha、Fu Zi、Tian Ma、Tian Nan Xing	川芎、麝香、白芷、朱砂、附子、天麻、天南星
AD243	Alzheimer's disease	防风丸2	Fang Feng、Chuan Xiong、Tian Ma、Zhi Gan Cao、Zhu Sha	防风、川芎、天麻、炙甘草、朱砂
AD244	Alzheimer's disease	宁志膏	Suan Zao Ren、Ren Shen、Zhu Sha、Ru Xiang	酸枣仁、人参、朱砂、乳香
AD245	Alzheimer's disease	远志丸3	Yuan Zhi、Mu Li、Fu Ling、Ren Shen、Gan Jiang、Zhu Sha、Rou Cong Rong	远志、牡蛎、茯苓、人参、干姜、朱砂、肉苁蓉
AD246	Alzheimer's disease	神仙聚宝丹	Mo Yao、Hu Po、Mu Xiang、Dang Gui、Zhu Sha、She Xiang、Ru Xiang	没药、琥珀、木香、当归、朱砂、麝香、乳香
AD247	Alzheimer's disease	茯神汤	Fu Shen、Fang Feng、Niu Xi、Zhi Ke、Fang Ji、Qin Jiao、Xuan Shen、Bai Shao、Huang Qi、Bai Xian Pi、Ze Xie、Du Huo、Rou Gui、Wu Wei Zi、Ren Shen、Yi Yi Ren、Mai Dong、Ling Yang Jiao、Shi Gao、Zhi Gan Cao、Ci Shi	茯神、防风、牛膝、枳壳、防己、秦艽、玄参、白芍、黄芪、白鲜皮、泽泻、独活、肉桂、五味子、人参、薏苡仁、麦冬、羚羊角、石膏、炙甘草、磁石
AD248	Alzheimer's disease	牛黄紫云丸	Niu Huang、She Xiang、Bing Pian、Zhu Sha、Tian Zhu Huang、Huang Qin、Yuan Zhi、Long Chi、Tie Fen、Fu Ling、Zhi Gan Cao、Ju Hua、Mang Xiao、Yin Bo、Jin Bo	牛黄、麝香、冰片、朱砂、天竺黄、黄芩、远志、龙齿、铁粉、茯苓、炙甘草、菊花、芒硝、银箔、金箔
AD249	Alzheimer's disease	人参煮散	Ren Shen、Yuan Zhi、Sang Ji Sheng、Mu Dan Pi、Mu Xiang、Chen Xiang	人参、远志、桑寄生、牡丹皮、木香、沉香
AD250	Alzheimer's disease	五味子丸2	Wu Wei Zi、Shu Di Huang、Rou Cong Rong、Niu Xi、Tu Si Zi、Ze Xie、Fu Ling、Ba Ji Tian、Chi Shi Zhi、Shan Zhu Yu、Du Zhong、Shan Yao、Shi Gao、Yuan Zhi、Bai Zi Ren	五味子、熟地黄、肉苁蓉、牛膝、菟丝子、泽泻、茯苓、巴戟天、赤石脂、山茱萸、杜仲、山药、石膏、远志、柏子仁
AD251	Alzheimer's disease	麦门冬丸	Mai Dong、Tu Gua Gen、Shan Zhu Yu、Lu Rong、Niu Xi、Gou Ji、Fu Shen、Ren Shen、Huang Lian、Tu Si Zi、Long Gu、Mu Li	麦冬、土瓜根、山茱萸、鹿茸、牛膝、狗脊、茯神、人参、黄连、菟丝子、龙骨、牡蛎
AD252	Alzheimer's disease	青龙丸	Long Gu、Qiang Huo、Qin Jiao、Fu Shen、Ling Yang Jiao、Qing Xiang Zi、Ju Hua、Fu Zi、Zhu Sha	龙骨、羌活、秦艽、茯神、羚羊角、青葙子、菊花、附子、朱砂
AD253	Alzheimer's disease	山芋苁蓉丸	Shan Yao、Rou Cong Rong、Niu Xi、Tu Si Zi、Wu Wei Zi、Du Zhong、Ze Xie、Shu Di Huang、Fu Shen、Ren Shen、Shan Zhu Yu、Rou Gui、Ba Ji Tian、Shi Hu、Lu Rong、She Chuang Zi、Yuan Zhi、Xu Duan、Fu Pen Zi、Tian Xiong、Zhi Gan Cao	山药、肉苁蓉、牛膝、菟丝子、五味子、杜仲、泽泻、熟地黄、茯神、人参、山茱萸、肉桂、巴戟天、石槲、鹿茸、蛇床子、远志、续断、覆盆子、天雄、炙甘草
AD254	Alzheimer's disease	麋茸丸	Lu Rong、Rou Cong Rong、Tu Si Zi、Ba Ji Tian、Niu Xi、Rou Gui、Zhi Gan Cao、Shan Zhu Yu、Gou Qi Zi、Wu Wei Zi、Gan Jiang、Ren Shen、Chi Shi Zhi、Bai Zi Ren、Ze Xie、Xi Xin、Fu Ling、Yuan Zhi、Zhi Ke、Hou Po、Shu Di Huang、Shi Hu、Shan Yao、Bai Zhu	鹿茸、肉苁蓉、菟丝子、巴戟天、牛膝、肉桂、炙甘草、山茱萸、枸杞子、五味子、干姜、人参、赤石脂、柏子仁、泽泻、细辛、茯苓、远志、枳壳、厚朴、熟地黄、石槲、山药、白术
AD255	Alzheimer's disease	羚羊角丸	Ling Yang Jiao、Ren Shen、Qiang Huo、Ku Shen、Fang Feng、Xuan Shen、Dan Shen、Da Huang、Huo Ma Ren、Zhi Zi、Sheng Ma、Long Chi、Mai Dong、Fu Shen、Zhi Ke、Huang Lian、Xi Jiao、Ju Hua、Tian Dong、Yu Li Ren、Di Huang	羚羊角、人参、羌活、苦参、防风、玄参、丹参、大黄、火麻仁、栀子、升麻、龙齿、麦冬、茯神、枳壳、黄连、犀角、菊花、天冬、郁李仁、地黄
AD256	Alzheimer's disease	羚羊角饮	Ling Yang Jiao、Ren Shen、Fu Ling、Qiang Huo、Fu Zi、Zhi Zi、Mu Dan Pi、Huang Qin、Mai Dong、Qiang Wei Gen Pi、Da Huang、Fang Ji、Hu Huang Lian、Zhi Gan Cao	羚羊角、人参、茯苓、羌活、附子、栀子、牡丹皮、黄芩、麦冬、蔷薇根皮、大黄、防己、胡黄连、炙甘草
AD257	Alzheimer's disease	薯蓣丸	Shan Yao、Yuan Zhi、Shu Di Huang、Tian Dong、Fu Shen、Long Chi、Di Gu Pi、Fang Feng、Fu Ling、Mai Dong、Ren Shen、Rou Gui、Wu Wei Zi、Che Qian Zi	山药、远志、熟地黄、天冬、茯神、龙齿、地骨皮、防风、茯苓、麦冬、人参、肉桂、五味子、车前子
AD258	Alzheimer's disease	远志丸5	Zhu Sha、Yuan Zhi、Ren Shen、Fu Ling、Fu Shen、Gan Cao、Bai Shi Ying、Zi Shi Ying、Shan Yao、Long Chi	朱砂、远志、人参、茯苓、茯神、甘草、白石英、紫石英、山药、龙齿
AD260	Alzheimer's disease	团参太一丹	Ren Shen、Suan Zao Ren、Zhi Zi、E Jiao、Tian Nan Xing、Gan Cao、Xuan Jing Shi、She Xiang、Zhang Nao、Zhu Sha、Jin Bo	人参、酸枣仁、栀子、阿胶、天南星、甘草、玄精石、麝香、樟脑、朱砂、金箔
AD261	Alzheimer's disease	祛涎丸	Tian Nan Xing、Ban Xia、Fu Zi、Chuan Wu	天南星、半夏、附子、川乌
AD262	Alzheimer's disease	水仙丹	Zhu Sha、Mu Tong、Bai Ji	朱砂、木通、白及
AD263	Alzheimer's disease	二宜丹	Ci Shi、Zhu Sha	磁石、朱砂
AD264	Alzheimer's disease	定志丸	Ren Shen、Fu Ling、Shi Chang Pu、Yuan Zhi、Long Chi、Suan Zao Ren、Tie Fen、Mai Dong、Zhu Sha、Ru Xiang、She Xiang、Hu Po	人参、茯苓、石菖蒲、远志、龙齿、酸枣仁、铁粉、麦冬、朱砂、乳香、麝香、琥珀
AD265	Alzheimer's disease	养心丸	Fu Shen、Ren Shen、Zhi Huang Qi、Suan Zao Ren、Shu Di Huang、Yuan Zhi、Wu Wei Zi、Bai Zi Ren、Zhu Sha	茯神、人参、炙黄芪、酸枣仁、熟地黄、远志、五味子、柏子仁、朱砂
AD266	Alzheimer's disease	远志丸4	Yuan Zhi、Shi Chang Pu、Fu Shen、Tian Zhu Huang、Suan Zao Ren、Zhu Sha、Xi Jiao、Long Chi	远志、石菖蒲、茯神、天竺黄、酸枣仁、朱砂、犀角、龙齿
AD267	Alzheimer's disease	四味补心丸	Dang Gui、Zhu Sha、Rou Cong Rong、Ku Xing Ren	当归、朱砂、肉苁蓉、苦杏仁
AD268	Alzheimer's disease	保命丹	Zhu Sha、Zhen Zhu、Tian Nan Xing、Ma Huang、Fu Zi、Xiong Huang、Bing Pian、Hu Po、Jiang Can、Xi Jiao、Mai Dong、Zhi Ke、Di Gu Pi、Shen Qu、Fu Shen、Yuan Zhi、Ren Shen、Chai Hu、Jin Bo、Niu Huang、Tian Ma、Zhang Nao、She Xiang、Dan Fan、Mang Xiao、Hao Che、Tian Zhu Huang、Fang Feng、Gan Cao、Jie Geng、Bai Zhu、Sheng Ma、Chan Tui、Huang Qin、Jing Jie	朱砂、珍珠、天南星、麻黄、附子、雄黄、冰片、琥珀、僵蚕、犀角、麦冬、枳壳、地骨皮、神曲、茯神、远志、人参、柴胡、金箔、牛黄、天麻、樟脑、麝香、胆矾、芒硝、毫车、天竺黄、防风、甘草、桔梗、白术、升麻、蝉蜕、黄芩、荆芥
AD269	Alzheimer's disease	心丹	Zhu Sha、Ren Shen、Yuan Zhi、Shu Di Huang、Bai Zhu、Shi Chang Pu、Dang Gui、Mai Dong、Huang Qi、Fu Ling、Fu Shen、Bai Zi Ren、Mu Bie Zi、Lian Zi、Yi Zhi	朱砂、人参、远志、熟地黄、白术、石菖蒲、当归、麦冬、黄芪、茯苓、茯神、柏子仁、木鳖子、莲子、益智
AD270	Alzheimer's disease	生朱丹	Fu Zi、Shi Gao、Bing Pian、Zhu Sha	附子、石膏、冰片、朱砂
AD271	Alzheimer's disease	辟风丹	Du Huo、Fang Feng、Bai Zhi、Rou Gui、Gao Ben、Ma Huang、Bai Shao、Tian Ma、Chuan Wu、Huo Xiang、Chuan Xiong、Qiang Huo、Gan Cao、Bai Hua She、Jiang Can、Quan Xie、Zhu Sha、Fu Zi、Tian Nan Xing、Yuan Zhi	独活、防风、白芷、肉桂、藁本、麻黄、白芍、天麻、川乌、藿香、川芎、羌活、甘草、白花蛇、僵蚕、全蝎、朱砂、附子、天南星、远志
AD272	Alzheimer's disease	乌蛇丸	Du Huo、Fang Feng、Bai Zhi、Ren Shen、Rou Gui、Gao Ben、Ma Huang、Bai Shao、Tian Ma、Chuan Wu、Huo Xiang、Wu Shao She、Quan Xie、Zhi Gan Cao、Xi Jiao、Chuan Xiong、Qiang Huo、Jiang Can、Yuan Zhi、Niu Huang、Tian Nan Xing、Fu Zi、Bing Pian、Zhu Sha	独活、防风、白芷、人参、肉桂、藁本、麻黄、白芍、天麻、川乌、藿香、乌梢蛇、全蝎、炙甘草、犀角、川芎、羌活、僵蚕、远志、牛黄、天南星、附子、冰片、朱砂
AD273	Alzheimer's disease	神芎丸	Da Huang、Huang Qin、Qian Niu Zi、Hua Shi、Huang Lian、Bo He、Chuan Xiong	大黄、黄芩、牵牛子、滑石、黄连、薄荷、川芎
AD274	Alzheimer's disease	加味茯苓汤	Ren Shen、Ban Xia、Chen Pi、Fu Ling、Gan Cao、Yi Zhi、Xiang Fu	人参、半夏、陈皮、茯苓、甘草、益智、香附
AD275	Alzheimer's disease	加味寿星丸	Tian Nan Xing、Zhen Zhu Mu、Hu Po、Ban Xia、Bai Fan、Zhu Sha	天南星、珍珠母、琥珀、半夏、白矾、朱砂
AD276	Alzheimer's disease	无名方61	Bai Zhu、Fu Shen、Ren Shen、Gan Cao、Mu Xiang	白术、茯神、人参、甘草、木香
AD277	Alzheimer's disease	无名方62	Fu Shen、Chen Xiang、Ren Shen	茯神、沉香、人参
AD278	Alzheimer's disease	豫知散	Long Gu、Hu Gu、Yuan Zhi	龙骨、虎骨、远志
AD279	Alzheimer's disease	排风汤	Fu Ling、Fu Shen、Suan Zao Ren、Ren Shen、Huang Qi、Dang Gui、Bai Shao、Yuan Zhi、Gan Cao、Lian Zi	茯苓、茯神、酸枣仁、人参、黄芪、当归、白芍、远志、甘草、莲子
AD280	Alzheimer's disease	茯神丸2	Fu Shen、Ren Shen、Mai Dong、Shu Di Huang、Huang Qin、Xi Jiao、Yi Yi Ren、Bai Zi Ren、Long Chi、Yun Mu Fen、Fang Feng、Huang Qi	茯神、人参、麦冬、熟地黄、黄芩、犀角、薏苡仁、柏子仁、龙齿、云母粉、防风、黄芪
AD281	Alzheimer's disease	健忘方	Rou Dou Kou、Ren Shen、Xi Jiao、Zhi Shi、Huang Lian、Bai Zhu、Da Huang、Zhi Gan Cao、Ku Shen、Xuan Fu Hua、Bing Lang	肉豆蔻、人参、犀角、枳实、黄连、白术、大黄、炙甘草、苦参、旋覆花、槟榔
AD282	Alzheimer's disease	茯苓人参散	Fu Ling、Ren Shen、Gan Cao、Niu Ru、Feng Mi	茯苓、人参、甘草、牛乳、蜂蜜
AD283	Alzheimer's disease	钟乳丸	Zhong Ru Shi、Shi Hu、Tu Si Zi、Gan Cao、Niu Xi、She Chuang Zi、Xi Xin、Shan Zhu Yu、Fang Feng、Du Zhong、Zhi Ke、Wu Wei Zi、Shu Di Huang、Hua Jiao	钟乳石、石斛、菟丝子、甘草、牛膝、蛇床子、细辛、山茱萸、防风、杜仲、枳壳、五味子、熟地黄、花椒
AD284	Alzheimer's disease	鹿角胶煎	Lu Jiao Jiao、Di Huang、Zi Su Zi、Sheng Jiang、Huang Niu Su、Mi	鹿角胶、地黄、紫苏子、生姜、黄牛酥、蜜
AD285	Alzheimer's disease	健忘丹	Yuan Zhi、Shi Chang Pu、Huang Lian、Dang Gui、Gou Qi Zi、Suan Zao Ren、Mai Dong、Ju Hua、Di Huang、Ren Shen	远志、石菖蒲、黄连、当归、枸杞子、酸枣仁、麦冬、菊花、地黄、人参
AD286	Alzheimer's disease	补心丹	Mai Dong、Yuan Zhi、Shi Chang Pu、Xiang Fu、Tian Dong、Tian Hua Fen、Bai Zhu、Chuan Bei Mu、Shu Di Huang、Fu Shen、Di Gu Pi、Ren Shen、Dang Gui、Niu Xi、Huang Qi、Mu Tong	麦冬、远志、石菖蒲、香附、天冬、天花粉、白术、川贝母、熟地黄、茯神、地骨皮、人参、当归、牛膝、黄芪、木通
AD287	Alzheimer's disease	不忘散	Shi Chang Pu、Fu Ling、Fu Shen、Ren Shen、Yuan Zhi	石菖蒲、茯苓、茯神、人参、远志
AD288	Alzheimer's disease	苁蓉散	Rou Cong Rong、Xu Duan、Yuan Zhi、Shi Chang Pu、Fu Ling	肉苁蓉、续断、远志、石菖蒲、茯苓
AD289	Alzheimer's disease	加味宁志丸	Fu Ling、Ren Shen、Yuan Zhi、Shi Chang Pu、Huang Lian、Suan Zao Ren、Bai Zi Ren、Dang Gui、Di Huang、Mu Xiang、Zhu Sha	茯苓、人参、远志、石菖蒲、黄连、酸枣仁、柏子仁、当归、地黄、木香、朱砂
AD290	Alzheimer's disease	清心滚痰丸	Da Huang、Huang Qin、Qing Meng Shi、Xi Jiao、Da Zao Jiao、Zhu Sha、Chen Xiang、She Xiang	大黄、黄芩、青礞石、犀角、大皂角、朱砂、沉香、麝香
AD291	Alzheimer's disease	滋血养心丸	Dang Gui、Fu Shen、Bai Shao、Yuan Zhi、Tian Dong、Mai Dong、Suan Zao Ren、Huang Qin、Chai Hu、Hong Hua、Sha Shen、Xuan Shen、Huang Lian、Bai Zi Ren、Gan Cao	当归、茯神、白芍、远志、天冬、麦冬、酸枣仁、黄芩、柴胡、红花、沙参、玄参、黄连、柏子仁、甘草
AD292	Alzheimer's disease	加减归脾丸	Suan Zao Ren、Fu Ling、Dang Gui、Yuan Zhi、Mai Dong、Bai Zi Ren、Mu Xiang、Bai Zhu、Ren Shen、Bei Mu、Ju Hong、Jie Geng、Zhi Gan Cao	酸枣仁、茯苓、当归、远志、麦冬、柏子仁、木香、白术、人参、贝母、橘红、桔梗、炙甘草
AD293	Alzheimer's disease	养心汤4	Bai Shao、Dang Gui、Ren Shen、Yuan Zhi、Mai Dong、Huang Qin、Shan Yao、Qian Shi、Lian Xu、Suan Zao Ren、Fu Shen、Shi Lian Zi	白芍、当归、人参、远志、麦冬、黄芩、山药、芡实、莲须、酸枣仁、茯神、石莲子
AD294	Alzheimer's disease	安神丸2	Huang Lian、Dang Gui、Di Huang、Gan Cao、Xuan Shen、Suan Zao Ren、Fu Shen、Yuan Zhi、Hu Po、Xi Jiao、Zhu Sha	黄连、当归、地黄、甘草、玄参、酸枣仁、茯神、远志、琥珀、犀角、朱砂
AD295	Alzheimer's disease	育神散2	Fu Ling、Fu Shen、Ren Shen、Yuan Zhi、Long Gu、Chi Shi Zhi、Gan Jiang、Dang Gui、Bai Zhu、Chi Shao、Rou Gui、Zi Wan、Fang Feng、Zhi Gan Cao、Chuan Wu、Mo Yao、Ru Xiang、An Xi Xiang、She Xiang	茯苓、茯神、人参、远志、龙骨、赤石脂、干姜、当归、白术、赤芍、肉桂、紫菀、防风、炙甘草、川乌、没药、乳香、安息香、麝香
AD296	Alzheimer's disease	应效远志丸	Yuan Zhi、Shi Chang Pu、Fu Ling、Shu Di Huang、Ren Shen、Bai Zi Ren、Du Zhong、Mai Dong、Zhi Huang Qi、Wu Wei Zi、Ze Xie、Shan Yao、Suan Zao Ren、Rou Gui	远志、石菖蒲、茯苓、熟地黄、人参、柏子仁、杜仲、麦冬、炙黄芪、五味子、泽泻、山药、酸枣仁、肉桂
AD297	Alzheimer's disease	石龙芮丸	Shi Long Rui、Long Gu、Fu Ling、Yuan Zhi、Shu Di Huang、Ren Shen、Mai Dong	石龙芮、龙骨、茯苓、远志、熟地黄、人参、麦冬
AD298	Alzheimer's disease	灵补丸	Yuan Zhi、Shan Yao、Fu Shen、Shu Di Huang、Tian Dong、Che Qian Zi、Wu Wei Zi、Di Gu Pi、Rou Gui、Long Gu、Fang Feng、Mai Dong、Gan Cao、Ren Shen	远志、山药、茯神、熟地黄、天冬、车前子、五味子、地骨皮、肉桂、龙骨、防风、麦冬、甘草、人参
AD299	Alzheimer's disease	夜光育神丸	Shu Di Huang、Niu Xi、Zhi Ke、Tu Si Zi、Yuan Zhi、Di Gu Pi、Dang Gui	熟地黄、牛膝、枳壳、菟丝子、远志、地骨皮、当归
AD300	Alzheimer's disease	聪明汤	Fu Shen、Yuan Zhi、Shi Chang Pu	茯神、远志、石菖蒲
AD301	Alzheimer's disease	朱砂安神丸	Zhu Sha、Huang Lian、Dang Gui、Gan Cao	朱砂、黄连、当归、甘草
AD302	Alzheimer's disease	八物定志丸	Ren Shen、Shi Chang Pu、Yuan Zhi、Fu Shen、Bai Zhu、Mai Dong、Niu Huang、Zhu Sha	人参、石菖蒲、远志、茯神、白术、麦冬、牛黄、朱砂
AD303	Alzheimer's disease	羌活愈风汤1	Qiang Huo、Gan Cao、Fang Feng、Chuan Xiong、Du Huo、Xi Xin、Zhi Ke、Ren Shen、Bo He、Bai Zhi、Dang Gui、Qin Jiao、Chai Hu、Ban Xia、Qian Hu、Huang Qi、Man Jing Zi、Ma Huang、Di Gu Pi、Zhi Mu、Ju Hua、Gou Qi Zi、Du Zhong、Hou Po、Shu Di Huang、Di Huang、Shi Gao、Cang Zhu、Bai Shao、Rou Gui、Huang Qin、Fu Ling	羌活、甘草、防风、川芎、独活、细辛、枳壳、人参、薄荷、白芷、当归、秦艽、柴胡、半夏、前胡、黄芪、蔓荆子、麻黄、地骨皮、知母、菊花、枸杞子、杜仲、厚朴、熟地黄、地黄、石膏、苍术、白芍、肉桂、黄芩、茯苓
AD304	Alzheimer's disease	益气安神汤	Dang Gui、Huang Lian、Di Huang、Mai Dong、Suan Zao Ren、Yuan Zhi、Fu Ling、Ren Shen、Huang Qi、Dan Nan Xing、Dan Zhu Ye、Gan Cao	当归、黄连、地黄、麦冬、酸枣仁、远志、茯苓、人参、黄芪、胆南星、淡竹叶、甘草
AD305	Alzheimer's disease	济阴至宝丹	Dang Gui、Bai Zhu、Bai Shao、Fu Ling、Zhi Mu、Chuan Bei Mu、Xiang Fu、Di Gu Pi、Mai Dong、Chen Pi、Bo He、Chai Hu、Gan Cao	当归、白术、白芍、茯苓、知母、川贝母、香附、地骨皮、麦冬、陈皮、薄荷、柴胡、甘草
AD306	Alzheimer's disease	大归神丹	Ren Shen、Dang Gui、Suan Zao Ren、Fu Ling、Yuan Zhi、Long Chi、Hu Po、Jin Bo、Yin Bo	人参、当归、酸枣仁、茯苓、远志、龙齿、琥珀、金箔、银箔
AD307	Alzheimer's disease	巴戟天丸	Ba Ji Tian、Shi Chang Pu、Di Gu Pi、Fu Ling、Yuan Zhi、Fu Shen、Ren Shen	巴戟天、石菖蒲、地骨皮、茯苓、远志、茯神、人参
AD308	Alzheimer's disease	牛黄丸	Fu Shen、Yuan Zhi、Ling Yang Jiao、Mai Dong、Niu Huang、Xi Jiao、Bing Pian、E Jiao、She Xiang、Chen Xiang、Chuan Xiong、Ku Xing Ren、Ren Shen、Zhi Shi、Jin Bo、Fang Feng、Dang Gui、Zhu Sha、Fu Zi、Jie Geng、Bai Zhi、Huang Lian	茯神、远志、羚羊角、麦冬、牛黄、犀角、冰片、阿胶、麝香、沉香、川芎、苦杏仁、人参、枳实、金箔、防风、当归、朱砂、附子、桔梗、白芷、黄连
AD309	Alzheimer's disease	虎犀丹	Hu Jing、Xi Jiao、Ling Yang Jiao、Mai Dong、Di Huang、Dan Nan Xing、Huang Lian、Zhi Zi、Yuan Zhi、Ban Xia、Shi Chang Pu、Tian Ma、Suan Zao Ren、Zhu Sha、She Xiang、Gan Cao、Jin Bo、Ren Shen、Fu Shen	虎睛、犀角、羚羊角、麦冬、地黄、胆南星、黄连、栀子、远志、半夏、石菖蒲、天麻、酸枣仁、朱砂、麝香、甘草、金箔、人参、茯神
AD310	Alzheimer's disease	养心汤3	Xuan Shen、Bai Zhu、Mai Dong、Dang Gui、Bai Shao、Di Huang、Chuan Xiong、Tian Ma、Zi Shi Ying、Bai Zi Ren、Suan Zao Ren、Chen Pi、Deng Xin Cao	玄参、白术、麦冬、当归、白芍、地黄、川芎、天麻、紫石英、柏子仁、酸枣仁、陈皮、灯心草
AD311	Alzheimer's disease	加味宁神丸	Dang Gui、Bai Shao、Fu Shen、Mai Dong、Chen Pi、Chuan Bei Mu、Yuan Zhi、Chuan Xiong、Suan Zao Ren、Huang Lian、Gan Cao	当归、白芍、茯神、麦冬、陈皮、川贝母、远志、川芎、酸枣仁、黄连、甘草
AD312	Alzheimer's disease	宁志丸/五噎丸	Yuan Zhi、Shi Chang Pu、Fu Ling、Ren Shen、Zhu Sha	远志、石菖蒲、茯苓、人参、朱砂
AD313	Alzheimer's disease	无名方63	Ren Shen、Bai Xian Pi、Fang Feng、Fang Ji、Chuan Xiong、Qin Jiao、Du Huo	人参、白鲜皮、防风、防己、川芎、秦艽、独活
AD314	Alzheimer's disease	四神镇心丸	Fu Shen、Tian Dong、Di Huang、Ren Shen、Yuan Zhi	茯神、天冬、地黄、人参、远志
AD315	Alzheimer's disease	无名方64	Ku Xing Ren、Fu Ling、Ren Shen、Su、Feng Mi	苦杏仁、茯苓、人参、酥、蜂蜜
AD316	Alzheimer's disease	无名方65	Tian Dong、Yuan Zhi、Fu Ling、Di Huang	天冬、远志、茯苓、地黄
AD317	Alzheimer's disease	补心汤	Bai Shao、Ren Shen、Dang Gui、Bai Zhu、Fu Ling、Zhi Mu、Gan Cao、Chen Pi、Di Huang、Huang Bai、Shi Chang Pu、Mai Dong、Suan Zao Ren、Yuan Zhi	白芍、人参、当归、白术、茯苓、知母、甘草、陈皮、地黄、黄柏、石菖蒲、麦冬、酸枣仁、远志
AD318	Alzheimer's disease	四物安神汤	Dang Gui、Chuan Xiong、Bai Shao、Di Huang、Ren Shen、Fu Shen、Zhi Zi、Huang Lian、Bai Zhu、Mai Dong、Suan Zao Ren、Zhu Ru、Dang Gui、Wu Mei	当归、川芎、白芍、地黄、人参、茯神、栀子、黄连、白术、麦冬、酸枣仁、竹茹、当归、乌梅
AD319	Alzheimer's disease	无名方66	Dang Gui、Di Huang、Bai Shao、Suan Zao Ren、Shi Chang Pu、Yuan Zhi、Ren Shen、Fu Shen、Bai Zhu、Gan Cao、Long Yan Rou	当归、地黄、白芍、酸枣仁、石菖蒲、远志、人参、茯神、白术、甘草、龙眼肉
AD320	Alzheimer's disease	卫主生气汤	Ren Shen、Bai Zhu、Mai Dong、Wu Wei Zi、Bai Shao、Jie Zi、Suan Zao Ren、Xuan Shen	人参、白术、麦冬、五味子、白芍、芥子、酸枣仁、玄参
AD321	Alzheimer's disease	益心丹	Ren Shen、Dang Gui、Mai Dong、Suan Zao Ren、Tian Hua Fen、Wu Wei Zi、Yuan Zhi、Shen Qu、Zhu Sha、Shi Chang Pu、Tu Si Zi	人参、当归、麦冬、酸枣仁、天花粉、五味子、远志、神曲、朱砂、石菖蒲、菟丝子
AD322	Alzheimer's disease	强记汤	Shu Di Huang、Mai Dong、Suan Zao Ren、Yuan Zhi	熟地黄、麦冬、酸枣仁、远志
AD323	Alzheimer's disease	无名方	Zhu Sha、Hua Shi、Gan Cao、Xi Jiao、Di Huang、Shi Chang Pu、Yu Jin、Lian Qiao、Jin Yin Hua	朱砂、滑石、甘草、犀角、地黄、石菖蒲、郁金、连翘、金银花
AD324	Alzheimer's disease	康欣胶囊	Yin Yang Huo、Nv Zhen Zi、Tu Si Zi、Gou Qi Zi、He Shou Wu、Huang Jing、Huang Qi、Dang Gui、Dan Shen、Suan Zao Ren、Shan Zha、Ju Hua、Di Gu Pi	淫羊藿、女贞子、菟丝子、枸杞子、何首乌、黄精、黄芪、当归、丹参、酸枣仁、山楂、菊花、地骨皮
AD325	Alzheimer's disease	回神颗粒	Ren Shen、Shi Chang Pu、Lu Jiao Jiao、Ling Zhi、Wu Wei Zi、Chuan Xiong、Dan Shen	人参、石菖蒲、鹿角胶、灵芝、五味子、川芎、丹参
AD326	Alzheimer's disease	定元悦神汤	Ren Zhong Bai、Xue Jie、Shi Chang Pu、Yu Jin、Huang Qi、Gan Jiang、Du Zhong、Bai Zhu、Fu Ling、Fa Ban Xia、Chen Pi、Gui Zhi	人中白、血竭、石菖蒲、郁金、黄芪、干姜、杜仲、白术、茯苓、法半夏、陈皮、桂枝
AD327	Alzheimer's disease	无名方101	Ren Shen、Dang Gui、Bai Zhu、Lu Jiao、Sha Ren、Tian Zhu Huang、Shi Chang Pu、Tao Ren、Yuan Zhi、Ji Nei Jin、Fu Ling、Chuan Xiong、Dan Shen、Yu Jin、Chen Pi、Wu Gong、Gan Cao	人参、当归、白术、鹿角、砂仁、天竺黄、石菖蒲、桃仁、远志、鸡内金、茯苓、川芎、丹参、郁金、陈皮、蜈蚣、甘草
AD330	Alzheimer's disease	补中益气汤合涤痰汤	Huang Qi、Ren Shen、Bai Zhu、Zhi Gan Cao、Dang Gui、Chen Pi、Sheng Ma、Chai Hu、Sheng Jiang、Da Zao、Fu Ling、Ju Hong、Dan Nan Xing、Ban Xia、Zhu Ru、Zhi Shi、Shi Chang Pu	黄芪、人参、白术、炙甘草、当归、陈皮、升麻、柴胡、生姜、大枣、茯苓、橘红、胆南星、半夏、竹茹、枳实、石菖蒲
AD331	Alzheimer's disease	柴胡加龙骨牡蛎汤	Chai Hu、Jiang Ban Xia、Dang Shen、Huang Qin、Fu Ling、Gui Zhi、Long Gu、Mu Li、Da Huang、Mu Dan Pi、Chi Shao、Tao Ren	柴胡、姜半夏、党参、黄芩、茯苓、桂枝、龙骨、牡蛎、大黄、牡丹皮、赤芍、桃仁
AD332	Alzheimer's disease	无名方102	Ma Huang、Fu Zi、Xi Xin、Bai Zhu、Fu Ling、Bai Shao、Gan Jiang	麻黄、附子、细辛、白术、茯苓、白芍、干姜
AD333	Alzheimer's disease	人参益智汤	Ren Shen、Shu Di Huang、Sha Ren、Huang Jing、Tu Si Zi、Zhi He Shou Wu、Chai Hu、Bai Shao、Yuan Zhi、Fu Ling、Yin Yang Huo、Chuan Xiong、Dang Gui	人参、熟地黄、砂仁、黄精、菟丝子、制何首乌、柴胡、白芍、远志、茯苓、淫羊藿、川芎、当归
AD334	Alzheimer's disease	地黄饮子加减1	Shi Hu、Shan Zhu Yu、Mai Dong、Wu Wei Zi、Shi Chang Pu、Yuan Zhi、Rou Gui、Fu Zi、Rou Cong Rong、Bo He、Sheng Jiang、Da Zao	石斛、山茱萸、麦冬、五味子、石菖蒲、远志、肉桂、附子、肉苁蓉、薄荷、生姜、大枣
AD335	Alzheimer's disease	痴复康口服液	Huang Qi、Ren Shen、Dang Gui、He Shou Wu、Zi He Che、Ba Ji Tian、Ban Xia、Shi Chang Pu、Yuan Zhi、Niu Huang、Du Zhong、Niu Xi、Nv Zhen Zi、Tu Si Zi、Shan Zhu Yu	黄芪、人参、当归、何首乌、紫河车、巴戟天、半夏、石菖蒲、远志、牛黄、杜仲、牛膝、女贞子、菟丝子、山茱萸
AD336	Alzheimer's disease	灵芝益寿丸加减	Ling Zhi、Zhi He Shou Wu、Shu Di Huang、Gou Qi Zi、Huang Jing、Sang Shen、Gui Ban Jiao、Gan Cao	灵芝、制何首乌、熟地黄、枸杞子、黄精、桑椹、龟板胶、甘草
AD337	Alzheimer's disease	还少丹1	Shu Di Huang、Gou Qi Zi、Chu Shi Zi、Shan Zhu Yu、Du Zhong、Niu Xi、Dan Shen、Yu Jin、Rou Cong Rong、Yuan Zhi、Shi Chang Pu、Xiao Hui Xiang	熟地黄、枸杞子、楮实子、山茱萸、杜仲、牛膝、丹参、郁金、肉苁蓉、远志、石菖蒲、小茴香
AD338	Alzheimer's disease	补阳还五汤、通窝活血汤	Huang Qi、Tao Ren、Hong Hua、Dang Gui、Chuan Xiong、Di Long、Lao Cong、Chi Shao、Hong Shen、Bing Pian	黄芪、桃仁、红花、当归、川芎、地龙、老葱、赤芍、红参、冰片
AD339	Alzheimer's disease	涤痰汤	Dan Nan Xing、Jiang Ban Xia、Chen Pi、Fu Ling、Zhu Ru、Zhi Shi、Shi Chang Pu、Yi Zhi	胆南星、姜半夏、陈皮、茯苓、竹茹、枳实、石菖蒲、益智
AD340	Alzheimer's disease	黄连解毒汤、酸枣仁汤	Huang Qin、Huang Lian、Huang Bai、Zhi Zi、Zhi Mu、Chuan Xiong、Fu Shen、Suan Zao Ren、Chai Hu、Shi Chang Pu	黄芩、黄连、黄柏、栀子、知母、川芎、茯神、酸枣仁、柴胡、石菖蒲
AD341	Alzheimer's disease	藿朴夏苓汤	Huo Xiang、Pei Lan、Hou Po、Fa Ban Xia、Cang Zhu、Chen Pi、Shi Chang Pu、Xiao Hui Xiang、Yuan Zhi	藿香、佩兰、厚朴、法半夏、苍术、陈皮、石菖蒲、小茴香、远志
AD342	Alzheimer's disease	三才封髓丹	Tian Dong、Di Huang、Ren Shen、Huang Bai、Sha Ren、Gan Cao、He Shou Wu、Gou Qi Zi、Yin Yang Huo、Chuan Xiong、Shui Zhi	天冬、地黄、人参、黄柏、砂仁、甘草、何首乌、枸杞子、淫羊藿、川芎、水蛭
AD343	Alzheimer's disease	癫狂梦醒汤合通窍活血汤	Chi Shao、Chuan Xiong、Hong Hua、Tao Ren、Chai Hu、Qing Pi、Shi Chang Pu、Pu Huang、Shui Zhi、Tong Tian Cao	赤芍、川芎、红花、桃仁、柴胡、青皮、石菖蒲、蒲黄、水蛭、通天草
AD344	Alzheimer's disease	益气聪明汤或补阳还五汤合桃红四物汤	Huang Qi、Dang Shen、Sheng Ma、Chuan Xiong、Chi Shao、Pu Huang、Shui Zhi、Man Jing Zi、Ge Gen、Xi Xin、Tong Tian Cao、Shi Chang Pu	黄芪、党参、升麻、川芎、赤芍、蒲黄、水蛭、蔓荆子、葛根、细辛、通天草、石菖蒲
AD345	Alzheimer's disease	黄连温胆汤合桃红四物汤	Huang Lian、Chen Pi、Fu Ling、Dan Nan Xing、Chi Shao、Chuan Xiong、Tao Ren、Hong Hua、Pu Huang、Hai Zao、Shi Chang Pu、Yuan Zhi、Zhu Ru	黄连、陈皮、茯苓、胆南星、赤芍、川芎、桃仁、红花、蒲黄、海藻、石菖蒲、远志、竹茹
AD346	Alzheimer's disease	孔圣枕中丹、还少丹、定志丸	Shu Di Huang、Shan Zhu Yu、Shan Yao、Gui Jia、Long Gu、He Shou Wu、Gou Qi Zi、Ba Ji Tian、Rou Cong Rong、Shi Chang Pu、Yuan Zhi	熟地黄、山茱萸、山药、龟甲、龙骨、何首乌、枸杞子、巴戟天、肉苁蓉、石菖蒲、远志
AD347	Alzheimer's disease	益气聪明汤、清暑益气汤	Huang Qi、Dang Shen、Cang Zhu、Bai Zhu、Mai Dong、Wu Wei Zi、Ge Gen、Man Jing Zi、Ze Xie、Chi Shao、Dan Shen、Gan Cao	黄芪、党参、苍术、白术、麦冬、五味子、葛根、蔓荆子、泽泻、赤芍、丹参、甘草
AD348	Alzheimer's disease	醒脑复智冲剂	Dang Shen、Huang Lian、Dan Shen、Di Long、Chuan Xiong、Tao Ren、Tian Zhu Huang、Shi Chang Pu、Yuan Zhi、Hong Hua	党参、黄连、丹参、地龙、川芎、桃仁、天竺黄、石菖蒲、远志、红花
AD349	Alzheimer's disease	健脑散1	Hong Shen、Chuan Xiong、Ma Qian Zi、Tu Bie Chong、Dang Gui、San Qi、Gou Qi Zi、Di Long、Quan Xie、Ru Xiang、Mo Yao、Zi He Che、Ji Nei Jin、Xue Jie、Gan Cao	红参、川芎、马钱子、土鳖虫、当归、三七、枸杞子、地龙、全蝎、乳香、没药、紫河车、鸡内金、血竭、甘草
AD350	Alzheimer's disease	四君子汤加用五指毛桃	Dang Shen、Bai Zhu、Fu Ling、Gan Cao、Wu Zhi Mao Tao	党参、白术、茯苓、甘草、五指毛桃
AD351	Alzheimer's disease	温胆汤	Ban Xia、Ju Hong、Fu Ling、Zhu Ru、Zhi Ke、Gan Cao	半夏、橘红、茯苓、竹茹、枳壳、甘草
AD352	Alzheimer's disease	自拟健脑1方	Zhu Ru、Zhi Ke、Ju Hong、Fa Ban Xia、Fu Ling、Bai Zhu、San Leng、E Zhu、Wu Zhi Mao Tao、Tai Zi Shen、Yuan Zhi、Gan Cao	竹茹、枳壳、橘红、法半夏、茯苓、白术、三棱、莪术、五指毛桃、太子参、远志、甘草
AD353	Alzheimer's disease	自拟健脑2方	Huang Qi、Chuan Xiong、Dang Gui、Chi Shao、Tao Ren、Hong Hua、Di Huang、Shi Chang Pu、Xi Xian Cao、Zhu Ru	黄芪、川芎、当归、赤芍、桃仁、红花、地黄、石菖蒲、豨莶草、竹茹
AD354	Alzheimer's disease	温肾健脑通络汤	Yin Yang Huo、Ba Ji Tian、Shu Di Huang、Gou Qi Zi、Tu Si Zi、Wu Wei Zi、Huang Jing、Quan Xie、Ling Zhi、Jiang Can、Zhen Zhu Mu、Fu Ling、Chai Hu、Shan Zha、Dan Shen、Hong Hua、Shi Chang Pu	淫羊藿、巴戟天、熟地黄、枸杞子、菟丝子、五味子、黄精、全蝎、灵芝、僵蚕、珍珠母、茯苓、柴胡、山楂、丹参、红花、石菖蒲
AD355	Alzheimer's disease	无名方103	Long Dan Cao、Chai Hu、Zhi Zi、Huang Qin、Shi Chang Pu、Yu Jin、Hu Po、Huang Lian、Tao Ren、Xi Hong Hua、Mu Dan Pi、Dan Nan Xing、Fu Ling、Zhi Ke	龙胆草、柴胡、栀子、黄芩、石菖蒲、郁金、琥珀、黄连、桃仁、西红花、牡丹皮、胆南星、茯苓、枳壳
AD356	Alzheimer's disease	益智治呆方	Shu Di Huang、Shan Zhu Yu、Yi Zhi、Lu Jiao Jiao、Fa Ban Xia、Shi Chang Pu、Yuan Zhi、Yu Jin、Jiang Can、Dang Gui、Chuan Xiong、Da Huang	熟地黄、山茱萸、益智、鹿角胶、法半夏、石菖蒲、远志、郁金、僵蚕、当归、川芎、大黄
AD357	Alzheimer's disease	无名方104	Zhi Shi、Zhu Ru、Fu Ling、Zhi Zi、Yuan Zhi、Di Long、Niu Xi、Luo Shi Teng、Yu Jin、Fa Ban Xia、Huang Lian、Lian Qiao、Dang Gui、Tao Ren	枳实、竹茹、茯苓、栀子、远志、地龙、牛膝、络石藤、郁金、法半夏、黄连、连翘、当归、桃仁
AD358	Alzheimer's disease	无名方105	Tian Ma、Bai Zhu、Fa Ban Xia、Shi Chang Pu、Yu Jin、Yuan Zhi、Chuan Xiong、Niu Xi、Dang Gui、Jiang Can、Di Long、Ze Xie	天麻、白术、法半夏、石菖蒲、郁金、远志、川芎、牛膝、当归、僵蚕、地龙、泽泻
AD359	Alzheimer's disease	地黄饮子加减2	Shu Di Huang、Shan Zhu Yu、Shi Hu、Mai Dong、Wu Wei Zi、Shi Chang Pu、Yuan Zhi、Rou Cong Rong、Ba Ji Tian、Rou Gui、Fu Zi、Yi Zhi、Lu Jiao、Dan Shen、Chuan Xiong、Di Long、Ge Gen、Hong Hua、Chi Shao、Gan Cao、Tian Nan Xing	熟地黄、山茱萸、石斛、麦冬、五味子、石菖蒲、远志、肉苁蓉、巴戟天、肉桂、附子、益智、鹿角、丹参、川芎、地龙、葛根、红花、赤芍、甘草、天南星
AD360	Alzheimer's disease	癫狂梦醒汤1	Tao Ren、Chai Hu、Xiang Fu、Mu Tong、Chi Shao、Ban Xia、Da Fu Pi、Qing Pi、Chen Pi、Sang Bai Pi、Zi Su Zi、Yu Jin、Shi Chang Pu、Yuan Zhi、Dan Shen、Chuan Xiong、Qing Meng Shi、Tian Nan Xing、Da Huang、Gan Cao	桃仁、柴胡、香附、木通、赤芍、半夏、大腹皮、青皮、陈皮、桑白皮、紫苏子、郁金、石菖蒲、远志、丹参、川芎、青礞石、天南星、大黄、甘草
AD361	Alzheimer's disease	地黄饮子加减3	Gui Jia、Long Gu、Shu Di Huang、Shan Zhu Yu、Shi Hu、Niu Xi、Huo Ma Ren、Yu Li Ren、Tao Ren、Yu Zhu、Mai Dong、Wu Wei Zi、Shi Chang Pu、Yuan Zhi、Rou Cong Rong、Ba Ji Tian、Rou Gui、Fu Zi、Shui Zhi	龟甲、龙骨、熟地黄、山茱萸、石斛、牛膝、火麻仁、郁李仁、桃仁、玉竹、麦冬、五味子、石菖蒲、远志、肉苁蓉、巴戟天、肉桂、附子、水蛭
AD362	Alzheimer's disease	地黄饮子加减4	Di Huang、Ba Ji Tian、Shan Zhu Yu、Shi Hu、Rou Cong Rong、Fu Zi、Wu Wei Zi、Rou Gui、Fu Ling、Mai Dong、Shi Chang Pu、Yuan Zhi、Yi Zhi、Lu Jiao Jiao、Dan Shen、Chuan Xiong、Di Long、Ge Gen、Hong Hua、Chi Shao、Dan Nan Xing、Gan Cao	地黄、巴戟天、山茱萸、石斛、肉苁蓉、附子、五味子、肉桂、茯苓、麦冬、石菖蒲、远志、益智、鹿角胶、丹参、川芎、地龙、葛根、红花、赤芍、胆南星、甘草
AD363	Alzheimer's disease	益肾开窍汤	Shan Zhu Yu、Shu Di Huang、Dang Gui、Chuan Xiong、Dan Shen、Shi Chang Pu、Yu Jin、Jiang Can、Tian Ma、Gou Qi Zi、Tu Si Zi	山茱萸、熟地黄、当归、川芎、丹参、石菖蒲、郁金、僵蚕、天麻、枸杞子、菟丝子
AD364	Alzheimer's disease	补阳还五汤加减2	Huang Qi、Dang Gui、Chi Shao、Tao Ren、Di Long、Shu Di Huang、Shan Zhu Yu、Rou Cong Rong、Du Zhong、Dan Shen、Shan Zha、Yin Yang Huo、Niu Xi、Fu Ling	黄芪、当归、赤芍、桃仁、地龙、熟地黄、山茱萸、肉苁蓉、杜仲、丹参、山楂、淫羊霍、牛膝、茯苓
AD365	Alzheimer's disease	无名方106	Shu Di Huang、Shan Yao、Lu Jiao Jiao、Lu Xian Cao、Rou Cong Rong、Du Zhong、Sang Ji Sheng、Sheng Ma、Ge Gen、Ju Hua、Lu Lu Tong	熟地黄、山药、鹿角胶、鹿衔草、肉苁蓉、杜仲、桑寄生、升麻、葛根、菊花、路路通
AD366	Alzheimer's disease	蒲金丹	Shi Chang Pu、Yu Jin、Dan Shen	石菖蒲、郁金、丹参
AD368	Alzheimer's disease	脑窍通口服液	She Xiang、Dan Shen、Bai Mao Gen	麝香、丹参、白茅根
AD369	Alzheimer's disease	苏脑汤	Shu Di Huang、Shan Zhu Yu、Shan Yao、Yi Zhi、Gou Qi Zi、E Jiao、Mai Dong、Dang Gui、Chuan Xiong、Mu Dan Pi、Yuan Zhi、Dan Shen、Wu Wei Zi、Yin Yang Huo、Ge Gen、Huang Qi、Shi Chang Pu	熟地黄、山茱萸、山药、益智、枸杞子、阿胶、麦冬、当归、川芎、牡丹皮、远志、丹参、五味子、淫羊藿、葛根、黄芪、石菖蒲
AD370	Alzheimer's disease	炙甘草汤	Gan Cao、Ren Shen、Di Huang、Gui Zhi、E Jiao、Mai Dong、Huo Ma Ren、Yuan Zhi、Shi Chang Pu	甘草、人参、地黄、桂枝、阿胶、麦冬、火麻仁、远志、石菖蒲
AD371	Alzheimer's disease	蠲饮六神汤	Ban Xia Qu、Ju Hong、Xuan Fu Hua、Fu Shen、Shi Chang Pu、Dan Nan Xing、Zhu Li、Su He Xiang	半夏曲、橘红、旋覆花、茯神、石菖蒲、胆南星、竹沥、苏合香
AD372	Alzheimer's disease	还阳丹3	Chuan Xiong、Dang Gui、Shi Chang Pu、Dan Shen、Huo Xiang、Ju Hua、Xi Hong Hua、Su He Xiang、Bing Pian、An Xi Xiang、Yu Jin、She Xiang	川芎、当归、石菖蒲、丹参、藿香、菊花、西红花、苏合香、冰片、安息香、郁金、麝香
AD373	Alzheimer's disease	老年返神汤	Ren Shen、Yuan Zhi、Zi He Che、Shui Zhi、Dan Shen、Shi Chang Pu、Dang Gui、Chuan Xiong、Xi Hong Hua	人参、远志、紫河车、水蛭、丹参、石菖蒲、当归、川芎、西红花
AD374	Alzheimer's disease	延年丹	Hong Jing Tian、Ren Shen、E Jiao、Shen Qu、Ji Nei Jin	红景天、人参、阿胶、神曲、鸡内金
AD375	Alzheimer's disease	无名方107	Yin Yang Huo、Rou Cong Rong、Ren Shen	淫羊藿、肉苁蓉、人参
AD376	Alzheimer's disease	黄芪建中汤	Huang Qi、Yi Tang、Gan Cao、Bai Shao、Sheng Jiang、Gui Zhi、Da Zao	黄芪、饴糖、甘草、白芍、生姜、桂枝、大枣
AD377	Alzheimer's disease	无名方108	Shi Chang Pu、Dang Gui、Xi Hong Hua、Yuan Zhi	石菖蒲、当归、西红花、远志
AD378	Alzheimer's disease	无名方109	Xian He Cao、Yin Yang Huo	仙鹤草、淫羊藿
AD379	Alzheimer's disease	无名方110	Gou Qi Zi、Ju Hua、Tian Ma、Di Long、Mu Li、Gui Jia、Di Huang、Shu Di Huang、Sang Ji Sheng、Yin Yang Huo、Bai Shao、Gan Cao、Dan Shen、Chi Shao、Tao Ren、Hong Hua、Dan Nan Xing、Yuan Zhi	枸杞子、菊花、天麻、地龙、牡蛎、龟甲、地黄、熟地黄、桑寄生、淫羊藿、白芍、甘草、丹参、赤芍、桃仁、红花、胆南星、远志
AD380	Alzheimer's disease	健脑散2	Ren Shen、Lu Rong、Ma Qian Zi、Di Long、Zi He Che、Gan Cao、Gou Qi Zi、Yi Zhi、Tian Ma、Quan Xie、Ji Nei Jin、Tu Bie Chong、Dang Gui、Chuan Xiong、Yu Jin、Hong Hua	人参、鹿茸、马钱子、地龙、紫河车、甘草、枸杞子、益智、天麻、全蝎、鸡内金、土鳖虫、当归、川芎、郁金、红花
AD381	Alzheimer's disease	鼻溶栓剂	Bing Pian、Chuan Xiong、Shui Zhi	冰片、川芎、水蛭
AD382	Alzheimer's disease	脑灵通窍汤	Yu Jin、Shi Chang Pu、Chuan Xiong、San Qi、Yuan Zhi、Dan Nan Xing、Fu Shen、Huang Qi、Sheng Ma	郁金、石菖蒲、川芎、三七、远志、胆南星、茯神、黄芪、升麻
AD383	Alzheimer's disease	无名方111	He Shou Wu、Huang Jing、Gou Qi Zi、Nv Zhen Zi、Sang Shen、Dan Shen、Jue Ming Zi、Di Huang、Xu Duan、Yu Jin、Tao Ren、Gui Jian Yu、Shui Zhi、Dan Nan Xing、Zhi Zi	何首乌、黄精、枸杞子、女贞子、桑椹、丹参、决明子、地黄、续断、郁金、桃仁、鬼箭羽、水蛭、胆南星、栀子
AD384	Alzheimer's disease	还少丹2	Shan Yao、Niu Xi、Shan Zhu Yu、Fu Ling、Wu Wei Zi、Rou Cong Rong、Shi Chang Pu、Ba Ji Tian、Yuan Zhi、Du Zhong、Chu Shi Zi、Ba Jiao Hui Xiang、Gou Qi Zi、Shu Di Huang	山药、牛膝、山茱萸、茯苓、五味子、肉苁蓉、石菖蒲、巴戟天、远志、杜仲、楮实子、八角茴香、枸杞子、熟地黄
AD385	Alzheimer's disease	无名方112	Chen Pi、Ban Xia、Dan Nan Xing、Zhi Shi、Shi Chang Pu、Yu Jin、Bai Fan、Tian Zhu Huang、Fu Ling、Chuan Xiong、Chi Shao、Tao Ren、Hong Hua、Dang Gui、Tu Bie Chong、Shui Zhi、Wu Gong、Quan Xie、Niu Xi、Tian Ma、Ru Xiang、Di Long、Yin Xing Ye、Dan Shen、Zhen Zhu、Bie Jia、Jia Zhu、Mu Li、Xia Ku Cao、Hai Zao	陈皮、半夏、胆南星、枳实、石菖蒲、郁金、白矾、天竺黄、茯苓、川芎、赤芍、桃仁、红花、当归、土鳖虫、水蛭、蜈蚣、全蝎、牛膝、天麻、乳香、地龙、银杏叶、丹参、珍珠、鳖甲、甲珠、牡蛎、夏枯草、海藻
AD386	Alzheimer's disease	三甲散	Bie Jia、Gui Jia、Chuan Shan Jia、Chan Tui、Jiang Can、Mu Li、Zhe Chong、Dang Gui、Gan Cao、Dan Nan Xing、Shi Chang Pu、Tian Zhu Huang、Shui Zhi、San Qi、Jiang Huang、Ru Xiang、Bing Pian、Hai Zao、Zhen Zhu、Huang Lian、Bai Shao、He Shou Wu	鳖甲、龟甲、穿山甲、蝉蜕、僵蚕、牡蛎、蟅虫、当归、甘草、胆南星、石菖蒲、天竺黄、水蛭、三七、姜黄、乳香、冰片、海藻、珍珠、黄连、白芍、何首乌
AD389	Alzheimer's disease	左归饮合桃红四物汤	Shu Di Huang、Shan Yao、Gou Qi Zi、Zhi Gan Cao、Fu Ling、Shan Zhu Yu、Dang Gui、Bai Shao、Chuan Xiong、Tao Ren、Hong Hua	熟地黄、山药、枸杞子、炙甘草、茯苓、山茱萸、当归、白芍、川芎、桃仁、红花
AD390	Alzheimer's disease	三甲复脉汤合止痉散	Gui Jia、Bie Jia、Mu Li、Gan Cao、Mai Dong、Di Huang、Bai Shao、E Jiao、Huo Ma Ren、Quan Xie、Wu Gong	龟甲、鳖甲、牡蛎、甘草、麦冬、地黄、白芍、阿胶、火麻仁、全蝎、蜈蚣
AD392	Alzheimer's disease	补阳还五汤	Huang Qi、Dang Gui、Chi Shao、Di Long、Chuan Xiong、Hong Hua、Tao Ren	黄芪、当归、赤芍、地龙、川芎、红花、桃仁
AD393	Alzheimer's disease	癫狂梦醒汤2	Tao Ren、Chai Hu、Xiang Fu、Mu Tong、Chi Shao、Ban Xia、Da Fu Pi、Qing Pi、Chen Pi、Sang Bai Pi、Zi Su Zi、Gan Cao	桃仁、柴胡、香附、木通、赤芍、半夏、大腹皮、青皮、陈皮、桑白皮、紫苏子、甘草
AD395	Alzheimer's disease	益气聪明汤	Huang Qi、Dang Shen、Ge Gen、Sheng Ma、Man Jing Zi、Bai Shao、Huang Bai、Gan Cao	黄芪、党参、葛根、升麻、蔓荆子、白芍、黄柏、甘草
AD396	Alzheimer's disease	复健化浊方	He Shou Wu、Sang Ji Sheng、Hai Ma、Yin Yang Huo、Lu Xian Cao、Ci Wu Jia、Yin Xing Ye、Jiang Huang、Pu Huang、Da Huang、Shi Chang Pu、Hu Zhang	何首乌、桑寄生、海马、淫羊藿、鹿衔草、刺五加、银杏叶、姜黄、蒲黄、大黄、石菖蒲、虎杖
AD397	Alzheimer's disease	益智醒脑汤	Di Huang、Shu Di Huang、Bu Gu Zhi、Sha Yuan Zi、Gou Qi Zi、Lu Jiao Jiao、Ju Hua、Dan Shen、Ji Xue Teng、Hong Hua、Tao Ren、Ku Xing Ren、Shi Chang Pu、Yuan Zhi	地黄、熟地黄、补骨脂、沙苑子、枸杞子、鹿角胶、菊花、丹参、鸡血藤、红花、桃仁、苦杏仁、石菖蒲、远志
AD398	Alzheimer's disease	醒脑复聪汤	Dang Gui、He Shou Wu、Yuan Zhi、Zhen Zhu Mu、Sang Shen、Tian Ma、Chong Wei Zi、Shi Chang Pu、Gou Teng、Ji Li、Suan Zao Ren、Gua Lou、Chuan Xiong、Ju Hua	当归、何首乌、远志、珍珠母、桑椹、天麻、茺蔚子、石菖蒲、钩藤、蒺藜、酸枣仁、瓜蒌、川芎、菊花
AD399	Alzheimer's disease	无名方113	Huang Qi、Tai Zi Shen、Yin Yang Huo、Zhi He Shou Wu、Bai Shao、Mai Dong、Suan Zao Ren、Fu Shen、Dan Shen、Tao Ren、Mu Dan Pi、Huang Bai、Gan Cao、Shi Chang Pu、Man Jing Zi	黄芪、太子参、淫羊藿、制何首乌、白芍、麦冬、酸枣仁、茯神、丹参、桃仁、牡丹皮、黄柏、甘草、石菖蒲、蔓荆子
AD94	Alzheimer's disease	洗心汤	Ren Shen、Fu Shen、Ban Xia、Chen Pi、Shen Qu、Gan Cao、Fu Zi、Shi Chang Pu、Suan Zao Ren	人参、茯神、半夏、陈皮、神曲、甘草、附子、石菖蒲、酸枣仁
AD159	Alzheimer's disease	归脾汤	Bai Zhu、Fu Ling、Huang Qi、Long Yan Rou、Suan Zao Ren、Ren Shen、Mu Xiang、Zhi Gan Cao	白术、茯苓、黄芪、龙眼肉、酸枣仁、人参、木香、炙甘草
AD328	Alzheimer's disease	通窍活血汤	Chi Shao、Chuan Xiong、Tao Ren、Da Zao、Hong Hua、Lao Cong、Sheng Jiang、She Xiang	赤芍、川芎、桃仁、大枣、红花、老葱、生姜、麝香
AD329	Alzheimer's disease	左归丸	Shu Di Huang、Shan Yao、Gou Qi Zi、Shan Zhu Yu、Chuan Niu Xi、Tu Si Zi、Lu Jiao Jiao、Gui Ban Jiao	熟地黄、山药、枸杞子、山茱萸、川牛膝、菟丝子、鹿角胶、龟板胶
AD367	Alzheimer's disease	通窍活血汤	Dan Shen、Bai Mao Gen、Chuan Niu Xi、Fu Ling	丹参、白茅根、川牛膝、茯苓
AD387	Alzheimer's disease	左归丸	Shu Di Huang、Shan Zhu Yu、Shan Yao、Gou Qi Zi、Gui Jia、Lu Jiao Jiao、Tu Si Zi、Chuan Niu Xi	熟地黄、山茱萸、山药、枸杞子、龟甲、鹿角胶、菟丝子、川牛膝
AD388	Alzheimer's disease	归脾汤	Ren Shen、Huang Qi、Bai Zhu、Gan Cao、Dang Gui、Long Yan Rou、Fu Shen、Suan Zao Ren、Yuan Zhi、Mu Xiang、Sheng Jiang、Da Zao	人参、黄芪、白术、甘草、当归、龙眼肉、茯神、酸枣仁、远志、木香、生姜、大枣
AD391	Alzheimer's disease	通窍活血汤	She Xiang、Huang Jing、Tao Ren、Hong Hua、Chi Shao、Chuan Xiong、Sheng Jiang、Da Zao、Lao Cong、Shui Zhi、Wu Gong、Quan Xie、Shi Chang Pu	麝香、黄精、桃仁、红花、赤芍、川芎、生姜、大枣、老葱、水蛭、蜈蚣、全蝎、石菖蒲
AD394	Alzheimer's disease	洗心汤	Ban Xia、Chen Pi、Shi Chang Pu、Yuan Zhi、Suan Zao Ren、Fu Shen、Shen Qu、Fu Zi、Ren Shen、Gan Cao	半夏、陈皮、石菖蒲、远志、酸枣仁、茯神、神曲、附子、人参、甘草
AD150	Alzheimer's disease	远志丸2	Yuan Zhi、Shan Yao、Shu Di Huang、Tian Dong、Long Chi、Mai Dong、Wu Wei Zi、Che Qian Zi、Fu Ling、Fu Shen、Di Gu Pi、Rou Gui	远志、山药、熟地黄、天冬、龙齿、麦冬、五味子、车前子、茯苓、茯神、地骨皮、肉桂
AD153	Alzheimer's disease	龙齿镇心丹	Long Chi、Yuan Zhi、Tian Dong、Shu Di Huang、Shan Yao、Fu Shen、Mai Dong、Che Qian Zi、Fu Ling、Rou Gui、Di Gu Pi、Wu Wei Zi	龙齿、远志、天冬、熟地黄、山药、茯神、麦冬、车前子、茯苓、肉桂、地骨皮、五味子
AD259	Alzheimer's disease	山药地黄丸	Shan Yao、Yuan Zhi、Shu Di Huang、Tian Dong、Long Chi、Wu Wei Zi、Fu Ling、Mai Dong、Che Qian Zi、Fu Shen、Di Gu Pi、Rou Gui	山药、远志、熟地黄、天冬、龙齿、五味子、茯苓、麦冬、车前子、茯神、地骨皮、肉桂
Note: The prescriptions marked in red here indicate those with duplicates in either their names or herbal compositions.

## Sheet: Table S2-2
Table S2-2. Frequency analysis of the individual herbs and herb combinations for 399 AD-related formulas.
Items_cn	Items_pinyin	Support	Count
{远志}	{Yuan Zhi}	0.468672	187
{人参}	{Ren Shen}	0.466165	186
{茯苓}	{Fu Ling}	0.373434	149
{石菖蒲}	{Shi Chang Pu}	0.325815	130
{当归}	{Dang Gui}	0.308271	123
{人参,远志}	{Ren Shen,Yuan Zhi}	0.290727	116
{茯神}	{Fu Shen}	0.288221	115
{甘草}	{Gan Cao}	0.265664	106
{麦冬}	{Mai Dong}	0.255639	102
{人参,茯苓}	{Ren Shen,Fu Ling}	0.24812	99
{远志,茯苓}	{Yuan Zhi,Fu Ling}	0.233083	93
{熟地黄}	{Shu Di Huang}	0.215539	86
{远志,石菖蒲}	{Yuan Zhi,Shi Chang Pu}	0.20802	83
{酸枣仁}	{Suan Zao Ren}	0.197995	79
{肉桂}	{Rou Gui}	0.197995	79
{远志,茯神}	{Yuan Zhi,Fu Shen}	0.197995	79
{人参,茯神}	{Ren Shen,Fu Shen}	0.182957	73
{人参,当归}	{Ren Shen,Dang Gui}	0.175439	70
{远志,麦冬}	{Yuan Zhi,Mai Dong}	0.172932	69
{人参,远志,茯苓}	{Ren Shen,Yuan Zhi,Fu Ling}	0.172932	69
{朱砂}	{Zhu Sha}	0.16792	67
{地黄}	{Di Huang}	0.16792	67
{远志,当归}	{Yuan Zhi,Dang Gui}	0.165414	66
{五味子}	{Wu Wei Zi}	0.160401	64
{川芎}	{Chuan Xiong}	0.160401	64
{人参,石菖蒲}	{Ren Shen,Shi Chang Pu}	0.160401	64
{黄芪}	{Huang Qi}	0.157895	63
{人参,麦冬}	{Ren Shen,Mai Dong}	0.157895	63
{白术}	{Bai Zhu}	0.152882	61
{人参,肉桂}	{Ren Shen,Rou Gui}	0.152882	61
{白芍}	{Bai Shao}	0.150376	60
{远志,熟地黄}	{Yuan Zhi,Shu Di Huang}	0.145363	58
{远志,肉桂}	{Yuan Zhi,Rou Gui}	0.145363	58
{茯苓,当归}	{Fu Ling,Dang Gui}	0.142857	57
{人参,甘草}	{Ren Shen,Gan Cao}	0.140351	56
{人参,远志,茯神}	{Ren Shen,Yuan Zhi,Fu Shen}	0.135338	54
{远志,酸枣仁}	{Yuan Zhi,Suan Zao Ren}	0.130326	52
{茯苓,肉桂}	{Fu Ling,Rou Gui}	0.130326	52
{山药}	{Shan Yao}	0.12782	51
{人参,酸枣仁}	{Ren Shen,Suan Zao Ren}	0.12782	51
{人参,远志,石菖蒲}	{Ren Shen,Yuan Zhi,Shi Chang Pu}	0.12782	51
{茯神,麦冬}	{Fu Shen,Mai Dong}	0.125313	50
{人参,熟地黄}	{Ren Shen,Shu Di Huang}	0.120301	48
{远志,甘草}	{Yuan Zhi,Gan Cao}	0.120301	48
{石菖蒲,茯苓}	{Shi Chang Pu,Fu Ling}	0.120301	48
{人参,远志,麦冬}	{Ren Shen,Yuan Zhi,Mai Dong}	0.120301	48
{人参,远志,当归}	{Ren Shen,Yuan Zhi,Dang Gui}	0.120301	48
{防风}	{Fang Feng}	0.117794	47
{远志,五味子}	{Yuan Zhi,Wu Wei Zi}	0.117794	47
{半夏}	{Ban Xia}	0.115288	46
{人参,远志,肉桂}	{Ren Shen,Yuan Zhi,Rou Gui}	0.115288	46
{丹参}	{Dan Shen}	0.112782	45
{人参,白术}	{Ren Shen,Bai Zhu}	0.112782	45
{甘草,茯苓}	{Gan Cao,Fu Ling}	0.112782	45
{人参,茯苓,肉桂}	{Ren Shen,Fu Ling,Rou Gui}	0.112782	45
{甘草,当归}	{Gan Cao,Dang Gui}	0.107769	43
{石菖蒲,茯神}	{Shi Chang Pu,Fu Shen}	0.107769	43
{人参,茯苓,当归}	{Ren Shen,Fu Ling,Dang Gui}	0.107769	43
{黄连}	{Huang Lian}	0.105263	42
{酸枣仁,茯神}	{Suan Zao Ren,Fu Shen}	0.105263	42
{麦冬,茯苓}	{Mai Dong,Fu Ling}	0.102757	41
{远志,茯苓,肉桂}	{Yuan Zhi,Fu Ling,Rou Gui}	0.102757	41
{陈皮}	{Chen Pi}	0.100251	40
{炙甘草}	{Zhi Gan Cao}	0.100251	40
{枸杞子}	{Gou Qi Zi}	0.100251	40
{酸枣仁,当归}	{Suan Zao Ren,Dang Gui}	0.100251	40
{柏子仁}	{Bai Zi Ren}	0.0977444	39
{附子}	{Fu Zi}	0.0977444	39
{牛膝}	{Niu Xi}	0.0977444	39
{朱砂,远志}	{Zhu Sha,Yuan Zhi}	0.0977444	39
{人参,防风}	{Ren Shen,Fang Feng}	0.0977444	39
{当归,黄芪}	{Dang Gui,Huang Qi}	0.0977444	39
{人参,黄芪}	{Ren Shen,Huang Qi}	0.0977444	39
{石菖蒲,当归}	{Shi Chang Pu,Dang Gui}	0.0977444	39
{茯苓,白术}	{Fu Ling,Bai Zhu}	0.0952381	38
{石菖蒲,麦冬}	{Shi Chang Pu,Mai Dong}	0.0952381	38
{麦冬,当归}	{Mai Dong,Dang Gui}	0.0952381	38
{人参,五味子}	{Ren Shen,Wu Wei Zi}	0.0927318	37
{当归,川芎}	{Dang Gui,Chuan Xiong}	0.0927318	37
{茯神,当归}	{Fu Shen,Dang Gui}	0.0927318	37
{远志,茯神,麦冬}	{Yuan Zhi,Fu Shen,Mai Dong}	0.0927318	37
{人参,朱砂}	{Ren Shen,Zhu Sha}	0.0902256	36
{茯苓,五味子}	{Fu Ling,Wu Wei Zi}	0.0902256	36
{茯苓,熟地黄}	{Fu Ling,Shu Di Huang}	0.0902256	36
{人参,远志,熟地黄}	{Ren Shen,Yuan Zhi,Shu Di Huang}	0.0902256	36
{白芍,当归}	{Bai Shao,Dang Gui}	0.0877193	35
{麦冬,熟地黄}	{Mai Dong,Shu Di Huang}	0.0877193	35
{人参,远志,酸枣仁}	{Ren Shen,Yuan Zhi,Suan Zao Ren}	0.0877193	35
{远志,茯苓,当归}	{Yuan Zhi,Fu Ling,Dang Gui}	0.0877193	35
{山茱萸}	{Shan Zhu Yu}	0.085213	34
{远志,山药}	{Yuan Zhi,Shan Yao}	0.085213	34
{远志,黄芪}	{Yuan Zhi,Huang Qi}	0.085213	34
{远志,石菖蒲,茯苓}	{Yuan Zhi,Shi Chang Pu,Fu Ling}	0.085213	34
{人参,远志,茯苓,肉桂}	{Ren Shen,Yuan Zhi,Fu Ling,Rou Gui}	0.085213	34
{人参,白芍}	{Ren Shen,Bai Shao}	0.0827068	33
{酸枣仁,麦冬}	{Suan Zao Ren,Mai Dong}	0.0827068	33
{茯神,熟地黄}	{Fu Shen,Shu Di Huang}	0.0827068	33
{山药,熟地黄}	{Shan Yao,Shu Di Huang}	0.0802005	32
{防风,肉桂}	{Fang Feng,Rou Gui}	0.0802005	32
{白术,当归}	{Bai Zhu,Dang Gui}	0.0802005	32
{远志,白术}	{Yuan Zhi,Bai Zhu}	0.0802005	32
{熟地黄,五味子}	{Shu Di Huang,Wu Wei Zi}	0.0802005	32
{麦冬,五味子}	{Mai Dong,Wu Wei Zi}	0.0802005	32
{人参,甘草,茯苓}	{Ren Shen,Gan Cao,Fu Ling}	0.0802005	32
{人参,远志,甘草}	{Ren Shen,Yuan Zhi,Gan Cao}	0.0802005	32
{人参,茯神,麦冬}	{Ren Shen,Fu Shen,Mai Dong}	0.0802005	32
{人参,石菖蒲,茯神}	{Ren Shen,Shi Chang Pu,Fu Shen}	0.0802005	32
{远志,石菖蒲,茯神}	{Yuan Zhi,Shi Chang Pu,Fu Shen}	0.0802005	32
{人参,石菖蒲,茯苓}	{Ren Shen,Shi Chang Pu,Fu Ling}	0.0802005	32
{茯苓,黄芪}	{Fu Ling,Huang Qi}	0.0776942	31
{肉桂,五味子}	{Rou Gui,Wu Wei Zi}	0.0776942	31
{熟地黄,当归}	{Shu Di Huang,Dang Gui}	0.0776942	31
{甘草,麦冬}	{Gan Cao,Mai Dong}	0.0776942	31
{茯神,甘草}	{Fu Shen,Gan Cao}	0.0776942	31
{人参,朱砂,远志}	{Ren Shen,Zhu Sha,Yuan Zhi}	0.0776942	31
{远志,麦冬,熟地黄}	{Yuan Zhi,Mai Dong,Shu Di Huang}	0.0776942	31
{远志,石菖蒲,麦冬}	{Yuan Zhi,Shi Chang Pu,Mai Dong}	0.0776942	31
{远志,麦冬,茯苓}	{Yuan Zhi,Mai Dong,Fu Ling}	0.0776942	31
{天冬}	{Tian Dong}	0.075188	30
{人参,炙甘草}	{Ren Shen,Zhi Gan Cao}	0.075188	30
{山药,茯苓}	{Shan Yao,Fu Ling}	0.075188	30
{远志,地黄}	{Yuan Zhi,Di Huang}	0.075188	30
{甘草,白术}	{Gan Cao,Bai Zhu}	0.075188	30
{石菖蒲,熟地黄}	{Shi Chang Pu,Shu Di Huang}	0.075188	30
{当归,肉桂}	{Dang Gui,Rou Gui}	0.075188	30
{远志,茯苓,五味子}	{Yuan Zhi,Fu Ling,Wu Wei Zi}	0.075188	30
{人参,远志,五味子}	{Ren Shen,Yuan Zhi,Wu Wei Zi}	0.075188	30
{人参,麦冬,茯苓}	{Ren Shen,Mai Dong,Fu Ling}	0.075188	30
{人参,远志,茯苓,当归}	{Ren Shen,Yuan Zhi,Fu Ling,Dang Gui}	0.075188	30
{犀角}	{Xi Jiao}	0.0726817	29
{地黄,当归}	{Di Huang,Dang Gui}	0.0726817	29
{人参,地黄}	{Ren Shen,Di Huang}	0.0726817	29
{远志,防风}	{Yuan Zhi,Fang Feng}	0.0726817	29
{人参,川芎}	{Ren Shen,Chuan Xiong}	0.0726817	29
{麦冬,肉桂}	{Mai Dong,Rou Gui}	0.0726817	29
{石菖蒲,甘草}	{Shi Chang Pu,Gan Cao}	0.0726817	29
{人参,防风,肉桂}	{Ren Shen,Fang Feng,Rou Gui}	0.0726817	29
{远志,酸枣仁,当归}	{Yuan Zhi,Suan Zao Ren,Dang Gui}	0.0726817	29
{桃仁}	{Tao Ren}	0.0701754	28
{肉苁蓉}	{Rou Cong Rong}	0.0701754	28
{干姜}	{Gan Jiang}	0.0701754	28
{人参,山药}	{Ren Shen,Shan Yao}	0.0701754	28
{白芍,甘草}	{Bai Shao,Gan Cao}	0.0701754	28
{白芍,远志}	{Bai Shao,Yuan Zhi}	0.0701754	28
{地黄,麦冬}	{Di Huang,Mai Dong}	0.0701754	28
{石菖蒲,酸枣仁}	{Shi Chang Pu,Suan Zao Ren}	0.0701754	28
{当归,五味子}	{Dang Gui,Wu Wei Zi}	0.0701754	28
{石菖蒲,川芎}	{Shi Chang Pu,Chuan Xiong}	0.0701754	28
{人参,茯苓,白术}	{Ren Shen,Fu Ling,Bai Zhu}	0.0701754	28
{人参,远志,黄芪}	{Ren Shen,Yuan Zhi,Huang Qi}	0.0701754	28
{远志,酸枣仁,茯神}	{Yuan Zhi,Suan Zao Ren,Fu Shen}	0.0701754	28
{远志,肉桂,五味子}	{Yuan Zhi,Rou Gui,Wu Wei Zi}	0.0701754	28
{人参,当归,肉桂}	{Ren Shen,Dang Gui,Rou Gui}	0.0701754	28
{熟地黄,山茱萸}	{Shu Di Huang,Shan Zhu Yu}	0.0676692	27
{酸枣仁,甘草}	{Suan Zao Ren,Gan Cao}	0.0676692	27
{酸枣仁,茯苓}	{Suan Zao Ren,Fu Ling}	0.0676692	27
{远志,川芎}	{Yuan Zhi,Chuan Xiong}	0.0676692	27
{人参,远志,防风}	{Ren Shen,Yuan Zhi,Fang Feng}	0.0676692	27
{人参,酸枣仁,当归}	{Ren Shen,Suan Zao Ren,Dang Gui}	0.0676692	27
{远志,熟地黄,五味子}	{Yuan Zhi,Shu Di Huang,Wu Wei Zi}	0.0676692	27
{人参,甘草,当归}	{Ren Shen,Gan Cao,Dang Gui}	0.0676692	27
{人参,茯神,当归}	{Ren Shen,Fu Shen,Dang Gui}	0.0676692	27
{远志,茯神,当归}	{Yuan Zhi,Fu Shen,Dang Gui}	0.0676692	27
{人参,远志,石菖蒲,茯神}	{Ren Shen,Yuan Zhi,Shi Chang Pu,Fu Shen}	0.0676692	27
{龙骨}	{Long Gu}	0.0651629	26
{郁金}	{Yu Jin}	0.0651629	26
{菟丝子}	{Tu Si Zi}	0.0651629	26
{人参,柏子仁}	{Ren Shen,Bai Zi Ren}	0.0651629	26
{远志,柏子仁}	{Yuan Zhi,Bai Zi Ren}	0.0651629	26
{人参,附子}	{Ren Shen,Fu Zi}	0.0651629	26
{人参,半夏}	{Ren Shen,Ban Xia}	0.0651629	26
{茯苓,防风}	{Fu Ling,Fang Feng}	0.0651629	26
{茯神,茯苓}	{Fu Shen,Fu Ling}	0.0651629	26
{人参,远志,白术}	{Ren Shen,Yuan Zhi,Bai Zhu}	0.0651629	26
{人参,当归,黄芪}	{Ren Shen,Dang Gui,Huang Qi}	0.0651629	26
{人参,酸枣仁,茯神}	{Ren Shen,Suan Zao Ren,Fu Shen}	0.0651629	26
{远志,茯神,熟地黄}	{Yuan Zhi,Fu Shen,Shu Di Huang}	0.0651629	26
{远志,茯苓,熟地黄}	{Yuan Zhi,Fu Ling,Shu Di Huang}	0.0651629	26
{甘草,茯苓,当归}	{Gan Cao,Fu Ling,Dang Gui}	0.0651629	26
{远志,麦冬,当归}	{Yuan Zhi,Mai Dong,Dang Gui}	0.0651629	26
{远志,石菖蒲,当归}	{Yuan Zhi,Shi Chang Pu,Dang Gui}	0.0651629	26
{人参,远志,石菖蒲,茯苓}	{Ren Shen,Yuan Zhi,Shi Chang Pu,Fu Ling}	0.0651629	26
{赤芍}	{Chi Shao}	0.0626566	25
{柴胡}	{Chai Hu}	0.0626566	25
{石菖蒲,丹参}	{Shi Chang Pu,Dan Shen}	0.0626566	25
{熟地黄,肉桂}	{Shu Di Huang,Rou Gui}	0.0626566	25
{茯神,肉桂}	{Fu Shen,Rou Gui}	0.0626566	25
{人参,白术,当归}	{Ren Shen,Bai Zhu,Dang Gui}	0.0626566	25
{人参,茯苓,黄芪}	{Ren Shen,Fu Ling,Huang Qi}	0.0626566	25
{人参,茯神,熟地黄}	{Ren Shen,Fu Shen,Shu Di Huang}	0.0626566	25
{远志,石菖蒲,熟地黄}	{Yuan Zhi,Shi Chang Pu,Shu Di Huang}	0.0626566	25
{远志,麦冬,肉桂}	{Yuan Zhi,Mai Dong,Rou Gui}	0.0626566	25
{人参,石菖蒲,麦冬}	{Ren Shen,Shi Chang Pu,Mai Dong}	0.0626566	25
{人参,麦冬,当归}	{Ren Shen,Mai Dong,Dang Gui}	0.0626566	25
{人参,远志,茯神,麦冬}	{Ren Shen,Yuan Zhi,Fu Shen,Mai Dong}	0.0626566	25
{大黄}	{Da Huang}	0.0601504	24
{胆南星}	{Dan Nan Xing}	0.0601504	24
{远志,天冬}	{Yuan Zhi,Tian Dong}	0.0601504	24
{酸枣仁,柏子仁}	{Suan Zao Ren,Bai Zi Ren}	0.0601504	24
{山药,五味子}	{Shan Yao,Wu Wei Zi}	0.0601504	24
{麦冬,山药}	{Mai Dong,Shan Yao}	0.0601504	24
{朱砂,茯神}	{Zhu Sha,Fu Shen}	0.0601504	24
{白芍,茯苓}	{Bai Shao,Fu Ling}	0.0601504	24
{石菖蒲,地黄}	{Shi Chang Pu,Di Huang}	0.0601504	24
{地黄,茯苓}	{Di Huang,Fu Ling}	0.0601504	24
{人参,白芍,当归}	{Ren Shen,Bai Shao,Dang Gui}	0.0601504	24
{远志,防风,肉桂}	{Yuan Zhi,Fang Feng,Rou Gui}	0.0601504	24
{人参,茯苓,防风}	{Ren Shen,Fu Ling,Fang Feng}	0.0601504	24
{远志,当归,黄芪}	{Yuan Zhi,Dang Gui,Huang Qi}	0.0601504	24
{远志,酸枣仁,麦冬}	{Yuan Zhi,Suan Zao Ren,Mai Dong}	0.0601504	24
{远志,麦冬,五味子}	{Yuan Zhi,Mai Dong,Wu Wei Zi}	0.0601504	24
{人参,麦冬,熟地黄}	{Ren Shen,Mai Dong,Shu Di Huang}	0.0601504	24
{人参,茯苓,熟地黄}	{Ren Shen,Fu Ling,Shu Di Huang}	0.0601504	24
{远志,茯神,甘草}	{Yuan Zhi,Fu Shen,Gan Cao}	0.0601504	24
{远志,甘草,当归}	{Yuan Zhi,Gan Cao,Dang Gui}	0.0601504	24
{远志,甘草,茯苓}	{Yuan Zhi,Gan Cao,Fu Ling}	0.0601504	24
{远志,茯神,茯苓}	{Yuan Zhi,Fu Shen,Fu Ling}	0.0601504	24
{人参,石菖蒲,当归}	{Ren Shen,Shi Chang Pu,Dang Gui}	0.0601504	24
{人参,远志,石菖蒲,麦冬}	{Ren Shen,Yuan Zhi,Shi Chang Pu,Mai Dong}	0.0601504	24
{人参,远志,麦冬,茯苓}	{Ren Shen,Yuan Zhi,Mai Dong,Fu Ling}	0.0601504	24
{龙齿}	{Long Chi}	0.0576441	23
{茯苓,干姜}	{Fu Ling,Gan Jiang}	0.0576441	23
{人参,干姜}	{Ren Shen,Gan Jiang}	0.0576441	23
{熟地黄,枸杞子}	{Shu Di Huang,Gou Qi Zi}	0.0576441	23
{远志,牛膝}	{Yuan Zhi,Niu Xi}	0.0576441	23
{远志,丹参}	{Yuan Zhi,Dan Shen}	0.0576441	23
{朱砂,当归}	{Zhu Sha,Dang Gui}	0.0576441	23
{朱砂,茯苓}	{Zhu Sha,Fu Ling}	0.0576441	23
{甘草,地黄}	{Gan Cao,Di Huang}	0.0576441	23
{黄芪,肉桂}	{Huang Qi,Rou Gui}	0.0576441	23
{茯神,黄芪}	{Fu Shen,Huang Qi}	0.0576441	23
{茯神,五味子}	{Fu Shen,Wu Wei Zi}	0.0576441	23
{远志,山药,熟地黄}	{Yuan Zhi,Shan Yao,Shu Di Huang}	0.0576441	23
{远志,茯苓,白术}	{Yuan Zhi,Fu Ling,Bai Zhu}	0.0576441	23
{人参,酸枣仁,茯苓}	{Ren Shen,Suan Zao Ren,Fu Ling}	0.0576441	23
{人参,肉桂,五味子}	{Ren Shen,Rou Gui,Wu Wei Zi}	0.0576441	23
{远志,熟地黄,肉桂}	{Yuan Zhi,Shu Di Huang,Rou Gui}	0.0576441	23
{远志,当归,肉桂}	{Yuan Zhi,Dang Gui,Rou Gui}	0.0576441	23
{玄参}	{Xuan Shen}	0.0551378	22
{牡蛎}	{Mu Li}	0.0551378	22
{红花}	{Hong Hua}	0.0551378	22
{巴戟天}	{Ba Ji Tian}	0.0551378	22
{麝香}	{She Xiang}	0.0551378	22
{黄芩}	{Huang Qin}	0.0551378	22
{杜仲}	{Du Zhong}	0.0551378	22
{陈皮,甘草}	{Chen Pi,Gan Cao}	0.0551378	22
{肉桂,炙甘草}	{Rou Gui,Zhi Gan Cao}	0.0551378	22
{茯苓,炙甘草}	{Fu Ling,Zhi Gan Cao}	0.0551378	22
{远志,炙甘草}	{Yuan Zhi,Zhi Gan Cao}	0.0551378	22
{茯苓,柏子仁}	{Fu Ling,Bai Zi Ren}	0.0551378	22
{麦冬,丹参}	{Mai Dong,Dan Shen}	0.0551378	22
{茯神,山药}	{Fu Shen,Shan Yao}	0.0551378	22
{黄芪,五味子}	{Huang Qi,Wu Wei Zi}	0.0551378	22
{茯苓,川芎}	{Fu Ling,Chuan Xiong}	0.0551378	22
{人参,远志,山药}	{Ren Shen,Yuan Zhi,Shan Yao}	0.0551378	22
{人参,甘草,白术}	{Ren Shen,Gan Cao,Bai Zhu}	0.0551378	22
{茯苓,当归,黄芪}	{Fu Ling,Dang Gui,Huang Qi}	0.0551378	22
{人参,石菖蒲,酸枣仁}	{Ren Shen,Shi Chang Pu,Suan Zao Ren}	0.0551378	22
{远志,当归,五味子}	{Yuan Zhi,Dang Gui,Wu Wei Zi}	0.0551378	22
{人参,茯苓,五味子}	{Ren Shen,Fu Ling,Wu Wei Zi}	0.0551378	22
{远志,茯神,肉桂}	{Yuan Zhi,Fu Shen,Rou Gui}	0.0551378	22
{茯苓,当归,肉桂}	{Fu Ling,Dang Gui,Rou Gui}	0.0551378	22
{远志,甘草,麦冬}	{Yuan Zhi,Gan Cao,Mai Dong}	0.0551378	22
{人参,茯神,甘草}	{Ren Shen,Fu Shen,Gan Cao}	0.0551378	22
{人参,茯神,茯苓}	{Ren Shen,Fu Shen,Fu Ling}	0.0551378	22
{人参,远志,防风,肉桂}	{Ren Shen,Yuan Zhi,Fang Feng,Rou Gui}	0.0551378	22
{人参,远志,当归,肉桂}	{Ren Shen,Yuan Zhi,Dang Gui,Rou Gui}	0.0551378	22
{桔梗}	{Jie Geng}	0.0526316	21
{陈皮,茯苓}	{Chen Pi,Fu Ling}	0.0526316	21
{茯神,柏子仁}	{Fu Shen,Bai Zi Ren}	0.0526316	21
{甘草,半夏}	{Gan Cao,Ban Xia}	0.0526316	21
{朱砂,石菖蒲}	{Zhu Sha,Shi Chang Pu}	0.0526316	21
{麦冬,白术}	{Mai Dong,Bai Zhu}	0.0526316	21
{茯神,白术}	{Fu Shen,Bai Zhu}	0.0526316	21
{石菖蒲,白术}	{Shi Chang Pu,Bai Zhu}	0.0526316	21
{熟地黄,黄芪}	{Shu Di Huang,Huang Qi}	0.0526316	21
{甘草,黄芪}	{Gan Cao,Huang Qi}	0.0526316	21
{麦冬,黄芪}	{Mai Dong,Huang Qi}	0.0526316	21
{酸枣仁,五味子}	{Suan Zao Ren,Wu Wei Zi}	0.0526316	21
{甘草,川芎}	{Gan Cao,Chuan Xiong}	0.0526316	21
{人参,茯苓,干姜}	{Ren Shen,Fu Ling,Gan Jiang}	0.0526316	21
{远志,山药,五味子}	{Yuan Zhi,Shan Yao,Wu Wei Zi}	0.0526316	21
{远志,山药,茯苓}	{Yuan Zhi,Shan Yao,Fu Ling}	0.0526316	21
{人参,白芍,茯苓}	{Ren Shen,Bai Shao,Fu Ling}	0.0526316	21
{人参,远志,地黄}	{Ren Shen,Yuan Zhi,Di Huang}	0.0526316	21
{茯苓,白术,当归}	{Fu Ling,Bai Zhu,Dang Gui}	0.0526316	21
{人参,黄芪,肉桂}	{Ren Shen,Huang Qi,Rou Gui}	0.0526316	21
{远志,茯苓,黄芪}	{Yuan Zhi,Fu Ling,Huang Qi}	0.0526316	21
{远志,酸枣仁,甘草}	{Yuan Zhi,Suan Zao Ren,Gan Cao}	0.0526316	21
{人参,酸枣仁,麦冬}	{Ren Shen,Suan Zao Ren,Mai Dong}	0.0526316	21
{远志,酸枣仁,茯苓}	{Yuan Zhi,Suan Zao Ren,Fu Ling}	0.0526316	21
{茯苓,肉桂,五味子}	{Fu Ling,Rou Gui,Wu Wei Zi}	0.0526316	21
{人参,当归,川芎}	{Ren Shen,Dang Gui,Chuan Xiong}	0.0526316	21
{人参,茯神,肉桂}	{Ren Shen,Fu Shen,Rou Gui}	0.0526316	21
{人参,远志,麦冬,熟地黄}	{Ren Shen,Yuan Zhi,Mai Dong,Shu Di Huang}	0.0526316	21
{人参,茯苓,当归,肉桂}	{Ren Shen,Fu Ling,Dang Gui,Rou Gui}	0.0526316	21
{人参,甘草,茯苓,当归}	{Ren Shen,Gan Cao,Fu Ling,Dang Gui}	0.0526316	21
{人参,远志,麦冬,当归}	{Ren Shen,Yuan Zhi,Mai Dong,Dang Gui}	0.0526316	21
{人参,远志,茯神,当归}	{Ren Shen,Yuan Zhi,Fu Shen,Dang Gui}	0.0526316	21
{大枣}	{Da Zao}	0.0501253	20
{羚羊角}	{Ling Yang Jiao}	0.0501253	20
{远志,肉苁蓉}	{Yuan Zhi,Rou Cong Rong}	0.0501253	20
{麦冬,天冬}	{Mai Dong,Tian Dong}	0.0501253	20
{肉桂,干姜}	{Rou Gui,Gan Jiang}	0.0501253	20
{远志,山茱萸}	{Yuan Zhi,Shan Zhu Yu}	0.0501253	20
{当归,黄连}	{Dang Gui,Huang Lian}	0.0501253	20
{当归,柏子仁}	{Dang Gui,Bai Zi Ren}	0.0501253	20
{山药,当归}	{Shan Yao,Dang Gui}	0.0501253	20
{白芍,肉桂}	{Bai Shao,Rou Gui}	0.0501253	20
{石菖蒲,五味子}	{Shi Chang Pu,Wu Wei Zi}	0.0501253	20
{甘草,肉桂}	{Gan Cao,Rou Gui}	0.0501253	20
{朱砂,远志,茯神}	{Zhu Sha,Yuan Zhi,Fu Shen}	0.0501253	20
{朱砂,远志,茯苓}	{Zhu Sha,Yuan Zhi,Fu Ling}	0.0501253	20
{白芍,甘草,当归}	{Bai Shao,Gan Cao,Dang Gui}	0.0501253	20
{人参,白芍,远志}	{Ren Shen,Bai Shao,Yuan Zhi}	0.0501253	20
{茯苓,防风,肉桂}	{Fu Ling,Fang Feng,Rou Gui}	0.0501253	20
{人参,茯神,白术}	{Ren Shen,Fu Shen,Bai Zhu}	0.0501253	20
{远志,白术,当归}	{Yuan Zhi,Bai Zhu,Dang Gui}	0.0501253	20
{远志,石菖蒲,酸枣仁}	{Yuan Zhi,Shi Chang Pu,Suan Zao Ren}	0.0501253	20
{人参,熟地黄,肉桂}	{Ren Shen,Shu Di Huang,Rou Gui}	0.0501253	20
{人参,熟地黄,当归}	{Ren Shen,Shu Di Huang,Dang Gui}	0.0501253	20
{麦冬,茯苓,肉桂}	{Mai Dong,Fu Ling,Rou Gui}	0.0501253	20
{人参,茯苓,防风,肉桂}	{Ren Shen,Fu Ling,Fang Feng,Rou Gui}	0.0501253	20
{人参,远志,当归,黄芪}	{Ren Shen,Yuan Zhi,Dang Gui,Huang Qi}	0.0501253	20
{人参,远志,酸枣仁,当归}	{Ren Shen,Yuan Zhi,Suan Zao Ren,Dang Gui}	0.0501253	20
{远志,茯苓,肉桂,五味子}	{Yuan Zhi,Fu Ling,Rou Gui,Wu Wei Zi}	0.0501253	20
{人参,远志,肉桂,五味子}	{Ren Shen,Yuan Zhi,Rou Gui,Wu Wei Zi}	0.0501253	20
{人参,远志,茯苓,五味子}	{Ren Shen,Yuan Zhi,Fu Ling,Wu Wei Zi}	0.0501253	20
{人参,远志,茯神,熟地黄}	{Ren Shen,Yuan Zhi,Fu Shen,Shu Di Huang}	0.0501253	20
{人参,远志,茯神,茯苓}	{Ren Shen,Yuan Zhi,Fu Shen,Fu Ling}	0.0501253	20

## Sheet: Table S2-3
Table S2-3. Identification of 61 statistically significant herb association rules.
Rules_cn	Rules_pinyin	Support	Confidence	Coverage	Lift	Count
{人参,茯苓,防风} => {肉桂}	{Ren Shen,Fu Ling,Fang Feng} => {Rou Gui}	0.0501253	0.833333	0.0601504	4.20886	20
{远志,防风} => {肉桂}	{Yuan Zhi,Fang Feng} => {Rou Gui}	0.0601504	0.827586	0.0726817	4.17983	24
{人参,远志,防风} => {肉桂}	{Ren Shen,Yuan Zhi,Fang Feng} => {Rou Gui}	0.0551378	0.814815	0.0676692	4.11533	22
{人参,干姜} => {茯苓}	{Ren Shen,Gan Jiang} => {Fu Ling}	0.0526316	0.913043	0.0576441	2.445	21
{干姜} => {茯苓}	{Gan Jiang} => {Fu Ling}	0.0576441	0.821429	0.0701754	2.19966	23
{茯苓,防风,肉桂} => {人参}	{Fu Ling,Fang Feng,Rou Gui} => {Ren Shen}	0.0501253	1	0.0501253	2.14516	20
{远志,当归,肉桂} => {人参}	{Yuan Zhi,Dang Gui,Rou Gui} => {Ren Shen}	0.0551378	0.956522	0.0576441	2.05189	22
{人参,石菖蒲,麦冬} => {远志}	{Ren Shen,Shi Chang Pu,Mai Dong} => {Yuan Zhi}	0.0601504	0.96	0.0626566	2.04834	24
{茯苓,当归,肉桂} => {人参}	{Fu Ling,Dang Gui,Rou Gui} => {Ren Shen}	0.0526316	0.954545	0.0551378	2.04765	21
{茯神,白术} => {人参}	{Fu Shen,Bai Zhu} => {Ren Shen}	0.0501253	0.952381	0.0526316	2.04301	20
{茯苓,肉桂,五味子} => {远志}	{Fu Ling,Rou Gui,Wu Wei Zi} => {Yuan Zhi}	0.0501253	0.952381	0.0526316	2.03209	20
{当归,肉桂} => {人参}	{Dang Gui,Rou Gui} => {Ren Shen}	0.0701754	0.933333	0.075188	2.00215	28
{远志,防风} => {人参}	{Yuan Zhi,Fang Feng} => {Ren Shen}	0.0676692	0.931034	0.0726817	1.99722	27
{茯苓,防风} => {人参}	{Fu Ling,Fang Feng} => {Ren Shen}	0.0601504	0.923077	0.0651629	1.98015	24
{茯神,茯苓} => {远志}	{Fu Shen,Fu Ling} => {Yuan Zhi}	0.0601504	0.923077	0.0651629	1.96956	24
{远志,防风,肉桂} => {人参}	{Yuan Zhi,Fang Feng,Rou Gui} => {Ren Shen}	0.0551378	0.916667	0.0601504	1.9664	22
{熟地黄,肉桂} => {远志}	{Shu Di Huang,Rou Gui} => {Yuan Zhi}	0.0576441	0.92	0.0626566	1.96299	23
{茯苓,干姜} => {人参}	{Fu Ling,Gan Jiang} => {Ren Shen}	0.0526316	0.913043	0.0576441	1.95863	21
{黄芪,肉桂} => {人参}	{Huang Qi,Rou Gui} => {Ren Shen}	0.0526316	0.913043	0.0576441	1.95863	21
{防风,肉桂} => {人参}	{Fang Feng,Rou Gui} => {Ren Shen}	0.0726817	0.90625	0.0802005	1.94405	29
{人参,茯苓,五味子} => {远志}	{Ren Shen,Fu Ling,Wu Wei Zi} => {Yuan Zhi}	0.0501253	0.909091	0.0551378	1.93972	20
{人参,茯神,茯苓} => {远志}	{Ren Shen,Fu Shen,Fu Ling} => {Yuan Zhi}	0.0501253	0.909091	0.0551378	1.93972	20
{肉桂,五味子} => {远志}	{Rou Gui,Wu Wei Zi} => {Yuan Zhi}	0.0701754	0.903226	0.0776942	1.9272	28
{麦冬,熟地黄} => {远志}	{Mai Dong,Shu Di Huang} => {Yuan Zhi}	0.0776942	0.885714	0.0877193	1.88984	31
{茯神,肉桂} => {远志}	{Fu Shen,Rou Gui} => {Yuan Zhi}	0.0551378	0.88	0.0626566	1.87765	22
{白芍,茯苓} => {人参}	{Bai Shao,Fu Ling} => {Ren Shen}	0.0526316	0.875	0.0601504	1.87702	21
{山药,五味子} => {远志}	{Shan Yao,Wu Wei Zi} => {Yuan Zhi}	0.0526316	0.875	0.0601504	1.86698	21
{人参,麦冬,熟地黄} => {远志}	{Ren Shen,Mai Dong,Shu Di Huang} => {Yuan Zhi}	0.0526316	0.875	0.0601504	1.86698	21
{茯苓,肉桂} => {人参}	{Fu Ling,Rou Gui} => {Ren Shen}	0.112782	0.865385	0.130326	1.85639	45
{朱砂,茯苓} => {远志}	{Zhu Sha,Fu Ling} => {Yuan Zhi}	0.0501253	0.869565	0.0576441	1.85538	20
{人参,肉桂,五味子} => {远志}	{Ren Shen,Rou Gui,Wu Wei Zi} => {Yuan Zhi}	0.0501253	0.869565	0.0576441	1.85538	20
{麦冬,肉桂} => {远志}	{Mai Dong,Rou Gui} => {Yuan Zhi}	0.0626566	0.862069	0.0726817	1.83939	25
{远志,茯苓,当归} => {人参}	{Yuan Zhi,Fu Ling,Dang Gui} => {Ren Shen}	0.075188	0.857143	0.0877193	1.83871	30
{人参,朱砂} => {远志}	{Ren Shen,Zhu Sha} => {Yuan Zhi}	0.0776942	0.861111	0.0902256	1.83734	31
{酸枣仁,茯苓} => {人参}	{Suan Zao Ren,Fu Ling} => {Ren Shen}	0.0576441	0.851852	0.0676692	1.82736	23
{茯神,茯苓} => {人参}	{Fu Shen,Fu Ling} => {Ren Shen}	0.0551378	0.846154	0.0651629	1.81514	22
{远志,石菖蒲,茯神} => {人参}	{Yuan Zhi,Shi Chang Pu,Fu Shen} => {Ren Shen}	0.0676692	0.84375	0.0802005	1.80998	27
{茯神,肉桂} => {人参}	{Fu Shen,Rou Gui} => {Ren Shen}	0.0526316	0.84	0.0626566	1.80194	21
{熟地黄,五味子} => {远志}	{Shu Di Huang,Wu Wei Zi} => {Yuan Zhi}	0.0676692	0.84375	0.0802005	1.8003	27
{人参,石菖蒲,茯神} => {远志}	{Ren Shen,Shi Chang Pu,Fu Shen} => {Yuan Zhi}	0.0676692	0.84375	0.0802005	1.8003	27
{人参,麦冬,当归} => {远志}	{Ren Shen,Mai Dong,Dang Gui} => {Yuan Zhi}	0.0526316	0.84	0.0626566	1.7923	21
{远志,当归,黄芪} => {人参}	{Yuan Zhi,Dang Gui,Huang Qi} => {Ren Shen}	0.0501253	0.833333	0.0601504	1.78763	20
{远志,茯神,茯苓} => {人参}	{Yuan Zhi,Fu Shen,Fu Ling} => {Ren Shen}	0.0501253	0.833333	0.0601504	1.78763	20
{防风} => {人参}	{Fang Feng} => {Ren Shen}	0.0977444	0.829787	0.117794	1.78003	39
{远志,茯苓,肉桂} => {人参}	{Yuan Zhi,Fu Ling,Rou Gui} => {Ren Shen}	0.085213	0.829268	0.102757	1.77891	34
{茯苓,五味子} => {远志}	{Fu Ling,Wu Wei Zi} => {Yuan Zhi}	0.075188	0.833333	0.0902256	1.77807	30
{石菖蒲,熟地黄} => {远志}	{Shi Chang Pu,Shu Di Huang} => {Yuan Zhi}	0.0626566	0.833333	0.075188	1.77807	25
{朱砂,茯神} => {远志}	{Zhu Sha,Fu Shen} => {Yuan Zhi}	0.0501253	0.833333	0.0601504	1.77807	20
{远志,黄芪} => {人参}	{Yuan Zhi,Huang Qi} => {Ren Shen}	0.0701754	0.823529	0.085213	1.7666	28
{干姜} => {人参}	{Gan Jiang} => {Ren Shen}	0.0576441	0.821429	0.0701754	1.7621	23
{远志,白术} => {人参}	{Yuan Zhi,Bai Zhu} => {Ren Shen}	0.0651629	0.8125	0.0802005	1.74294	26
{石菖蒲,麦冬} => {远志}	{Shi Chang Pu,Mai Dong} => {Yuan Zhi}	0.0776942	0.815789	0.0952381	1.74064	31
{人参,石菖蒲,茯苓} => {远志}	{Ren Shen,Shi Chang Pu,Fu Ling} => {Yuan Zhi}	0.0651629	0.8125	0.0802005	1.73362	26
{甘草,茯苓,当归} => {人参}	{Gan Cao,Fu Ling,Dang Gui} => {Ren Shen}	0.0526316	0.807692	0.0651629	1.73263	21
{远志,麦冬,当归} => {人参}	{Yuan Zhi,Mai Dong,Dang Gui} => {Ren Shen}	0.0526316	0.807692	0.0651629	1.73263	21
{人参,五味子} => {远志}	{Ren Shen,Wu Wei Zi} => {Yuan Zhi}	0.075188	0.810811	0.0927318	1.73002	30
{茯苓,黄芪} => {人参}	{Fu Ling,Huang Qi} => {Ren Shen}	0.0626566	0.806452	0.0776942	1.72997	25
{熟地黄,肉桂} => {人参}	{Shu Di Huang,Rou Gui} => {Ren Shen}	0.0501253	0.8	0.0626566	1.71613	20
{天冬} => {远志}	{Tian Dong} => {Yuan Zhi}	0.0601504	0.8	0.075188	1.70695	24
{人参,麦冬,茯苓} => {远志}	{Ren Shen,Mai Dong,Fu Ling} => {Yuan Zhi}	0.0601504	0.8	0.075188	1.70695	24
{人参,茯神,熟地黄} => {远志}	{Ren Shen,Fu Shen,Shu Di Huang} => {Yuan Zhi}	0.0501253	0.8	0.0626566	1.70695	20

## Sheet: Table S2-4
Table S2-4. Similarity analysis of paired formulas from 399 AD-related formulas based on the Formula Similarity module.
Query Formula Name	Query Formula Herbs_pinyin	Query Formula Herbs_ch	Comparison Formula Name	Comparison Formula Composition_pinyin	Comparison Formula Composition_ch	Similarity
AD20	Ren Shen,Rou Gui,Jie Geng,Bai Lian,Fu Ling,Fang Feng,Da Huang,Fang Ji,Gan Jiang,Yin Bo,Niu Xi,Yuan Zhi	人参,肉桂,桔梗,白蔹,茯苓,防风,大黄,防己,干姜,银箔,牛膝,远志	AD52	Fang Ji,Bai Lian,Jie Geng,Gan Jiang,Fu Ling,Fang Feng,Da Huang,Niu Xi,Yuan Zhi,Yin Bo,Rou Gui,Ren Shen	防己,白蔹,桔梗,干姜,茯苓,防风,大黄,牛膝,远志,银箔,肉桂,人参	1
AD31	Ren Shen,Huang Qi,Chen Pi,Bai Shao,Dang Gui,Gan Cao,Fu Ling,Wu Wei Zi,Yuan Zhi,Bai Zhu,Rou Gui,Shu Di Huang	人参,黄芪,陈皮,白芍,当归,甘草,茯苓,五味子,远志,白术,肉桂,熟地黄	AD218	Ren Shen,Bai Zhu,Fu Ling,Chen Pi,Gan Cao,Shu Di Huang,Dang Gui,Bai Shao,Huang Qi,Rou Gui,Yuan Zhi,Wu Wei Zi	人参,白术,茯苓,陈皮,甘草,熟地黄,当归,白芍,黄芪,肉桂,远志,五味子	1
AD52	Fang Ji,Bai Lian,Jie Geng,Gan Jiang,Fu Ling,Fang Feng,Da Huang,Niu Xi,Yuan Zhi,Yin Bo,Rou Gui,Ren Shen	防己,白蔹,桔梗,干姜,茯苓,防风,大黄,牛膝,远志,银箔,肉桂,人参	AD20	Ren Shen,Rou Gui,Jie Geng,Bai Lian,Fu Ling,Fang Feng,Da Huang,Fang Ji,Gan Jiang,Yin Bo,Niu Xi,Yuan Zhi	人参,肉桂,桔梗,白蔹,茯苓,防风,大黄,防己,干姜,银箔,牛膝,远志	1
AD150	Yuan Zhi,Shan Yao,Shu Di Huang,Tian Dong,Long Chi,Mai Dong,Wu Wei Zi,Che Qian Zi,Fu Ling,Fu Shen,Di Gu Pi,Rou Gui	远志,山药,熟地黄,天冬,龙齿,麦冬,五味子,车前子,茯苓,茯神,地骨皮,肉桂	AD153	Long Chi,Yuan Zhi,Tian Dong,Shu Di Huang,Shan Yao,Fu Shen,Mai Dong,Che Qian Zi,Fu Ling,Rou Gui,Di Gu Pi,Wu Wei Zi	龙齿,远志,天冬,熟地黄,山药,茯神,麦冬,车前子,茯苓,肉桂,地骨皮,五味子	1
AD150	Yuan Zhi,Shan Yao,Shu Di Huang,Tian Dong,Long Chi,Mai Dong,Wu Wei Zi,Che Qian Zi,Fu Ling,Fu Shen,Di Gu Pi,Rou Gui	远志,山药,熟地黄,天冬,龙齿,麦冬,五味子,车前子,茯苓,茯神,地骨皮,肉桂	AD259	Shan Yao,Yuan Zhi,Shu Di Huang,Tian Dong,Long Chi,Wu Wei Zi,Fu Ling,Mai Dong,Che Qian Zi,Fu Shen,Di Gu Pi,Rou Gui	山药,远志,熟地黄,天冬,龙齿,五味子,茯苓,麦冬,车前子,茯神,地骨皮,肉桂	1
AD153	Long Chi,Yuan Zhi,Tian Dong,Shu Di Huang,Shan Yao,Fu Shen,Mai Dong,Che Qian Zi,Fu Ling,Rou Gui,Di Gu Pi,Wu Wei Zi	龙齿,远志,天冬,熟地黄,山药,茯神,麦冬,车前子,茯苓,肉桂,地骨皮,五味子	AD150	Yuan Zhi,Shan Yao,Shu Di Huang,Tian Dong,Long Chi,Mai Dong,Wu Wei Zi,Che Qian Zi,Fu Ling,Fu Shen,Di Gu Pi,Rou Gui	远志,山药,熟地黄,天冬,龙齿,麦冬,五味子,车前子,茯苓,茯神,地骨皮,肉桂	1
AD153	Long Chi,Yuan Zhi,Tian Dong,Shu Di Huang,Shan Yao,Fu Shen,Mai Dong,Che Qian Zi,Fu Ling,Rou Gui,Di Gu Pi,Wu Wei Zi	龙齿,远志,天冬,熟地黄,山药,茯神,麦冬,车前子,茯苓,肉桂,地骨皮,五味子	AD259	Shan Yao,Yuan Zhi,Shu Di Huang,Tian Dong,Long Chi,Wu Wei Zi,Fu Ling,Mai Dong,Che Qian Zi,Fu Shen,Di Gu Pi,Rou Gui	山药,远志,熟地黄,天冬,龙齿,五味子,茯苓,麦冬,车前子,茯神,地骨皮,肉桂	1
AD168	Sheng Ma,Ge Gen,Huang Bai,Bai Shao,Man Jing Zi,Dang Shen,Huang Qi,Gan Cao	升麻,葛根,黄柏,白芍,蔓荆子,党参,黄芪,甘草	AD395	Huang Qi,Dang Shen,Ge Gen,Sheng Ma,Man Jing Zi,Bai Shao,Huang Bai,Gan Cao	黄芪,党参,葛根,升麻,蔓荆子,白芍,黄柏,甘草	1
AD218	Ren Shen,Bai Zhu,Fu Ling,Chen Pi,Gan Cao,Shu Di Huang,Dang Gui,Bai Shao,Huang Qi,Rou Gui,Yuan Zhi,Wu Wei Zi	人参,白术,茯苓,陈皮,甘草,熟地黄,当归,白芍,黄芪,肉桂,远志,五味子	AD31	Ren Shen,Huang Qi,Chen Pi,Bai Shao,Dang Gui,Gan Cao,Fu Ling,Wu Wei Zi,Yuan Zhi,Bai Zhu,Rou Gui,Shu Di Huang	人参,黄芪,陈皮,白芍,当归,甘草,茯苓,五味子,远志,白术,肉桂,熟地黄	1
AD224	Ren Shen,Fu Ling,Yuan Zhi,Shi Chang Pu,Suan Zao Ren,Huang Lian,Dang Gui,Bai Zi Ren,Mu Xiang,Di Huang,Zhu Sha	人参,茯苓,远志,石菖蒲,酸枣仁,黄连,当归,柏子仁,木香,地黄,朱砂	AD289	Fu Ling,Ren Shen,Yuan Zhi,Shi Chang Pu,Huang Lian,Suan Zao Ren,Bai Zi Ren,Dang Gui,Di Huang,Mu Xiang,Zhu Sha	茯苓,人参,远志,石菖蒲,黄连,酸枣仁,柏子仁,当归,地黄,木香,朱砂	1
AD225	Ren Shen,Suan Zao Ren,Zhu Sha,Ru Xiang	人参,酸枣仁,朱砂,乳香	AD244	Suan Zao Ren,Ren Shen,Zhu Sha,Ru Xiang	酸枣仁,人参,朱砂,乳香	1
AD244	Suan Zao Ren,Ren Shen,Zhu Sha,Ru Xiang	酸枣仁,人参,朱砂,乳香	AD225	Ren Shen,Suan Zao Ren,Zhu Sha,Ru Xiang	人参,酸枣仁,朱砂,乳香	1
AD259	Shan Yao,Yuan Zhi,Shu Di Huang,Tian Dong,Long Chi,Wu Wei Zi,Fu Ling,Mai Dong,Che Qian Zi,Fu Shen,Di Gu Pi,Rou Gui	山药,远志,熟地黄,天冬,龙齿,五味子,茯苓,麦冬,车前子,茯神,地骨皮,肉桂	AD150	Yuan Zhi,Shan Yao,Shu Di Huang,Tian Dong,Long Chi,Mai Dong,Wu Wei Zi,Che Qian Zi,Fu Ling,Fu Shen,Di Gu Pi,Rou Gui	远志,山药,熟地黄,天冬,龙齿,麦冬,五味子,车前子,茯苓,茯神,地骨皮,肉桂	1
AD259	Shan Yao,Yuan Zhi,Shu Di Huang,Tian Dong,Long Chi,Wu Wei Zi,Fu Ling,Mai Dong,Che Qian Zi,Fu Shen,Di Gu Pi,Rou Gui	山药,远志,熟地黄,天冬,龙齿,五味子,茯苓,麦冬,车前子,茯神,地骨皮,肉桂	AD153	Long Chi,Yuan Zhi,Tian Dong,Shu Di Huang,Shan Yao,Fu Shen,Mai Dong,Che Qian Zi,Fu Ling,Rou Gui,Di Gu Pi,Wu Wei Zi	龙齿,远志,天冬,熟地黄,山药,茯神,麦冬,车前子,茯苓,肉桂,地骨皮,五味子	1
AD289	Fu Ling,Ren Shen,Yuan Zhi,Shi Chang Pu,Huang Lian,Suan Zao Ren,Bai Zi Ren,Dang Gui,Di Huang,Mu Xiang,Zhu Sha	茯苓,人参,远志,石菖蒲,黄连,酸枣仁,柏子仁,当归,地黄,木香,朱砂	AD224	Ren Shen,Fu Ling,Yuan Zhi,Shi Chang Pu,Suan Zao Ren,Huang Lian,Dang Gui,Bai Zi Ren,Mu Xiang,Di Huang,Zhu Sha	人参,茯苓,远志,石菖蒲,酸枣仁,黄连,当归,柏子仁,木香,地黄,朱砂	1
AD395	Huang Qi,Dang Shen,Ge Gen,Sheng Ma,Man Jing Zi,Bai Shao,Huang Bai,Gan Cao	黄芪,党参,葛根,升麻,蔓荆子,白芍,黄柏,甘草	AD168	Sheng Ma,Ge Gen,Huang Bai,Bai Shao,Man Jing Zi,Dang Shen,Huang Qi,Gan Cao	升麻,葛根,黄柏,白芍,蔓荆子,党参,黄芪,甘草	1
AD94	Ren Shen,Fu Shen,Ban Xia,Chen Pi,Shen Qu,Gan Cao,Fu Zi,Shi Chang Pu,Suan Zao Ren	人参,茯神,半夏,陈皮,神曲,甘草,附子,石菖蒲,酸枣仁	AD394	Ban Xia,Chen Pi,Shi Chang Pu,Yuan Zhi,Suan Zao Ren,Fu Shen,Shen Qu,Fu Zi,Ren Shen,Gan Cao	半夏,陈皮,石菖蒲,远志,酸枣仁,茯神,神曲,附子,人参,甘草	0.948683
AD394	Ban Xia,Chen Pi,Shi Chang Pu,Yuan Zhi,Suan Zao Ren,Fu Shen,Shen Qu,Fu Zi,Ren Shen,Gan Cao	半夏,陈皮,石菖蒲,远志,酸枣仁,茯神,神曲,附子,人参,甘草	AD94	Ren Shen,Fu Shen,Ban Xia,Chen Pi,Shen Qu,Gan Cao,Fu Zi,Shi Chang Pu,Suan Zao Ren	人参,茯神,半夏,陈皮,神曲,甘草,附子,石菖蒲,酸枣仁	0.948683
AD155	Shu Di Huang,Fu Ling,Fu Shen,Ren Shen,Suan Zao Ren,Bai Zi Ren,Zi Shi Ying,Rou Gui,E Jiao,Dang Gui,Huang Qi,Yuan Zhi,Zhu Sha,Long Chi	熟地黄,茯苓,茯神,人参,酸枣仁,柏子仁,紫石英,肉桂,阿胶,当归,黄芪,远志,朱砂,龙齿	AD216	Long Yan Rou,Long Chi,Fu Ling,Yuan Zhi,Suan Zao Ren,Fu Shen,Rou Gui,Shu Di Huang,Ren Shen,Huang Qi,Bai Zi Ren,Zhu Sha,E Jiao,Zi Shi Ying	龙眼肉,龙齿,茯苓,远志,酸枣仁,茯神,肉桂,熟地黄,人参,黄芪,柏子仁,朱砂,阿胶,紫石英	0.928571
AD174	Shan Yao,Yuan Zhi,Shi Chang Pu,Ba Ji Tian,Rou Cong Rong,Gou Qi Zi,Shu Di Huang,Niu Xi,Shan Zhu Yu,Du Zhong,Fu Ling,Chu Shi Zi,Wu Wei Zi,Da Zao	山药,远志,石菖蒲,巴戟天,肉苁蓉,枸杞子,熟地黄,牛膝,山茱萸,杜仲,茯苓,楮实子,五味子,大枣	AD384	Shan Yao,Niu Xi,Shan Zhu Yu,Fu Ling,Wu Wei Zi,Rou Cong Rong,Shi Chang Pu,Ba Ji Tian,Yuan Zhi,Du Zhong,Chu Shi Zi,Ba Jiao Hui Xiang,Gou Qi Zi,Shu Di Huang	山药,牛膝,山茱萸,茯苓,五味子,肉苁蓉,石菖蒲,巴戟天,远志,杜仲,楮实子,八角茴香,枸杞子,熟地黄	0.928571
AD216	Long Yan Rou,Long Chi,Fu Ling,Yuan Zhi,Suan Zao Ren,Fu Shen,Rou Gui,Shu Di Huang,Ren Shen,Huang Qi,Bai Zi Ren,Zhu Sha,E Jiao,Zi Shi Ying	龙眼肉,龙齿,茯苓,远志,酸枣仁,茯神,肉桂,熟地黄,人参,黄芪,柏子仁,朱砂,阿胶,紫石英	AD155	Shu Di Huang,Fu Ling,Fu Shen,Ren Shen,Suan Zao Ren,Bai Zi Ren,Zi Shi Ying,Rou Gui,E Jiao,Dang Gui,Huang Qi,Yuan Zhi,Zhu Sha,Long Chi	熟地黄,茯苓,茯神,人参,酸枣仁,柏子仁,紫石英,肉桂,阿胶,当归,黄芪,远志,朱砂,龙齿	0.928571
AD384	Shan Yao,Niu Xi,Shan Zhu Yu,Fu Ling,Wu Wei Zi,Rou Cong Rong,Shi Chang Pu,Ba Ji Tian,Yuan Zhi,Du Zhong,Chu Shi Zi,Ba Jiao Hui Xiang,Gou Qi Zi,Shu Di Huang	山药,牛膝,山茱萸,茯苓,五味子,肉苁蓉,石菖蒲,巴戟天,远志,杜仲,楮实子,八角茴香,枸杞子,熟地黄	AD174	Shan Yao,Yuan Zhi,Shi Chang Pu,Ba Ji Tian,Rou Cong Rong,Gou Qi Zi,Shu Di Huang,Niu Xi,Shan Zhu Yu,Du Zhong,Fu Ling,Chu Shi Zi,Wu Wei Zi,Da Zao	山药,远志,石菖蒲,巴戟天,肉苁蓉,枸杞子,熟地黄,牛膝,山茱萸,杜仲,茯苓,楮实子,五味子,大枣	0.928571
AD149	Shi Chang Pu,Di Gu Pi,Fu Shen,Yuan Zhi,Ren Shen,Ba Ji Tian	石菖蒲,地骨皮,茯神,远志,人参,巴戟天	AD307	Ba Ji Tian,Shi Chang Pu,Di Gu Pi,Fu Ling,Yuan Zhi,Fu Shen,Ren Shen	巴戟天,石菖蒲,地骨皮,茯苓,远志,茯神,人参	0.92582
AD150	Yuan Zhi,Shan Yao,Shu Di Huang,Tian Dong,Long Chi,Mai Dong,Wu Wei Zi,Che Qian Zi,Fu Ling,Fu Shen,Di Gu Pi,Rou Gui	远志,山药,熟地黄,天冬,龙齿,麦冬,五味子,车前子,茯苓,茯神,地骨皮,肉桂	AD257	Shan Yao,Yuan Zhi,Shu Di Huang,Tian Dong,Fu Shen,Long Chi,Di Gu Pi,Fang Feng,Fu Ling,Mai Dong,Ren Shen,Rou Gui,Wu Wei Zi,Che Qian Zi	山药,远志,熟地黄,天冬,茯神,龙齿,地骨皮,防风,茯苓,麦冬,人参,肉桂,五味子,车前子	0.92582
AD153	Long Chi,Yuan Zhi,Tian Dong,Shu Di Huang,Shan Yao,Fu Shen,Mai Dong,Che Qian Zi,Fu Ling,Rou Gui,Di Gu Pi,Wu Wei Zi	龙齿,远志,天冬,熟地黄,山药,茯神,麦冬,车前子,茯苓,肉桂,地骨皮,五味子	AD257	Shan Yao,Yuan Zhi,Shu Di Huang,Tian Dong,Fu Shen,Long Chi,Di Gu Pi,Fang Feng,Fu Ling,Mai Dong,Ren Shen,Rou Gui,Wu Wei Zi,Che Qian Zi	山药,远志,熟地黄,天冬,茯神,龙齿,地骨皮,防风,茯苓,麦冬,人参,肉桂,五味子,车前子	0.92582
AD257	Shan Yao,Yuan Zhi,Shu Di Huang,Tian Dong,Fu Shen,Long Chi,Di Gu Pi,Fang Feng,Fu Ling,Mai Dong,Ren Shen,Rou Gui,Wu Wei Zi,Che Qian Zi	山药,远志,熟地黄,天冬,茯神,龙齿,地骨皮,防风,茯苓,麦冬,人参,肉桂,五味子,车前子	AD150	Yuan Zhi,Shan Yao,Shu Di Huang,Tian Dong,Long Chi,Mai Dong,Wu Wei Zi,Che Qian Zi,Fu Ling,Fu Shen,Di Gu Pi,Rou Gui	远志,山药,熟地黄,天冬,龙齿,麦冬,五味子,车前子,茯苓,茯神,地骨皮,肉桂	0.92582
AD257	Shan Yao,Yuan Zhi,Shu Di Huang,Tian Dong,Fu Shen,Long Chi,Di Gu Pi,Fang Feng,Fu Ling,Mai Dong,Ren Shen,Rou Gui,Wu Wei Zi,Che Qian Zi	山药,远志,熟地黄,天冬,茯神,龙齿,地骨皮,防风,茯苓,麦冬,人参,肉桂,五味子,车前子	AD153	Long Chi,Yuan Zhi,Tian Dong,Shu Di Huang,Shan Yao,Fu Shen,Mai Dong,Che Qian Zi,Fu Ling,Rou Gui,Di Gu Pi,Wu Wei Zi	龙齿,远志,天冬,熟地黄,山药,茯神,麦冬,车前子,茯苓,肉桂,地骨皮,五味子	0.92582
AD257	Shan Yao,Yuan Zhi,Shu Di Huang,Tian Dong,Fu Shen,Long Chi,Di Gu Pi,Fang Feng,Fu Ling,Mai Dong,Ren Shen,Rou Gui,Wu Wei Zi,Che Qian Zi	山药,远志,熟地黄,天冬,茯神,龙齿,地骨皮,防风,茯苓,麦冬,人参,肉桂,五味子,车前子	AD259	Shan Yao,Yuan Zhi,Shu Di Huang,Tian Dong,Long Chi,Wu Wei Zi,Fu Ling,Mai Dong,Che Qian Zi,Fu Shen,Di Gu Pi,Rou Gui	山药,远志,熟地黄,天冬,龙齿,五味子,茯苓,麦冬,车前子,茯神,地骨皮,肉桂	0.92582
AD259	Shan Yao,Yuan Zhi,Shu Di Huang,Tian Dong,Long Chi,Wu Wei Zi,Fu Ling,Mai Dong,Che Qian Zi,Fu Shen,Di Gu Pi,Rou Gui	山药,远志,熟地黄,天冬,龙齿,五味子,茯苓,麦冬,车前子,茯神,地骨皮,肉桂	AD257	Shan Yao,Yuan Zhi,Shu Di Huang,Tian Dong,Fu Shen,Long Chi,Di Gu Pi,Fang Feng,Fu Ling,Mai Dong,Ren Shen,Rou Gui,Wu Wei Zi,Che Qian Zi	山药,远志,熟地黄,天冬,茯神,龙齿,地骨皮,防风,茯苓,麦冬,人参,肉桂,五味子,车前子	0.92582
AD307	Ba Ji Tian,Shi Chang Pu,Di Gu Pi,Fu Ling,Yuan Zhi,Fu Shen,Ren Shen	巴戟天,石菖蒲,地骨皮,茯苓,远志,茯神,人参	AD149	Shi Chang Pu,Di Gu Pi,Fu Shen,Yuan Zhi,Ren Shen,Ba Ji Tian	石菖蒲,地骨皮,茯神,远志,人参,巴戟天	0.92582
AD31	Ren Shen,Huang Qi,Chen Pi,Bai Shao,Dang Gui,Gan Cao,Fu Ling,Wu Wei Zi,Yuan Zhi,Bai Zhu,Rou Gui,Shu Di Huang	人参,黄芪,陈皮,白芍,当归,甘草,茯苓,五味子,远志,白术,肉桂,熟地黄	AD210	Ren Shen,Bai Zhu,Huang Qi,Zhi Gan Cao,Chen Pi,Rou Gui,Dang Gui,Shu Di Huang,Wu Wei Zi,Fu Ling,Yuan Zhi,Bai Shao	人参,白术,黄芪,炙甘草,陈皮,肉桂,当归,熟地黄,五味子,茯苓,远志,白芍	0.916667
AD210	Ren Shen,Bai Zhu,Huang Qi,Zhi Gan Cao,Chen Pi,Rou Gui,Dang Gui,Shu Di Huang,Wu Wei Zi,Fu Ling,Yuan Zhi,Bai Shao	人参,白术,黄芪,炙甘草,陈皮,肉桂,当归,熟地黄,五味子,茯苓,远志,白芍	AD31	Ren Shen,Huang Qi,Chen Pi,Bai Shao,Dang Gui,Gan Cao,Fu Ling,Wu Wei Zi,Yuan Zhi,Bai Zhu,Rou Gui,Shu Di Huang	人参,黄芪,陈皮,白芍,当归,甘草,茯苓,五味子,远志,白术,肉桂,熟地黄	0.916667
AD210	Ren Shen,Bai Zhu,Huang Qi,Zhi Gan Cao,Chen Pi,Rou Gui,Dang Gui,Shu Di Huang,Wu Wei Zi,Fu Ling,Yuan Zhi,Bai Shao	人参,白术,黄芪,炙甘草,陈皮,肉桂,当归,熟地黄,五味子,茯苓,远志,白芍	AD218	Ren Shen,Bai Zhu,Fu Ling,Chen Pi,Gan Cao,Shu Di Huang,Dang Gui,Bai Shao,Huang Qi,Rou Gui,Yuan Zhi,Wu Wei Zi	人参,白术,茯苓,陈皮,甘草,熟地黄,当归,白芍,黄芪,肉桂,远志,五味子	0.916667
AD218	Ren Shen,Bai Zhu,Fu Ling,Chen Pi,Gan Cao,Shu Di Huang,Dang Gui,Bai Shao,Huang Qi,Rou Gui,Yuan Zhi,Wu Wei Zi	人参,白术,茯苓,陈皮,甘草,熟地黄,当归,白芍,黄芪,肉桂,远志,五味子	AD210	Ren Shen,Bai Zhu,Huang Qi,Zhi Gan Cao,Chen Pi,Rou Gui,Dang Gui,Shu Di Huang,Wu Wei Zi,Fu Ling,Yuan Zhi,Bai Shao	人参,白术,黄芪,炙甘草,陈皮,肉桂,当归,熟地黄,五味子,茯苓,远志,白芍	0.916667
AD18	Fu Shen,Shi Chang Pu,Yuan Zhi,Fu Ling,Ren Shen,Niu Huang	茯神,石菖蒲,远志,茯苓,人参,牛黄	AD287	Shi Chang Pu,Fu Ling,Fu Shen,Ren Shen,Yuan Zhi	石菖蒲,茯苓,茯神,人参,远志	0.912871
AD215	Fu Shen,Fu Ling,Yuan Zhi,Ren Shen,Shi Chang Pu,Long Chi	茯神,茯苓,远志,人参,石菖蒲,龙齿	AD287	Shi Chang Pu,Fu Ling,Fu Shen,Ren Shen,Yuan Zhi	石菖蒲,茯苓,茯神,人参,远志	0.912871
AD287	Shi Chang Pu,Fu Ling,Fu Shen,Ren Shen,Yuan Zhi	石菖蒲,茯苓,茯神,人参,远志	AD18	Fu Shen,Shi Chang Pu,Yuan Zhi,Fu Ling,Ren Shen,Niu Huang	茯神,石菖蒲,远志,茯苓,人参,牛黄	0.912871
AD287	Shi Chang Pu,Fu Ling,Fu Shen,Ren Shen,Yuan Zhi	石菖蒲,茯苓,茯神,人参,远志	AD215	Fu Shen,Fu Ling,Yuan Zhi,Ren Shen,Shi Chang Pu,Long Chi	茯神,茯苓,远志,人参,石菖蒲,龙齿	0.912871
AD56	Yuan Zhi,Huang Lian,Shi Chang Pu,Fu Ling,Ren Shen	远志,黄连,石菖蒲,茯苓,人参	AD86	Shi Chang Pu,Fu Ling,Yuan Zhi,Ren Shen	石菖蒲,茯苓,远志,人参	0.894427
AD86	Shi Chang Pu,Fu Ling,Yuan Zhi,Ren Shen	石菖蒲,茯苓,远志,人参	AD56	Yuan Zhi,Huang Lian,Shi Chang Pu,Fu Ling,Ren Shen	远志,黄连,石菖蒲,茯苓,人参	0.894427
AD86	Shi Chang Pu,Fu Ling,Yuan Zhi,Ren Shen	石菖蒲,茯苓,远志,人参	AD287	Shi Chang Pu,Fu Ling,Fu Shen,Ren Shen,Yuan Zhi	石菖蒲,茯苓,茯神,人参,远志	0.894427
AD86	Shi Chang Pu,Fu Ling,Yuan Zhi,Ren Shen	石菖蒲,茯苓,远志,人参	AD312	Yuan Zhi,Shi Chang Pu,Fu Ling,Ren Shen,Zhu Sha	远志,石菖蒲,茯苓,人参,朱砂	0.894427
AD287	Shi Chang Pu,Fu Ling,Fu Shen,Ren Shen,Yuan Zhi	石菖蒲,茯苓,茯神,人参,远志	AD86	Shi Chang Pu,Fu Ling,Yuan Zhi,Ren Shen	石菖蒲,茯苓,远志,人参	0.894427
AD312	Yuan Zhi,Shi Chang Pu,Fu Ling,Ren Shen,Zhu Sha	远志,石菖蒲,茯苓,人参,朱砂	AD86	Shi Chang Pu,Fu Ling,Yuan Zhi,Ren Shen	石菖蒲,茯苓,远志,人参	0.894427
AD45	Long Gu,Fu Ling,Rou Gui,Yuan Zhi,Mai Dong,Mu Li,Zhi Gan Cao,Sheng Jiang	龙骨,茯苓,肉桂,远志,麦冬,牡蛎,炙甘草,生姜	AD50	Mu Li,Fu Ling,Mai Dong,Yuan Zhi,Zhi Gan Cao,Long Gu,Rou Gui,Han Shui Shi	牡蛎,茯苓,麦冬,远志,炙甘草,龙骨,肉桂,寒水石	0.875
AD50	Mu Li,Fu Ling,Mai Dong,Yuan Zhi,Zhi Gan Cao,Long Gu,Rou Gui,Han Shui Shi	牡蛎,茯苓,麦冬,远志,炙甘草,龙骨,肉桂,寒水石	AD45	Long Gu,Fu Ling,Rou Gui,Yuan Zhi,Mai Dong,Mu Li,Zhi Gan Cao,Sheng Jiang	龙骨,茯苓,肉桂,远志,麦冬,牡蛎,炙甘草,生姜	0.875
AD329	Shu Di Huang,Shan Yao,Gou Qi Zi,Shan Zhu Yu,Chuan Niu Xi,Tu Si Zi,Lu Jiao Jiao,Gui Ban Jiao	熟地黄,山药,枸杞子,山茱萸,川牛膝,菟丝子,鹿角胶,龟板胶	AD387	Shu Di Huang,Shan Zhu Yu,Shan Yao,Gou Qi Zi,Gui Jia,Lu Jiao Jiao,Tu Si Zi,Chuan Niu Xi	熟地黄,山茱萸,山药,枸杞子,龟甲,鹿角胶,菟丝子,川牛膝	0.875
AD387	Shu Di Huang,Shan Zhu Yu,Shan Yao,Gou Qi Zi,Gui Jia,Lu Jiao Jiao,Tu Si Zi,Chuan Niu Xi	熟地黄,山茱萸,山药,枸杞子,龟甲,鹿角胶,菟丝子,川牛膝	AD329	Shu Di Huang,Shan Yao,Gou Qi Zi,Shan Zhu Yu,Chuan Niu Xi,Tu Si Zi,Lu Jiao Jiao,Gui Ban Jiao	熟地黄,山药,枸杞子,山茱萸,川牛膝,菟丝子,鹿角胶,龟板胶	0.875
AD14	Dang Gui,Sheng Ma,Chuan Wu,Tian Dong,Wu Wei Zi,Chi Shao,Yuan Zhi,Du Huo,Ma Huang,Fang Feng,Chuan Xiong,Gan Jiang,Qin Jiao,Rou Gui,Hei Dou,Shi Hu,Zhi Gan Cao,Ren Shen,Fu Ling,Zi Wan,Shi Gao,Huang Qi,Ku Xing Ren	当归,升麻,川乌,天冬,五味子,赤芍,远志,独活,麻黄,防风,川芎,干姜,秦艽,肉桂,黑豆,石斛,炙甘草,人参,茯苓,紫菀,石膏,黄芪,苦杏仁	AD43	Chuan Wu,Huang Qin,Bai Shao,Yuan Zhi,Du Huo,Fang Feng,Chuan Xiong,Ma Huang,Qin Jiao,Shi Hu,Ren Shen,Fu Ling,Shi Gao,Huang Qi,Zi Wan,Dang Gui,Sheng Ma,Hei Dou,Wu Wei Zi,Ku Xing Ren,Gan Jiang,Rou Gui,Gan Cao	川乌,黄芩,白芍,远志,独活,防风,川芎,麻黄,秦艽,石斛,人参,茯苓,石膏,黄芪,紫菀,当归,升麻,黑豆,五味子,苦杏仁,干姜,肉桂,甘草	0.869565
AD43	Chuan Wu,Huang Qin,Bai Shao,Yuan Zhi,Du Huo,Fang Feng,Chuan Xiong,Ma Huang,Qin Jiao,Shi Hu,Ren Shen,Fu Ling,Shi Gao,Huang Qi,Zi Wan,Dang Gui,Sheng Ma,Hei Dou,Wu Wei Zi,Ku Xing Ren,Gan Jiang,Rou Gui,Gan Cao	川乌,黄芩,白芍,远志,独活,防风,川芎,麻黄,秦艽,石斛,人参,茯苓,石膏,黄芪,紫菀,当归,升麻,黑豆,五味子,苦杏仁,干姜,肉桂,甘草	AD14	Dang Gui,Sheng Ma,Chuan Wu,Tian Dong,Wu Wei Zi,Chi Shao,Yuan Zhi,Du Huo,Ma Huang,Fang Feng,Chuan Xiong,Gan Jiang,Qin Jiao,Rou Gui,Hei Dou,Shi Hu,Zhi Gan Cao,Ren Shen,Fu Ling,Zi Wan,Shi Gao,Huang Qi,Ku Xing Ren	当归,升麻,川乌,天冬,五味子,赤芍,远志,独活,麻黄,防风,川芎,干姜,秦艽,肉桂,黑豆,石斛,炙甘草,人参,茯苓,紫菀,石膏,黄芪,苦杏仁	0.869565
AD257	Shan Yao,Yuan Zhi,Shu Di Huang,Tian Dong,Fu Shen,Long Chi,Di Gu Pi,Fang Feng,Fu Ling,Mai Dong,Ren Shen,Rou Gui,Wu Wei Zi,Che Qian Zi	山药,远志,熟地黄,天冬,茯神,龙齿,地骨皮,防风,茯苓,麦冬,人参,肉桂,五味子,车前子	AD298	Yuan Zhi,Shan Yao,Fu Shen,Shu Di Huang,Tian Dong,Che Qian Zi,Wu Wei Zi,Di Gu Pi,Rou Gui,Long Gu,Fang Feng,Mai Dong,Gan Cao,Ren Shen	远志,山药,茯神,熟地黄,天冬,车前子,五味子,地骨皮,肉桂,龙骨,防风,麦冬,甘草,人参	0.857143
AD298	Yuan Zhi,Shan Yao,Fu Shen,Shu Di Huang,Tian Dong,Che Qian Zi,Wu Wei Zi,Di Gu Pi,Rou Gui,Long Gu,Fang Feng,Mai Dong,Gan Cao,Ren Shen	远志,山药,茯神,熟地黄,天冬,车前子,五味子,地骨皮,肉桂,龙骨,防风,麦冬,甘草,人参	AD257	Shan Yao,Yuan Zhi,Shu Di Huang,Tian Dong,Fu Shen,Long Chi,Di Gu Pi,Fang Feng,Fu Ling,Mai Dong,Ren Shen,Rou Gui,Wu Wei Zi,Che Qian Zi	山药,远志,熟地黄,天冬,茯神,龙齿,地骨皮,防风,茯苓,麦冬,人参,肉桂,五味子,车前子	0.857143
AD30	Ren Shen,Fu Ling,Xuan Shen,Dan Shen,Yuan Zhi,Jie Geng,Di Huang,Wu Wei Zi,Dang Gui,Mai Dong,Tian Dong,Bai Zi Ren,Suan Zao Ren	人参,茯苓,玄参,丹参,远志,桔梗,地黄,五味子,当归,麦冬,天冬,柏子仁,酸枣仁	AD214	Di Huang,Ren Shen,Fu Ling,Yuan Zhi,Shi Chang Pu,Xuan Shen,Bai Zi Ren,Jie Geng,Tian Dong,Dan Shen,Suan Zao Ren,Gan Cao,Mai Dong,Bai Bu,Du Zhong,Fu Shen,Dang Gui,Wu Wei Zi	地黄,人参,茯苓,远志,石菖蒲,玄参,柏子仁,桔梗,天冬,丹参,酸枣仁,甘草,麦冬,百部,杜仲,茯神,当归,五味子	0.849837
AD214	Di Huang,Ren Shen,Fu Ling,Yuan Zhi,Shi Chang Pu,Xuan Shen,Bai Zi Ren,Jie Geng,Tian Dong,Dan Shen,Suan Zao Ren,Gan Cao,Mai Dong,Bai Bu,Du Zhong,Fu Shen,Dang Gui,Wu Wei Zi	地黄,人参,茯苓,远志,石菖蒲,玄参,柏子仁,桔梗,天冬,丹参,酸枣仁,甘草,麦冬,百部,杜仲,茯神,当归,五味子	AD30	Ren Shen,Fu Ling,Xuan Shen,Dan Shen,Yuan Zhi,Jie Geng,Di Huang,Wu Wei Zi,Dang Gui,Mai Dong,Tian Dong,Bai Zi Ren,Suan Zao Ren	人参,茯苓,玄参,丹参,远志,桔梗,地黄,五味子,当归,麦冬,天冬,柏子仁,酸枣仁	0.849837
AD20	Ren Shen,Rou Gui,Jie Geng,Bai Lian,Fu Ling,Fang Feng,Da Huang,Fang Ji,Gan Jiang,Yin Bo,Niu Xi,Yuan Zhi	人参,肉桂,桔梗,白蔹,茯苓,防风,大黄,防己,干姜,银箔,牛膝,远志	AD46	Ren Shen,Rou Gui,Bai Zhu,Fang Ji,Fu Ling,Gan Jiang,Fang Feng,Da Huang,Fu Shen,Jie Geng,Bai Lian,Niu Xi,Yuan Zhi,Yin Xie	人参,肉桂,白术,防己,茯苓,干姜,防风,大黄,茯神,桔梗,白蔹,牛膝,远志,银屑	0.848668
AD46	Ren Shen,Rou Gui,Bai Zhu,Fang Ji,Fu Ling,Gan Jiang,Fang Feng,Da Huang,Fu Shen,Jie Geng,Bai Lian,Niu Xi,Yuan Zhi,Yin Xie	人参,肉桂,白术,防己,茯苓,干姜,防风,大黄,茯神,桔梗,白蔹,牛膝,远志,银屑	AD20	Ren Shen,Rou Gui,Jie Geng,Bai Lian,Fu Ling,Fang Feng,Da Huang,Fang Ji,Gan Jiang,Yin Bo,Niu Xi,Yuan Zhi	人参,肉桂,桔梗,白蔹,茯苓,防风,大黄,防己,干姜,银箔,牛膝,远志	0.848668
AD46	Ren Shen,Rou Gui,Bai Zhu,Fang Ji,Fu Ling,Gan Jiang,Fang Feng,Da Huang,Fu Shen,Jie Geng,Bai Lian,Niu Xi,Yuan Zhi,Yin Xie	人参,肉桂,白术,防己,茯苓,干姜,防风,大黄,茯神,桔梗,白蔹,牛膝,远志,银屑	AD52	Fang Ji,Bai Lian,Jie Geng,Gan Jiang,Fu Ling,Fang Feng,Da Huang,Niu Xi,Yuan Zhi,Yin Bo,Rou Gui,Ren Shen	防己,白蔹,桔梗,干姜,茯苓,防风,大黄,牛膝,远志,银箔,肉桂,人参	0.848668
AD52	Fang Ji,Bai Lian,Jie Geng,Gan Jiang,Fu Ling,Fang Feng,Da Huang,Niu Xi,Yuan Zhi,Yin Bo,Rou Gui,Ren Shen	防己,白蔹,桔梗,干姜,茯苓,防风,大黄,牛膝,远志,银箔,肉桂,人参	AD46	Ren Shen,Rou Gui,Bai Zhu,Fang Ji,Fu Ling,Gan Jiang,Fang Feng,Da Huang,Fu Shen,Jie Geng,Bai Lian,Niu Xi,Yuan Zhi,Yin Xie	人参,肉桂,白术,防己,茯苓,干姜,防风,大黄,茯神,桔梗,白蔹,牛膝,远志,银屑	0.848668
AD287	Shi Chang Pu,Fu Ling,Fu Shen,Ren Shen,Yuan Zhi	石菖蒲,茯苓,茯神,人参,远志	AD307	Ba Ji Tian,Shi Chang Pu,Di Gu Pi,Fu Ling,Yuan Zhi,Fu Shen,Ren Shen	巴戟天,石菖蒲,地骨皮,茯苓,远志,茯神,人参	0.845154
AD307	Ba Ji Tian,Shi Chang Pu,Di Gu Pi,Fu Ling,Yuan Zhi,Fu Shen,Ren Shen	巴戟天,石菖蒲,地骨皮,茯苓,远志,茯神,人参	AD287	Shi Chang Pu,Fu Ling,Fu Shen,Ren Shen,Yuan Zhi	石菖蒲,茯苓,茯神,人参,远志	0.845154
AD156	Dan Shen,Zhu Sha,Yuan Zhi,Fu Shen,Ren Shen,Shi Chang Pu,Shu Di Huang,Tian Dong,Mai Dong,Gan Cao	丹参,朱砂,远志,茯神,人参,石菖蒲,熟地黄,天冬,麦冬,甘草	AD228	Dan Shen,Tian Dong,Shu Di Huang,Ren Shen,Yuan Zhi,Zhu Sha,Shi Chang Pu,Mai Dong,Fu Ling	丹参,天冬,熟地黄,人参,远志,朱砂,石菖蒲,麦冬,茯苓	0.843274
AD228	Dan Shen,Tian Dong,Shu Di Huang,Ren Shen,Yuan Zhi,Zhu Sha,Shi Chang Pu,Mai Dong,Fu Ling	丹参,天冬,熟地黄,人参,远志,朱砂,石菖蒲,麦冬,茯苓	AD156	Dan Shen,Zhu Sha,Yuan Zhi,Fu Shen,Ren Shen,Shi Chang Pu,Shu Di Huang,Tian Dong,Mai Dong,Gan Cao	丹参,朱砂,远志,茯神,人参,石菖蒲,熟地黄,天冬,麦冬,甘草	0.843274
AD359	Shu Di Huang,Shan Zhu Yu,Shi Hu,Mai Dong,Wu Wei Zi,Shi Chang Pu,Yuan Zhi,Rou Cong Rong,Ba Ji Tian,Rou Gui,Fu Zi,Yi Zhi,Lu Jiao,Dan Shen,Chuan Xiong,Di Long,Ge Gen,Hong Hua,Chi Shao,Gan Cao,Tian Nan Xing	熟地黄,山茱萸,石斛,麦冬,五味子,石菖蒲,远志,肉苁蓉,巴戟天,肉桂,附子,益智,鹿角,丹参,川芎,地龙,葛根,红花,赤芍,甘草,天南星	AD362	Di Huang,Ba Ji Tian,Shan Zhu Yu,Shi Hu,Rou Cong Rong,Fu Zi,Wu Wei Zi,Rou Gui,Fu Ling,Mai Dong,Shi Chang Pu,Yuan Zhi,Yi Zhi,Lu Jiao Jiao,Dan Shen,Chuan Xiong,Di Long,Ge Gen,Hong Hua,Chi Shao,Dan Nan Xing,Gan Cao	地黄,巴戟天,山茱萸,石斛,肉苁蓉,附子,五味子,肉桂,茯苓,麦冬,石菖蒲,远志,益智,鹿角胶,丹参,川芎,地龙,葛根,红花,赤芍,胆南星,甘草	0.837436
AD362	Di Huang,Ba Ji Tian,Shan Zhu Yu,Shi Hu,Rou Cong Rong,Fu Zi,Wu Wei Zi,Rou Gui,Fu Ling,Mai Dong,Shi Chang Pu,Yuan Zhi,Yi Zhi,Lu Jiao Jiao,Dan Shen,Chuan Xiong,Di Long,Ge Gen,Hong Hua,Chi Shao,Dan Nan Xing,Gan Cao	地黄,巴戟天,山茱萸,石斛,肉苁蓉,附子,五味子,肉桂,茯苓,麦冬,石菖蒲,远志,益智,鹿角胶,丹参,川芎,地龙,葛根,红花,赤芍,胆南星,甘草	AD359	Shu Di Huang,Shan Zhu Yu,Shi Hu,Mai Dong,Wu Wei Zi,Shi Chang Pu,Yuan Zhi,Rou Cong Rong,Ba Ji Tian,Rou Gui,Fu Zi,Yi Zhi,Lu Jiao,Dan Shen,Chuan Xiong,Di Long,Ge Gen,Hong Hua,Chi Shao,Gan Cao,Tian Nan Xing	熟地黄,山茱萸,石斛,麦冬,五味子,石菖蒲,远志,肉苁蓉,巴戟天,肉桂,附子,益智,鹿角,丹参,川芎,地龙,葛根,红花,赤芍,甘草,天南星	0.837436
AD338	Huang Qi,Tao Ren,Hong Hua,Dang Gui,Chuan Xiong,Di Long,Lao Cong,Chi Shao,Hong Shen,Bing Pian	黄芪,桃仁,红花,当归,川芎,地龙,老葱,赤芍,红参,冰片	AD392	Huang Qi,Dang Gui,Chi Shao,Di Long,Chuan Xiong,Hong Hua,Tao Ren	黄芪,当归,赤芍,地龙,川芎,红花,桃仁	0.83666
AD392	Huang Qi,Dang Gui,Chi Shao,Di Long,Chuan Xiong,Hong Hua,Tao Ren	黄芪,当归,赤芍,地龙,川芎,红花,桃仁	AD338	Huang Qi,Tao Ren,Hong Hua,Dang Gui,Chuan Xiong,Di Long,Lao Cong,Chi Shao,Hong Shen,Bing Pian	黄芪,桃仁,红花,当归,川芎,地龙,老葱,赤芍,红参,冰片	0.83666
AD18	Fu Shen,Shi Chang Pu,Yuan Zhi,Fu Ling,Ren Shen,Niu Huang	茯神,石菖蒲,远志,茯苓,人参,牛黄	AD215	Fu Shen,Fu Ling,Yuan Zhi,Ren Shen,Shi Chang Pu,Long Chi	茯神,茯苓,远志,人参,石菖蒲,龙齿	0.833333
AD108	Shi Chang Pu,Xi Jiao,Lian Qiao,Xuan Shen,Di Huang,Jin Yin Hua	石菖蒲,犀角,连翘,玄参,地黄,金银花	AD115	Xi Jiao,Xuan Shen,Jin Yin Hua Lu,Di Huang,Lian Qiao,Shi Chang Pu	犀角,玄参,金银花露,地黄,连翘,石菖蒲	0.833333
AD115	Xi Jiao,Xuan Shen,Jin Yin Hua Lu,Di Huang,Lian Qiao,Shi Chang Pu	犀角,玄参,金银花露,地黄,连翘,石菖蒲	AD108	Shi Chang Pu,Xi Jiao,Lian Qiao,Xuan Shen,Di Huang,Jin Yin Hua	石菖蒲,犀角,连翘,玄参,地黄,金银花	0.833333
AD215	Fu Shen,Fu Ling,Yuan Zhi,Ren Shen,Shi Chang Pu,Long Chi	茯神,茯苓,远志,人参,石菖蒲,龙齿	AD18	Fu Shen,Shi Chang Pu,Yuan Zhi,Fu Ling,Ren Shen,Niu Huang	茯神,石菖蒲,远志,茯苓,人参,牛黄	0.833333
AD128	Tian Dong,Shu Di Huang,Dan Shen,Fu Ling,Mai Dong,Gan Cao,Yuan Zhi,Ren Shen	天冬,熟地黄,丹参,茯苓,麦冬,甘草,远志,人参	AD228	Dan Shen,Tian Dong,Shu Di Huang,Ren Shen,Yuan Zhi,Zhu Sha,Shi Chang Pu,Mai Dong,Fu Ling	丹参,天冬,熟地黄,人参,远志,朱砂,石菖蒲,麦冬,茯苓	0.824958
AD228	Dan Shen,Tian Dong,Shu Di Huang,Ren Shen,Yuan Zhi,Zhu Sha,Shi Chang Pu,Mai Dong,Fu Ling	丹参,天冬,熟地黄,人参,远志,朱砂,石菖蒲,麦冬,茯苓	AD128	Tian Dong,Shu Di Huang,Dan Shen,Fu Ling,Mai Dong,Gan Cao,Yuan Zhi,Ren Shen	天冬,熟地黄,丹参,茯苓,麦冬,甘草,远志,人参	0.824958
AD271	Du Huo,Fang Feng,Bai Zhi,Rou Gui,Gao Ben,Ma Huang,Bai Shao,Tian Ma,Chuan Wu,Huo Xiang,Chuan Xiong,Qiang Huo,Gan Cao,Bai Hua She,Jiang Can,Quan Xie,Zhu Sha,Fu Zi,Tian Nan Xing,Yuan Zhi	独活,防风,白芷,肉桂,藁本,麻黄,白芍,天麻,川乌,藿香,川芎,羌活,甘草,白花蛇,僵蚕,全蝎,朱砂,附子,天南星,远志	AD272	Du Huo,Fang Feng,Bai Zhi,Ren Shen,Rou Gui,Gao Ben,Ma Huang,Bai Shao,Tian Ma,Chuan Wu,Huo Xiang,Wu Shao She,Quan Xie,Zhi Gan Cao,Xi Jiao,Chuan Xiong,Qiang Huo,Jiang Can,Yuan Zhi,Niu Huang,Tian Nan Xing,Fu Zi,Bing Pian,Zhu Sha	独活,防风,白芷,人参,肉桂,藁本,麻黄,白芍,天麻,川乌,藿香,乌梢蛇,全蝎,炙甘草,犀角,川芎,羌活,僵蚕,远志,牛黄,天南星,附子,冰片,朱砂	0.821584
AD272	Du Huo,Fang Feng,Bai Zhi,Ren Shen,Rou Gui,Gao Ben,Ma Huang,Bai Shao,Tian Ma,Chuan Wu,Huo Xiang,Wu Shao She,Quan Xie,Zhi Gan Cao,Xi Jiao,Chuan Xiong,Qiang Huo,Jiang Can,Yuan Zhi,Niu Huang,Tian Nan Xing,Fu Zi,Bing Pian,Zhu Sha	独活,防风,白芷,人参,肉桂,藁本,麻黄,白芍,天麻,川乌,藿香,乌梢蛇,全蝎,炙甘草,犀角,川芎,羌活,僵蚕,远志,牛黄,天南星,附子,冰片,朱砂	AD271	Du Huo,Fang Feng,Bai Zhi,Rou Gui,Gao Ben,Ma Huang,Bai Shao,Tian Ma,Chuan Wu,Huo Xiang,Chuan Xiong,Qiang Huo,Gan Cao,Bai Hua She,Jiang Can,Quan Xie,Zhu Sha,Fu Zi,Tian Nan Xing,Yuan Zhi	独活,防风,白芷,肉桂,藁本,麻黄,白芍,天麻,川乌,藿香,川芎,羌活,甘草,白花蛇,僵蚕,全蝎,朱砂,附子,天南星,远志	0.821584
AD31	Ren Shen,Huang Qi,Chen Pi,Bai Shao,Dang Gui,Gan Cao,Fu Ling,Wu Wei Zi,Yuan Zhi,Bai Zhu,Rou Gui,Shu Di Huang	人参,黄芪,陈皮,白芍,当归,甘草,茯苓,五味子,远志,白术,肉桂,熟地黄	AD151	Yuan Zhi,Ren Shen,Huang Qi,Bai Zhu,Gan Cao,Dang Gui,Di Huang,Bai Shao,Fu Ling,Chen Pi,Rou Gui,Dan Nan Xing,Hu Po,Zhu Sha,Wu Wei Zi	远志,人参,黄芪,白术,甘草,当归,地黄,白芍,茯苓,陈皮,肉桂,胆南星,琥珀,朱砂,五味子	0.819892
AD151	Yuan Zhi,Ren Shen,Huang Qi,Bai Zhu,Gan Cao,Dang Gui,Di Huang,Bai Shao,Fu Ling,Chen Pi,Rou Gui,Dan Nan Xing,Hu Po,Zhu Sha,Wu Wei Zi	远志,人参,黄芪,白术,甘草,当归,地黄,白芍,茯苓,陈皮,肉桂,胆南星,琥珀,朱砂,五味子	AD31	Ren Shen,Huang Qi,Chen Pi,Bai Shao,Dang Gui,Gan Cao,Fu Ling,Wu Wei Zi,Yuan Zhi,Bai Zhu,Rou Gui,Shu Di Huang	人参,黄芪,陈皮,白芍,当归,甘草,茯苓,五味子,远志,白术,肉桂,熟地黄	0.819892
AD151	Yuan Zhi,Ren Shen,Huang Qi,Bai Zhu,Gan Cao,Dang Gui,Di Huang,Bai Shao,Fu Ling,Chen Pi,Rou Gui,Dan Nan Xing,Hu Po,Zhu Sha,Wu Wei Zi	远志,人参,黄芪,白术,甘草,当归,地黄,白芍,茯苓,陈皮,肉桂,胆南星,琥珀,朱砂,五味子	AD218	Ren Shen,Bai Zhu,Fu Ling,Chen Pi,Gan Cao,Shu Di Huang,Dang Gui,Bai Shao,Huang Qi,Rou Gui,Yuan Zhi,Wu Wei Zi	人参,白术,茯苓,陈皮,甘草,熟地黄,当归,白芍,黄芪,肉桂,远志,五味子	0.819892
AD218	Ren Shen,Bai Zhu,Fu Ling,Chen Pi,Gan Cao,Shu Di Huang,Dang Gui,Bai Shao,Huang Qi,Rou Gui,Yuan Zhi,Wu Wei Zi	人参,白术,茯苓,陈皮,甘草,熟地黄,当归,白芍,黄芪,肉桂,远志,五味子	AD151	Yuan Zhi,Ren Shen,Huang Qi,Bai Zhu,Gan Cao,Dang Gui,Di Huang,Bai Shao,Fu Ling,Chen Pi,Rou Gui,Dan Nan Xing,Hu Po,Zhu Sha,Wu Wei Zi	远志,人参,黄芪,白术,甘草,当归,地黄,白芍,茯苓,陈皮,肉桂,胆南星,琥珀,朱砂,五味子	0.819892
AD14	Dang Gui,Sheng Ma,Chuan Wu,Tian Dong,Wu Wei Zi,Chi Shao,Yuan Zhi,Du Huo,Ma Huang,Fang Feng,Chuan Xiong,Gan Jiang,Qin Jiao,Rou Gui,Hei Dou,Shi Hu,Zhi Gan Cao,Ren Shen,Fu Ling,Zi Wan,Shi Gao,Huang Qi,Ku Xing Ren	当归,升麻,川乌,天冬,五味子,赤芍,远志,独活,麻黄,防风,川芎,干姜,秦艽,肉桂,黑豆,石斛,炙甘草,人参,茯苓,紫菀,石膏,黄芪,苦杏仁	AD15	Dang Gui,Ling Yang Jiao,Chuan Wu,Huang Qin,Chi Shao,Yuan Zhi,Du Huo,Wu Wei Zi,Fang Feng,Chuan Xiong,Ma Huang,Qin Jiao,Rou Gui,Shi Hu,Ren Shen,Fu Ling,Huang Qi,Wu Jia Pi,Shi Gao,Ku Xing Ren,Zhi Gan Cao	当归,羚羊角,川乌,黄芩,赤芍,远志,独活,五味子,防风,川芎,麻黄,秦艽,肉桂,石斛,人参,茯苓,黄芪,五加皮,石膏,苦杏仁,炙甘草	0.819028
AD15	Dang Gui,Ling Yang Jiao,Chuan Wu,Huang Qin,Chi Shao,Yuan Zhi,Du Huo,Wu Wei Zi,Fang Feng,Chuan Xiong,Ma Huang,Qin Jiao,Rou Gui,Shi Hu,Ren Shen,Fu Ling,Huang Qi,Wu Jia Pi,Shi Gao,Ku Xing Ren,Zhi Gan Cao	当归,羚羊角,川乌,黄芩,赤芍,远志,独活,五味子,防风,川芎,麻黄,秦艽,肉桂,石斛,人参,茯苓,黄芪,五加皮,石膏,苦杏仁,炙甘草	AD14	Dang Gui,Sheng Ma,Chuan Wu,Tian Dong,Wu Wei Zi,Chi Shao,Yuan Zhi,Du Huo,Ma Huang,Fang Feng,Chuan Xiong,Gan Jiang,Qin Jiao,Rou Gui,Hei Dou,Shi Hu,Zhi Gan Cao,Ren Shen,Fu Ling,Zi Wan,Shi Gao,Huang Qi,Ku Xing Ren	当归,升麻,川乌,天冬,五味子,赤芍,远志,独活,麻黄,防风,川芎,干姜,秦艽,肉桂,黑豆,石斛,炙甘草,人参,茯苓,紫菀,石膏,黄芪,苦杏仁	0.819028
AD18	Fu Shen,Shi Chang Pu,Yuan Zhi,Fu Ling,Ren Shen,Niu Huang	茯神,石菖蒲,远志,茯苓,人参,牛黄	AD86	Shi Chang Pu,Fu Ling,Yuan Zhi,Ren Shen	石菖蒲,茯苓,远志,人参	0.816497
AD86	Shi Chang Pu,Fu Ling,Yuan Zhi,Ren Shen	石菖蒲,茯苓,远志,人参	AD18	Fu Shen,Shi Chang Pu,Yuan Zhi,Fu Ling,Ren Shen,Niu Huang	茯神,石菖蒲,远志,茯苓,人参,牛黄	0.816497
AD86	Shi Chang Pu,Fu Ling,Yuan Zhi,Ren Shen	石菖蒲,茯苓,远志,人参	AD215	Fu Shen,Fu Ling,Yuan Zhi,Ren Shen,Shi Chang Pu,Long Chi	茯神,茯苓,远志,人参,石菖蒲,龙齿	0.816497
AD126	Chen Xiang,Fu Shen	沉香,茯神	AD277	Fu Shen,Chen Xiang,Ren Shen	茯神,沉香,人参	0.816497
AD215	Fu Shen,Fu Ling,Yuan Zhi,Ren Shen,Shi Chang Pu,Long Chi	茯神,茯苓,远志,人参,石菖蒲,龙齿	AD86	Shi Chang Pu,Fu Ling,Yuan Zhi,Ren Shen	石菖蒲,茯苓,远志,人参	0.816497
AD226	Shi Chang Pu,Yuan Zhi	石菖蒲,远志	AD300	Fu Shen,Yuan Zhi,Shi Chang Pu	茯神,远志,石菖蒲	0.816497
AD277	Fu Shen,Chen Xiang,Ren Shen	茯神,沉香,人参	AD126	Chen Xiang,Fu Shen	沉香,茯神	0.816497
AD300	Fu Shen,Yuan Zhi,Shi Chang Pu	茯神,远志,石菖蒲	AD226	Shi Chang Pu,Yuan Zhi	石菖蒲,远志	0.816497
AD56	Yuan Zhi,Huang Lian,Shi Chang Pu,Fu Ling,Ren Shen	远志,黄连,石菖蒲,茯苓,人参	AD287	Shi Chang Pu,Fu Ling,Fu Shen,Ren Shen,Yuan Zhi	石菖蒲,茯苓,茯神,人参,远志	0.8
AD56	Yuan Zhi,Huang Lian,Shi Chang Pu,Fu Ling,Ren Shen	远志,黄连,石菖蒲,茯苓,人参	AD312	Yuan Zhi,Shi Chang Pu,Fu Ling,Ren Shen,Zhu Sha	远志,石菖蒲,茯苓,人参,朱砂	0.8
AD287	Shi Chang Pu,Fu Ling,Fu Shen,Ren Shen,Yuan Zhi	石菖蒲,茯苓,茯神,人参,远志	AD56	Yuan Zhi,Huang Lian,Shi Chang Pu,Fu Ling,Ren Shen	远志,黄连,石菖蒲,茯苓,人参	0.8
AD287	Shi Chang Pu,Fu Ling,Fu Shen,Ren Shen,Yuan Zhi	石菖蒲,茯苓,茯神,人参,远志	AD312	Yuan Zhi,Shi Chang Pu,Fu Ling,Ren Shen,Zhu Sha	远志,石菖蒲,茯苓,人参,朱砂	0.8
AD312	Yuan Zhi,Shi Chang Pu,Fu Ling,Ren Shen,Zhu Sha	远志,石菖蒲,茯苓,人参,朱砂	AD56	Yuan Zhi,Huang Lian,Shi Chang Pu,Fu Ling,Ren Shen	远志,黄连,石菖蒲,茯苓,人参	0.8
AD312	Yuan Zhi,Shi Chang Pu,Fu Ling,Ren Shen,Zhu Sha	远志,石菖蒲,茯苓,人参,朱砂	AD287	Shi Chang Pu,Fu Ling,Fu Shen,Ren Shen,Yuan Zhi	石菖蒲,茯苓,茯神,人参,远志	0.8
AD17	Tie Fen,Di Huang,Yuan Zhi,Rou Gui,Huang Qi,Zi Shi Ying,Fang Feng,Dang Gui,Ren Shen,Fu Ling,Gan Cao,Bai Zhu,Qiang Huo,Fu Shen,Mai Dong	铁粉,地黄,远志,肉桂,黄芪,紫石英,防风,当归,人参,茯苓,甘草,白术,羌活,茯神,麦冬	AD26	Yuan Zhi,Gan Jiang,Bai Zhu,Rou Gui,Huang Qi,Zi Shi Ying,Fang Feng,Dang Gui,Ren Shen,Fu Ling,Gan Cao,Chuan Xiong,Fu Shen,Qiang Huo,Mai Dong,Ban Xia,Da Zao,Wu Wei Zi	远志,干姜,白术,肉桂,黄芪,紫石英,防风,当归,人参,茯苓,甘草,川芎,茯神,羌活,麦冬,半夏,大枣,五味子	0.791155
AD26	Yuan Zhi,Gan Jiang,Bai Zhu,Rou Gui,Huang Qi,Zi Shi Ying,Fang Feng,Dang Gui,Ren Shen,Fu Ling,Gan Cao,Chuan Xiong,Fu Shen,Qiang Huo,Mai Dong,Ban Xia,Da Zao,Wu Wei Zi	远志,干姜,白术,肉桂,黄芪,紫石英,防风,当归,人参,茯苓,甘草,川芎,茯神,羌活,麦冬,半夏,大枣,五味子	AD17	Tie Fen,Di Huang,Yuan Zhi,Rou Gui,Huang Qi,Zi Shi Ying,Fang Feng,Dang Gui,Ren Shen,Fu Ling,Gan Cao,Bai Zhu,Qiang Huo,Fu Shen,Mai Dong	铁粉,地黄,远志,肉桂,黄芪,紫石英,防风,当归,人参,茯苓,甘草,白术,羌活,茯神,麦冬	0.791155
AD181	Dan Shen,Dang Gui,Dang Shen,Shi Chang Pu,Fu Ling,Mai Dong,Tian Dong,Wu Wei Zi,Di Huang,Xuan Shen,Yuan Zhi,Suan Zao Ren,Jie Geng,Zhu Sha,Gan Cao	丹参,当归,党参,石菖蒲,茯苓,麦冬,天冬,五味子,地黄,玄参,远志,酸枣仁,桔梗,朱砂,甘草	AD214	Di Huang,Ren Shen,Fu Ling,Yuan Zhi,Shi Chang Pu,Xuan Shen,Bai Zi Ren,Jie Geng,Tian Dong,Dan Shen,Suan Zao Ren,Gan Cao,Mai Dong,Bai Bu,Du Zhong,Fu Shen,Dang Gui,Wu Wei Zi	地黄,人参,茯苓,远志,石菖蒲,玄参,柏子仁,桔梗,天冬,丹参,酸枣仁,甘草,麦冬,百部,杜仲,茯神,当归,五味子	0.791155
AD214	Di Huang,Ren Shen,Fu Ling,Yuan Zhi,Shi Chang Pu,Xuan Shen,Bai Zi Ren,Jie Geng,Tian Dong,Dan Shen,Suan Zao Ren,Gan Cao,Mai Dong,Bai Bu,Du Zhong,Fu Shen,Dang Gui,Wu Wei Zi	地黄,人参,茯苓,远志,石菖蒲,玄参,柏子仁,桔梗,天冬,丹参,酸枣仁,甘草,麦冬,百部,杜仲,茯神,当归,五味子	AD181	Dan Shen,Dang Gui,Dang Shen,Shi Chang Pu,Fu Ling,Mai Dong,Tian Dong,Wu Wei Zi,Di Huang,Xuan Shen,Yuan Zhi,Suan Zao Ren,Jie Geng,Zhu Sha,Gan Cao	丹参,当归,党参,石菖蒲,茯苓,麦冬,天冬,五味子,地黄,玄参,远志,酸枣仁,桔梗,朱砂,甘草	0.791155
AD207	Zhu Sha,Rou Gui,Yuan Zhi,Ren Shen,Fu Ling,Mai Dong,Shi Chang Pu,Di Huang	朱砂,肉桂,远志,人参,茯苓,麦冬,石菖蒲,地黄	AD312	Yuan Zhi,Shi Chang Pu,Fu Ling,Ren Shen,Zhu Sha	远志,石菖蒲,茯苓,人参,朱砂	0.790569
AD312	Yuan Zhi,Shi Chang Pu,Fu Ling,Ren Shen,Zhu Sha	远志,石菖蒲,茯苓,人参,朱砂	AD207	Zhu Sha,Rou Gui,Yuan Zhi,Ren Shen,Fu Ling,Mai Dong,Shi Chang Pu,Di Huang	朱砂,肉桂,远志,人参,茯苓,麦冬,石菖蒲,地黄	0.790569
AD30	Ren Shen,Fu Ling,Xuan Shen,Dan Shen,Yuan Zhi,Jie Geng,Di Huang,Wu Wei Zi,Dang Gui,Mai Dong,Tian Dong,Bai Zi Ren,Suan Zao Ren	人参,茯苓,玄参,丹参,远志,桔梗,地黄,五味子,当归,麦冬,天冬,柏子仁,酸枣仁	AD181	Dan Shen,Dang Gui,Dang Shen,Shi Chang Pu,Fu Ling,Mai Dong,Tian Dong,Wu Wei Zi,Di Huang,Xuan Shen,Yuan Zhi,Suan Zao Ren,Jie Geng,Zhu Sha,Gan Cao	丹参,当归,党参,石菖蒲,茯苓,麦冬,天冬,五味子,地黄,玄参,远志,酸枣仁,桔梗,朱砂,甘草	0.787726
AD181	Dan Shen,Dang Gui,Dang Shen,Shi Chang Pu,Fu Ling,Mai Dong,Tian Dong,Wu Wei Zi,Di Huang,Xuan Shen,Yuan Zhi,Suan Zao Ren,Jie Geng,Zhu Sha,Gan Cao	丹参,当归,党参,石菖蒲,茯苓,麦冬,天冬,五味子,地黄,玄参,远志,酸枣仁,桔梗,朱砂,甘草	AD30	Ren Shen,Fu Ling,Xuan Shen,Dan Shen,Yuan Zhi,Jie Geng,Di Huang,Wu Wei Zi,Dang Gui,Mai Dong,Tian Dong,Bai Zi Ren,Suan Zao Ren	人参,茯苓,玄参,丹参,远志,桔梗,地黄,五味子,当归,麦冬,天冬,柏子仁,酸枣仁	0.787726
AD234	Shi Chang Pu,Du Zhong,Shu Di Huang,Fu Ling,Ren Shen,Dan Shen,Fang Feng,Bai Zi Ren,Bai Bu,Yuan Zhi,Wu Wei Zi,Shan Yao,Mai Dong,Rou Gui	石菖蒲,杜仲,熟地黄,茯苓,人参,丹参,防风,柏子仁,百部,远志,五味子,山药,麦冬,肉桂	AD296	Yuan Zhi,Shi Chang Pu,Fu Ling,Shu Di Huang,Ren Shen,Bai Zi Ren,Du Zhong,Mai Dong,Zhi Huang Qi,Wu Wei Zi,Ze Xie,Shan Yao,Suan Zao Ren,Rou Gui	远志,石菖蒲,茯苓,熟地黄,人参,柏子仁,杜仲,麦冬,炙黄芪,五味子,泽泻,山药,酸枣仁,肉桂	0.785714
AD296	Yuan Zhi,Shi Chang Pu,Fu Ling,Shu Di Huang,Ren Shen,Bai Zi Ren,Du Zhong,Mai Dong,Zhi Huang Qi,Wu Wei Zi,Ze Xie,Shan Yao,Suan Zao Ren,Rou Gui	远志,石菖蒲,茯苓,熟地黄,人参,柏子仁,杜仲,麦冬,炙黄芪,五味子,泽泻,山药,酸枣仁,肉桂	AD234	Shi Chang Pu,Du Zhong,Shu Di Huang,Fu Ling,Ren Shen,Dan Shen,Fang Feng,Bai Zi Ren,Bai Bu,Yuan Zhi,Wu Wei Zi,Shan Yao,Mai Dong,Rou Gui	石菖蒲,杜仲,熟地黄,茯苓,人参,丹参,防风,柏子仁,百部,远志,五味子,山药,麦冬,肉桂	0.785714
AD328	Chi Shao,Chuan Xiong,Tao Ren,Da Zao,Hong Hua,Lao Cong,Sheng Jiang,She Xiang	赤芍,川芎,桃仁,大枣,红花,老葱,生姜,麝香	AD391	She Xiang,Huang Jing,Tao Ren,Hong Hua,Chi Shao,Chuan Xiong,Sheng Jiang,Da Zao,Lao Cong,Shui Zhi,Wu Gong,Quan Xie,Shi Chang Pu	麝香,黄精,桃仁,红花,赤芍,川芎,生姜,大枣,老葱,水蛭,蜈蚣,全蝎,石菖蒲	0.784465
AD391	She Xiang,Huang Jing,Tao Ren,Hong Hua,Chi Shao,Chuan Xiong,Sheng Jiang,Da Zao,Lao Cong,Shui Zhi,Wu Gong,Quan Xie,Shi Chang Pu	麝香,黄精,桃仁,红花,赤芍,川芎,生姜,大枣,老葱,水蛭,蜈蚣,全蝎,石菖蒲	AD328	Chi Shao,Chuan Xiong,Tao Ren,Da Zao,Hong Hua,Lao Cong,Sheng Jiang,She Xiang	赤芍,川芎,桃仁,大枣,红花,老葱,生姜,麝香	0.784465
AD128	Tian Dong,Shu Di Huang,Dan Shen,Fu Ling,Mai Dong,Gan Cao,Yuan Zhi,Ren Shen	天冬,熟地黄,丹参,茯苓,麦冬,甘草,远志,人参	AD156	Dan Shen,Zhu Sha,Yuan Zhi,Fu Shen,Ren Shen,Shi Chang Pu,Shu Di Huang,Tian Dong,Mai Dong,Gan Cao	丹参,朱砂,远志,茯神,人参,石菖蒲,熟地黄,天冬,麦冬,甘草	0.782624
AD156	Dan Shen,Zhu Sha,Yuan Zhi,Fu Shen,Ren Shen,Shi Chang Pu,Shu Di Huang,Tian Dong,Mai Dong,Gan Cao	丹参,朱砂,远志,茯神,人参,石菖蒲,熟地黄,天冬,麦冬,甘草	AD128	Tian Dong,Shu Di Huang,Dan Shen,Fu Ling,Mai Dong,Gan Cao,Yuan Zhi,Ren Shen	天冬,熟地黄,丹参,茯苓,麦冬,甘草,远志,人参	0.782624
AD63	Yuan Zhi,Mai Dong,Shi Chang Pu,Shu Di Huang,Shan Yao,Ren Shen,Fu Shen,Zhi Gan Cao,Bai Zhu	远志,麦冬,石菖蒲,熟地黄,山药,人参,茯神,炙甘草,白术	AD235	Shi Chang Pu,Ci Shi,Ren Shen,Fu Shen,Shan Yao,Mai Dong,Yuan Zhi,Shu Di Huang,Chi Shi Zhi	石菖蒲,磁石,人参,茯神,山药,麦冬,远志,熟地黄,赤石脂	0.777778
AD232	Ren Shen,Mai Dong,Fu Shen,Long Chi,Yuan Zhi,Huang Qi,Shi Chang Pu,Chi Shi Zhi,Shu Di Huang	人参,麦冬,茯神,龙齿,远志,黄芪,石菖蒲,赤石脂,熟地黄	AD235	Shi Chang Pu,Ci Shi,Ren Shen,Fu Shen,Shan Yao,Mai Dong,Yuan Zhi,Shu Di Huang,Chi Shi Zhi	石菖蒲,磁石,人参,茯神,山药,麦冬,远志,熟地黄,赤石脂	0.777778
AD235	Shi Chang Pu,Ci Shi,Ren Shen,Fu Shen,Shan Yao,Mai Dong,Yuan Zhi,Shu Di Huang,Chi Shi Zhi	石菖蒲,磁石,人参,茯神,山药,麦冬,远志,熟地黄,赤石脂	AD63	Yuan Zhi,Mai Dong,Shi Chang Pu,Shu Di Huang,Shan Yao,Ren Shen,Fu Shen,Zhi Gan Cao,Bai Zhu	远志,麦冬,石菖蒲,熟地黄,山药,人参,茯神,炙甘草,白术	0.777778
AD235	Shi Chang Pu,Ci Shi,Ren Shen,Fu Shen,Shan Yao,Mai Dong,Yuan Zhi,Shu Di Huang,Chi Shi Zhi	石菖蒲,磁石,人参,茯神,山药,麦冬,远志,熟地黄,赤石脂	AD232	Ren Shen,Mai Dong,Fu Shen,Long Chi,Yuan Zhi,Huang Qi,Shi Chang Pu,Chi Shi Zhi,Shu Di Huang	人参,麦冬,茯神,龙齿,远志,黄芪,石菖蒲,赤石脂,熟地黄	0.777778
AD287	Shi Chang Pu,Fu Ling,Fu Shen,Ren Shen,Yuan Zhi	石菖蒲,茯苓,茯神,人参,远志	AD300	Fu Shen,Yuan Zhi,Shi Chang Pu	茯神,远志,石菖蒲	0.774597
AD300	Fu Shen,Yuan Zhi,Shi Chang Pu	茯神,远志,石菖蒲	AD287	Shi Chang Pu,Fu Ling,Fu Shen,Ren Shen,Yuan Zhi	石菖蒲,茯苓,茯神,人参,远志	0.774597
AD360	Tao Ren,Chai Hu,Xiang Fu,Mu Tong,Chi Shao,Ban Xia,Da Fu Pi,Qing Pi,Chen Pi,Sang Bai Pi,Zi Su Zi,Yu Jin,Shi Chang Pu,Yuan Zhi,Dan Shen,Chuan Xiong,Qing Meng Shi,Tian Nan Xing,Da Huang,Gan Cao	桃仁,柴胡,香附,木通,赤芍,半夏,大腹皮,青皮,陈皮,桑白皮,紫苏子,郁金,石菖蒲,远志,丹参,川芎,青礞石,天南星,大黄,甘草	AD393	Tao Ren,Chai Hu,Xiang Fu,Mu Tong,Chi Shao,Ban Xia,Da Fu Pi,Qing Pi,Chen Pi,Sang Bai Pi,Zi Su Zi,Gan Cao	桃仁,柴胡,香附,木通,赤芍,半夏,大腹皮,青皮,陈皮,桑白皮,紫苏子,甘草	0.774597
AD393	Tao Ren,Chai Hu,Xiang Fu,Mu Tong,Chi Shao,Ban Xia,Da Fu Pi,Qing Pi,Chen Pi,Sang Bai Pi,Zi Su Zi,Gan Cao	桃仁,柴胡,香附,木通,赤芍,半夏,大腹皮,青皮,陈皮,桑白皮,紫苏子,甘草	AD360	Tao Ren,Chai Hu,Xiang Fu,Mu Tong,Chi Shao,Ban Xia,Da Fu Pi,Qing Pi,Chen Pi,Sang Bai Pi,Zi Su Zi,Yu Jin,Shi Chang Pu,Yuan Zhi,Dan Shen,Chuan Xiong,Qing Meng Shi,Tian Nan Xing,Da Huang,Gan Cao	桃仁,柴胡,香附,木通,赤芍,半夏,大腹皮,青皮,陈皮,桑白皮,紫苏子,郁金,石菖蒲,远志,丹参,川芎,青礞石,天南星,大黄,甘草	0.774597
AD15	Dang Gui,Ling Yang Jiao,Chuan Wu,Huang Qin,Chi Shao,Yuan Zhi,Du Huo,Wu Wei Zi,Fang Feng,Chuan Xiong,Ma Huang,Qin Jiao,Rou Gui,Shi Hu,Ren Shen,Fu Ling,Huang Qi,Wu Jia Pi,Shi Gao,Ku Xing Ren,Zhi Gan Cao	当归,羚羊角,川乌,黄芩,赤芍,远志,独活,五味子,防风,川芎,麻黄,秦艽,肉桂,石斛,人参,茯苓,黄芪,五加皮,石膏,苦杏仁,炙甘草	AD43	Chuan Wu,Huang Qin,Bai Shao,Yuan Zhi,Du Huo,Fang Feng,Chuan Xiong,Ma Huang,Qin Jiao,Shi Hu,Ren Shen,Fu Ling,Shi Gao,Huang Qi,Zi Wan,Dang Gui,Sheng Ma,Hei Dou,Wu Wei Zi,Ku Xing Ren,Gan Jiang,Rou Gui,Gan Cao	川乌,黄芩,白芍,远志,独活,防风,川芎,麻黄,秦艽,石斛,人参,茯苓,石膏,黄芪,紫菀,当归,升麻,黑豆,五味子,苦杏仁,干姜,肉桂,甘草	0.773527
AD43	Chuan Wu,Huang Qin,Bai Shao,Yuan Zhi,Du Huo,Fang Feng,Chuan Xiong,Ma Huang,Qin Jiao,Shi Hu,Ren Shen,Fu Ling,Shi Gao,Huang Qi,Zi Wan,Dang Gui,Sheng Ma,Hei Dou,Wu Wei Zi,Ku Xing Ren,Gan Jiang,Rou Gui,Gan Cao	川乌,黄芩,白芍,远志,独活,防风,川芎,麻黄,秦艽,石斛,人参,茯苓,石膏,黄芪,紫菀,当归,升麻,黑豆,五味子,苦杏仁,干姜,肉桂,甘草	AD15	Dang Gui,Ling Yang Jiao,Chuan Wu,Huang Qin,Chi Shao,Yuan Zhi,Du Huo,Wu Wei Zi,Fang Feng,Chuan Xiong,Ma Huang,Qin Jiao,Rou Gui,Shi Hu,Ren Shen,Fu Ling,Huang Qi,Wu Jia Pi,Shi Gao,Ku Xing Ren,Zhi Gan Cao	当归,羚羊角,川乌,黄芩,赤芍,远志,独活,五味子,防风,川芎,麻黄,秦艽,肉桂,石斛,人参,茯苓,黄芪,五加皮,石膏,苦杏仁,炙甘草	0.773527
AD18	Fu Shen,Shi Chang Pu,Yuan Zhi,Fu Ling,Ren Shen,Niu Huang	茯神,石菖蒲,远志,茯苓,人参,牛黄	AD307	Ba Ji Tian,Shi Chang Pu,Di Gu Pi,Fu Ling,Yuan Zhi,Fu Shen,Ren Shen	巴戟天,石菖蒲,地骨皮,茯苓,远志,茯神,人参	0.771517
AD150	Yuan Zhi,Shan Yao,Shu Di Huang,Tian Dong,Long Chi,Mai Dong,Wu Wei Zi,Che Qian Zi,Fu Ling,Fu Shen,Di Gu Pi,Rou Gui	远志,山药,熟地黄,天冬,龙齿,麦冬,五味子,车前子,茯苓,茯神,地骨皮,肉桂	AD298	Yuan Zhi,Shan Yao,Fu Shen,Shu Di Huang,Tian Dong,Che Qian Zi,Wu Wei Zi,Di Gu Pi,Rou Gui,Long Gu,Fang Feng,Mai Dong,Gan Cao,Ren Shen	远志,山药,茯神,熟地黄,天冬,车前子,五味子,地骨皮,肉桂,龙骨,防风,麦冬,甘草,人参	0.771517
AD153	Long Chi,Yuan Zhi,Tian Dong,Shu Di Huang,Shan Yao,Fu Shen,Mai Dong,Che Qian Zi,Fu Ling,Rou Gui,Di Gu Pi,Wu Wei Zi	龙齿,远志,天冬,熟地黄,山药,茯神,麦冬,车前子,茯苓,肉桂,地骨皮,五味子	AD298	Yuan Zhi,Shan Yao,Fu Shen,Shu Di Huang,Tian Dong,Che Qian Zi,Wu Wei Zi,Di Gu Pi,Rou Gui,Long Gu,Fang Feng,Mai Dong,Gan Cao,Ren Shen	远志,山药,茯神,熟地黄,天冬,车前子,五味子,地骨皮,肉桂,龙骨,防风,麦冬,甘草,人参	0.771517
AD215	Fu Shen,Fu Ling,Yuan Zhi,Ren Shen,Shi Chang Pu,Long Chi	茯神,茯苓,远志,人参,石菖蒲,龙齿	AD307	Ba Ji Tian,Shi Chang Pu,Di Gu Pi,Fu Ling,Yuan Zhi,Fu Shen,Ren Shen	巴戟天,石菖蒲,地骨皮,茯苓,远志,茯神,人参	0.771517
AD259	Shan Yao,Yuan Zhi,Shu Di Huang,Tian Dong,Long Chi,Wu Wei Zi,Fu Ling,Mai Dong,Che Qian Zi,Fu Shen,Di Gu Pi,Rou Gui	山药,远志,熟地黄,天冬,龙齿,五味子,茯苓,麦冬,车前子,茯神,地骨皮,肉桂	AD298	Yuan Zhi,Shan Yao,Fu Shen,Shu Di Huang,Tian Dong,Che Qian Zi,Wu Wei Zi,Di Gu Pi,Rou Gui,Long Gu,Fang Feng,Mai Dong,Gan Cao,Ren Shen	远志,山药,茯神,熟地黄,天冬,车前子,五味子,地骨皮,肉桂,龙骨,防风,麦冬,甘草,人参	0.771517
AD298	Yuan Zhi,Shan Yao,Fu Shen,Shu Di Huang,Tian Dong,Che Qian Zi,Wu Wei Zi,Di Gu Pi,Rou Gui,Long Gu,Fang Feng,Mai Dong,Gan Cao,Ren Shen	远志,山药,茯神,熟地黄,天冬,车前子,五味子,地骨皮,肉桂,龙骨,防风,麦冬,甘草,人参	AD150	Yuan Zhi,Shan Yao,Shu Di Huang,Tian Dong,Long Chi,Mai Dong,Wu Wei Zi,Che Qian Zi,Fu Ling,Fu Shen,Di Gu Pi,Rou Gui	远志,山药,熟地黄,天冬,龙齿,麦冬,五味子,车前子,茯苓,茯神,地骨皮,肉桂	0.771517
AD298	Yuan Zhi,Shan Yao,Fu Shen,Shu Di Huang,Tian Dong,Che Qian Zi,Wu Wei Zi,Di Gu Pi,Rou Gui,Long Gu,Fang Feng,Mai Dong,Gan Cao,Ren Shen	远志,山药,茯神,熟地黄,天冬,车前子,五味子,地骨皮,肉桂,龙骨,防风,麦冬,甘草,人参	AD153	Long Chi,Yuan Zhi,Tian Dong,Shu Di Huang,Shan Yao,Fu Shen,Mai Dong,Che Qian Zi,Fu Ling,Rou Gui,Di Gu Pi,Wu Wei Zi	龙齿,远志,天冬,熟地黄,山药,茯神,麦冬,车前子,茯苓,肉桂,地骨皮,五味子	0.771517
AD298	Yuan Zhi,Shan Yao,Fu Shen,Shu Di Huang,Tian Dong,Che Qian Zi,Wu Wei Zi,Di Gu Pi,Rou Gui,Long Gu,Fang Feng,Mai Dong,Gan Cao,Ren Shen	远志,山药,茯神,熟地黄,天冬,车前子,五味子,地骨皮,肉桂,龙骨,防风,麦冬,甘草,人参	AD259	Shan Yao,Yuan Zhi,Shu Di Huang,Tian Dong,Long Chi,Wu Wei Zi,Fu Ling,Mai Dong,Che Qian Zi,Fu Shen,Di Gu Pi,Rou Gui	山药,远志,熟地黄,天冬,龙齿,五味子,茯苓,麦冬,车前子,茯神,地骨皮,肉桂	0.771517
AD307	Ba Ji Tian,Shi Chang Pu,Di Gu Pi,Fu Ling,Yuan Zhi,Fu Shen,Ren Shen	巴戟天,石菖蒲,地骨皮,茯苓,远志,茯神,人参	AD18	Fu Shen,Shi Chang Pu,Yuan Zhi,Fu Ling,Ren Shen,Niu Huang	茯神,石菖蒲,远志,茯苓,人参,牛黄	0.771517
AD307	Ba Ji Tian,Shi Chang Pu,Di Gu Pi,Fu Ling,Yuan Zhi,Fu Shen,Ren Shen	巴戟天,石菖蒲,地骨皮,茯苓,远志,茯神,人参	AD215	Fu Shen,Fu Ling,Yuan Zhi,Ren Shen,Shi Chang Pu,Long Chi	茯神,茯苓,远志,人参,石菖蒲,龙齿	0.771517
AD16	Chuan Wu,Tao Ren,Rou Gui,Qian Hu,Ren Shen,Chuan Xiong,Fang Kui,Gan Sui,Shi Chang Pu,Da Huang,Zi Wan,Fu Ling,Gan Jiang,Shi Gao,Ban Xia,Wu Zhu Yu,Hua Jiao,Xi Xin,Jie Geng	川乌,桃仁,肉桂,前胡,人参,川芎,防葵,甘遂,石菖蒲,大黄,紫菀,茯苓,干姜,石膏,半夏,吴茱萸,花椒,细辛,桔梗	AD36	Da Huang,Ren Shen,Ban Xia,Wu Zhu Yu,Chai Hu,Gan Jiang,Xi Xin,Jie Geng,Shi Chang Pu,Fu Ling,Chuan Xiong,Gan Cao,Hua Jiao,Shi Gao,Tao Ren	大黄,人参,半夏,吴茱萸,柴胡,干姜,细辛,桔梗,石菖蒲,茯苓,川芎,甘草,花椒,石膏,桃仁	0.770054
AD36	Da Huang,Ren Shen,Ban Xia,Wu Zhu Yu,Chai Hu,Gan Jiang,Xi Xin,Jie Geng,Shi Chang Pu,Fu Ling,Chuan Xiong,Gan Cao,Hua Jiao,Shi Gao,Tao Ren	大黄,人参,半夏,吴茱萸,柴胡,干姜,细辛,桔梗,石菖蒲,茯苓,川芎,甘草,花椒,石膏,桃仁	AD16	Chuan Wu,Tao Ren,Rou Gui,Qian Hu,Ren Shen,Chuan Xiong,Fang Kui,Gan Sui,Shi Chang Pu,Da Huang,Zi Wan,Fu Ling,Gan Jiang,Shi Gao,Ban Xia,Wu Zhu Yu,Hua Jiao,Xi Xin,Jie Geng	川乌,桃仁,肉桂,前胡,人参,川芎,防葵,甘遂,石菖蒲,大黄,紫菀,茯苓,干姜,石膏,半夏,吴茱萸,花椒,细辛,桔梗	0.770054
AD142	Lu Rong,Yuan Zhi,Shi Chang Pu,Fu Shen,Suan Zao Ren,Di Huang,Dang Gui,Ren Shen,Bai Zhu,She Xiang	鹿茸,远志,石菖蒲,茯神,酸枣仁,地黄,当归,人参,白术,麝香	AD319	Dang Gui,Di Huang,Bai Shao,Suan Zao Ren,Shi Chang Pu,Yuan Zhi,Ren Shen,Fu Shen,Bai Zhu,Gan Cao,Long Yan Rou	当归,地黄,白芍,酸枣仁,石菖蒲,远志,人参,茯神,白术,甘草,龙眼肉	0.76277
AD319	Dang Gui,Di Huang,Bai Shao,Suan Zao Ren,Shi Chang Pu,Yuan Zhi,Ren Shen,Fu Shen,Bai Zhu,Gan Cao,Long Yan Rou	当归,地黄,白芍,酸枣仁,石菖蒲,远志,人参,茯神,白术,甘草,龙眼肉	AD142	Lu Rong,Yuan Zhi,Shi Chang Pu,Fu Shen,Suan Zao Ren,Di Huang,Dang Gui,Ren Shen,Bai Zhu,She Xiang	鹿茸,远志,石菖蒲,茯神,酸枣仁,地黄,当归,人参,白术,麝香	0.76277
AD58	Fu Ling,Rou Gui,Yuan Zhi,Ren Shen,Tian Dong,Shi Chang Pu,Di Gu Pi	茯苓,肉桂,远志,人参,天冬,石菖蒲,地骨皮	AD86	Shi Chang Pu,Fu Ling,Yuan Zhi,Ren Shen	石菖蒲,茯苓,远志,人参	0.755929
AD86	Shi Chang Pu,Fu Ling,Yuan Zhi,Ren Shen	石菖蒲,茯苓,远志,人参	AD58	Fu Ling,Rou Gui,Yuan Zhi,Ren Shen,Tian Dong,Shi Chang Pu,Di Gu Pi	茯苓,肉桂,远志,人参,天冬,石菖蒲,地骨皮	0.755929
AD86	Shi Chang Pu,Fu Ling,Yuan Zhi,Ren Shen	石菖蒲,茯苓,远志,人参	AD307	Ba Ji Tian,Shi Chang Pu,Di Gu Pi,Fu Ling,Yuan Zhi,Fu Shen,Ren Shen	巴戟天,石菖蒲,地骨皮,茯苓,远志,茯神,人参	0.755929
AD223	Ban Xia,Chen Pi,Fu Ling,Gan Cao	半夏,陈皮,茯苓,甘草	AD274	Ren Shen,Ban Xia,Chen Pi,Fu Ling,Gan Cao,Yi Zhi,Xiang Fu	人参,半夏,陈皮,茯苓,甘草,益智,香附	0.755929
AD274	Ren Shen,Ban Xia,Chen Pi,Fu Ling,Gan Cao,Yi Zhi,Xiang Fu	人参,半夏,陈皮,茯苓,甘草,益智,香附	AD223	Ban Xia,Chen Pi,Fu Ling,Gan Cao	半夏,陈皮,茯苓,甘草	0.755929
AD307	Ba Ji Tian,Shi Chang Pu,Di Gu Pi,Fu Ling,Yuan Zhi,Fu Shen,Ren Shen	巴戟天,石菖蒲,地骨皮,茯苓,远志,茯神,人参	AD86	Shi Chang Pu,Fu Ling,Yuan Zhi,Ren Shen	石菖蒲,茯苓,远志,人参	0.755929
AD45	Long Gu,Fu Ling,Rou Gui,Yuan Zhi,Mai Dong,Mu Li,Zhi Gan Cao,Sheng Jiang	龙骨,茯苓,肉桂,远志,麦冬,牡蛎,炙甘草,生姜	AD54	Rou Gui,Long Gu,Fang Feng,Yuan Zhi,Mai Dong,Mu Li,Zhi Gan Cao,Fu Shen	肉桂,龙骨,防风,远志,麦冬,牡蛎,炙甘草,茯神	0.75
AD50	Mu Li,Fu Ling,Mai Dong,Yuan Zhi,Zhi Gan Cao,Long Gu,Rou Gui,Han Shui Shi	牡蛎,茯苓,麦冬,远志,炙甘草,龙骨,肉桂,寒水石	AD54	Rou Gui,Long Gu,Fang Feng,Yuan Zhi,Mai Dong,Mu Li,Zhi Gan Cao,Fu Shen	肉桂,龙骨,防风,远志,麦冬,牡蛎,炙甘草,茯神	0.75
AD54	Rou Gui,Long Gu,Fang Feng,Yuan Zhi,Mai Dong,Mu Li,Zhi Gan Cao,Fu Shen	肉桂,龙骨,防风,远志,麦冬,牡蛎,炙甘草,茯神	AD45	Long Gu,Fu Ling,Rou Gui,Yuan Zhi,Mai Dong,Mu Li,Zhi Gan Cao,Sheng Jiang	龙骨,茯苓,肉桂,远志,麦冬,牡蛎,炙甘草,生姜	0.75
AD54	Rou Gui,Long Gu,Fang Feng,Yuan Zhi,Mai Dong,Mu Li,Zhi Gan Cao,Fu Shen	肉桂,龙骨,防风,远志,麦冬,牡蛎,炙甘草,茯神	AD50	Mu Li,Fu Ling,Mai Dong,Yuan Zhi,Zhi Gan Cao,Long Gu,Rou Gui,Han Shui Shi	牡蛎,茯苓,麦冬,远志,炙甘草,龙骨,肉桂,寒水石	0.75
AD55	Gui Jia,Mu Tong,Yuan Zhi,Shi Chang Pu	龟甲,木通,远志,石菖蒲	AD89	Gui Jia,Long Gu,Yuan Zhi,Shi Chang Pu	龟甲,龙骨,远志,石菖蒲	0.75
AD89	Gui Jia,Long Gu,Yuan Zhi,Shi Chang Pu	龟甲,龙骨,远志,石菖蒲	AD55	Gui Jia,Mu Tong,Yuan Zhi,Shi Chang Pu	龟甲,木通,远志,石菖蒲	0.75
AD231	Da Huang,Mang Xiao,Bai Shao,Rou Gui	大黄,芒硝,白芍,肉桂	AD240	Rou Gui,Da Huang,Mang Xiao,Chi Shao	肉桂,大黄,芒硝,赤芍	0.75
AD240	Rou Gui,Da Huang,Mang Xiao,Chi Shao	肉桂,大黄,芒硝,赤芍	AD231	Da Huang,Mang Xiao,Bai Shao,Rou Gui	大黄,芒硝,白芍,肉桂	0.75
AD31	Ren Shen,Huang Qi,Chen Pi,Bai Shao,Dang Gui,Gan Cao,Fu Ling,Wu Wei Zi,Yuan Zhi,Bai Zhu,Rou Gui,Shu Di Huang	人参,黄芪,陈皮,白芍,当归,甘草,茯苓,五味子,远志,白术,肉桂,熟地黄	AD130	Fu Zi,Yuan Zhi,Bai Shao,Dang Gui,Wu Wei Zi,Shu Di Huang,Rou Gui,Fu Ling,Ren Shen,Zhi Huang Qi,Bai Zhu,Chen Pi,Zhi Cao,Wei Jiang,Da Zao	附子,远志,白芍,当归,五味子,熟地黄,肉桂,茯苓,人参,炙黄芪,白术,陈皮,炙草,煨姜,大枣	0.745356
AD130	Fu Zi,Yuan Zhi,Bai Shao,Dang Gui,Wu Wei Zi,Shu Di Huang,Rou Gui,Fu Ling,Ren Shen,Zhi Huang Qi,Bai Zhu,Chen Pi,Zhi Cao,Wei Jiang,Da Zao	附子,远志,白芍,当归,五味子,熟地黄,肉桂,茯苓,人参,炙黄芪,白术,陈皮,炙草,煨姜,大枣	AD31	Ren Shen,Huang Qi,Chen Pi,Bai Shao,Dang Gui,Gan Cao,Fu Ling,Wu Wei Zi,Yuan Zhi,Bai Zhu,Rou Gui,Shu Di Huang	人参,黄芪,陈皮,白芍,当归,甘草,茯苓,五味子,远志,白术,肉桂,熟地黄	0.745356
AD130	Fu Zi,Yuan Zhi,Bai Shao,Dang Gui,Wu Wei Zi,Shu Di Huang,Rou Gui,Fu Ling,Ren Shen,Zhi Huang Qi,Bai Zhu,Chen Pi,Zhi Cao,Wei Jiang,Da Zao	附子,远志,白芍,当归,五味子,熟地黄,肉桂,茯苓,人参,炙黄芪,白术,陈皮,炙草,煨姜,大枣	AD210	Ren Shen,Bai Zhu,Huang Qi,Zhi Gan Cao,Chen Pi,Rou Gui,Dang Gui,Shu Di Huang,Wu Wei Zi,Fu Ling,Yuan Zhi,Bai Shao	人参,白术,黄芪,炙甘草,陈皮,肉桂,当归,熟地黄,五味子,茯苓,远志,白芍	0.745356
AD130	Fu Zi,Yuan Zhi,Bai Shao,Dang Gui,Wu Wei Zi,Shu Di Huang,Rou Gui,Fu Ling,Ren Shen,Zhi Huang Qi,Bai Zhu,Chen Pi,Zhi Cao,Wei Jiang,Da Zao	附子,远志,白芍,当归,五味子,熟地黄,肉桂,茯苓,人参,炙黄芪,白术,陈皮,炙草,煨姜,大枣	AD218	Ren Shen,Bai Zhu,Fu Ling,Chen Pi,Gan Cao,Shu Di Huang,Dang Gui,Bai Shao,Huang Qi,Rou Gui,Yuan Zhi,Wu Wei Zi	人参,白术,茯苓,陈皮,甘草,熟地黄,当归,白芍,黄芪,肉桂,远志,五味子	0.745356
AD151	Yuan Zhi,Ren Shen,Huang Qi,Bai Zhu,Gan Cao,Dang Gui,Di Huang,Bai Shao,Fu Ling,Chen Pi,Rou Gui,Dan Nan Xing,Hu Po,Zhu Sha,Wu Wei Zi	远志,人参,黄芪,白术,甘草,当归,地黄,白芍,茯苓,陈皮,肉桂,胆南星,琥珀,朱砂,五味子	AD210	Ren Shen,Bai Zhu,Huang Qi,Zhi Gan Cao,Chen Pi,Rou Gui,Dang Gui,Shu Di Huang,Wu Wei Zi,Fu Ling,Yuan Zhi,Bai Shao	人参,白术,黄芪,炙甘草,陈皮,肉桂,当归,熟地黄,五味子,茯苓,远志,白芍	0.745356
AD210	Ren Shen,Bai Zhu,Huang Qi,Zhi Gan Cao,Chen Pi,Rou Gui,Dang Gui,Shu Di Huang,Wu Wei Zi,Fu Ling,Yuan Zhi,Bai Shao	人参,白术,黄芪,炙甘草,陈皮,肉桂,当归,熟地黄,五味子,茯苓,远志,白芍	AD130	Fu Zi,Yuan Zhi,Bai Shao,Dang Gui,Wu Wei Zi,Shu Di Huang,Rou Gui,Fu Ling,Ren Shen,Zhi Huang Qi,Bai Zhu,Chen Pi,Zhi Cao,Wei Jiang,Da Zao	附子,远志,白芍,当归,五味子,熟地黄,肉桂,茯苓,人参,炙黄芪,白术,陈皮,炙草,煨姜,大枣	0.745356
AD210	Ren Shen,Bai Zhu,Huang Qi,Zhi Gan Cao,Chen Pi,Rou Gui,Dang Gui,Shu Di Huang,Wu Wei Zi,Fu Ling,Yuan Zhi,Bai Shao	人参,白术,黄芪,炙甘草,陈皮,肉桂,当归,熟地黄,五味子,茯苓,远志,白芍	AD151	Yuan Zhi,Ren Shen,Huang Qi,Bai Zhu,Gan Cao,Dang Gui,Di Huang,Bai Shao,Fu Ling,Chen Pi,Rou Gui,Dan Nan Xing,Hu Po,Zhu Sha,Wu Wei Zi	远志,人参,黄芪,白术,甘草,当归,地黄,白芍,茯苓,陈皮,肉桂,胆南星,琥珀,朱砂,五味子	0.745356
AD218	Ren Shen,Bai Zhu,Fu Ling,Chen Pi,Gan Cao,Shu Di Huang,Dang Gui,Bai Shao,Huang Qi,Rou Gui,Yuan Zhi,Wu Wei Zi	人参,白术,茯苓,陈皮,甘草,熟地黄,当归,白芍,黄芪,肉桂,远志,五味子	AD130	Fu Zi,Yuan Zhi,Bai Shao,Dang Gui,Wu Wei Zi,Shu Di Huang,Rou Gui,Fu Ling,Ren Shen,Zhi Huang Qi,Bai Zhu,Chen Pi,Zhi Cao,Wei Jiang,Da Zao	附子,远志,白芍,当归,五味子,熟地黄,肉桂,茯苓,人参,炙黄芪,白术,陈皮,炙草,煨姜,大枣	0.745356
AD228	Dan Shen,Tian Dong,Shu Di Huang,Ren Shen,Yuan Zhi,Zhu Sha,Shi Chang Pu,Mai Dong,Fu Ling	丹参,天冬,熟地黄,人参,远志,朱砂,石菖蒲,麦冬,茯苓	AD312	Yuan Zhi,Shi Chang Pu,Fu Ling,Ren Shen,Zhu Sha	远志,石菖蒲,茯苓,人参,朱砂	0.745356
AD312	Yuan Zhi,Shi Chang Pu,Fu Ling,Ren Shen,Zhu Sha	远志,石菖蒲,茯苓,人参,朱砂	AD228	Dan Shen,Tian Dong,Shu Di Huang,Ren Shen,Yuan Zhi,Zhu Sha,Shi Chang Pu,Mai Dong,Fu Ling	丹参,天冬,熟地黄,人参,远志,朱砂,石菖蒲,麦冬,茯苓	0.745356
AD13	Yuan Zhi,Shi Chang Pu,Tie Fen,Rou Gui,Huang Qi,Fang Feng,Dang Gui,Ren Shen,Gan Cao,Shu Di Huang,Chuan Xiong,Fu Shen,Du Huo,Zi Shi Ying,Wu Wei Zi,Mai Dong,Ban Xia	远志,石菖蒲,铁粉,肉桂,黄芪,防风,当归,人参,甘草,熟地黄,川芎,茯神,独活,紫石英,五味子,麦冬,半夏	AD26	Yuan Zhi,Gan Jiang,Bai Zhu,Rou Gui,Huang Qi,Zi Shi Ying,Fang Feng,Dang Gui,Ren Shen,Fu Ling,Gan Cao,Chuan Xiong,Fu Shen,Qiang Huo,Mai Dong,Ban Xia,Da Zao,Wu Wei Zi	远志,干姜,白术,肉桂,黄芪,紫石英,防风,当归,人参,茯苓,甘草,川芎,茯神,羌活,麦冬,半夏,大枣,五味子	0.743161
AD26	Yuan Zhi,Gan Jiang,Bai Zhu,Rou Gui,Huang Qi,Zi Shi Ying,Fang Feng,Dang Gui,Ren Shen,Fu Ling,Gan Cao,Chuan Xiong,Fu Shen,Qiang Huo,Mai Dong,Ban Xia,Da Zao,Wu Wei Zi	远志,干姜,白术,肉桂,黄芪,紫石英,防风,当归,人参,茯苓,甘草,川芎,茯神,羌活,麦冬,半夏,大枣,五味子	AD13	Yuan Zhi,Shi Chang Pu,Tie Fen,Rou Gui,Huang Qi,Fang Feng,Dang Gui,Ren Shen,Gan Cao,Shu Di Huang,Chuan Xiong,Fu Shen,Du Huo,Zi Shi Ying,Wu Wei Zi,Mai Dong,Ban Xia	远志,石菖蒲,铁粉,肉桂,黄芪,防风,当归,人参,甘草,熟地黄,川芎,茯神,独活,紫石英,五味子,麦冬,半夏	0.743161
AD206	Dang Gui,Shu Di Huang,Fu Shen,Yuan Zhi,Suan Zao Ren,Zhi Huang Qi,Ren Shen,Bai Zi Ren,Rou Gui,Bai Shao,Wu Wei Zi,Ju Hong,Gan Cao	当归,熟地黄,茯神,远志,酸枣仁,炙黄芪,人参,柏子仁,肉桂,白芍,五味子,橘红,甘草	AD265	Fu Shen,Ren Shen,Zhi Huang Qi,Suan Zao Ren,Shu Di Huang,Yuan Zhi,Wu Wei Zi,Bai Zi Ren,Zhu Sha	茯神,人参,炙黄芪,酸枣仁,熟地黄,远志,五味子,柏子仁,朱砂	0.7396
AD265	Fu Shen,Ren Shen,Zhi Huang Qi,Suan Zao Ren,Shu Di Huang,Yuan Zhi,Wu Wei Zi,Bai Zi Ren,Zhu Sha	茯神,人参,炙黄芪,酸枣仁,熟地黄,远志,五味子,柏子仁,朱砂	AD206	Dang Gui,Shu Di Huang,Fu Shen,Yuan Zhi,Suan Zao Ren,Zhi Huang Qi,Ren Shen,Bai Zi Ren,Rou Gui,Bai Shao,Wu Wei Zi,Ju Hong,Gan Cao	当归,熟地黄,茯神,远志,酸枣仁,炙黄芪,人参,柏子仁,肉桂,白芍,五味子,橘红,甘草	0.7396
AD238	Rou Cong Rong,Tu Si Zi,Shan Yao,Niu Xi,Ba Ji Tian,Du Zhong,Xu Duan,Fu Ling,Gou Qi Zi,Wu Wei Zi,She Chuang Zi,Shan Zhu Yu,Fu Shen,Yuan Zhi,Bai Zi Ren	肉苁蓉,菟丝子,山药,牛膝,巴戟天,杜仲,续断,茯苓,枸杞子,五味子,蛇床子,山茱萸,茯神,远志,柏子仁	AD250	Wu Wei Zi,Shu Di Huang,Rou Cong Rong,Niu Xi,Tu Si Zi,Ze Xie,Fu Ling,Ba Ji Tian,Chi Shi Zhi,Shan Zhu Yu,Du Zhong,Shan Yao,Shi Gao,Yuan Zhi,Bai Zi Ren	五味子,熟地黄,肉苁蓉,牛膝,菟丝子,泽泻,茯苓,巴戟天,赤石脂,山茱萸,杜仲,山药,石膏,远志,柏子仁	0.733333
AD250	Wu Wei Zi,Shu Di Huang,Rou Cong Rong,Niu Xi,Tu Si Zi,Ze Xie,Fu Ling,Ba Ji Tian,Chi Shi Zhi,Shan Zhu Yu,Du Zhong,Shan Yao,Shi Gao,Yuan Zhi,Bai Zi Ren	五味子,熟地黄,肉苁蓉,牛膝,菟丝子,泽泻,茯苓,巴戟天,赤石脂,山茱萸,杜仲,山药,石膏,远志,柏子仁	AD238	Rou Cong Rong,Tu Si Zi,Shan Yao,Niu Xi,Ba Ji Tian,Du Zhong,Xu Duan,Fu Ling,Gou Qi Zi,Wu Wei Zi,She Chuang Zi,Shan Zhu Yu,Fu Shen,Yuan Zhi,Bai Zi Ren	肉苁蓉,菟丝子,山药,牛膝,巴戟天,杜仲,续断,茯苓,枸杞子,五味子,蛇床子,山茱萸,茯神,远志,柏子仁	0.733333
AD237	Niu Xi,Bai Shao,Yuan Zhi,Huang Qi,Rou Cong Rong,Du Zhong,Xu Duan,She Chuang Zi,Shan Yao,Tu Si Zi,Fu Ling,Ren Shen,Lu Rong,Ba Ji Tian,Bai Zi Ren,Rou Gui,Wu Wei Zi,Shi Hu	牛膝,白芍,远志,黄芪,肉苁蓉,杜仲,续断,蛇床子,山药,菟丝子,茯苓,人参,鹿茸,巴戟天,柏子仁,肉桂,五味子,石斛	AD238	Rou Cong Rong,Tu Si Zi,Shan Yao,Niu Xi,Ba Ji Tian,Du Zhong,Xu Duan,Fu Ling,Gou Qi Zi,Wu Wei Zi,She Chuang Zi,Shan Zhu Yu,Fu Shen,Yuan Zhi,Bai Zi Ren	肉苁蓉,菟丝子,山药,牛膝,巴戟天,杜仲,续断,茯苓,枸杞子,五味子,蛇床子,山茱萸,茯神,远志,柏子仁	0.730297
AD238	Rou Cong Rong,Tu Si Zi,Shan Yao,Niu Xi,Ba Ji Tian,Du Zhong,Xu Duan,Fu Ling,Gou Qi Zi,Wu Wei Zi,She Chuang Zi,Shan Zhu Yu,Fu Shen,Yuan Zhi,Bai Zi Ren	肉苁蓉,菟丝子,山药,牛膝,巴戟天,杜仲,续断,茯苓,枸杞子,五味子,蛇床子,山茱萸,茯神,远志,柏子仁	AD237	Niu Xi,Bai Shao,Yuan Zhi,Huang Qi,Rou Cong Rong,Du Zhong,Xu Duan,She Chuang Zi,Shan Yao,Tu Si Zi,Fu Ling,Ren Shen,Lu Rong,Ba Ji Tian,Bai Zi Ren,Rou Gui,Wu Wei Zi,Shi Hu	牛膝,白芍,远志,黄芪,肉苁蓉,杜仲,续断,蛇床子,山药,菟丝子,茯苓,人参,鹿茸,巴戟天,柏子仁,肉桂,五味子,石斛	0.730297
AD6	Shan Yao,Ren Shen,Fu Ling,Fu Shen,Bai Zhu,Bai Shao,Shu Di Huang,Dang Gui,Huang Qi,Chuan Xiong,Gan Cao,Shi Chang Pu	山药,人参,茯苓,茯神,白术,白芍,熟地黄,当归,黄芪,川芎,甘草,石菖蒲	AD129	Ren Shen,Fu Ling,Gan Cao,Bai Zhu,Chuan Xiong,Dang Gui,Bai Shao,Shu Di Huang,Wei Jiang,Da Zao	人参,茯苓,甘草,白术,川芎,当归,白芍,熟地黄,煨姜,大枣	0.730297
AD18	Fu Shen,Shi Chang Pu,Yuan Zhi,Fu Ling,Ren Shen,Niu Huang	茯神,石菖蒲,远志,茯苓,人参,牛黄	AD56	Yuan Zhi,Huang Lian,Shi Chang Pu,Fu Ling,Ren Shen	远志,黄连,石菖蒲,茯苓,人参	0.730297
AD18	Fu Shen,Shi Chang Pu,Yuan Zhi,Fu Ling,Ren Shen,Niu Huang	茯神,石菖蒲,远志,茯苓,人参,牛黄	AD312	Yuan Zhi,Shi Chang Pu,Fu Ling,Ren Shen,Zhu Sha	远志,石菖蒲,茯苓,人参,朱砂	0.730297
AD56	Yuan Zhi,Huang Lian,Shi Chang Pu,Fu Ling,Ren Shen	远志,黄连,石菖蒲,茯苓,人参	AD18	Fu Shen,Shi Chang Pu,Yuan Zhi,Fu Ling,Ren Shen,Niu Huang	茯神,石菖蒲,远志,茯苓,人参,牛黄	0.730297
AD56	Yuan Zhi,Huang Lian,Shi Chang Pu,Fu Ling,Ren Shen	远志,黄连,石菖蒲,茯苓,人参	AD215	Fu Shen,Fu Ling,Yuan Zhi,Ren Shen,Shi Chang Pu,Long Chi	茯神,茯苓,远志,人参,石菖蒲,龙齿	0.730297
AD129	Ren Shen,Fu Ling,Gan Cao,Bai Zhu,Chuan Xiong,Dang Gui,Bai Shao,Shu Di Huang,Wei Jiang,Da Zao	人参,茯苓,甘草,白术,川芎,当归,白芍,熟地黄,煨姜,大枣	AD6	Shan Yao,Ren Shen,Fu Ling,Fu Shen,Bai Zhu,Bai Shao,Shu Di Huang,Dang Gui,Huang Qi,Chuan Xiong,Gan Cao,Shi Chang Pu	山药,人参,茯苓,茯神,白术,白芍,熟地黄,当归,黄芪,川芎,甘草,石菖蒲	0.730297
AD149	Shi Chang Pu,Di Gu Pi,Fu Shen,Yuan Zhi,Ren Shen,Ba Ji Tian	石菖蒲,地骨皮,茯神,远志,人参,巴戟天	AD287	Shi Chang Pu,Fu Ling,Fu Shen,Ren Shen,Yuan Zhi	石菖蒲,茯苓,茯神,人参,远志	0.730297
AD215	Fu Shen,Fu Ling,Yuan Zhi,Ren Shen,Shi Chang Pu,Long Chi	茯神,茯苓,远志,人参,石菖蒲,龙齿	AD56	Yuan Zhi,Huang Lian,Shi Chang Pu,Fu Ling,Ren Shen	远志,黄连,石菖蒲,茯苓,人参	0.730297
AD215	Fu Shen,Fu Ling,Yuan Zhi,Ren Shen,Shi Chang Pu,Long Chi	茯神,茯苓,远志,人参,石菖蒲,龙齿	AD312	Yuan Zhi,Shi Chang Pu,Fu Ling,Ren Shen,Zhu Sha	远志,石菖蒲,茯苓,人参,朱砂	0.730297
AD287	Shi Chang Pu,Fu Ling,Fu Shen,Ren Shen,Yuan Zhi	石菖蒲,茯苓,茯神,人参,远志	AD149	Shi Chang Pu,Di Gu Pi,Fu Shen,Yuan Zhi,Ren Shen,Ba Ji Tian	石菖蒲,地骨皮,茯神,远志,人参,巴戟天	0.730297
AD312	Yuan Zhi,Shi Chang Pu,Fu Ling,Ren Shen,Zhu Sha	远志,石菖蒲,茯苓,人参,朱砂	AD18	Fu Shen,Shi Chang Pu,Yuan Zhi,Fu Ling,Ren Shen,Niu Huang	茯神,石菖蒲,远志,茯苓,人参,牛黄	0.730297
AD312	Yuan Zhi,Shi Chang Pu,Fu Ling,Ren Shen,Zhu Sha	远志,石菖蒲,茯苓,人参,朱砂	AD215	Fu Shen,Fu Ling,Yuan Zhi,Ren Shen,Shi Chang Pu,Long Chi	茯神,茯苓,远志,人参,石菖蒲,龙齿	0.730297
AD137	Tian Dong,Huang Qi,Shu Di Huang,Dang Gui,Mai Dong,Ren Shen,Di Huang,Shan Yao,Fu Shen,Wu Wei Zi,Yuan Zhi	天冬,黄芪,熟地黄,当归,麦冬,人参,地黄,山药,茯神,五味子,远志	AD147	Shu Di Huang,Tian Dong,Mai Dong,Fu Ling,Ren Shen,Yuan Zhi,Fu Shen,Shan Yao,Rou Gui,Zhu Sha,Dang Gui	熟地黄,天冬,麦冬,茯苓,人参,远志,茯神,山药,肉桂,朱砂,当归	0.727273
AD147	Shu Di Huang,Tian Dong,Mai Dong,Fu Ling,Ren Shen,Yuan Zhi,Fu Shen,Shan Yao,Rou Gui,Zhu Sha,Dang Gui	熟地黄,天冬,麦冬,茯苓,人参,远志,茯神,山药,肉桂,朱砂,当归	AD137	Tian Dong,Huang Qi,Shu Di Huang,Dang Gui,Mai Dong,Ren Shen,Di Huang,Shan Yao,Fu Shen,Wu Wei Zi,Yuan Zhi	天冬,黄芪,熟地黄,当归,麦冬,人参,地黄,山药,茯神,五味子,远志	0.727273
AD147	Shu Di Huang,Tian Dong,Mai Dong,Fu Ling,Ren Shen,Yuan Zhi,Fu Shen,Shan Yao,Rou Gui,Zhu Sha,Dang Gui	熟地黄,天冬,麦冬,茯苓,人参,远志,茯神,山药,肉桂,朱砂,当归	AD257	Shan Yao,Yuan Zhi,Shu Di Huang,Tian Dong,Fu Shen,Long Chi,Di Gu Pi,Fang Feng,Fu Ling,Mai Dong,Ren Shen,Rou Gui,Wu Wei Zi,Che Qian Zi	山药,远志,熟地黄,天冬,茯神,龙齿,地骨皮,防风,茯苓,麦冬,人参,肉桂,五味子,车前子	0.725241
AD257	Shan Yao,Yuan Zhi,Shu Di Huang,Tian Dong,Fu Shen,Long Chi,Di Gu Pi,Fang Feng,Fu Ling,Mai Dong,Ren Shen,Rou Gui,Wu Wei Zi,Che Qian Zi	山药,远志,熟地黄,天冬,茯神,龙齿,地骨皮,防风,茯苓,麦冬,人参,肉桂,五味子,车前子	AD147	Shu Di Huang,Tian Dong,Mai Dong,Fu Ling,Ren Shen,Yuan Zhi,Fu Shen,Shan Yao,Rou Gui,Zhu Sha,Dang Gui	熟地黄,天冬,麦冬,茯苓,人参,远志,茯神,山药,肉桂,朱砂,当归	0.725241
AD317	Bai Shao,Ren Shen,Dang Gui,Bai Zhu,Fu Ling,Zhi Mu,Gan Cao,Chen Pi,Di Huang,Huang Bai,Shi Chang Pu,Mai Dong,Suan Zao Ren,Yuan Zhi	白芍,人参,当归,白术,茯苓,知母,甘草,陈皮,地黄,黄柏,石菖蒲,麦冬,酸枣仁,远志	AD319	Dang Gui,Di Huang,Bai Shao,Suan Zao Ren,Shi Chang Pu,Yuan Zhi,Ren Shen,Fu Shen,Bai Zhu,Gan Cao,Long Yan Rou	当归,地黄,白芍,酸枣仁,石菖蒲,远志,人参,茯神,白术,甘草,龙眼肉	0.725241
AD319	Dang Gui,Di Huang,Bai Shao,Suan Zao Ren,Shi Chang Pu,Yuan Zhi,Ren Shen,Fu Shen,Bai Zhu,Gan Cao,Long Yan Rou	当归,地黄,白芍,酸枣仁,石菖蒲,远志,人参,茯神,白术,甘草,龙眼肉	AD317	Bai Shao,Ren Shen,Dang Gui,Bai Zhu,Fu Ling,Zhi Mu,Gan Cao,Chen Pi,Di Huang,Huang Bai,Shi Chang Pu,Mai Dong,Suan Zao Ren,Yuan Zhi	白芍,人参,当归,白术,茯苓,知母,甘草,陈皮,地黄,黄柏,石菖蒲,麦冬,酸枣仁,远志	0.725241
AD18	Fu Shen,Shi Chang Pu,Yuan Zhi,Fu Ling,Ren Shen,Niu Huang	茯神,石菖蒲,远志,茯苓,人参,牛黄	AD302	Ren Shen,Shi Chang Pu,Yuan Zhi,Fu Shen,Bai Zhu,Mai Dong,Niu Huang,Zhu Sha	人参,石菖蒲,远志,茯神,白术,麦冬,牛黄,朱砂	0.721688
AD106	Xi Jiao,Xuan Shen,Di Huang,Yu Jin,Shi Chang Pu,Mu Dan Pi,Jin Yin Hua,Niu Huang	犀角,玄参,地黄,郁金,石菖蒲,牡丹皮,金银花,牛黄	AD108	Shi Chang Pu,Xi Jiao,Lian Qiao,Xuan Shen,Di Huang,Jin Yin Hua	石菖蒲,犀角,连翘,玄参,地黄,金银花	0.721688
AD108	Shi Chang Pu,Xi Jiao,Lian Qiao,Xuan Shen,Di Huang,Jin Yin Hua	石菖蒲,犀角,连翘,玄参,地黄,金银花	AD106	Xi Jiao,Xuan Shen,Di Huang,Yu Jin,Shi Chang Pu,Mu Dan Pi,Jin Yin Hua,Niu Huang	犀角,玄参,地黄,郁金,石菖蒲,牡丹皮,金银花,牛黄	0.721688
AD302	Ren Shen,Shi Chang Pu,Yuan Zhi,Fu Shen,Bai Zhu,Mai Dong,Niu Huang,Zhu Sha	人参,石菖蒲,远志,茯神,白术,麦冬,牛黄,朱砂	AD18	Fu Shen,Shi Chang Pu,Yuan Zhi,Fu Ling,Ren Shen,Niu Huang	茯神,石菖蒲,远志,茯苓,人参,牛黄	0.721688
AD58	Fu Ling,Rou Gui,Yuan Zhi,Ren Shen,Tian Dong,Shi Chang Pu,Di Gu Pi	茯苓,肉桂,远志,人参,天冬,石菖蒲,地骨皮	AD227	Tian Dong,Fu Ling,Shi Chang Pu,Ren Shen,Yuan Zhi,Suan Zao Ren,Huang Qi,Jie Geng,Zhu Sha,Rou Gui	天冬,茯苓,石菖蒲,人参,远志,酸枣仁,黄芪,桔梗,朱砂,肉桂	0.717137
AD156	Dan Shen,Zhu Sha,Yuan Zhi,Fu Shen,Ren Shen,Shi Chang Pu,Shu Di Huang,Tian Dong,Mai Dong,Gan Cao	丹参,朱砂,远志,茯神,人参,石菖蒲,熟地黄,天冬,麦冬,甘草	AD233	Fu Shen,Shu Di Huang,Ren Shen,Long Gu,Shi Chang Pu,Yuan Zhi,Tian Dong	茯神,熟地黄,人参,龙骨,石菖蒲,远志,天冬	0.717137
AD227	Tian Dong,Fu Ling,Shi Chang Pu,Ren Shen,Yuan Zhi,Suan Zao Ren,Huang Qi,Jie Geng,Zhu Sha,Rou Gui	天冬,茯苓,石菖蒲,人参,远志,酸枣仁,黄芪,桔梗,朱砂,肉桂	AD58	Fu Ling,Rou Gui,Yuan Zhi,Ren Shen,Tian Dong,Shi Chang Pu,Di Gu Pi	茯苓,肉桂,远志,人参,天冬,石菖蒲,地骨皮	0.717137
AD233	Fu Shen,Shu Di Huang,Ren Shen,Long Gu,Shi Chang Pu,Yuan Zhi,Tian Dong	茯神,熟地黄,人参,龙骨,石菖蒲,远志,天冬	AD156	Dan Shen,Zhu Sha,Yuan Zhi,Fu Shen,Ren Shen,Shi Chang Pu,Shu Di Huang,Tian Dong,Mai Dong,Gan Cao	丹参,朱砂,远志,茯神,人参,石菖蒲,熟地黄,天冬,麦冬,甘草	0.717137
AD353	Huang Qi,Chuan Xiong,Dang Gui,Chi Shao,Tao Ren,Hong Hua,Di Huang,Shi Chang Pu,Xi Xian Cao,Zhu Ru	黄芪,川芎,当归,赤芍,桃仁,红花,地黄,石菖蒲,豨莶草,竹茹	AD392	Huang Qi,Dang Gui,Chi Shao,Di Long,Chuan Xiong,Hong Hua,Tao Ren	黄芪,当归,赤芍,地龙,川芎,红花,桃仁	0.717137
AD392	Huang Qi,Dang Gui,Chi Shao,Di Long,Chuan Xiong,Hong Hua,Tao Ren	黄芪,当归,赤芍,地龙,川芎,红花,桃仁	AD353	Huang Qi,Chuan Xiong,Dang Gui,Chi Shao,Tao Ren,Hong Hua,Di Huang,Shi Chang Pu,Xi Xian Cao,Zhu Ru	黄芪,川芎,当归,赤芍,桃仁,红花,地黄,石菖蒲,豨莶草,竹茹	0.717137
AD61	Tan Xiang,Shi Chang Pu,Xi Jiao,Tian Zhu Huang,Di Huang,Su He Xiang,Rou Gui,Zhi Gan Cao,Fu Ling,Ren Shen,Yuan Zhi,Mai Dong	檀香,石菖蒲,犀角,天竺黄,地黄,苏合香,肉桂,炙甘草,茯苓,人参,远志,麦冬	AD207	Zhu Sha,Rou Gui,Yuan Zhi,Ren Shen,Fu Ling,Mai Dong,Shi Chang Pu,Di Huang	朱砂,肉桂,远志,人参,茯苓,麦冬,石菖蒲,地黄	0.714435
AD207	Zhu Sha,Rou Gui,Yuan Zhi,Ren Shen,Fu Ling,Mai Dong,Shi Chang Pu,Di Huang	朱砂,肉桂,远志,人参,茯苓,麦冬,石菖蒲,地黄	AD61	Tan Xiang,Shi Chang Pu,Xi Jiao,Tian Zhu Huang,Di Huang,Su He Xiang,Rou Gui,Zhi Gan Cao,Fu Ling,Ren Shen,Yuan Zhi,Mai Dong	檀香,石菖蒲,犀角,天竺黄,地黄,苏合香,肉桂,炙甘草,茯苓,人参,远志,麦冬	0.714435
AD58	Fu Ling,Rou Gui,Yuan Zhi,Ren Shen,Tian Dong,Shi Chang Pu,Di Gu Pi	茯苓,肉桂,远志,人参,天冬,石菖蒲,地骨皮	AD307	Ba Ji Tian,Shi Chang Pu,Di Gu Pi,Fu Ling,Yuan Zhi,Fu Shen,Ren Shen	巴戟天,石菖蒲,地骨皮,茯苓,远志,茯神,人参	0.714286
AD307	Ba Ji Tian,Shi Chang Pu,Di Gu Pi,Fu Ling,Yuan Zhi,Fu Shen,Ren Shen	巴戟天,石菖蒲,地骨皮,茯苓,远志,茯神,人参	AD58	Fu Ling,Rou Gui,Yuan Zhi,Ren Shen,Tian Dong,Shi Chang Pu,Di Gu Pi	茯苓,肉桂,远志,人参,天冬,石菖蒲,地骨皮	0.714286
AD152	Shu Di Huang,Shan Zhu Yu,Yuan Zhi,Suan Zao Ren,Bai Zi Ren,Fu Shen,Ren Shen,Shi Chang Pu,Jie Zi	熟地黄,山茱萸,远志,酸枣仁,柏子仁,茯神,人参,石菖蒲,芥子	AD188	Ren Shen,Bai Zhu,Huang Qi,Dang Gui,Xuan Shen,Bai Zi Ren,Mai Dong,Fu Shen,Shu Di Huang,Shan Zhu Yu,Suan Zao Ren,Long Chi,Jie Zi,Shi Chang Pu	人参,白术,黄芪,当归,玄参,柏子仁,麦冬,茯神,熟地黄,山茱萸,酸枣仁,龙齿,芥子,石菖蒲	0.712697
AD188	Ren Shen,Bai Zhu,Huang Qi,Dang Gui,Xuan Shen,Bai Zi Ren,Mai Dong,Fu Shen,Shu Di Huang,Shan Zhu Yu,Suan Zao Ren,Long Chi,Jie Zi,Shi Chang Pu	人参,白术,黄芪,当归,玄参,柏子仁,麦冬,茯神,熟地黄,山茱萸,酸枣仁,龙齿,芥子,石菖蒲	AD152	Shu Di Huang,Shan Zhu Yu,Yuan Zhi,Suan Zao Ren,Bai Zi Ren,Fu Shen,Ren Shen,Shi Chang Pu,Jie Zi	熟地黄,山茱萸,远志,酸枣仁,柏子仁,茯神,人参,石菖蒲,芥子	0.712697
AD18	Fu Shen,Shi Chang Pu,Yuan Zhi,Fu Ling,Ren Shen,Niu Huang	茯神,石菖蒲,远志,茯苓,人参,牛黄	AD300	Fu Shen,Yuan Zhi,Shi Chang Pu	茯神,远志,石菖蒲	0.707107
AD63	Yuan Zhi,Mai Dong,Shi Chang Pu,Shu Di Huang,Shan Yao,Ren Shen,Fu Shen,Zhi Gan Cao,Bai Zhu	远志,麦冬,石菖蒲,熟地黄,山药,人参,茯神,炙甘草,白术	AD302	Ren Shen,Shi Chang Pu,Yuan Zhi,Fu Shen,Bai Zhu,Mai Dong,Niu Huang,Zhu Sha	人参,石菖蒲,远志,茯神,白术,麦冬,牛黄,朱砂	0.707107
AD149	Shi Chang Pu,Di Gu Pi,Fu Shen,Yuan Zhi,Ren Shen,Ba Ji Tian	石菖蒲,地骨皮,茯神,远志,人参,巴戟天	AD300	Fu Shen,Yuan Zhi,Shi Chang Pu	茯神,远志,石菖蒲	0.707107
AD207	Zhu Sha,Rou Gui,Yuan Zhi,Ren Shen,Fu Ling,Mai Dong,Shi Chang Pu,Di Huang	朱砂,肉桂,远志,人参,茯苓,麦冬,石菖蒲,地黄	AD228	Dan Shen,Tian Dong,Shu Di Huang,Ren Shen,Yuan Zhi,Zhu Sha,Shi Chang Pu,Mai Dong,Fu Ling	丹参,天冬,熟地黄,人参,远志,朱砂,石菖蒲,麦冬,茯苓	0.707107
AD215	Fu Shen,Fu Ling,Yuan Zhi,Ren Shen,Shi Chang Pu,Long Chi	茯神,茯苓,远志,人参,石菖蒲,龙齿	AD300	Fu Shen,Yuan Zhi,Shi Chang Pu	茯神,远志,石菖蒲	0.707107
AD220	Tian Nan Xing,Hu Po,Zhu Sha	天南星,琥珀,朱砂	AD275	Tian Nan Xing,Zhen Zhu Mu,Hu Po,Ban Xia,Bai Fan,Zhu Sha	天南星,珍珠母,琥珀,半夏,白矾,朱砂	0.707107
AD228	Dan Shen,Tian Dong,Shu Di Huang,Ren Shen,Yuan Zhi,Zhu Sha,Shi Chang Pu,Mai Dong,Fu Ling	丹参,天冬,熟地黄,人参,远志,朱砂,石菖蒲,麦冬,茯苓	AD207	Zhu Sha,Rou Gui,Yuan Zhi,Ren Shen,Fu Ling,Mai Dong,Shi Chang Pu,Di Huang	朱砂,肉桂,远志,人参,茯苓,麦冬,石菖蒲,地黄	0.707107
AD275	Tian Nan Xing,Zhen Zhu Mu,Hu Po,Ban Xia,Bai Fan,Zhu Sha	天南星,珍珠母,琥珀,半夏,白矾,朱砂	AD220	Tian Nan Xing,Hu Po,Zhu Sha	天南星,琥珀,朱砂	0.707107
AD300	Fu Shen,Yuan Zhi,Shi Chang Pu	茯神,远志,石菖蒲	AD18	Fu Shen,Shi Chang Pu,Yuan Zhi,Fu Ling,Ren Shen,Niu Huang	茯神,石菖蒲,远志,茯苓,人参,牛黄	0.707107
AD300	Fu Shen,Yuan Zhi,Shi Chang Pu	茯神,远志,石菖蒲	AD149	Shi Chang Pu,Di Gu Pi,Fu Shen,Yuan Zhi,Ren Shen,Ba Ji Tian	石菖蒲,地骨皮,茯神,远志,人参,巴戟天	0.707107
AD300	Fu Shen,Yuan Zhi,Shi Chang Pu	茯神,远志,石菖蒲	AD215	Fu Shen,Fu Ling,Yuan Zhi,Ren Shen,Shi Chang Pu,Long Chi	茯神,茯苓,远志,人参,石菖蒲,龙齿	0.707107
AD302	Ren Shen,Shi Chang Pu,Yuan Zhi,Fu Shen,Bai Zhu,Mai Dong,Niu Huang,Zhu Sha	人参,石菖蒲,远志,茯神,白术,麦冬,牛黄,朱砂	AD63	Yuan Zhi,Mai Dong,Shi Chang Pu,Shu Di Huang,Shan Yao,Ren Shen,Fu Shen,Zhi Gan Cao,Bai Zhu	远志,麦冬,石菖蒲,熟地黄,山药,人参,茯神,炙甘草,白术	0.707107
AD34	Shi Chang Pu,Yuan Zhi,Ren Shen,Jie Geng,Niu Xi,Rou Gui,Fu Ling,Fu Zi	石菖蒲,远志,人参,桔梗,牛膝,肉桂,茯苓,附子	AD86	Shi Chang Pu,Fu Ling,Yuan Zhi,Ren Shen	石菖蒲,茯苓,远志,人参	0.707107
AD55	Gui Jia,Mu Tong,Yuan Zhi,Shi Chang Pu	龟甲,木通,远志,石菖蒲	AD226	Shi Chang Pu,Yuan Zhi	石菖蒲,远志	0.707107
AD86	Shi Chang Pu,Fu Ling,Yuan Zhi,Ren Shen	石菖蒲,茯苓,远志,人参	AD34	Shi Chang Pu,Yuan Zhi,Ren Shen,Jie Geng,Niu Xi,Rou Gui,Fu Ling,Fu Zi	石菖蒲,远志,人参,桔梗,牛膝,肉桂,茯苓,附子	0.707107
AD86	Shi Chang Pu,Fu Ling,Yuan Zhi,Ren Shen	石菖蒲,茯苓,远志,人参	AD207	Zhu Sha,Rou Gui,Yuan Zhi,Ren Shen,Fu Ling,Mai Dong,Shi Chang Pu,Di Huang	朱砂,肉桂,远志,人参,茯苓,麦冬,石菖蒲,地黄	0.707107
AD86	Shi Chang Pu,Fu Ling,Yuan Zhi,Ren Shen	石菖蒲,茯苓,远志,人参	AD208	Ren Shen,Fu Ling,Shi Chang Pu,Yuan Zhi,Sang Piao Shao,Long Gu,Gui Ban,Dang Gui	人参,茯苓,石菖蒲,远志,桑螵蛸,龙骨,龟板,当归	0.707107
AD86	Shi Chang Pu,Fu Ling,Yuan Zhi,Ren Shen	石菖蒲,茯苓,远志,人参	AD226	Shi Chang Pu,Yuan Zhi	石菖蒲,远志	0.707107
AD89	Gui Jia,Long Gu,Yuan Zhi,Shi Chang Pu	龟甲,龙骨,远志,石菖蒲	AD226	Shi Chang Pu,Yuan Zhi	石菖蒲,远志	0.707107
AD207	Zhu Sha,Rou Gui,Yuan Zhi,Ren Shen,Fu Ling,Mai Dong,Shi Chang Pu,Di Huang	朱砂,肉桂,远志,人参,茯苓,麦冬,石菖蒲,地黄	AD86	Shi Chang Pu,Fu Ling,Yuan Zhi,Ren Shen	石菖蒲,茯苓,远志,人参	0.707107
AD208	Ren Shen,Fu Ling,Shi Chang Pu,Yuan Zhi,Sang Piao Shao,Long Gu,Gui Ban,Dang Gui	人参,茯苓,石菖蒲,远志,桑螵蛸,龙骨,龟板,当归	AD86	Shi Chang Pu,Fu Ling,Yuan Zhi,Ren Shen	石菖蒲,茯苓,远志,人参	0.707107
AD226	Shi Chang Pu,Yuan Zhi	石菖蒲,远志	AD55	Gui Jia,Mu Tong,Yuan Zhi,Shi Chang Pu	龟甲,木通,远志,石菖蒲	0.707107
AD226	Shi Chang Pu,Yuan Zhi	石菖蒲,远志	AD86	Shi Chang Pu,Fu Ling,Yuan Zhi,Ren Shen	石菖蒲,茯苓,远志,人参	0.707107
AD226	Shi Chang Pu,Yuan Zhi	石菖蒲,远志	AD89	Gui Jia,Long Gu,Yuan Zhi,Shi Chang Pu	龟甲,龙骨,远志,石菖蒲	0.707107
AD226	Shi Chang Pu,Yuan Zhi	石菖蒲,远志	AD377	Shi Chang Pu,Dang Gui,Xi Hong Hua,Yuan Zhi	石菖蒲,当归,西红花,远志	0.707107
AD227	Tian Dong,Fu Ling,Shi Chang Pu,Ren Shen,Yuan Zhi,Suan Zao Ren,Huang Qi,Jie Geng,Zhu Sha,Rou Gui	天冬,茯苓,石菖蒲,人参,远志,酸枣仁,黄芪,桔梗,朱砂,肉桂	AD312	Yuan Zhi,Shi Chang Pu,Fu Ling,Ren Shen,Zhu Sha	远志,石菖蒲,茯苓,人参,朱砂	0.707107
AD312	Yuan Zhi,Shi Chang Pu,Fu Ling,Ren Shen,Zhu Sha	远志,石菖蒲,茯苓,人参,朱砂	AD227	Tian Dong,Fu Ling,Shi Chang Pu,Ren Shen,Yuan Zhi,Suan Zao Ren,Huang Qi,Jie Geng,Zhu Sha,Rou Gui	天冬,茯苓,石菖蒲,人参,远志,酸枣仁,黄芪,桔梗,朱砂,肉桂	0.707107
AD377	Shi Chang Pu,Dang Gui,Xi Hong Hua,Yuan Zhi	石菖蒲,当归,西红花,远志	AD226	Shi Chang Pu,Yuan Zhi	石菖蒲,远志	0.707107
AD147	Shu Di Huang,Tian Dong,Mai Dong,Fu Ling,Ren Shen,Yuan Zhi,Fu Shen,Shan Yao,Rou Gui,Zhu Sha,Dang Gui	熟地黄,天冬,麦冬,茯苓,人参,远志,茯神,山药,肉桂,朱砂,当归	AD228	Dan Shen,Tian Dong,Shu Di Huang,Ren Shen,Yuan Zhi,Zhu Sha,Shi Chang Pu,Mai Dong,Fu Ling	丹参,天冬,熟地黄,人参,远志,朱砂,石菖蒲,麦冬,茯苓	0.703526
AD228	Dan Shen,Tian Dong,Shu Di Huang,Ren Shen,Yuan Zhi,Zhu Sha,Shi Chang Pu,Mai Dong,Fu Ling	丹参,天冬,熟地黄,人参,远志,朱砂,石菖蒲,麦冬,茯苓	AD147	Shu Di Huang,Tian Dong,Mai Dong,Fu Ling,Ren Shen,Yuan Zhi,Fu Shen,Shan Yao,Rou Gui,Zhu Sha,Dang Gui	熟地黄,天冬,麦冬,茯苓,人参,远志,茯神,山药,肉桂,朱砂,当归	0.703526
AD13	Yuan Zhi,Shi Chang Pu,Tie Fen,Rou Gui,Huang Qi,Fang Feng,Dang Gui,Ren Shen,Gan Cao,Shu Di Huang,Chuan Xiong,Fu Shen,Du Huo,Zi Shi Ying,Wu Wei Zi,Mai Dong,Ban Xia	远志,石菖蒲,铁粉,肉桂,黄芪,防风,当归,人参,甘草,熟地黄,川芎,茯神,独活,紫石英,五味子,麦冬,半夏	AD25	Zi Shi Ying,Shu Di Huang,Shi Chang Pu,Fu Shen,Dang Gui,Fu Zi,Huang Qi,Yuan Zhi,Chuan Xiong,Rou Gui,Long Chi,Ren Shen	紫石英,熟地黄,石菖蒲,茯神,当归,附子,黄芪,远志,川芎,肉桂,龙齿,人参	0.70014
AD25	Zi Shi Ying,Shu Di Huang,Shi Chang Pu,Fu Shen,Dang Gui,Fu Zi,Huang Qi,Yuan Zhi,Chuan Xiong,Rou Gui,Long Chi,Ren Shen	紫石英,熟地黄,石菖蒲,茯神,当归,附子,黄芪,远志,川芎,肉桂,龙齿,人参	AD13	Yuan Zhi,Shi Chang Pu,Tie Fen,Rou Gui,Huang Qi,Fang Feng,Dang Gui,Ren Shen,Gan Cao,Shu Di Huang,Chuan Xiong,Fu Shen,Du Huo,Zi Shi Ying,Wu Wei Zi,Mai Dong,Ban Xia	远志,石菖蒲,铁粉,肉桂,黄芪,防风,当归,人参,甘草,熟地黄,川芎,茯神,独活,紫石英,五味子,麦冬,半夏	0.70014
AD87	Fu Ling,Yuan Zhi,Zhi Gan Cao,Rou Gui,Ren Shen,Bai Shao,Fang Feng,Shu Di Huang,Tie Fen,Huang Qi,Mai Dong	茯苓,远志,炙甘草,肉桂,人参,白芍,防风,熟地黄,铁粉,黄芪,麦冬	AD210	Ren Shen,Bai Zhu,Huang Qi,Zhi Gan Cao,Chen Pi,Rou Gui,Dang Gui,Shu Di Huang,Wu Wei Zi,Fu Ling,Yuan Zhi,Bai Shao	人参,白术,黄芪,炙甘草,陈皮,肉桂,当归,熟地黄,五味子,茯苓,远志,白芍	0.696311
AD147	Shu Di Huang,Tian Dong,Mai Dong,Fu Ling,Ren Shen,Yuan Zhi,Fu Shen,Shan Yao,Rou Gui,Zhu Sha,Dang Gui	熟地黄,天冬,麦冬,茯苓,人参,远志,茯神,山药,肉桂,朱砂,当归	AD150	Yuan Zhi,Shan Yao,Shu Di Huang,Tian Dong,Long Chi,Mai Dong,Wu Wei Zi,Che Qian Zi,Fu Ling,Fu Shen,Di Gu Pi,Rou Gui	远志,山药,熟地黄,天冬,龙齿,麦冬,五味子,车前子,茯苓,茯神,地骨皮,肉桂	0.696311
AD147	Shu Di Huang,Tian Dong,Mai Dong,Fu Ling,Ren Shen,Yuan Zhi,Fu Shen,Shan Yao,Rou Gui,Zhu Sha,Dang Gui	熟地黄,天冬,麦冬,茯苓,人参,远志,茯神,山药,肉桂,朱砂,当归	AD153	Long Chi,Yuan Zhi,Tian Dong,Shu Di Huang,Shan Yao,Fu Shen,Mai Dong,Che Qian Zi,Fu Ling,Rou Gui,Di Gu Pi,Wu Wei Zi	龙齿,远志,天冬,熟地黄,山药,茯神,麦冬,车前子,茯苓,肉桂,地骨皮,五味子	0.696311
AD147	Shu Di Huang,Tian Dong,Mai Dong,Fu Ling,Ren Shen,Yuan Zhi,Fu Shen,Shan Yao,Rou Gui,Zhu Sha,Dang Gui	熟地黄,天冬,麦冬,茯苓,人参,远志,茯神,山药,肉桂,朱砂,当归	AD259	Shan Yao,Yuan Zhi,Shu Di Huang,Tian Dong,Long Chi,Wu Wei Zi,Fu Ling,Mai Dong,Che Qian Zi,Fu Shen,Di Gu Pi,Rou Gui	山药,远志,熟地黄,天冬,龙齿,五味子,茯苓,麦冬,车前子,茯神,地骨皮,肉桂	0.696311
AD150	Yuan Zhi,Shan Yao,Shu Di Huang,Tian Dong,Long Chi,Mai Dong,Wu Wei Zi,Che Qian Zi,Fu Ling,Fu Shen,Di Gu Pi,Rou Gui	远志,山药,熟地黄,天冬,龙齿,麦冬,五味子,车前子,茯苓,茯神,地骨皮,肉桂	AD147	Shu Di Huang,Tian Dong,Mai Dong,Fu Ling,Ren Shen,Yuan Zhi,Fu Shen,Shan Yao,Rou Gui,Zhu Sha,Dang Gui	熟地黄,天冬,麦冬,茯苓,人参,远志,茯神,山药,肉桂,朱砂,当归	0.696311
AD153	Long Chi,Yuan Zhi,Tian Dong,Shu Di Huang,Shan Yao,Fu Shen,Mai Dong,Che Qian Zi,Fu Ling,Rou Gui,Di Gu Pi,Wu Wei Zi	龙齿,远志,天冬,熟地黄,山药,茯神,麦冬,车前子,茯苓,肉桂,地骨皮,五味子	AD147	Shu Di Huang,Tian Dong,Mai Dong,Fu Ling,Ren Shen,Yuan Zhi,Fu Shen,Shan Yao,Rou Gui,Zhu Sha,Dang Gui	熟地黄,天冬,麦冬,茯苓,人参,远志,茯神,山药,肉桂,朱砂,当归	0.696311
AD175	Huang Qi,Dang Shen,Bai Zhu,Dang Gui,Suan Zao Ren,Chen Pi,Long Yan Rou,Mu Xiang,Yuan Zhi,Fu Ling,Gan Cao	黄芪,党参,白术,当归,酸枣仁,陈皮,龙眼肉,木香,远志,茯苓,甘草	AD388	Ren Shen,Huang Qi,Bai Zhu,Gan Cao,Dang Gui,Long Yan Rou,Fu Shen,Suan Zao Ren,Yuan Zhi,Mu Xiang,Sheng Jiang,Da Zao	人参,黄芪,白术,甘草,当归,龙眼肉,茯神,酸枣仁,远志,木香,生姜,大枣	0.696311
AD210	Ren Shen,Bai Zhu,Huang Qi,Zhi Gan Cao,Chen Pi,Rou Gui,Dang Gui,Shu Di Huang,Wu Wei Zi,Fu Ling,Yuan Zhi,Bai Shao	人参,白术,黄芪,炙甘草,陈皮,肉桂,当归,熟地黄,五味子,茯苓,远志,白芍	AD87	Fu Ling,Yuan Zhi,Zhi Gan Cao,Rou Gui,Ren Shen,Bai Shao,Fang Feng,Shu Di Huang,Tie Fen,Huang Qi,Mai Dong	茯苓,远志,炙甘草,肉桂,人参,白芍,防风,熟地黄,铁粉,黄芪,麦冬	0.696311
AD259	Shan Yao,Yuan Zhi,Shu Di Huang,Tian Dong,Long Chi,Wu Wei Zi,Fu Ling,Mai Dong,Che Qian Zi,Fu Shen,Di Gu Pi,Rou Gui	山药,远志,熟地黄,天冬,龙齿,五味子,茯苓,麦冬,车前子,茯神,地骨皮,肉桂	AD147	Shu Di Huang,Tian Dong,Mai Dong,Fu Ling,Ren Shen,Yuan Zhi,Fu Shen,Shan Yao,Rou Gui,Zhu Sha,Dang Gui	熟地黄,天冬,麦冬,茯苓,人参,远志,茯神,山药,肉桂,朱砂,当归	0.696311
AD319	Dang Gui,Di Huang,Bai Shao,Suan Zao Ren,Shi Chang Pu,Yuan Zhi,Ren Shen,Fu Shen,Bai Zhu,Gan Cao,Long Yan Rou	当归,地黄,白芍,酸枣仁,石菖蒲,远志,人参,茯神,白术,甘草,龙眼肉	AD388	Ren Shen,Huang Qi,Bai Zhu,Gan Cao,Dang Gui,Long Yan Rou,Fu Shen,Suan Zao Ren,Yuan Zhi,Mu Xiang,Sheng Jiang,Da Zao	人参,黄芪,白术,甘草,当归,龙眼肉,茯神,酸枣仁,远志,木香,生姜,大枣	0.696311
AD388	Ren Shen,Huang Qi,Bai Zhu,Gan Cao,Dang Gui,Long Yan Rou,Fu Shen,Suan Zao Ren,Yuan Zhi,Mu Xiang,Sheng Jiang,Da Zao	人参,黄芪,白术,甘草,当归,龙眼肉,茯神,酸枣仁,远志,木香,生姜,大枣	AD175	Huang Qi,Dang Shen,Bai Zhu,Dang Gui,Suan Zao Ren,Chen Pi,Long Yan Rou,Mu Xiang,Yuan Zhi,Fu Ling,Gan Cao	黄芪,党参,白术,当归,酸枣仁,陈皮,龙眼肉,木香,远志,茯苓,甘草	0.696311
AD388	Ren Shen,Huang Qi,Bai Zhu,Gan Cao,Dang Gui,Long Yan Rou,Fu Shen,Suan Zao Ren,Yuan Zhi,Mu Xiang,Sheng Jiang,Da Zao	人参,黄芪,白术,甘草,当归,龙眼肉,茯神,酸枣仁,远志,木香,生姜,大枣	AD319	Dang Gui,Di Huang,Bai Shao,Suan Zao Ren,Shi Chang Pu,Yuan Zhi,Ren Shen,Fu Shen,Bai Zhu,Gan Cao,Long Yan Rou	当归,地黄,白芍,酸枣仁,石菖蒲,远志,人参,茯神,白术,甘草,龙眼肉	0.696311
AD25	Zi Shi Ying,Shu Di Huang,Shi Chang Pu,Fu Shen,Dang Gui,Fu Zi,Huang Qi,Yuan Zhi,Chuan Xiong,Rou Gui,Long Chi,Ren Shen	紫石英,熟地黄,石菖蒲,茯神,当归,附子,黄芪,远志,川芎,肉桂,龙齿,人参	AD155	Shu Di Huang,Fu Ling,Fu Shen,Ren Shen,Suan Zao Ren,Bai Zi Ren,Zi Shi Ying,Rou Gui,E Jiao,Dang Gui,Huang Qi,Yuan Zhi,Zhu Sha,Long Chi	熟地黄,茯苓,茯神,人参,酸枣仁,柏子仁,紫石英,肉桂,阿胶,当归,黄芪,远志,朱砂,龙齿	0.694365
AD155	Shu Di Huang,Fu Ling,Fu Shen,Ren Shen,Suan Zao Ren,Bai Zi Ren,Zi Shi Ying,Rou Gui,E Jiao,Dang Gui,Huang Qi,Yuan Zhi,Zhu Sha,Long Chi	熟地黄,茯苓,茯神,人参,酸枣仁,柏子仁,紫石英,肉桂,阿胶,当归,黄芪,远志,朱砂,龙齿	AD25	Zi Shi Ying,Shu Di Huang,Shi Chang Pu,Fu Shen,Dang Gui,Fu Zi,Huang Qi,Yuan Zhi,Chuan Xiong,Rou Gui,Long Chi,Ren Shen	紫石英,熟地黄,石菖蒲,茯神,当归,附子,黄芪,远志,川芎,肉桂,龙齿,人参	0.694365
AD174	Shan Yao,Yuan Zhi,Shi Chang Pu,Ba Ji Tian,Rou Cong Rong,Gou Qi Zi,Shu Di Huang,Niu Xi,Shan Zhu Yu,Du Zhong,Fu Ling,Chu Shi Zi,Wu Wei Zi,Da Zao	山药,远志,石菖蒲,巴戟天,肉苁蓉,枸杞子,熟地黄,牛膝,山茱萸,杜仲,茯苓,楮实子,五味子,大枣	AD337	Shu Di Huang,Gou Qi Zi,Chu Shi Zi,Shan Zhu Yu,Du Zhong,Niu Xi,Dan Shen,Yu Jin,Rou Cong Rong,Yuan Zhi,Shi Chang Pu,Xiao Hui Xiang	熟地黄,枸杞子,楮实子,山茱萸,杜仲,牛膝,丹参,郁金,肉苁蓉,远志,石菖蒲,小茴香	0.694365
AD337	Shu Di Huang,Gou Qi Zi,Chu Shi Zi,Shan Zhu Yu,Du Zhong,Niu Xi,Dan Shen,Yu Jin,Rou Cong Rong,Yuan Zhi,Shi Chang Pu,Xiao Hui Xiang	熟地黄,枸杞子,楮实子,山茱萸,杜仲,牛膝,丹参,郁金,肉苁蓉,远志,石菖蒲,小茴香	AD174	Shan Yao,Yuan Zhi,Shi Chang Pu,Ba Ji Tian,Rou Cong Rong,Gou Qi Zi,Shu Di Huang,Niu Xi,Shan Zhu Yu,Du Zhong,Fu Ling,Chu Shi Zi,Wu Wei Zi,Da Zao	山药,远志,石菖蒲,巴戟天,肉苁蓉,枸杞子,熟地黄,牛膝,山茱萸,杜仲,茯苓,楮实子,五味子,大枣	0.694365
AD337	Shu Di Huang,Gou Qi Zi,Chu Shi Zi,Shan Zhu Yu,Du Zhong,Niu Xi,Dan Shen,Yu Jin,Rou Cong Rong,Yuan Zhi,Shi Chang Pu,Xiao Hui Xiang	熟地黄,枸杞子,楮实子,山茱萸,杜仲,牛膝,丹参,郁金,肉苁蓉,远志,石菖蒲,小茴香	AD384	Shan Yao,Niu Xi,Shan Zhu Yu,Fu Ling,Wu Wei Zi,Rou Cong Rong,Shi Chang Pu,Ba Ji Tian,Yuan Zhi,Du Zhong,Chu Shi Zi,Ba Jiao Hui Xiang,Gou Qi Zi,Shu Di Huang	山药,牛膝,山茱萸,茯苓,五味子,肉苁蓉,石菖蒲,巴戟天,远志,杜仲,楮实子,八角茴香,枸杞子,熟地黄	0.694365
AD384	Shan Yao,Niu Xi,Shan Zhu Yu,Fu Ling,Wu Wei Zi,Rou Cong Rong,Shi Chang Pu,Ba Ji Tian,Yuan Zhi,Du Zhong,Chu Shi Zi,Ba Jiao Hui Xiang,Gou Qi Zi,Shu Di Huang	山药,牛膝,山茱萸,茯苓,五味子,肉苁蓉,石菖蒲,巴戟天,远志,杜仲,楮实子,八角茴香,枸杞子,熟地黄	AD337	Shu Di Huang,Gou Qi Zi,Chu Shi Zi,Shan Zhu Yu,Du Zhong,Niu Xi,Dan Shen,Yu Jin,Rou Cong Rong,Yuan Zhi,Shi Chang Pu,Xiao Hui Xiang	熟地黄,枸杞子,楮实子,山茱萸,杜仲,牛膝,丹参,郁金,肉苁蓉,远志,石菖蒲,小茴香	0.694365
AD145	Zhi Huang Qi,Fu Ling,Fu Shen,Ban Xia Qu,Suan Zao Ren,Dang Gui,Bai Zi Ren,Chuan Xiong,Zhi Yuan Zhi,Wu Wei Zi,Ren Shen,Rou Gui,Zhi Gan Cao	炙黄芪,茯苓,茯神,半夏曲,酸枣仁,当归,柏子仁,川芎,炙远志,五味子,人参,肉桂,炙甘草	AD183	Dang Shen,Huang Qi,Dang Gui,Chuan Xiong,Bai Zi Ren,Suan Zao Ren,Wu Wei Zi,Zhu Sha,Yuan Zhi,Ban Xia Qu,Fu Ling,Rou Gui,Zhi Gan Cao	党参,黄芪,当归,川芎,柏子仁,酸枣仁,五味子,朱砂,远志,半夏曲,茯苓,肉桂,炙甘草	0.692308
AD183	Dang Shen,Huang Qi,Dang Gui,Chuan Xiong,Bai Zi Ren,Suan Zao Ren,Wu Wei Zi,Zhu Sha,Yuan Zhi,Ban Xia Qu,Fu Ling,Rou Gui,Zhi Gan Cao	党参,黄芪,当归,川芎,柏子仁,酸枣仁,五味子,朱砂,远志,半夏曲,茯苓,肉桂,炙甘草	AD145	Zhi Huang Qi,Fu Ling,Fu Shen,Ban Xia Qu,Suan Zao Ren,Dang Gui,Bai Zi Ren,Chuan Xiong,Zhi Yuan Zhi,Wu Wei Zi,Ren Shen,Rou Gui,Zhi Gan Cao	炙黄芪,茯苓,茯神,半夏曲,酸枣仁,当归,柏子仁,川芎,炙远志,五味子,人参,肉桂,炙甘草	0.692308
AD174	Shan Yao,Yuan Zhi,Shi Chang Pu,Ba Ji Tian,Rou Cong Rong,Gou Qi Zi,Shu Di Huang,Niu Xi,Shan Zhu Yu,Du Zhong,Fu Ling,Chu Shi Zi,Wu Wei Zi,Da Zao	山药,远志,石菖蒲,巴戟天,肉苁蓉,枸杞子,熟地黄,牛膝,山茱萸,杜仲,茯苓,楮实子,五味子,大枣	AD238	Rou Cong Rong,Tu Si Zi,Shan Yao,Niu Xi,Ba Ji Tian,Du Zhong,Xu Duan,Fu Ling,Gou Qi Zi,Wu Wei Zi,She Chuang Zi,Shan Zhu Yu,Fu Shen,Yuan Zhi,Bai Zi Ren	肉苁蓉,菟丝子,山药,牛膝,巴戟天,杜仲,续断,茯苓,枸杞子,五味子,蛇床子,山茱萸,茯神,远志,柏子仁	0.690066
AD174	Shan Yao,Yuan Zhi,Shi Chang Pu,Ba Ji Tian,Rou Cong Rong,Gou Qi Zi,Shu Di Huang,Niu Xi,Shan Zhu Yu,Du Zhong,Fu Ling,Chu Shi Zi,Wu Wei Zi,Da Zao	山药,远志,石菖蒲,巴戟天,肉苁蓉,枸杞子,熟地黄,牛膝,山茱萸,杜仲,茯苓,楮实子,五味子,大枣	AD250	Wu Wei Zi,Shu Di Huang,Rou Cong Rong,Niu Xi,Tu Si Zi,Ze Xie,Fu Ling,Ba Ji Tian,Chi Shi Zhi,Shan Zhu Yu,Du Zhong,Shan Yao,Shi Gao,Yuan Zhi,Bai Zi Ren	五味子,熟地黄,肉苁蓉,牛膝,菟丝子,泽泻,茯苓,巴戟天,赤石脂,山茱萸,杜仲,山药,石膏,远志,柏子仁	0.690066
AD238	Rou Cong Rong,Tu Si Zi,Shan Yao,Niu Xi,Ba Ji Tian,Du Zhong,Xu Duan,Fu Ling,Gou Qi Zi,Wu Wei Zi,She Chuang Zi,Shan Zhu Yu,Fu Shen,Yuan Zhi,Bai Zi Ren	肉苁蓉,菟丝子,山药,牛膝,巴戟天,杜仲,续断,茯苓,枸杞子,五味子,蛇床子,山茱萸,茯神,远志,柏子仁	AD174	Shan Yao,Yuan Zhi,Shi Chang Pu,Ba Ji Tian,Rou Cong Rong,Gou Qi Zi,Shu Di Huang,Niu Xi,Shan Zhu Yu,Du Zhong,Fu Ling,Chu Shi Zi,Wu Wei Zi,Da Zao	山药,远志,石菖蒲,巴戟天,肉苁蓉,枸杞子,熟地黄,牛膝,山茱萸,杜仲,茯苓,楮实子,五味子,大枣	0.690066
AD238	Rou Cong Rong,Tu Si Zi,Shan Yao,Niu Xi,Ba Ji Tian,Du Zhong,Xu Duan,Fu Ling,Gou Qi Zi,Wu Wei Zi,She Chuang Zi,Shan Zhu Yu,Fu Shen,Yuan Zhi,Bai Zi Ren	肉苁蓉,菟丝子,山药,牛膝,巴戟天,杜仲,续断,茯苓,枸杞子,五味子,蛇床子,山茱萸,茯神,远志,柏子仁	AD384	Shan Yao,Niu Xi,Shan Zhu Yu,Fu Ling,Wu Wei Zi,Rou Cong Rong,Shi Chang Pu,Ba Ji Tian,Yuan Zhi,Du Zhong,Chu Shi Zi,Ba Jiao Hui Xiang,Gou Qi Zi,Shu Di Huang	山药,牛膝,山茱萸,茯苓,五味子,肉苁蓉,石菖蒲,巴戟天,远志,杜仲,楮实子,八角茴香,枸杞子,熟地黄	0.690066
AD250	Wu Wei Zi,Shu Di Huang,Rou Cong Rong,Niu Xi,Tu Si Zi,Ze Xie,Fu Ling,Ba Ji Tian,Chi Shi Zhi,Shan Zhu Yu,Du Zhong,Shan Yao,Shi Gao,Yuan Zhi,Bai Zi Ren	五味子,熟地黄,肉苁蓉,牛膝,菟丝子,泽泻,茯苓,巴戟天,赤石脂,山茱萸,杜仲,山药,石膏,远志,柏子仁	AD174	Shan Yao,Yuan Zhi,Shi Chang Pu,Ba Ji Tian,Rou Cong Rong,Gou Qi Zi,Shu Di Huang,Niu Xi,Shan Zhu Yu,Du Zhong,Fu Ling,Chu Shi Zi,Wu Wei Zi,Da Zao	山药,远志,石菖蒲,巴戟天,肉苁蓉,枸杞子,熟地黄,牛膝,山茱萸,杜仲,茯苓,楮实子,五味子,大枣	0.690066
AD250	Wu Wei Zi,Shu Di Huang,Rou Cong Rong,Niu Xi,Tu Si Zi,Ze Xie,Fu Ling,Ba Ji Tian,Chi Shi Zhi,Shan Zhu Yu,Du Zhong,Shan Yao,Shi Gao,Yuan Zhi,Bai Zi Ren	五味子,熟地黄,肉苁蓉,牛膝,菟丝子,泽泻,茯苓,巴戟天,赤石脂,山茱萸,杜仲,山药,石膏,远志,柏子仁	AD384	Shan Yao,Niu Xi,Shan Zhu Yu,Fu Ling,Wu Wei Zi,Rou Cong Rong,Shi Chang Pu,Ba Ji Tian,Yuan Zhi,Du Zhong,Chu Shi Zi,Ba Jiao Hui Xiang,Gou Qi Zi,Shu Di Huang	山药,牛膝,山茱萸,茯苓,五味子,肉苁蓉,石菖蒲,巴戟天,远志,杜仲,楮实子,八角茴香,枸杞子,熟地黄	0.690066
AD384	Shan Yao,Niu Xi,Shan Zhu Yu,Fu Ling,Wu Wei Zi,Rou Cong Rong,Shi Chang Pu,Ba Ji Tian,Yuan Zhi,Du Zhong,Chu Shi Zi,Ba Jiao Hui Xiang,Gou Qi Zi,Shu Di Huang	山药,牛膝,山茱萸,茯苓,五味子,肉苁蓉,石菖蒲,巴戟天,远志,杜仲,楮实子,八角茴香,枸杞子,熟地黄	AD238	Rou Cong Rong,Tu Si Zi,Shan Yao,Niu Xi,Ba Ji Tian,Du Zhong,Xu Duan,Fu Ling,Gou Qi Zi,Wu Wei Zi,She Chuang Zi,Shan Zhu Yu,Fu Shen,Yuan Zhi,Bai Zi Ren	肉苁蓉,菟丝子,山药,牛膝,巴戟天,杜仲,续断,茯苓,枸杞子,五味子,蛇床子,山茱萸,茯神,远志,柏子仁	0.690066
AD384	Shan Yao,Niu Xi,Shan Zhu Yu,Fu Ling,Wu Wei Zi,Rou Cong Rong,Shi Chang Pu,Ba Ji Tian,Yuan Zhi,Du Zhong,Chu Shi Zi,Ba Jiao Hui Xiang,Gou Qi Zi,Shu Di Huang	山药,牛膝,山茱萸,茯苓,五味子,肉苁蓉,石菖蒲,巴戟天,远志,杜仲,楮实子,八角茴香,枸杞子,熟地黄	AD250	Wu Wei Zi,Shu Di Huang,Rou Cong Rong,Niu Xi,Tu Si Zi,Ze Xie,Fu Ling,Ba Ji Tian,Chi Shi Zhi,Shan Zhu Yu,Du Zhong,Shan Yao,Shi Gao,Yuan Zhi,Bai Zi Ren	五味子,熟地黄,肉苁蓉,牛膝,菟丝子,泽泻,茯苓,巴戟天,赤石脂,山茱萸,杜仲,山药,石膏,远志,柏子仁	0.690066
AD13	Yuan Zhi,Shi Chang Pu,Tie Fen,Rou Gui,Huang Qi,Fang Feng,Dang Gui,Ren Shen,Gan Cao,Shu Di Huang,Chuan Xiong,Fu Shen,Du Huo,Zi Shi Ying,Wu Wei Zi,Mai Dong,Ban Xia	远志,石菖蒲,铁粉,肉桂,黄芪,防风,当归,人参,甘草,熟地黄,川芎,茯神,独活,紫石英,五味子,麦冬,半夏	AD17	Tie Fen,Di Huang,Yuan Zhi,Rou Gui,Huang Qi,Zi Shi Ying,Fang Feng,Dang Gui,Ren Shen,Fu Ling,Gan Cao,Bai Zhu,Qiang Huo,Fu Shen,Mai Dong	铁粉,地黄,远志,肉桂,黄芪,紫石英,防风,当归,人参,茯苓,甘草,白术,羌活,茯神,麦冬	0.688847
AD17	Tie Fen,Di Huang,Yuan Zhi,Rou Gui,Huang Qi,Zi Shi Ying,Fang Feng,Dang Gui,Ren Shen,Fu Ling,Gan Cao,Bai Zhu,Qiang Huo,Fu Shen,Mai Dong	铁粉,地黄,远志,肉桂,黄芪,紫石英,防风,当归,人参,茯苓,甘草,白术,羌活,茯神,麦冬	AD13	Yuan Zhi,Shi Chang Pu,Tie Fen,Rou Gui,Huang Qi,Fang Feng,Dang Gui,Ren Shen,Gan Cao,Shu Di Huang,Chuan Xiong,Fu Shen,Du Huo,Zi Shi Ying,Wu Wei Zi,Mai Dong,Ban Xia	远志,石菖蒲,铁粉,肉桂,黄芪,防风,当归,人参,甘草,熟地黄,川芎,茯神,独活,紫石英,五味子,麦冬,半夏	0.688847
AD68	Chi Shi Zhi,Fu Ling,Fang Feng,Ren Shen,Bai Zhu,Chi Shao,Yuan Zhi,Zi Wan,Rou Gui	赤石脂,茯苓,防风,人参,白术,赤芍,远志,紫菀,肉桂	AD295	Fu Ling,Fu Shen,Ren Shen,Yuan Zhi,Long Gu,Chi Shi Zhi,Gan Jiang,Dang Gui,Bai Zhu,Chi Shao,Rou Gui,Zi Wan,Fang Feng,Zhi Gan Cao,Chuan Wu,Mo Yao,Ru Xiang,An Xi Xiang,She Xiang	茯苓,茯神,人参,远志,龙骨,赤石脂,干姜,当归,白术,赤芍,肉桂,紫菀,防风,炙甘草,川乌,没药,乳香,安息香,麝香	0.688247
AD295	Fu Ling,Fu Shen,Ren Shen,Yuan Zhi,Long Gu,Chi Shi Zhi,Gan Jiang,Dang Gui,Bai Zhu,Chi Shao,Rou Gui,Zi Wan,Fang Feng,Zhi Gan Cao,Chuan Wu,Mo Yao,Ru Xiang,An Xi Xiang,She Xiang	茯苓,茯神,人参,远志,龙骨,赤石脂,干姜,当归,白术,赤芍,肉桂,紫菀,防风,炙甘草,川乌,没药,乳香,安息香,麝香	AD68	Chi Shi Zhi,Fu Ling,Fang Feng,Ren Shen,Bai Zhu,Chi Shao,Yuan Zhi,Zi Wan,Rou Gui	赤石脂,茯苓,防风,人参,白术,赤芍,远志,紫菀,肉桂	0.688247
AD250	Wu Wei Zi,Shu Di Huang,Rou Cong Rong,Niu Xi,Tu Si Zi,Ze Xie,Fu Ling,Ba Ji Tian,Chi Shi Zhi,Shan Zhu Yu,Du Zhong,Shan Yao,Shi Gao,Yuan Zhi,Bai Zi Ren	五味子,熟地黄,肉苁蓉,牛膝,菟丝子,泽泻,茯苓,巴戟天,赤石脂,山茱萸,杜仲,山药,石膏,远志,柏子仁	AD254	Lu Rong,Rou Cong Rong,Tu Si Zi,Ba Ji Tian,Niu Xi,Rou Gui,Zhi Gan Cao,Shan Zhu Yu,Gou Qi Zi,Wu Wei Zi,Gan Jiang,Ren Shen,Chi Shi Zhi,Bai Zi Ren,Ze Xie,Xi Xin,Fu Ling,Yuan Zhi,Zhi Ke,Hou Po,Shu Di Huang,Shi Hu,Shan Yao,Bai Zhu	鹿茸,肉苁蓉,菟丝子,巴戟天,牛膝,肉桂,炙甘草,山茱萸,枸杞子,五味子,干姜,人参,赤石脂,柏子仁,泽泻,细辛,茯苓,远志,枳壳,厚朴,熟地黄,石槲,山药,白术	0.68516
AD254	Lu Rong,Rou Cong Rong,Tu Si Zi,Ba Ji Tian,Niu Xi,Rou Gui,Zhi Gan Cao,Shan Zhu Yu,Gou Qi Zi,Wu Wei Zi,Gan Jiang,Ren Shen,Chi Shi Zhi,Bai Zi Ren,Ze Xie,Xi Xin,Fu Ling,Yuan Zhi,Zhi Ke,Hou Po,Shu Di Huang,Shi Hu,Shan Yao,Bai Zhu	鹿茸,肉苁蓉,菟丝子,巴戟天,牛膝,肉桂,炙甘草,山茱萸,枸杞子,五味子,干姜,人参,赤石脂,柏子仁,泽泻,细辛,茯苓,远志,枳壳,厚朴,熟地黄,石槲,山药,白术	AD250	Wu Wei Zi,Shu Di Huang,Rou Cong Rong,Niu Xi,Tu Si Zi,Ze Xie,Fu Ling,Ba Ji Tian,Chi Shi Zhi,Shan Zhu Yu,Du Zhong,Shan Yao,Shi Gao,Yuan Zhi,Bai Zi Ren	五味子,熟地黄,肉苁蓉,牛膝,菟丝子,泽泻,茯苓,巴戟天,赤石脂,山茱萸,杜仲,山药,石膏,远志,柏子仁	0.68516
AD87	Fu Ling,Yuan Zhi,Zhi Gan Cao,Rou Gui,Ren Shen,Bai Shao,Fang Feng,Shu Di Huang,Tie Fen,Huang Qi,Mai Dong	茯苓,远志,炙甘草,肉桂,人参,白芍,防风,熟地黄,铁粉,黄芪,麦冬	AD148	Fu Ling,Rou Gui,Zhi Gan Cao,Bai Shao,Gan Jiang,Yuan Zhi,Ren Shen	茯苓,肉桂,炙甘草,白芍,干姜,远志,人参	0.683763
AD148	Fu Ling,Rou Gui,Zhi Gan Cao,Bai Shao,Gan Jiang,Yuan Zhi,Ren Shen	茯苓,肉桂,炙甘草,白芍,干姜,远志,人参	AD87	Fu Ling,Yuan Zhi,Zhi Gan Cao,Rou Gui,Ren Shen,Bai Shao,Fang Feng,Shu Di Huang,Tie Fen,Huang Qi,Mai Dong	茯苓,远志,炙甘草,肉桂,人参,白芍,防风,熟地黄,铁粉,黄芪,麦冬	0.683763
AD59	Yuan Zhi,Mai Dong,Ren Shen,Shu Di Huang,Di Yu,Zhi Gan Cao	远志,麦冬,人参,熟地黄,地榆,炙甘草	AD63	Yuan Zhi,Mai Dong,Shi Chang Pu,Shu Di Huang,Shan Yao,Ren Shen,Fu Shen,Zhi Gan Cao,Bai Zhu	远志,麦冬,石菖蒲,熟地黄,山药,人参,茯神,炙甘草,白术	0.680414
AD63	Yuan Zhi,Mai Dong,Shi Chang Pu,Shu Di Huang,Shan Yao,Ren Shen,Fu Shen,Zhi Gan Cao,Bai Zhu	远志,麦冬,石菖蒲,熟地黄,山药,人参,茯神,炙甘草,白术	AD59	Yuan Zhi,Mai Dong,Ren Shen,Shu Di Huang,Di Yu,Zhi Gan Cao	远志,麦冬,人参,熟地黄,地榆,炙甘草	0.680414
AD102	Xi Jiao,Di Huang,Gou Teng,Lian Qiao,Huang Lian,Shi Chang Pu,Mu Dan Pi,Zhi Zi,Jin Yin Hua	犀角,地黄,钩藤,连翘,黄连,石菖蒲,牡丹皮,栀子,金银花	AD108	Shi Chang Pu,Xi Jiao,Lian Qiao,Xuan Shen,Di Huang,Jin Yin Hua	石菖蒲,犀角,连翘,玄参,地黄,金银花	0.680414
AD108	Shi Chang Pu,Xi Jiao,Lian Qiao,Xuan Shen,Di Huang,Jin Yin Hua	石菖蒲,犀角,连翘,玄参,地黄,金银花	AD102	Xi Jiao,Di Huang,Gou Teng,Lian Qiao,Huang Lian,Shi Chang Pu,Mu Dan Pi,Zhi Zi,Jin Yin Hua	犀角,地黄,钩藤,连翘,黄连,石菖蒲,牡丹皮,栀子,金银花	0.680414
AD108	Shi Chang Pu,Xi Jiao,Lian Qiao,Xuan Shen,Di Huang,Jin Yin Hua	石菖蒲,犀角,连翘,玄参,地黄,金银花	AD323	Zhu Sha,Hua Shi,Gan Cao,Xi Jiao,Di Huang,Shi Chang Pu,Yu Jin,Lian Qiao,Jin Yin Hua	朱砂,滑石,甘草,犀角,地黄,石菖蒲,郁金,连翘,金银花	0.680414
AD215	Fu Shen,Fu Ling,Yuan Zhi,Ren Shen,Shi Chang Pu,Long Chi	茯神,茯苓,远志,人参,石菖蒲,龙齿	AD232	Ren Shen,Mai Dong,Fu Shen,Long Chi,Yuan Zhi,Huang Qi,Shi Chang Pu,Chi Shi Zhi,Shu Di Huang	人参,麦冬,茯神,龙齿,远志,黄芪,石菖蒲,赤石脂,熟地黄	0.680414
AD232	Ren Shen,Mai Dong,Fu Shen,Long Chi,Yuan Zhi,Huang Qi,Shi Chang Pu,Chi Shi Zhi,Shu Di Huang	人参,麦冬,茯神,龙齿,远志,黄芪,石菖蒲,赤石脂,熟地黄	AD215	Fu Shen,Fu Ling,Yuan Zhi,Ren Shen,Shi Chang Pu,Long Chi	茯神,茯苓,远志,人参,石菖蒲,龙齿	0.680414
AD323	Zhu Sha,Hua Shi,Gan Cao,Xi Jiao,Di Huang,Shi Chang Pu,Yu Jin,Lian Qiao,Jin Yin Hua	朱砂,滑石,甘草,犀角,地黄,石菖蒲,郁金,连翘,金银花	AD108	Shi Chang Pu,Xi Jiao,Lian Qiao,Xuan Shen,Di Huang,Jin Yin Hua	石菖蒲,犀角,连翘,玄参,地黄,金银花	0.680414
AD137	Tian Dong,Huang Qi,Shu Di Huang,Dang Gui,Mai Dong,Ren Shen,Di Huang,Shan Yao,Fu Shen,Wu Wei Zi,Yuan Zhi	天冬,黄芪,熟地黄,当归,麦冬,人参,地黄,山药,茯神,五味子,远志	AD191	Long Chi,Dang Shen,Tian Dong,Mai Dong,Bai Shao,Gui Jia,Shu Di Huang,Dang Gui,Shan Yao,Jiu Jie Chang Pu,Fu Shen,Wu Wei Zi,Yi Zhi,Yuan Zhi,Suan Zao Ren,Huang Qi	龙齿,党参,天冬,麦冬,白芍,龟甲,熟地黄,当归,山药,九节菖蒲,茯神,五味子,益智,远志,酸枣仁,黄芪	0.678401
AD191	Long Chi,Dang Shen,Tian Dong,Mai Dong,Bai Shao,Gui Jia,Shu Di Huang,Dang Gui,Shan Yao,Jiu Jie Chang Pu,Fu Shen,Wu Wei Zi,Yi Zhi,Yuan Zhi,Suan Zao Ren,Huang Qi	龙齿,党参,天冬,麦冬,白芍,龟甲,熟地黄,当归,山药,九节菖蒲,茯神,五味子,益智,远志,酸枣仁,黄芪	AD137	Tian Dong,Huang Qi,Shu Di Huang,Dang Gui,Mai Dong,Ren Shen,Di Huang,Shan Yao,Fu Shen,Wu Wei Zi,Yuan Zhi	天冬,黄芪,熟地黄,当归,麦冬,人参,地黄,山药,茯神,五味子,远志	0.678401
AD56	Yuan Zhi,Huang Lian,Shi Chang Pu,Fu Ling,Ren Shen	远志,黄连,石菖蒲,茯苓,人参	AD58	Fu Ling,Rou Gui,Yuan Zhi,Ren Shen,Tian Dong,Shi Chang Pu,Di Gu Pi	茯苓,肉桂,远志,人参,天冬,石菖蒲,地骨皮	0.676123
AD56	Yuan Zhi,Huang Lian,Shi Chang Pu,Fu Ling,Ren Shen	远志,黄连,石菖蒲,茯苓,人参	AD307	Ba Ji Tian,Shi Chang Pu,Di Gu Pi,Fu Ling,Yuan Zhi,Fu Shen,Ren Shen	巴戟天,石菖蒲,地骨皮,茯苓,远志,茯神,人参	0.676123
AD58	Fu Ling,Rou Gui,Yuan Zhi,Ren Shen,Tian Dong,Shi Chang Pu,Di Gu Pi	茯苓,肉桂,远志,人参,天冬,石菖蒲,地骨皮	AD56	Yuan Zhi,Huang Lian,Shi Chang Pu,Fu Ling,Ren Shen	远志,黄连,石菖蒲,茯苓,人参	0.676123
AD58	Fu Ling,Rou Gui,Yuan Zhi,Ren Shen,Tian Dong,Shi Chang Pu,Di Gu Pi	茯苓,肉桂,远志,人参,天冬,石菖蒲,地骨皮	AD287	Shi Chang Pu,Fu Ling,Fu Shen,Ren Shen,Yuan Zhi	石菖蒲,茯苓,茯神,人参,远志	0.676123
AD58	Fu Ling,Rou Gui,Yuan Zhi,Ren Shen,Tian Dong,Shi Chang Pu,Di Gu Pi	茯苓,肉桂,远志,人参,天冬,石菖蒲,地骨皮	AD312	Yuan Zhi,Shi Chang Pu,Fu Ling,Ren Shen,Zhu Sha	远志,石菖蒲,茯苓,人参,朱砂	0.676123
AD233	Fu Shen,Shu Di Huang,Ren Shen,Long Gu,Shi Chang Pu,Yuan Zhi,Tian Dong	茯神,熟地黄,人参,龙骨,石菖蒲,远志,天冬	AD287	Shi Chang Pu,Fu Ling,Fu Shen,Ren Shen,Yuan Zhi	石菖蒲,茯苓,茯神,人参,远志	0.676123
AD233	Fu Shen,Shu Di Huang,Ren Shen,Long Gu,Shi Chang Pu,Yuan Zhi,Tian Dong	茯神,熟地黄,人参,龙骨,石菖蒲,远志,天冬	AD314	Fu Shen,Tian Dong,Di Huang,Ren Shen,Yuan Zhi	茯神,天冬,地黄,人参,远志	0.676123
AD238	Rou Cong Rong,Tu Si Zi,Shan Yao,Niu Xi,Ba Ji Tian,Du Zhong,Xu Duan,Fu Ling,Gou Qi Zi,Wu Wei Zi,She Chuang Zi,Shan Zhu Yu,Fu Shen,Yuan Zhi,Bai Zi Ren	肉苁蓉,菟丝子,山药,牛膝,巴戟天,杜仲,续断,茯苓,枸杞子,五味子,蛇床子,山茱萸,茯神,远志,柏子仁	AD253	Shan Yao,Rou Cong Rong,Niu Xi,Tu Si Zi,Wu Wei Zi,Du Zhong,Ze Xie,Shu Di Huang,Fu Shen,Ren Shen,Shan Zhu Yu,Rou Gui,Ba Ji Tian,Shi Hu,Lu Rong,She Chuang Zi,Yuan Zhi,Xu Duan,Fu Pen Zi,Tian Xiong,Zhi Gan Cao	山药,肉苁蓉,牛膝,菟丝子,五味子,杜仲,泽泻,熟地黄,茯神,人参,山茱萸,肉桂,巴戟天,石槲,鹿茸,蛇床子,远志,续断,覆盆子,天雄,炙甘草	0.676123
AD245	Yuan Zhi,Mu Li,Fu Ling,Ren Shen,Gan Jiang,Zhu Sha,Rou Cong Rong	远志,牡蛎,茯苓,人参,干姜,朱砂,肉苁蓉	AD312	Yuan Zhi,Shi Chang Pu,Fu Ling,Ren Shen,Zhu Sha	远志,石菖蒲,茯苓,人参,朱砂	0.676123
AD253	Shan Yao,Rou Cong Rong,Niu Xi,Tu Si Zi,Wu Wei Zi,Du Zhong,Ze Xie,Shu Di Huang,Fu Shen,Ren Shen,Shan Zhu Yu,Rou Gui,Ba Ji Tian,Shi Hu,Lu Rong,She Chuang Zi,Yuan Zhi,Xu Duan,Fu Pen Zi,Tian Xiong,Zhi Gan Cao	山药,肉苁蓉,牛膝,菟丝子,五味子,杜仲,泽泻,熟地黄,茯神,人参,山茱萸,肉桂,巴戟天,石槲,鹿茸,蛇床子,远志,续断,覆盆子,天雄,炙甘草	AD238	Rou Cong Rong,Tu Si Zi,Shan Yao,Niu Xi,Ba Ji Tian,Du Zhong,Xu Duan,Fu Ling,Gou Qi Zi,Wu Wei Zi,She Chuang Zi,Shan Zhu Yu,Fu Shen,Yuan Zhi,Bai Zi Ren	肉苁蓉,菟丝子,山药,牛膝,巴戟天,杜仲,续断,茯苓,枸杞子,五味子,蛇床子,山茱萸,茯神,远志,柏子仁	0.676123
AD287	Shi Chang Pu,Fu Ling,Fu Shen,Ren Shen,Yuan Zhi	石菖蒲,茯苓,茯神,人参,远志	AD58	Fu Ling,Rou Gui,Yuan Zhi,Ren Shen,Tian Dong,Shi Chang Pu,Di Gu Pi	茯苓,肉桂,远志,人参,天冬,石菖蒲,地骨皮	0.676123
AD287	Shi Chang Pu,Fu Ling,Fu Shen,Ren Shen,Yuan Zhi	石菖蒲,茯苓,茯神,人参,远志	AD233	Fu Shen,Shu Di Huang,Ren Shen,Long Gu,Shi Chang Pu,Yuan Zhi,Tian Dong	茯神,熟地黄,人参,龙骨,石菖蒲,远志,天冬	0.676123
AD307	Ba Ji Tian,Shi Chang Pu,Di Gu Pi,Fu Ling,Yuan Zhi,Fu Shen,Ren Shen	巴戟天,石菖蒲,地骨皮,茯苓,远志,茯神,人参	AD56	Yuan Zhi,Huang Lian,Shi Chang Pu,Fu Ling,Ren Shen	远志,黄连,石菖蒲,茯苓,人参	0.676123
AD307	Ba Ji Tian,Shi Chang Pu,Di Gu Pi,Fu Ling,Yuan Zhi,Fu Shen,Ren Shen	巴戟天,石菖蒲,地骨皮,茯苓,远志,茯神,人参	AD312	Yuan Zhi,Shi Chang Pu,Fu Ling,Ren Shen,Zhu Sha	远志,石菖蒲,茯苓,人参,朱砂	0.676123
AD312	Yuan Zhi,Shi Chang Pu,Fu Ling,Ren Shen,Zhu Sha	远志,石菖蒲,茯苓,人参,朱砂	AD58	Fu Ling,Rou Gui,Yuan Zhi,Ren Shen,Tian Dong,Shi Chang Pu,Di Gu Pi	茯苓,肉桂,远志,人参,天冬,石菖蒲,地骨皮	0.676123
AD312	Yuan Zhi,Shi Chang Pu,Fu Ling,Ren Shen,Zhu Sha	远志,石菖蒲,茯苓,人参,朱砂	AD245	Yuan Zhi,Mu Li,Fu Ling,Ren Shen,Gan Jiang,Zhu Sha,Rou Cong Rong	远志,牡蛎,茯苓,人参,干姜,朱砂,肉苁蓉	0.676123
AD312	Yuan Zhi,Shi Chang Pu,Fu Ling,Ren Shen,Zhu Sha	远志,石菖蒲,茯苓,人参,朱砂	AD307	Ba Ji Tian,Shi Chang Pu,Di Gu Pi,Fu Ling,Yuan Zhi,Fu Shen,Ren Shen	巴戟天,石菖蒲,地骨皮,茯苓,远志,茯神,人参	0.676123
AD314	Fu Shen,Tian Dong,Di Huang,Ren Shen,Yuan Zhi	茯神,天冬,地黄,人参,远志	AD233	Fu Shen,Shu Di Huang,Ren Shen,Long Gu,Shi Chang Pu,Yuan Zhi,Tian Dong	茯神,熟地黄,人参,龙骨,石菖蒲,远志,天冬	0.676123
AD56	Yuan Zhi,Huang Lian,Shi Chang Pu,Fu Ling,Ren Shen	远志,黄连,石菖蒲,茯苓,人参	AD224	Ren Shen,Fu Ling,Yuan Zhi,Shi Chang Pu,Suan Zao Ren,Huang Lian,Dang Gui,Bai Zi Ren,Mu Xiang,Di Huang,Zhu Sha	人参,茯苓,远志,石菖蒲,酸枣仁,黄连,当归,柏子仁,木香,地黄,朱砂	0.6742
AD56	Yuan Zhi,Huang Lian,Shi Chang Pu,Fu Ling,Ren Shen	远志,黄连,石菖蒲,茯苓,人参	AD289	Fu Ling,Ren Shen,Yuan Zhi,Shi Chang Pu,Huang Lian,Suan Zao Ren,Bai Zi Ren,Dang Gui,Di Huang,Mu Xiang,Zhu Sha	茯苓,人参,远志,石菖蒲,黄连,酸枣仁,柏子仁,当归,地黄,木香,朱砂	0.6742
AD137	Tian Dong,Huang Qi,Shu Di Huang,Dang Gui,Mai Dong,Ren Shen,Di Huang,Shan Yao,Fu Shen,Wu Wei Zi,Yuan Zhi	天冬,黄芪,熟地黄,当归,麦冬,人参,地黄,山药,茯神,五味子,远志	AD314	Fu Shen,Tian Dong,Di Huang,Ren Shen,Yuan Zhi	茯神,天冬,地黄,人参,远志	0.6742
AD224	Ren Shen,Fu Ling,Yuan Zhi,Shi Chang Pu,Suan Zao Ren,Huang Lian,Dang Gui,Bai Zi Ren,Mu Xiang,Di Huang,Zhu Sha	人参,茯苓,远志,石菖蒲,酸枣仁,黄连,当归,柏子仁,木香,地黄,朱砂	AD56	Yuan Zhi,Huang Lian,Shi Chang Pu,Fu Ling,Ren Shen	远志,黄连,石菖蒲,茯苓,人参	0.6742
AD224	Ren Shen,Fu Ling,Yuan Zhi,Shi Chang Pu,Suan Zao Ren,Huang Lian,Dang Gui,Bai Zi Ren,Mu Xiang,Di Huang,Zhu Sha	人参,茯苓,远志,石菖蒲,酸枣仁,黄连,当归,柏子仁,木香,地黄,朱砂	AD312	Yuan Zhi,Shi Chang Pu,Fu Ling,Ren Shen,Zhu Sha	远志,石菖蒲,茯苓,人参,朱砂	0.6742
AD289	Fu Ling,Ren Shen,Yuan Zhi,Shi Chang Pu,Huang Lian,Suan Zao Ren,Bai Zi Ren,Dang Gui,Di Huang,Mu Xiang,Zhu Sha	茯苓,人参,远志,石菖蒲,黄连,酸枣仁,柏子仁,当归,地黄,木香,朱砂	AD56	Yuan Zhi,Huang Lian,Shi Chang Pu,Fu Ling,Ren Shen	远志,黄连,石菖蒲,茯苓,人参	0.6742
AD289	Fu Ling,Ren Shen,Yuan Zhi,Shi Chang Pu,Huang Lian,Suan Zao Ren,Bai Zi Ren,Dang Gui,Di Huang,Mu Xiang,Zhu Sha	茯苓,人参,远志,石菖蒲,黄连,酸枣仁,柏子仁,当归,地黄,木香,朱砂	AD312	Yuan Zhi,Shi Chang Pu,Fu Ling,Ren Shen,Zhu Sha	远志,石菖蒲,茯苓,人参,朱砂	0.6742
AD312	Yuan Zhi,Shi Chang Pu,Fu Ling,Ren Shen,Zhu Sha	远志,石菖蒲,茯苓,人参,朱砂	AD224	Ren Shen,Fu Ling,Yuan Zhi,Shi Chang Pu,Suan Zao Ren,Huang Lian,Dang Gui,Bai Zi Ren,Mu Xiang,Di Huang,Zhu Sha	人参,茯苓,远志,石菖蒲,酸枣仁,黄连,当归,柏子仁,木香,地黄,朱砂	0.6742
AD312	Yuan Zhi,Shi Chang Pu,Fu Ling,Ren Shen,Zhu Sha	远志,石菖蒲,茯苓,人参,朱砂	AD289	Fu Ling,Ren Shen,Yuan Zhi,Shi Chang Pu,Huang Lian,Suan Zao Ren,Bai Zi Ren,Dang Gui,Di Huang,Mu Xiang,Zhu Sha	茯苓,人参,远志,石菖蒲,黄连,酸枣仁,柏子仁,当归,地黄,木香,朱砂	0.6742
AD314	Fu Shen,Tian Dong,Di Huang,Ren Shen,Yuan Zhi	茯神,天冬,地黄,人参,远志	AD137	Tian Dong,Huang Qi,Shu Di Huang,Dang Gui,Mai Dong,Ren Shen,Di Huang,Shan Yao,Fu Shen,Wu Wei Zi,Yuan Zhi	天冬,黄芪,熟地黄,当归,麦冬,人参,地黄,山药,茯神,五味子,远志	0.6742
AD25	Zi Shi Ying,Shu Di Huang,Shi Chang Pu,Fu Shen,Dang Gui,Fu Zi,Huang Qi,Yuan Zhi,Chuan Xiong,Rou Gui,Long Chi,Ren Shen	紫石英,熟地黄,石菖蒲,茯神,当归,附子,黄芪,远志,川芎,肉桂,龙齿,人参	AD232	Ren Shen,Mai Dong,Fu Shen,Long Chi,Yuan Zhi,Huang Qi,Shi Chang Pu,Chi Shi Zhi,Shu Di Huang	人参,麦冬,茯神,龙齿,远志,黄芪,石菖蒲,赤石脂,熟地黄	0.673575
AD232	Ren Shen,Mai Dong,Fu Shen,Long Chi,Yuan Zhi,Huang Qi,Shi Chang Pu,Chi Shi Zhi,Shu Di Huang	人参,麦冬,茯神,龙齿,远志,黄芪,石菖蒲,赤石脂,熟地黄	AD25	Zi Shi Ying,Shu Di Huang,Shi Chang Pu,Fu Shen,Dang Gui,Fu Zi,Huang Qi,Yuan Zhi,Chuan Xiong,Rou Gui,Long Chi,Ren Shen	紫石英,熟地黄,石菖蒲,茯神,当归,附子,黄芪,远志,川芎,肉桂,龙齿,人参	0.673575
AD32	Huang Lian,Zhu Sha,Dang Gui,Di Huang,Zhi Gan Cao	黄连,朱砂,当归,地黄,炙甘草	AD301	Zhu Sha,Huang Lian,Dang Gui,Gan Cao	朱砂,黄连,当归,甘草	0.67082
AD34	Shi Chang Pu,Yuan Zhi,Ren Shen,Jie Geng,Niu Xi,Rou Gui,Fu Ling,Fu Zi	石菖蒲,远志,人参,桔梗,牛膝,肉桂,茯苓,附子	AD227	Tian Dong,Fu Ling,Shi Chang Pu,Ren Shen,Yuan Zhi,Suan Zao Ren,Huang Qi,Jie Geng,Zhu Sha,Rou Gui	天冬,茯苓,石菖蒲,人参,远志,酸枣仁,黄芪,桔梗,朱砂,肉桂	0.67082
AD70	Fu Ling,Rou Gui,Gan Cao,Zi Shi Ying,Ren Shen,Da Zao,Mai Dong,Chi Xiao Dou	茯苓,肉桂,甘草,紫石英,人参,大枣,麦冬,赤小豆	AD217	Ren Shen,Gan Cao,Bai Shao,Dang Gui,Sheng Jiang,Fu Ling,Rou Gui,Mai Dong,Yuan Zhi,Da Zao	人参,甘草,白芍,当归,生姜,茯苓,肉桂,麦冬,远志,大枣	0.67082
AD86	Shi Chang Pu,Fu Ling,Yuan Zhi,Ren Shen	石菖蒲,茯苓,远志,人参	AD288	Rou Cong Rong,Xu Duan,Yuan Zhi,Shi Chang Pu,Fu Ling	肉苁蓉,续断,远志,石菖蒲,茯苓	0.67082
AD104	Zhu Sha,Hua Shi,Gan Cao,Yu Jin,Huang Lian	朱砂,滑石,甘草,郁金,黄连	AD301	Zhu Sha,Huang Lian,Dang Gui,Gan Cao	朱砂,黄连,当归,甘草	0.67082
AD154	Fu Ling,Fu Shen,Yuan Zhi,Ren Shen,Yi Zhi,Long Gu,Zhu Sha,Gan Cao	茯苓,茯神,远志,人参,益智,龙骨,朱砂,甘草	AD258	Zhu Sha,Yuan Zhi,Ren Shen,Fu Ling,Fu Shen,Gan Cao,Bai Shi Ying,Zi Shi Ying,Shan Yao,Long Chi	朱砂,远志,人参,茯苓,茯神,甘草,白石英,紫石英,山药,龙齿	0.67082
AD156	Dan Shen,Zhu Sha,Yuan Zhi,Fu Shen,Ren Shen,Shi Chang Pu,Shu Di Huang,Tian Dong,Mai Dong,Gan Cao	丹参,朱砂,远志,茯神,人参,石菖蒲,熟地黄,天冬,麦冬,甘草	AD302	Ren Shen,Shi Chang Pu,Yuan Zhi,Fu Shen,Bai Zhu,Mai Dong,Niu Huang,Zhu Sha	人参,石菖蒲,远志,茯神,白术,麦冬,牛黄,朱砂	0.67082
AD207	Zhu Sha,Rou Gui,Yuan Zhi,Ren Shen,Fu Ling,Mai Dong,Shi Chang Pu,Di Huang	朱砂,肉桂,远志,人参,茯苓,麦冬,石菖蒲,地黄	AD227	Tian Dong,Fu Ling,Shi Chang Pu,Ren Shen,Yuan Zhi,Suan Zao Ren,Huang Qi,Jie Geng,Zhu Sha,Rou Gui	天冬,茯苓,石菖蒲,人参,远志,酸枣仁,黄芪,桔梗,朱砂,肉桂	0.67082
AD217	Ren Shen,Gan Cao,Bai Shao,Dang Gui,Sheng Jiang,Fu Ling,Rou Gui,Mai Dong,Yuan Zhi,Da Zao	人参,甘草,白芍,当归,生姜,茯苓,肉桂,麦冬,远志,大枣	AD70	Fu Ling,Rou Gui,Gan Cao,Zi Shi Ying,Ren Shen,Da Zao,Mai Dong,Chi Xiao Dou	茯苓,肉桂,甘草,紫石英,人参,大枣,麦冬,赤小豆	0.67082
AD227	Tian Dong,Fu Ling,Shi Chang Pu,Ren Shen,Yuan Zhi,Suan Zao Ren,Huang Qi,Jie Geng,Zhu Sha,Rou Gui	天冬,茯苓,石菖蒲,人参,远志,酸枣仁,黄芪,桔梗,朱砂,肉桂	AD34	Shi Chang Pu,Yuan Zhi,Ren Shen,Jie Geng,Niu Xi,Rou Gui,Fu Ling,Fu Zi	石菖蒲,远志,人参,桔梗,牛膝,肉桂,茯苓,附子	0.67082
AD227	Tian Dong,Fu Ling,Shi Chang Pu,Ren Shen,Yuan Zhi,Suan Zao Ren,Huang Qi,Jie Geng,Zhu Sha,Rou Gui	天冬,茯苓,石菖蒲,人参,远志,酸枣仁,黄芪,桔梗,朱砂,肉桂	AD207	Zhu Sha,Rou Gui,Yuan Zhi,Ren Shen,Fu Ling,Mai Dong,Shi Chang Pu,Di Huang	朱砂,肉桂,远志,人参,茯苓,麦冬,石菖蒲,地黄	0.67082
AD258	Zhu Sha,Yuan Zhi,Ren Shen,Fu Ling,Fu Shen,Gan Cao,Bai Shi Ying,Zi Shi Ying,Shan Yao,Long Chi	朱砂,远志,人参,茯苓,茯神,甘草,白石英,紫石英,山药,龙齿	AD154	Fu Ling,Fu Shen,Yuan Zhi,Ren Shen,Yi Zhi,Long Gu,Zhu Sha,Gan Cao	茯苓,茯神,远志,人参,益智,龙骨,朱砂,甘草	0.67082
AD288	Rou Cong Rong,Xu Duan,Yuan Zhi,Shi Chang Pu,Fu Ling	肉苁蓉,续断,远志,石菖蒲,茯苓	AD86	Shi Chang Pu,Fu Ling,Yuan Zhi,Ren Shen	石菖蒲,茯苓,远志,人参	0.67082
AD301	Zhu Sha,Huang Lian,Dang Gui,Gan Cao	朱砂,黄连,当归,甘草	AD32	Huang Lian,Zhu Sha,Dang Gui,Di Huang,Zhi Gan Cao	黄连,朱砂,当归,地黄,炙甘草	0.67082
AD301	Zhu Sha,Huang Lian,Dang Gui,Gan Cao	朱砂,黄连,当归,甘草	AD104	Zhu Sha,Hua Shi,Gan Cao,Yu Jin,Huang Lian	朱砂,滑石,甘草,郁金,黄连	0.67082
AD302	Ren Shen,Shi Chang Pu,Yuan Zhi,Fu Shen,Bai Zhu,Mai Dong,Niu Huang,Zhu Sha	人参,石菖蒲,远志,茯神,白术,麦冬,牛黄,朱砂	AD156	Dan Shen,Zhu Sha,Yuan Zhi,Fu Shen,Ren Shen,Shi Chang Pu,Shu Di Huang,Tian Dong,Mai Dong,Gan Cao	丹参,朱砂,远志,茯神,人参,石菖蒲,熟地黄,天冬,麦冬,甘草	0.67082
AD314	Fu Shen,Tian Dong,Di Huang,Ren Shen,Yuan Zhi	茯神,天冬,地黄,人参,远志	AD316	Tian Dong,Yuan Zhi,Fu Ling,Di Huang	天冬,远志,茯苓,地黄	0.67082
AD316	Tian Dong,Yuan Zhi,Fu Ling,Di Huang	天冬,远志,茯苓,地黄	AD314	Fu Shen,Tian Dong,Di Huang,Ren Shen,Yuan Zhi	茯神,天冬,地黄,人参,远志	0.67082
AD10	Bai Shao,Dang Gui,Ren Shen,Fu Ling,Ban Xia,Zhi Zi,Chai Hu,Fu Zi,Suan Zao Ren,Wu Zhu Yu,Huang Lian	白芍,当归,人参,茯苓,半夏,栀子,柴胡,附子,酸枣仁,吴茱萸,黄连	AD92	Ren Shen,Chai Hu,Dang Gui,Bai Shao,Ban Xia,Gan Cao,Suan Zao Ren,Tian Nan Xing,Fu Zi,Shi Chang Pu,Shen Qu,Fu Ling,Yu Jin	人参,柴胡,当归,白芍,半夏,甘草,酸枣仁,天南星,附子,石菖蒲,神曲,茯苓,郁金	0.668994
AD92	Ren Shen,Chai Hu,Dang Gui,Bai Shao,Ban Xia,Gan Cao,Suan Zao Ren,Tian Nan Xing,Fu Zi,Shi Chang Pu,Shen Qu,Fu Ling,Yu Jin	人参,柴胡,当归,白芍,半夏,甘草,酸枣仁,天南星,附子,石菖蒲,神曲,茯苓,郁金	AD10	Bai Shao,Dang Gui,Ren Shen,Fu Ling,Ban Xia,Zhi Zi,Chai Hu,Fu Zi,Suan Zao Ren,Wu Zhu Yu,Huang Lian	白芍,当归,人参,茯苓,半夏,栀子,柴胡,附子,酸枣仁,吴茱萸,黄连	0.668994
AD237	Niu Xi,Bai Shao,Yuan Zhi,Huang Qi,Rou Cong Rong,Du Zhong,Xu Duan,She Chuang Zi,Shan Yao,Tu Si Zi,Fu Ling,Ren Shen,Lu Rong,Ba Ji Tian,Bai Zi Ren,Rou Gui,Wu Wei Zi,Shi Hu	牛膝,白芍,远志,黄芪,肉苁蓉,杜仲,续断,蛇床子,山药,菟丝子,茯苓,人参,鹿茸,巴戟天,柏子仁,肉桂,五味子,石斛	AD253	Shan Yao,Rou Cong Rong,Niu Xi,Tu Si Zi,Wu Wei Zi,Du Zhong,Ze Xie,Shu Di Huang,Fu Shen,Ren Shen,Shan Zhu Yu,Rou Gui,Ba Ji Tian,Shi Hu,Lu Rong,She Chuang Zi,Yuan Zhi,Xu Duan,Fu Pen Zi,Tian Xiong,Zhi Gan Cao	山药,肉苁蓉,牛膝,菟丝子,五味子,杜仲,泽泻,熟地黄,茯神,人参,山茱萸,肉桂,巴戟天,石槲,鹿茸,蛇床子,远志,续断,覆盆子,天雄,炙甘草	0.668648
AD253	Shan Yao,Rou Cong Rong,Niu Xi,Tu Si Zi,Wu Wei Zi,Du Zhong,Ze Xie,Shu Di Huang,Fu Shen,Ren Shen,Shan Zhu Yu,Rou Gui,Ba Ji Tian,Shi Hu,Lu Rong,She Chuang Zi,Yuan Zhi,Xu Duan,Fu Pen Zi,Tian Xiong,Zhi Gan Cao	山药,肉苁蓉,牛膝,菟丝子,五味子,杜仲,泽泻,熟地黄,茯神,人参,山茱萸,肉桂,巴戟天,石槲,鹿茸,蛇床子,远志,续断,覆盆子,天雄,炙甘草	AD237	Niu Xi,Bai Shao,Yuan Zhi,Huang Qi,Rou Cong Rong,Du Zhong,Xu Duan,She Chuang Zi,Shan Yao,Tu Si Zi,Fu Ling,Ren Shen,Lu Rong,Ba Ji Tian,Bai Zi Ren,Rou Gui,Wu Wei Zi,Shi Hu	牛膝,白芍,远志,黄芪,肉苁蓉,杜仲,续断,蛇床子,山药,菟丝子,茯苓,人参,鹿茸,巴戟天,柏子仁,肉桂,五味子,石斛	0.668648
AD34	Shi Chang Pu,Yuan Zhi,Ren Shen,Jie Geng,Niu Xi,Rou Gui,Fu Ling,Fu Zi	石菖蒲,远志,人参,桔梗,牛膝,肉桂,茯苓,附子	AD58	Fu Ling,Rou Gui,Yuan Zhi,Ren Shen,Tian Dong,Shi Chang Pu,Di Gu Pi	茯苓,肉桂,远志,人参,天冬,石菖蒲,地骨皮	0.668153
AD58	Fu Ling,Rou Gui,Yuan Zhi,Ren Shen,Tian Dong,Shi Chang Pu,Di Gu Pi	茯苓,肉桂,远志,人参,天冬,石菖蒲,地骨皮	AD34	Shi Chang Pu,Yuan Zhi,Ren Shen,Jie Geng,Niu Xi,Rou Gui,Fu Ling,Fu Zi	石菖蒲,远志,人参,桔梗,牛膝,肉桂,茯苓,附子	0.668153
AD58	Fu Ling,Rou Gui,Yuan Zhi,Ren Shen,Tian Dong,Shi Chang Pu,Di Gu Pi	茯苓,肉桂,远志,人参,天冬,石菖蒲,地骨皮	AD207	Zhu Sha,Rou Gui,Yuan Zhi,Ren Shen,Fu Ling,Mai Dong,Shi Chang Pu,Di Huang	朱砂,肉桂,远志,人参,茯苓,麦冬,石菖蒲,地黄	0.668153
AD128	Tian Dong,Shu Di Huang,Dan Shen,Fu Ling,Mai Dong,Gan Cao,Yuan Zhi,Ren Shen	天冬,熟地黄,丹参,茯苓,麦冬,甘草,远志,人参	AD297	Shi Long Rui,Long Gu,Fu Ling,Yuan Zhi,Shu Di Huang,Ren Shen,Mai Dong	石龙芮,龙骨,茯苓,远志,熟地黄,人参,麦冬	0.668153
AD207	Zhu Sha,Rou Gui,Yuan Zhi,Ren Shen,Fu Ling,Mai Dong,Shi Chang Pu,Di Huang	朱砂,肉桂,远志,人参,茯苓,麦冬,石菖蒲,地黄	AD58	Fu Ling,Rou Gui,Yuan Zhi,Ren Shen,Tian Dong,Shi Chang Pu,Di Gu Pi	茯苓,肉桂,远志,人参,天冬,石菖蒲,地骨皮	0.668153
AD253	Shan Yao,Rou Cong Rong,Niu Xi,Tu Si Zi,Wu Wei Zi,Du Zhong,Ze Xie,Shu Di Huang,Fu Shen,Ren Shen,Shan Zhu Yu,Rou Gui,Ba Ji Tian,Shi Hu,Lu Rong,She Chuang Zi,Yuan Zhi,Xu Duan,Fu Pen Zi,Tian Xiong,Zhi Gan Cao	山药,肉苁蓉,牛膝,菟丝子,五味子,杜仲,泽泻,熟地黄,茯神,人参,山茱萸,肉桂,巴戟天,石槲,鹿茸,蛇床子,远志,续断,覆盆子,天雄,炙甘草	AD254	Lu Rong,Rou Cong Rong,Tu Si Zi,Ba Ji Tian,Niu Xi,Rou Gui,Zhi Gan Cao,Shan Zhu Yu,Gou Qi Zi,Wu Wei Zi,Gan Jiang,Ren Shen,Chi Shi Zhi,Bai Zi Ren,Ze Xie,Xi Xin,Fu Ling,Yuan Zhi,Zhi Ke,Hou Po,Shu Di Huang,Shi Hu,Shan Yao,Bai Zhu	鹿茸,肉苁蓉,菟丝子,巴戟天,牛膝,肉桂,炙甘草,山茱萸,枸杞子,五味子,干姜,人参,赤石脂,柏子仁,泽泻,细辛,茯苓,远志,枳壳,厚朴,熟地黄,石槲,山药,白术	0.668153
AD254	Lu Rong,Rou Cong Rong,Tu Si Zi,Ba Ji Tian,Niu Xi,Rou Gui,Zhi Gan Cao,Shan Zhu Yu,Gou Qi Zi,Wu Wei Zi,Gan Jiang,Ren Shen,Chi Shi Zhi,Bai Zi Ren,Ze Xie,Xi Xin,Fu Ling,Yuan Zhi,Zhi Ke,Hou Po,Shu Di Huang,Shi Hu,Shan Yao,Bai Zhu	鹿茸,肉苁蓉,菟丝子,巴戟天,牛膝,肉桂,炙甘草,山茱萸,枸杞子,五味子,干姜,人参,赤石脂,柏子仁,泽泻,细辛,茯苓,远志,枳壳,厚朴,熟地黄,石槲,山药,白术	AD253	Shan Yao,Rou Cong Rong,Niu Xi,Tu Si Zi,Wu Wei Zi,Du Zhong,Ze Xie,Shu Di Huang,Fu Shen,Ren Shen,Shan Zhu Yu,Rou Gui,Ba Ji Tian,Shi Hu,Lu Rong,She Chuang Zi,Yuan Zhi,Xu Duan,Fu Pen Zi,Tian Xiong,Zhi Gan Cao	山药,肉苁蓉,牛膝,菟丝子,五味子,杜仲,泽泻,熟地黄,茯神,人参,山茱萸,肉桂,巴戟天,石槲,鹿茸,蛇床子,远志,续断,覆盆子,天雄,炙甘草	0.668153
AD297	Shi Long Rui,Long Gu,Fu Ling,Yuan Zhi,Shu Di Huang,Ren Shen,Mai Dong	石龙芮,龙骨,茯苓,远志,熟地黄,人参,麦冬	AD128	Tian Dong,Shu Di Huang,Dan Shen,Fu Ling,Mai Dong,Gan Cao,Yuan Zhi,Ren Shen	天冬,熟地黄,丹参,茯苓,麦冬,甘草,远志,人参	0.668153
AD147	Shu Di Huang,Tian Dong,Mai Dong,Fu Ling,Ren Shen,Yuan Zhi,Fu Shen,Shan Yao,Rou Gui,Zhu Sha,Dang Gui	熟地黄,天冬,麦冬,茯苓,人参,远志,茯神,山药,肉桂,朱砂,当归	AD156	Dan Shen,Zhu Sha,Yuan Zhi,Fu Shen,Ren Shen,Shi Chang Pu,Shu Di Huang,Tian Dong,Mai Dong,Gan Cao	丹参,朱砂,远志,茯神,人参,石菖蒲,熟地黄,天冬,麦冬,甘草	0.667424
AD156	Dan Shen,Zhu Sha,Yuan Zhi,Fu Shen,Ren Shen,Shi Chang Pu,Shu Di Huang,Tian Dong,Mai Dong,Gan Cao	丹参,朱砂,远志,茯神,人参,石菖蒲,熟地黄,天冬,麦冬,甘草	AD147	Shu Di Huang,Tian Dong,Mai Dong,Fu Ling,Ren Shen,Yuan Zhi,Fu Shen,Shan Yao,Rou Gui,Zhu Sha,Dang Gui	熟地黄,天冬,麦冬,茯苓,人参,远志,茯神,山药,肉桂,朱砂,当归	0.667424
AD224	Ren Shen,Fu Ling,Yuan Zhi,Shi Chang Pu,Suan Zao Ren,Huang Lian,Dang Gui,Bai Zi Ren,Mu Xiang,Di Huang,Zhu Sha	人参,茯苓,远志,石菖蒲,酸枣仁,黄连,当归,柏子仁,木香,地黄,朱砂	AD285	Yuan Zhi,Shi Chang Pu,Huang Lian,Dang Gui,Gou Qi Zi,Suan Zao Ren,Mai Dong,Ju Hua,Di Huang,Ren Shen	远志,石菖蒲,黄连,当归,枸杞子,酸枣仁,麦冬,菊花,地黄,人参	0.667424
AD279	Fu Ling,Fu Shen,Suan Zao Ren,Ren Shen,Huang Qi,Dang Gui,Bai Shao,Yuan Zhi,Gan Cao,Lian Zi	茯苓,茯神,酸枣仁,人参,黄芪,当归,白芍,远志,甘草,莲子	AD319	Dang Gui,Di Huang,Bai Shao,Suan Zao Ren,Shi Chang Pu,Yuan Zhi,Ren Shen,Fu Shen,Bai Zhu,Gan Cao,Long Yan Rou	当归,地黄,白芍,酸枣仁,石菖蒲,远志,人参,茯神,白术,甘草,龙眼肉	0.667424
AD285	Yuan Zhi,Shi Chang Pu,Huang Lian,Dang Gui,Gou Qi Zi,Suan Zao Ren,Mai Dong,Ju Hua,Di Huang,Ren Shen	远志,石菖蒲,黄连,当归,枸杞子,酸枣仁,麦冬,菊花,地黄,人参	AD224	Ren Shen,Fu Ling,Yuan Zhi,Shi Chang Pu,Suan Zao Ren,Huang Lian,Dang Gui,Bai Zi Ren,Mu Xiang,Di Huang,Zhu Sha	人参,茯苓,远志,石菖蒲,酸枣仁,黄连,当归,柏子仁,木香,地黄,朱砂	0.667424
AD285	Yuan Zhi,Shi Chang Pu,Huang Lian,Dang Gui,Gou Qi Zi,Suan Zao Ren,Mai Dong,Ju Hua,Di Huang,Ren Shen	远志,石菖蒲,黄连,当归,枸杞子,酸枣仁,麦冬,菊花,地黄,人参	AD289	Fu Ling,Ren Shen,Yuan Zhi,Shi Chang Pu,Huang Lian,Suan Zao Ren,Bai Zi Ren,Dang Gui,Di Huang,Mu Xiang,Zhu Sha	茯苓,人参,远志,石菖蒲,黄连,酸枣仁,柏子仁,当归,地黄,木香,朱砂	0.667424
AD289	Fu Ling,Ren Shen,Yuan Zhi,Shi Chang Pu,Huang Lian,Suan Zao Ren,Bai Zi Ren,Dang Gui,Di Huang,Mu Xiang,Zhu Sha	茯苓,人参,远志,石菖蒲,黄连,酸枣仁,柏子仁,当归,地黄,木香,朱砂	AD285	Yuan Zhi,Shi Chang Pu,Huang Lian,Dang Gui,Gou Qi Zi,Suan Zao Ren,Mai Dong,Ju Hua,Di Huang,Ren Shen	远志,石菖蒲,黄连,当归,枸杞子,酸枣仁,麦冬,菊花,地黄,人参	0.667424
AD319	Dang Gui,Di Huang,Bai Shao,Suan Zao Ren,Shi Chang Pu,Yuan Zhi,Ren Shen,Fu Shen,Bai Zhu,Gan Cao,Long Yan Rou	当归,地黄,白芍,酸枣仁,石菖蒲,远志,人参,茯神,白术,甘草,龙眼肉	AD279	Fu Ling,Fu Shen,Suan Zao Ren,Ren Shen,Huang Qi,Dang Gui,Bai Shao,Yuan Zhi,Gan Cao,Lian Zi	茯苓,茯神,酸枣仁,人参,黄芪,当归,白芍,远志,甘草,莲子	0.667424
AD219	Ren Shen,Lian Xu,Qian Shi,Shu Di Huang,Shan Yao,Wu Wei Zi,Mai Dong,Suan Zao Ren,Yuan Zhi,Bai Zi Ren,Shi Chang Pu,Dang Gui,Shan Zhu Yu	人参,莲须,芡实,熟地黄,山药,五味子,麦冬,酸枣仁,远志,柏子仁,石菖蒲,当归,山茱萸	AD296	Yuan Zhi,Shi Chang Pu,Fu Ling,Shu Di Huang,Ren Shen,Bai Zi Ren,Du Zhong,Mai Dong,Zhi Huang Qi,Wu Wei Zi,Ze Xie,Shan Yao,Suan Zao Ren,Rou Gui	远志,石菖蒲,茯苓,熟地黄,人参,柏子仁,杜仲,麦冬,炙黄芪,五味子,泽泻,山药,酸枣仁,肉桂	0.667124
AD296	Yuan Zhi,Shi Chang Pu,Fu Ling,Shu Di Huang,Ren Shen,Bai Zi Ren,Du Zhong,Mai Dong,Zhi Huang Qi,Wu Wei Zi,Ze Xie,Shan Yao,Suan Zao Ren,Rou Gui	远志,石菖蒲,茯苓,熟地黄,人参,柏子仁,杜仲,麦冬,炙黄芪,五味子,泽泻,山药,酸枣仁,肉桂	AD219	Ren Shen,Lian Xu,Qian Shi,Shu Di Huang,Shan Yao,Wu Wei Zi,Mai Dong,Suan Zao Ren,Yuan Zhi,Bai Zi Ren,Shi Chang Pu,Dang Gui,Shan Zhu Yu	人参,莲须,芡实,熟地黄,山药,五味子,麦冬,酸枣仁,远志,柏子仁,石菖蒲,当归,山茱萸	0.667124
AD6	Shan Yao,Ren Shen,Fu Ling,Fu Shen,Bai Zhu,Bai Shao,Shu Di Huang,Dang Gui,Huang Qi,Chuan Xiong,Gan Cao,Shi Chang Pu	山药,人参,茯苓,茯神,白术,白芍,熟地黄,当归,黄芪,川芎,甘草,石菖蒲	AD31	Ren Shen,Huang Qi,Chen Pi,Bai Shao,Dang Gui,Gan Cao,Fu Ling,Wu Wei Zi,Yuan Zhi,Bai Zhu,Rou Gui,Shu Di Huang	人参,黄芪,陈皮,白芍,当归,甘草,茯苓,五味子,远志,白术,肉桂,熟地黄	0.666667
AD6	Shan Yao,Ren Shen,Fu Ling,Fu Shen,Bai Zhu,Bai Shao,Shu Di Huang,Dang Gui,Huang Qi,Chuan Xiong,Gan Cao,Shi Chang Pu	山药,人参,茯苓,茯神,白术,白芍,熟地黄,当归,黄芪,川芎,甘草,石菖蒲	AD218	Ren Shen,Bai Zhu,Fu Ling,Chen Pi,Gan Cao,Shu Di Huang,Dang Gui,Bai Shao,Huang Qi,Rou Gui,Yuan Zhi,Wu Wei Zi	人参,白术,茯苓,陈皮,甘草,熟地黄,当归,白芍,黄芪,肉桂,远志,五味子	0.666667
AD18	Fu Shen,Shi Chang Pu,Yuan Zhi,Fu Ling,Ren Shen,Niu Huang	茯神,石菖蒲,远志,茯苓,人参,牛黄	AD149	Shi Chang Pu,Di Gu Pi,Fu Shen,Yuan Zhi,Ren Shen,Ba Ji Tian	石菖蒲,地骨皮,茯神,远志,人参,巴戟天	0.666667
AD31	Ren Shen,Huang Qi,Chen Pi,Bai Shao,Dang Gui,Gan Cao,Fu Ling,Wu Wei Zi,Yuan Zhi,Bai Zhu,Rou Gui,Shu Di Huang	人参,黄芪,陈皮,白芍,当归,甘草,茯苓,五味子,远志,白术,肉桂,熟地黄	AD6	Shan Yao,Ren Shen,Fu Ling,Fu Shen,Bai Zhu,Bai Shao,Shu Di Huang,Dang Gui,Huang Qi,Chuan Xiong,Gan Cao,Shi Chang Pu	山药,人参,茯苓,茯神,白术,白芍,熟地黄,当归,黄芪,川芎,甘草,石菖蒲	0.666667
AD63	Yuan Zhi,Mai Dong,Shi Chang Pu,Shu Di Huang,Shan Yao,Ren Shen,Fu Shen,Zhi Gan Cao,Bai Zhu	远志,麦冬,石菖蒲,熟地黄,山药,人参,茯神,炙甘草,白术	AD232	Ren Shen,Mai Dong,Fu Shen,Long Chi,Yuan Zhi,Huang Qi,Shi Chang Pu,Chi Shi Zhi,Shu Di Huang	人参,麦冬,茯神,龙齿,远志,黄芪,石菖蒲,赤石脂,熟地黄	0.666667
AD73	Di Huang,Xi Jiao,Mu Dan Pi,Bai Shao,Dang Gui,Hong Hua,Jie Geng,Gan Cao,Chen Pi	地黄,犀角,牡丹皮,白芍,当归,红花,桔梗,甘草,陈皮	AD74	Xi Jiao,Mu Dan Pi,Bai Shao,Di Huang	犀角,牡丹皮,白芍,地黄	0.666667
AD74	Xi Jiao,Mu Dan Pi,Bai Shao,Di Huang	犀角,牡丹皮,白芍,地黄	AD73	Di Huang,Xi Jiao,Mu Dan Pi,Bai Shao,Dang Gui,Hong Hua,Jie Geng,Gan Cao,Chen Pi	地黄,犀角,牡丹皮,白芍,当归,红花,桔梗,甘草,陈皮	0.666667
AD83	Fu Shen,Suan Zao Ren,Yuan Zhi,Shu Di Huang,Mai Dong,Huang Bai,Du Zhong,Di Gu Pi,Gan Cao	茯神,酸枣仁,远志,熟地黄,麦冬,黄柏,杜仲,地骨皮,甘草	AD322	Shu Di Huang,Mai Dong,Suan Zao Ren,Yuan Zhi	熟地黄,麦冬,酸枣仁,远志	0.666667
AD86	Shi Chang Pu,Fu Ling,Yuan Zhi,Ren Shen	石菖蒲,茯苓,远志,人参	AD228	Dan Shen,Tian Dong,Shu Di Huang,Ren Shen,Yuan Zhi,Zhu Sha,Shi Chang Pu,Mai Dong,Fu Ling	丹参,天冬,熟地黄,人参,远志,朱砂,石菖蒲,麦冬,茯苓	0.666667
AD149	Shi Chang Pu,Di Gu Pi,Fu Shen,Yuan Zhi,Ren Shen,Ba Ji Tian	石菖蒲,地骨皮,茯神,远志,人参,巴戟天	AD18	Fu Shen,Shi Chang Pu,Yuan Zhi,Fu Ling,Ren Shen,Niu Huang	茯神,石菖蒲,远志,茯苓,人参,牛黄	0.666667
AD149	Shi Chang Pu,Di Gu Pi,Fu Shen,Yuan Zhi,Ren Shen,Ba Ji Tian	石菖蒲,地骨皮,茯神,远志,人参,巴戟天	AD215	Fu Shen,Fu Ling,Yuan Zhi,Ren Shen,Shi Chang Pu,Long Chi	茯神,茯苓,远志,人参,石菖蒲,龙齿	0.666667
AD152	Shu Di Huang,Shan Zhu Yu,Yuan Zhi,Suan Zao Ren,Bai Zi Ren,Fu Shen,Ren Shen,Shi Chang Pu,Jie Zi	熟地黄,山茱萸,远志,酸枣仁,柏子仁,茯神,人参,石菖蒲,芥子	AD265	Fu Shen,Ren Shen,Zhi Huang Qi,Suan Zao Ren,Shu Di Huang,Yuan Zhi,Wu Wei Zi,Bai Zi Ren,Zhu Sha	茯神,人参,炙黄芪,酸枣仁,熟地黄,远志,五味子,柏子仁,朱砂	0.666667
AD215	Fu Shen,Fu Ling,Yuan Zhi,Ren Shen,Shi Chang Pu,Long Chi	茯神,茯苓,远志,人参,石菖蒲,龙齿	AD149	Shi Chang Pu,Di Gu Pi,Fu Shen,Yuan Zhi,Ren Shen,Ba Ji Tian	石菖蒲,地骨皮,茯神,远志,人参,巴戟天	0.666667
AD218	Ren Shen,Bai Zhu,Fu Ling,Chen Pi,Gan Cao,Shu Di Huang,Dang Gui,Bai Shao,Huang Qi,Rou Gui,Yuan Zhi,Wu Wei Zi	人参,白术,茯苓,陈皮,甘草,熟地黄,当归,白芍,黄芪,肉桂,远志,五味子	AD6	Shan Yao,Ren Shen,Fu Ling,Fu Shen,Bai Zhu,Bai Shao,Shu Di Huang,Dang Gui,Huang Qi,Chuan Xiong,Gan Cao,Shi Chang Pu	山药,人参,茯苓,茯神,白术,白芍,熟地黄,当归,黄芪,川芎,甘草,石菖蒲	0.666667
AD228	Dan Shen,Tian Dong,Shu Di Huang,Ren Shen,Yuan Zhi,Zhu Sha,Shi Chang Pu,Mai Dong,Fu Ling	丹参,天冬,熟地黄,人参,远志,朱砂,石菖蒲,麦冬,茯苓	AD86	Shi Chang Pu,Fu Ling,Yuan Zhi,Ren Shen	石菖蒲,茯苓,远志,人参	0.666667
AD232	Ren Shen,Mai Dong,Fu Shen,Long Chi,Yuan Zhi,Huang Qi,Shi Chang Pu,Chi Shi Zhi,Shu Di Huang	人参,麦冬,茯神,龙齿,远志,黄芪,石菖蒲,赤石脂,熟地黄	AD63	Yuan Zhi,Mai Dong,Shi Chang Pu,Shu Di Huang,Shan Yao,Ren Shen,Fu Shen,Zhi Gan Cao,Bai Zhu	远志,麦冬,石菖蒲,熟地黄,山药,人参,茯神,炙甘草,白术	0.666667
AD265	Fu Shen,Ren Shen,Zhi Huang Qi,Suan Zao Ren,Shu Di Huang,Yuan Zhi,Wu Wei Zi,Bai Zi Ren,Zhu Sha	茯神,人参,炙黄芪,酸枣仁,熟地黄,远志,五味子,柏子仁,朱砂	AD152	Shu Di Huang,Shan Zhu Yu,Yuan Zhi,Suan Zao Ren,Bai Zi Ren,Fu Shen,Ren Shen,Shi Chang Pu,Jie Zi	熟地黄,山茱萸,远志,酸枣仁,柏子仁,茯神,人参,石菖蒲,芥子	0.666667
AD322	Shu Di Huang,Mai Dong,Suan Zao Ren,Yuan Zhi	熟地黄,麦冬,酸枣仁,远志	AD83	Fu Shen,Suan Zao Ren,Yuan Zhi,Shu Di Huang,Mai Dong,Huang Bai,Du Zhong,Di Gu Pi,Gan Cao	茯神,酸枣仁,远志,熟地黄,麦冬,黄柏,杜仲,地骨皮,甘草	0.666667
AD373	Ren Shen,Yuan Zhi,Zi He Che,Shui Zhi,Dan Shen,Shi Chang Pu,Dang Gui,Chuan Xiong,Xi Hong Hua	人参,远志,紫河车,水蛭,丹参,石菖蒲,当归,川芎,西红花	AD377	Shi Chang Pu,Dang Gui,Xi Hong Hua,Yuan Zhi	石菖蒲,当归,西红花,远志	0.666667
AD377	Shi Chang Pu,Dang Gui,Xi Hong Hua,Yuan Zhi	石菖蒲,当归,西红花,远志	AD373	Ren Shen,Yuan Zhi,Zi He Che,Shui Zhi,Dan Shen,Shi Chang Pu,Dang Gui,Chuan Xiong,Xi Hong Hua	人参,远志,紫河车,水蛭,丹参,石菖蒲,当归,川芎,西红花	0.666667
AD133	Yu Zhi Zi,Fu Ling,Gou Qi Zi,Shi Chang Pu,Fu Shen,Bai Zi Ren,Ren Shen,Di Gu Pi,Yuan Zhi,Shan Yao,Huang Jing,Zhu Sha	预知子,茯苓,枸杞子,石菖蒲,茯神,柏子仁,人参,地骨皮,远志,山药,黄精,朱砂	AD307	Ba Ji Tian,Shi Chang Pu,Di Gu Pi,Fu Ling,Yuan Zhi,Fu Shen,Ren Shen	巴戟天,石菖蒲,地骨皮,茯苓,远志,茯神,人参	0.654654
AD148	Fu Ling,Rou Gui,Zhi Gan Cao,Bai Shao,Gan Jiang,Yuan Zhi,Ren Shen	茯苓,肉桂,炙甘草,白芍,干姜,远志,人参	AD210	Ren Shen,Bai Zhu,Huang Qi,Zhi Gan Cao,Chen Pi,Rou Gui,Dang Gui,Shu Di Huang,Wu Wei Zi,Fu Ling,Yuan Zhi,Bai Shao	人参,白术,黄芪,炙甘草,陈皮,肉桂,当归,熟地黄,五味子,茯苓,远志,白芍	0.654654
AD210	Ren Shen,Bai Zhu,Huang Qi,Zhi Gan Cao,Chen Pi,Rou Gui,Dang Gui,Shu Di Huang,Wu Wei Zi,Fu Ling,Yuan Zhi,Bai Shao	人参,白术,黄芪,炙甘草,陈皮,肉桂,当归,熟地黄,五味子,茯苓,远志,白芍	AD148	Fu Ling,Rou Gui,Zhi Gan Cao,Bai Shao,Gan Jiang,Yuan Zhi,Ren Shen	茯苓,肉桂,炙甘草,白芍,干姜,远志,人参	0.654654
AD233	Fu Shen,Shu Di Huang,Ren Shen,Long Gu,Shi Chang Pu,Yuan Zhi,Tian Dong	茯神,熟地黄,人参,龙骨,石菖蒲,远志,天冬	AD300	Fu Shen,Yuan Zhi,Shi Chang Pu	茯神,远志,石菖蒲	0.654654
AD300	Fu Shen,Yuan Zhi,Shi Chang Pu	茯神,远志,石菖蒲	AD233	Fu Shen,Shu Di Huang,Ren Shen,Long Gu,Shi Chang Pu,Yuan Zhi,Tian Dong	茯神,熟地黄,人参,龙骨,石菖蒲,远志,天冬	0.654654
AD300	Fu Shen,Yuan Zhi,Shi Chang Pu	茯神,远志,石菖蒲	AD307	Ba Ji Tian,Shi Chang Pu,Di Gu Pi,Fu Ling,Yuan Zhi,Fu Shen,Ren Shen	巴戟天,石菖蒲,地骨皮,茯苓,远志,茯神,人参	0.654654
AD307	Ba Ji Tian,Shi Chang Pu,Di Gu Pi,Fu Ling,Yuan Zhi,Fu Shen,Ren Shen	巴戟天,石菖蒲,地骨皮,茯苓,远志,茯神,人参	AD133	Yu Zhi Zi,Fu Ling,Gou Qi Zi,Shi Chang Pu,Fu Shen,Bai Zi Ren,Ren Shen,Di Gu Pi,Yuan Zhi,Shan Yao,Huang Jing,Zhu Sha	预知子,茯苓,枸杞子,石菖蒲,茯神,柏子仁,人参,地骨皮,远志,山药,黄精,朱砂	0.654654
AD307	Ba Ji Tian,Shi Chang Pu,Di Gu Pi,Fu Ling,Yuan Zhi,Fu Shen,Ren Shen	巴戟天,石菖蒲,地骨皮,茯苓,远志,茯神,人参	AD300	Fu Shen,Yuan Zhi,Shi Chang Pu	茯神,远志,石菖蒲	0.654654
AD129	Ren Shen,Fu Ling,Gan Cao,Bai Zhu,Chuan Xiong,Dang Gui,Bai Shao,Shu Di Huang,Wei Jiang,Da Zao	人参,茯苓,甘草,白术,川芎,当归,白芍,熟地黄,煨姜,大枣	AD130	Fu Zi,Yuan Zhi,Bai Shao,Dang Gui,Wu Wei Zi,Shu Di Huang,Rou Gui,Fu Ling,Ren Shen,Zhi Huang Qi,Bai Zhu,Chen Pi,Zhi Cao,Wei Jiang,Da Zao	附子,远志,白芍,当归,五味子,熟地黄,肉桂,茯苓,人参,炙黄芪,白术,陈皮,炙草,煨姜,大枣	0.653197
AD130	Fu Zi,Yuan Zhi,Bai Shao,Dang Gui,Wu Wei Zi,Shu Di Huang,Rou Gui,Fu Ling,Ren Shen,Zhi Huang Qi,Bai Zhu,Chen Pi,Zhi Cao,Wei Jiang,Da Zao	附子,远志,白芍,当归,五味子,熟地黄,肉桂,茯苓,人参,炙黄芪,白术,陈皮,炙草,煨姜,大枣	AD129	Ren Shen,Fu Ling,Gan Cao,Bai Zhu,Chuan Xiong,Dang Gui,Bai Shao,Shu Di Huang,Wei Jiang,Da Zao	人参,茯苓,甘草,白术,川芎,当归,白芍,熟地黄,煨姜,大枣	0.653197
AD92	Ren Shen,Chai Hu,Dang Gui,Bai Shao,Ban Xia,Gan Cao,Suan Zao Ren,Tian Nan Xing,Fu Zi,Shi Chang Pu,Shen Qu,Fu Ling,Yu Jin	人参,柴胡,当归,白芍,半夏,甘草,酸枣仁,天南星,附子,石菖蒲,神曲,茯苓,郁金	AD94	Ren Shen,Fu Shen,Ban Xia,Chen Pi,Shen Qu,Gan Cao,Fu Zi,Shi Chang Pu,Suan Zao Ren	人参,茯神,半夏,陈皮,神曲,甘草,附子,石菖蒲,酸枣仁	0.64715
AD94	Ren Shen,Fu Shen,Ban Xia,Chen Pi,Shen Qu,Gan Cao,Fu Zi,Shi Chang Pu,Suan Zao Ren	人参,茯神,半夏,陈皮,神曲,甘草,附子,石菖蒲,酸枣仁	AD92	Ren Shen,Chai Hu,Dang Gui,Bai Shao,Ban Xia,Gan Cao,Suan Zao Ren,Tian Nan Xing,Fu Zi,Shi Chang Pu,Shen Qu,Fu Ling,Yu Jin	人参,柴胡,当归,白芍,半夏,甘草,酸枣仁,天南星,附子,石菖蒲,神曲,茯苓,郁金	0.64715
AD152	Shu Di Huang,Shan Zhu Yu,Yuan Zhi,Suan Zao Ren,Bai Zi Ren,Fu Shen,Ren Shen,Shi Chang Pu,Jie Zi	熟地黄,山茱萸,远志,酸枣仁,柏子仁,茯神,人参,石菖蒲,芥子	AD219	Ren Shen,Lian Xu,Qian Shi,Shu Di Huang,Shan Yao,Wu Wei Zi,Mai Dong,Suan Zao Ren,Yuan Zhi,Bai Zi Ren,Shi Chang Pu,Dang Gui,Shan Zhu Yu	人参,莲须,芡实,熟地黄,山药,五味子,麦冬,酸枣仁,远志,柏子仁,石菖蒲,当归,山茱萸	0.64715
AD219	Ren Shen,Lian Xu,Qian Shi,Shu Di Huang,Shan Yao,Wu Wei Zi,Mai Dong,Suan Zao Ren,Yuan Zhi,Bai Zi Ren,Shi Chang Pu,Dang Gui,Shan Zhu Yu	人参,莲须,芡实,熟地黄,山药,五味子,麦冬,酸枣仁,远志,柏子仁,石菖蒲,当归,山茱萸	AD152	Shu Di Huang,Shan Zhu Yu,Yuan Zhi,Suan Zao Ren,Bai Zi Ren,Fu Shen,Ren Shen,Shi Chang Pu,Jie Zi	熟地黄,山茱萸,远志,酸枣仁,柏子仁,茯神,人参,石菖蒲,芥子	0.64715
AD51	Ren Shen,Zhi Gan Cao,Ban Xia,Long Gu,Yuan Zhi,Mai Dong,Shu Di Huang,Xiao Mai,E Jiao,Shi Gao	人参,炙甘草,半夏,龙骨,远志,麦冬,熟地黄,小麦,阿胶,石膏	AD59	Yuan Zhi,Mai Dong,Ren Shen,Shu Di Huang,Di Yu,Zhi Gan Cao	远志,麦冬,人参,熟地黄,地榆,炙甘草	0.645497
AD59	Yuan Zhi,Mai Dong,Ren Shen,Shu Di Huang,Di Yu,Zhi Gan Cao	远志,麦冬,人参,熟地黄,地榆,炙甘草	AD51	Ren Shen,Zhi Gan Cao,Ban Xia,Long Gu,Yuan Zhi,Mai Dong,Shu Di Huang,Xiao Mai,E Jiao,Shi Gao	人参,炙甘草,半夏,龙骨,远志,麦冬,熟地黄,小麦,阿胶,石膏	0.645497
AD95	Ren Shen,Bai Zhu,Fu Shen,Suan Zao Ren,Mu Xiang,Tian Nan Xing,Jing Jie,Gan Cao,Liang Jiang,Fu Zi,Zhi Ke,Shi Chang Pu	人参,白术,茯神,酸枣仁,木香,天南星,荆芥,甘草,良姜,附子,枳壳,石菖蒲	AD276	Bai Zhu,Fu Shen,Ren Shen,Gan Cao,Mu Xiang	白术,茯神,人参,甘草,木香	0.645497
AD133	Yu Zhi Zi,Fu Ling,Gou Qi Zi,Shi Chang Pu,Fu Shen,Bai Zi Ren,Ren Shen,Di Gu Pi,Yuan Zhi,Shan Yao,Huang Jing,Zhu Sha	预知子,茯苓,枸杞子,石菖蒲,茯神,柏子仁,人参,地骨皮,远志,山药,黄精,朱砂	AD287	Shi Chang Pu,Fu Ling,Fu Shen,Ren Shen,Yuan Zhi	石菖蒲,茯苓,茯神,人参,远志	0.645497
AD133	Yu Zhi Zi,Fu Ling,Gou Qi Zi,Shi Chang Pu,Fu Shen,Bai Zi Ren,Ren Shen,Di Gu Pi,Yuan Zhi,Shan Yao,Huang Jing,Zhu Sha	预知子,茯苓,枸杞子,石菖蒲,茯神,柏子仁,人参,地骨皮,远志,山药,黄精,朱砂	AD312	Yuan Zhi,Shi Chang Pu,Fu Ling,Ren Shen,Zhu Sha	远志,石菖蒲,茯苓,人参,朱砂	0.645497
AD215	Fu Shen,Fu Ling,Yuan Zhi,Ren Shen,Shi Chang Pu,Long Chi	茯神,茯苓,远志,人参,石菖蒲,龙齿	AD258	Zhu Sha,Yuan Zhi,Ren Shen,Fu Ling,Fu Shen,Gan Cao,Bai Shi Ying,Zi Shi Ying,Shan Yao,Long Chi	朱砂,远志,人参,茯苓,茯神,甘草,白石英,紫石英,山药,龙齿	0.645497
AD258	Zhu Sha,Yuan Zhi,Ren Shen,Fu Ling,Fu Shen,Gan Cao,Bai Shi Ying,Zi Shi Ying,Shan Yao,Long Chi	朱砂,远志,人参,茯苓,茯神,甘草,白石英,紫石英,山药,龙齿	AD215	Fu Shen,Fu Ling,Yuan Zhi,Ren Shen,Shi Chang Pu,Long Chi	茯神,茯苓,远志,人参,石菖蒲,龙齿	0.645497
AD264	Ren Shen,Fu Ling,Shi Chang Pu,Yuan Zhi,Long Chi,Suan Zao Ren,Tie Fen,Mai Dong,Zhu Sha,Ru Xiang,She Xiang,Hu Po	人参,茯苓,石菖蒲,远志,龙齿,酸枣仁,铁粉,麦冬,朱砂,乳香,麝香,琥珀	AD312	Yuan Zhi,Shi Chang Pu,Fu Ling,Ren Shen,Zhu Sha	远志,石菖蒲,茯苓,人参,朱砂	0.645497
AD276	Bai Zhu,Fu Shen,Ren Shen,Gan Cao,Mu Xiang	白术,茯神,人参,甘草,木香	AD95	Ren Shen,Bai Zhu,Fu Shen,Suan Zao Ren,Mu Xiang,Tian Nan Xing,Jing Jie,Gan Cao,Liang Jiang,Fu Zi,Zhi Ke,Shi Chang Pu	人参,白术,茯神,酸枣仁,木香,天南星,荆芥,甘草,良姜,附子,枳壳,石菖蒲	0.645497
AD276	Bai Zhu,Fu Shen,Ren Shen,Gan Cao,Mu Xiang	白术,茯神,人参,甘草,木香	AD388	Ren Shen,Huang Qi,Bai Zhu,Gan Cao,Dang Gui,Long Yan Rou,Fu Shen,Suan Zao Ren,Yuan Zhi,Mu Xiang,Sheng Jiang,Da Zao	人参,黄芪,白术,甘草,当归,龙眼肉,茯神,酸枣仁,远志,木香,生姜,大枣	0.645497
AD287	Shi Chang Pu,Fu Ling,Fu Shen,Ren Shen,Yuan Zhi	石菖蒲,茯苓,茯神,人参,远志	AD133	Yu Zhi Zi,Fu Ling,Gou Qi Zi,Shi Chang Pu,Fu Shen,Bai Zi Ren,Ren Shen,Di Gu Pi,Yuan Zhi,Shan Yao,Huang Jing,Zhu Sha	预知子,茯苓,枸杞子,石菖蒲,茯神,柏子仁,人参,地骨皮,远志,山药,黄精,朱砂	0.645497
AD312	Yuan Zhi,Shi Chang Pu,Fu Ling,Ren Shen,Zhu Sha	远志,石菖蒲,茯苓,人参,朱砂	AD133	Yu Zhi Zi,Fu Ling,Gou Qi Zi,Shi Chang Pu,Fu Shen,Bai Zi Ren,Ren Shen,Di Gu Pi,Yuan Zhi,Shan Yao,Huang Jing,Zhu Sha	预知子,茯苓,枸杞子,石菖蒲,茯神,柏子仁,人参,地骨皮,远志,山药,黄精,朱砂	0.645497
AD312	Yuan Zhi,Shi Chang Pu,Fu Ling,Ren Shen,Zhu Sha	远志,石菖蒲,茯苓,人参,朱砂	AD264	Ren Shen,Fu Ling,Shi Chang Pu,Yuan Zhi,Long Chi,Suan Zao Ren,Tie Fen,Mai Dong,Zhu Sha,Ru Xiang,She Xiang,Hu Po	人参,茯苓,石菖蒲,远志,龙齿,酸枣仁,铁粉,麦冬,朱砂,乳香,麝香,琥珀	0.645497
AD349	Hong Shen,Chuan Xiong,Ma Qian Zi,Tu Bie Chong,Dang Gui,San Qi,Gou Qi Zi,Di Long,Quan Xie,Ru Xiang,Mo Yao,Zi He Che,Ji Nei Jin,Xue Jie,Gan Cao	红参,川芎,马钱子,土鳖虫,当归,三七,枸杞子,地龙,全蝎,乳香,没药,紫河车,鸡内金,血竭,甘草	AD380	Ren Shen,Lu Rong,Ma Qian Zi,Di Long,Zi He Che,Gan Cao,Gou Qi Zi,Yi Zhi,Tian Ma,Quan Xie,Ji Nei Jin,Tu Bie Chong,Dang Gui,Chuan Xiong,Yu Jin,Hong Hua	人参,鹿茸,马钱子,地龙,紫河车,甘草,枸杞子,益智,天麻,全蝎,鸡内金,土鳖虫,当归,川芎,郁金,红花	0.645497
AD380	Ren Shen,Lu Rong,Ma Qian Zi,Di Long,Zi He Che,Gan Cao,Gou Qi Zi,Yi Zhi,Tian Ma,Quan Xie,Ji Nei Jin,Tu Bie Chong,Dang Gui,Chuan Xiong,Yu Jin,Hong Hua	人参,鹿茸,马钱子,地龙,紫河车,甘草,枸杞子,益智,天麻,全蝎,鸡内金,土鳖虫,当归,川芎,郁金,红花	AD349	Hong Shen,Chuan Xiong,Ma Qian Zi,Tu Bie Chong,Dang Gui,San Qi,Gou Qi Zi,Di Long,Quan Xie,Ru Xiang,Mo Yao,Zi He Che,Ji Nei Jin,Xue Jie,Gan Cao	红参,川芎,马钱子,土鳖虫,当归,三七,枸杞子,地龙,全蝎,乳香,没药,紫河车,鸡内金,血竭,甘草	0.645497
AD388	Ren Shen,Huang Qi,Bai Zhu,Gan Cao,Dang Gui,Long Yan Rou,Fu Shen,Suan Zao Ren,Yuan Zhi,Mu Xiang,Sheng Jiang,Da Zao	人参,黄芪,白术,甘草,当归,龙眼肉,茯神,酸枣仁,远志,木香,生姜,大枣	AD276	Bai Zhu,Fu Shen,Ren Shen,Gan Cao,Mu Xiang	白术,茯神,人参,甘草,木香	0.645497
AD137	Tian Dong,Huang Qi,Shu Di Huang,Dang Gui,Mai Dong,Ren Shen,Di Huang,Shan Yao,Fu Shen,Wu Wei Zi,Yuan Zhi	天冬,黄芪,熟地黄,当归,麦冬,人参,地黄,山药,茯神,五味子,远志	AD257	Shan Yao,Yuan Zhi,Shu Di Huang,Tian Dong,Fu Shen,Long Chi,Di Gu Pi,Fang Feng,Fu Ling,Mai Dong,Ren Shen,Rou Gui,Wu Wei Zi,Che Qian Zi	山药,远志,熟地黄,天冬,茯神,龙齿,地骨皮,防风,茯苓,麦冬,人参,肉桂,五味子,车前子	0.644658
AD137	Tian Dong,Huang Qi,Shu Di Huang,Dang Gui,Mai Dong,Ren Shen,Di Huang,Shan Yao,Fu Shen,Wu Wei Zi,Yuan Zhi	天冬,黄芪,熟地黄,当归,麦冬,人参,地黄,山药,茯神,五味子,远志	AD298	Yuan Zhi,Shan Yao,Fu Shen,Shu Di Huang,Tian Dong,Che Qian Zi,Wu Wei Zi,Di Gu Pi,Rou Gui,Long Gu,Fang Feng,Mai Dong,Gan Cao,Ren Shen	远志,山药,茯神,熟地黄,天冬,车前子,五味子,地骨皮,肉桂,龙骨,防风,麦冬,甘草,人参	0.644658
AD147	Shu Di Huang,Tian Dong,Mai Dong,Fu Ling,Ren Shen,Yuan Zhi,Fu Shen,Shan Yao,Rou Gui,Zhu Sha,Dang Gui	熟地黄,天冬,麦冬,茯苓,人参,远志,茯神,山药,肉桂,朱砂,当归	AD155	Shu Di Huang,Fu Ling,Fu Shen,Ren Shen,Suan Zao Ren,Bai Zi Ren,Zi Shi Ying,Rou Gui,E Jiao,Dang Gui,Huang Qi,Yuan Zhi,Zhu Sha,Long Chi	熟地黄,茯苓,茯神,人参,酸枣仁,柏子仁,紫石英,肉桂,阿胶,当归,黄芪,远志,朱砂,龙齿	0.644658
AD147	Shu Di Huang,Tian Dong,Mai Dong,Fu Ling,Ren Shen,Yuan Zhi,Fu Shen,Shan Yao,Rou Gui,Zhu Sha,Dang Gui	熟地黄,天冬,麦冬,茯苓,人参,远志,茯神,山药,肉桂,朱砂,当归	AD298	Yuan Zhi,Shan Yao,Fu Shen,Shu Di Huang,Tian Dong,Che Qian Zi,Wu Wei Zi,Di Gu Pi,Rou Gui,Long Gu,Fang Feng,Mai Dong,Gan Cao,Ren Shen	远志,山药,茯神,熟地黄,天冬,车前子,五味子,地骨皮,肉桂,龙骨,防风,麦冬,甘草,人参	0.644658
AD155	Shu Di Huang,Fu Ling,Fu Shen,Ren Shen,Suan Zao Ren,Bai Zi Ren,Zi Shi Ying,Rou Gui,E Jiao,Dang Gui,Huang Qi,Yuan Zhi,Zhu Sha,Long Chi	熟地黄,茯苓,茯神,人参,酸枣仁,柏子仁,紫石英,肉桂,阿胶,当归,黄芪,远志,朱砂,龙齿	AD147	Shu Di Huang,Tian Dong,Mai Dong,Fu Ling,Ren Shen,Yuan Zhi,Fu Shen,Shan Yao,Rou Gui,Zhu Sha,Dang Gui	熟地黄,天冬,麦冬,茯苓,人参,远志,茯神,山药,肉桂,朱砂,当归	0.644658
AD174	Shan Yao,Yuan Zhi,Shi Chang Pu,Ba Ji Tian,Rou Cong Rong,Gou Qi Zi,Shu Di Huang,Niu Xi,Shan Zhu Yu,Du Zhong,Fu Ling,Chu Shi Zi,Wu Wei Zi,Da Zao	山药,远志,石菖蒲,巴戟天,肉苁蓉,枸杞子,熟地黄,牛膝,山茱萸,杜仲,茯苓,楮实子,五味子,大枣	AD346	Shu Di Huang,Shan Zhu Yu,Shan Yao,Gui Jia,Long Gu,He Shou Wu,Gou Qi Zi,Ba Ji Tian,Rou Cong Rong,Shi Chang Pu,Yuan Zhi	熟地黄,山茱萸,山药,龟甲,龙骨,何首乌,枸杞子,巴戟天,肉苁蓉,石菖蒲,远志	0.644658
AD257	Shan Yao,Yuan Zhi,Shu Di Huang,Tian Dong,Fu Shen,Long Chi,Di Gu Pi,Fang Feng,Fu Ling,Mai Dong,Ren Shen,Rou Gui,Wu Wei Zi,Che Qian Zi	山药,远志,熟地黄,天冬,茯神,龙齿,地骨皮,防风,茯苓,麦冬,人参,肉桂,五味子,车前子	AD137	Tian Dong,Huang Qi,Shu Di Huang,Dang Gui,Mai Dong,Ren Shen,Di Huang,Shan Yao,Fu Shen,Wu Wei Zi,Yuan Zhi	天冬,黄芪,熟地黄,当归,麦冬,人参,地黄,山药,茯神,五味子,远志	0.644658
AD298	Yuan Zhi,Shan Yao,Fu Shen,Shu Di Huang,Tian Dong,Che Qian Zi,Wu Wei Zi,Di Gu Pi,Rou Gui,Long Gu,Fang Feng,Mai Dong,Gan Cao,Ren Shen	远志,山药,茯神,熟地黄,天冬,车前子,五味子,地骨皮,肉桂,龙骨,防风,麦冬,甘草,人参	AD137	Tian Dong,Huang Qi,Shu Di Huang,Dang Gui,Mai Dong,Ren Shen,Di Huang,Shan Yao,Fu Shen,Wu Wei Zi,Yuan Zhi	天冬,黄芪,熟地黄,当归,麦冬,人参,地黄,山药,茯神,五味子,远志	0.644658
AD298	Yuan Zhi,Shan Yao,Fu Shen,Shu Di Huang,Tian Dong,Che Qian Zi,Wu Wei Zi,Di Gu Pi,Rou Gui,Long Gu,Fang Feng,Mai Dong,Gan Cao,Ren Shen	远志,山药,茯神,熟地黄,天冬,车前子,五味子,地骨皮,肉桂,龙骨,防风,麦冬,甘草,人参	AD147	Shu Di Huang,Tian Dong,Mai Dong,Fu Ling,Ren Shen,Yuan Zhi,Fu Shen,Shan Yao,Rou Gui,Zhu Sha,Dang Gui	熟地黄,天冬,麦冬,茯苓,人参,远志,茯神,山药,肉桂,朱砂,当归	0.644658
AD346	Shu Di Huang,Shan Zhu Yu,Shan Yao,Gui Jia,Long Gu,He Shou Wu,Gou Qi Zi,Ba Ji Tian,Rou Cong Rong,Shi Chang Pu,Yuan Zhi	熟地黄,山茱萸,山药,龟甲,龙骨,何首乌,枸杞子,巴戟天,肉苁蓉,石菖蒲,远志	AD174	Shan Yao,Yuan Zhi,Shi Chang Pu,Ba Ji Tian,Rou Cong Rong,Gou Qi Zi,Shu Di Huang,Niu Xi,Shan Zhu Yu,Du Zhong,Fu Ling,Chu Shi Zi,Wu Wei Zi,Da Zao	山药,远志,石菖蒲,巴戟天,肉苁蓉,枸杞子,熟地黄,牛膝,山茱萸,杜仲,茯苓,楮实子,五味子,大枣	0.644658
AD346	Shu Di Huang,Shan Zhu Yu,Shan Yao,Gui Jia,Long Gu,He Shou Wu,Gou Qi Zi,Ba Ji Tian,Rou Cong Rong,Shi Chang Pu,Yuan Zhi	熟地黄,山茱萸,山药,龟甲,龙骨,何首乌,枸杞子,巴戟天,肉苁蓉,石菖蒲,远志	AD384	Shan Yao,Niu Xi,Shan Zhu Yu,Fu Ling,Wu Wei Zi,Rou Cong Rong,Shi Chang Pu,Ba Ji Tian,Yuan Zhi,Du Zhong,Chu Shi Zi,Ba Jiao Hui Xiang,Gou Qi Zi,Shu Di Huang	山药,牛膝,山茱萸,茯苓,五味子,肉苁蓉,石菖蒲,巴戟天,远志,杜仲,楮实子,八角茴香,枸杞子,熟地黄	0.644658
AD384	Shan Yao,Niu Xi,Shan Zhu Yu,Fu Ling,Wu Wei Zi,Rou Cong Rong,Shi Chang Pu,Ba Ji Tian,Yuan Zhi,Du Zhong,Chu Shi Zi,Ba Jiao Hui Xiang,Gou Qi Zi,Shu Di Huang	山药,牛膝,山茱萸,茯苓,五味子,肉苁蓉,石菖蒲,巴戟天,远志,杜仲,楮实子,八角茴香,枸杞子,熟地黄	AD346	Shu Di Huang,Shan Zhu Yu,Shan Yao,Gui Jia,Long Gu,He Shou Wu,Gou Qi Zi,Ba Ji Tian,Rou Cong Rong,Shi Chang Pu,Yuan Zhi	熟地黄,山茱萸,山药,龟甲,龙骨,何首乌,枸杞子,巴戟天,肉苁蓉,石菖蒲,远志	0.644658
AD234	Shi Chang Pu,Du Zhong,Shu Di Huang,Fu Ling,Ren Shen,Dan Shen,Fang Feng,Bai Zi Ren,Bai Bu,Yuan Zhi,Wu Wei Zi,Shan Yao,Mai Dong,Rou Gui	石菖蒲,杜仲,熟地黄,茯苓,人参,丹参,防风,柏子仁,百部,远志,五味子,山药,麦冬,肉桂	AD257	Shan Yao,Yuan Zhi,Shu Di Huang,Tian Dong,Fu Shen,Long Chi,Di Gu Pi,Fang Feng,Fu Ling,Mai Dong,Ren Shen,Rou Gui,Wu Wei Zi,Che Qian Zi	山药,远志,熟地黄,天冬,茯神,龙齿,地骨皮,防风,茯苓,麦冬,人参,肉桂,五味子,车前子	0.642857
AD257	Shan Yao,Yuan Zhi,Shu Di Huang,Tian Dong,Fu Shen,Long Chi,Di Gu Pi,Fang Feng,Fu Ling,Mai Dong,Ren Shen,Rou Gui,Wu Wei Zi,Che Qian Zi	山药,远志,熟地黄,天冬,茯神,龙齿,地骨皮,防风,茯苓,麦冬,人参,肉桂,五味子,车前子	AD234	Shi Chang Pu,Du Zhong,Shu Di Huang,Fu Ling,Ren Shen,Dan Shen,Fang Feng,Bai Zi Ren,Bai Bu,Yuan Zhi,Wu Wei Zi,Shan Yao,Mai Dong,Rou Gui	石菖蒲,杜仲,熟地黄,茯苓,人参,丹参,防风,柏子仁,百部,远志,五味子,山药,麦冬,肉桂	0.642857
AD7	Ren Shen,Bai Shao,Dang Gui,Ban Xia,Chai Hu,Suan Zao Ren,Fu Zi,Shi Chang Pu,Liu Shen Qu,Fu Shen,Tian Hua Fen,Bai Zi Ren	人参,白芍,当归,半夏,柴胡,酸枣仁,附子,石菖蒲,六神曲,茯神,天花粉,柏子仁	AD92	Ren Shen,Chai Hu,Dang Gui,Bai Shao,Ban Xia,Gan Cao,Suan Zao Ren,Tian Nan Xing,Fu Zi,Shi Chang Pu,Shen Qu,Fu Ling,Yu Jin	人参,柴胡,当归,白芍,半夏,甘草,酸枣仁,天南星,附子,石菖蒲,神曲,茯苓,郁金	0.640513
AD31	Ren Shen,Huang Qi,Chen Pi,Bai Shao,Dang Gui,Gan Cao,Fu Ling,Wu Wei Zi,Yuan Zhi,Bai Zhu,Rou Gui,Shu Di Huang	人参,黄芪,陈皮,白芍,当归,甘草,茯苓,五味子,远志,白术,肉桂,熟地黄	AD206	Dang Gui,Shu Di Huang,Fu Shen,Yuan Zhi,Suan Zao Ren,Zhi Huang Qi,Ren Shen,Bai Zi Ren,Rou Gui,Bai Shao,Wu Wei Zi,Ju Hong,Gan Cao	当归,熟地黄,茯神,远志,酸枣仁,炙黄芪,人参,柏子仁,肉桂,白芍,五味子,橘红,甘草	0.640513
AD92	Ren Shen,Chai Hu,Dang Gui,Bai Shao,Ban Xia,Gan Cao,Suan Zao Ren,Tian Nan Xing,Fu Zi,Shi Chang Pu,Shen Qu,Fu Ling,Yu Jin	人参,柴胡,当归,白芍,半夏,甘草,酸枣仁,天南星,附子,石菖蒲,神曲,茯苓,郁金	AD7	Ren Shen,Bai Shao,Dang Gui,Ban Xia,Chai Hu,Suan Zao Ren,Fu Zi,Shi Chang Pu,Liu Shen Qu,Fu Shen,Tian Hua Fen,Bai Zi Ren	人参,白芍,当归,半夏,柴胡,酸枣仁,附子,石菖蒲,六神曲,茯神,天花粉,柏子仁	0.640513
AD206	Dang Gui,Shu Di Huang,Fu Shen,Yuan Zhi,Suan Zao Ren,Zhi Huang Qi,Ren Shen,Bai Zi Ren,Rou Gui,Bai Shao,Wu Wei Zi,Ju Hong,Gan Cao	当归,熟地黄,茯神,远志,酸枣仁,炙黄芪,人参,柏子仁,肉桂,白芍,五味子,橘红,甘草	AD31	Ren Shen,Huang Qi,Chen Pi,Bai Shao,Dang Gui,Gan Cao,Fu Ling,Wu Wei Zi,Yuan Zhi,Bai Zhu,Rou Gui,Shu Di Huang	人参,黄芪,陈皮,白芍,当归,甘草,茯苓,五味子,远志,白术,肉桂,熟地黄	0.640513
AD206	Dang Gui,Shu Di Huang,Fu Shen,Yuan Zhi,Suan Zao Ren,Zhi Huang Qi,Ren Shen,Bai Zi Ren,Rou Gui,Bai Shao,Wu Wei Zi,Ju Hong,Gan Cao	当归,熟地黄,茯神,远志,酸枣仁,炙黄芪,人参,柏子仁,肉桂,白芍,五味子,橘红,甘草	AD218	Ren Shen,Bai Zhu,Fu Ling,Chen Pi,Gan Cao,Shu Di Huang,Dang Gui,Bai Shao,Huang Qi,Rou Gui,Yuan Zhi,Wu Wei Zi	人参,白术,茯苓,陈皮,甘草,熟地黄,当归,白芍,黄芪,肉桂,远志,五味子	0.640513
AD218	Ren Shen,Bai Zhu,Fu Ling,Chen Pi,Gan Cao,Shu Di Huang,Dang Gui,Bai Shao,Huang Qi,Rou Gui,Yuan Zhi,Wu Wei Zi	人参,白术,茯苓,陈皮,甘草,熟地黄,当归,白芍,黄芪,肉桂,远志,五味子	AD206	Dang Gui,Shu Di Huang,Fu Shen,Yuan Zhi,Suan Zao Ren,Zhi Huang Qi,Ren Shen,Bai Zi Ren,Rou Gui,Bai Shao,Wu Wei Zi,Ju Hong,Gan Cao	当归,熟地黄,茯神,远志,酸枣仁,炙黄芪,人参,柏子仁,肉桂,白芍,五味子,橘红,甘草	0.640513
AD219	Ren Shen,Lian Xu,Qian Shi,Shu Di Huang,Shan Yao,Wu Wei Zi,Mai Dong,Suan Zao Ren,Yuan Zhi,Bai Zi Ren,Shi Chang Pu,Dang Gui,Shan Zhu Yu	人参,莲须,芡实,熟地黄,山药,五味子,麦冬,酸枣仁,远志,柏子仁,石菖蒲,当归,山茱萸	AD293	Bai Shao,Dang Gui,Ren Shen,Yuan Zhi,Mai Dong,Huang Qin,Shan Yao,Qian Shi,Lian Xu,Suan Zao Ren,Fu Shen,Shi Lian Zi	白芍,当归,人参,远志,麦冬,黄芩,山药,芡实,莲须,酸枣仁,茯神,石莲子	0.640513
AD293	Bai Shao,Dang Gui,Ren Shen,Yuan Zhi,Mai Dong,Huang Qin,Shan Yao,Qian Shi,Lian Xu,Suan Zao Ren,Fu Shen,Shi Lian Zi	白芍,当归,人参,远志,麦冬,黄芩,山药,芡实,莲须,酸枣仁,茯神,石莲子	AD219	Ren Shen,Lian Xu,Qian Shi,Shu Di Huang,Shan Yao,Wu Wei Zi,Mai Dong,Suan Zao Ren,Yuan Zhi,Bai Zi Ren,Shi Chang Pu,Dang Gui,Shan Zhu Yu	人参,莲须,芡实,熟地黄,山药,五味子,麦冬,酸枣仁,远志,柏子仁,石菖蒲,当归,山茱萸	0.640513
AD128	Tian Dong,Shu Di Huang,Dan Shen,Fu Ling,Mai Dong,Gan Cao,Yuan Zhi,Ren Shen	天冬,熟地黄,丹参,茯苓,麦冬,甘草,远志,人参	AD147	Shu Di Huang,Tian Dong,Mai Dong,Fu Ling,Ren Shen,Yuan Zhi,Fu Shen,Shan Yao,Rou Gui,Zhu Sha,Dang Gui	熟地黄,天冬,麦冬,茯苓,人参,远志,茯神,山药,肉桂,朱砂,当归	0.639602
AD147	Shu Di Huang,Tian Dong,Mai Dong,Fu Ling,Ren Shen,Yuan Zhi,Fu Shen,Shan Yao,Rou Gui,Zhu Sha,Dang Gui	熟地黄,天冬,麦冬,茯苓,人参,远志,茯神,山药,肉桂,朱砂,当归	AD128	Tian Dong,Shu Di Huang,Dan Shen,Fu Ling,Mai Dong,Gan Cao,Yuan Zhi,Ren Shen	天冬,熟地黄,丹参,茯苓,麦冬,甘草,远志,人参	0.639602
AD147	Shu Di Huang,Tian Dong,Mai Dong,Fu Ling,Ren Shen,Yuan Zhi,Fu Shen,Shan Yao,Rou Gui,Zhu Sha,Dang Gui	熟地黄,天冬,麦冬,茯苓,人参,远志,茯神,山药,肉桂,朱砂,当归	AD207	Zhu Sha,Rou Gui,Yuan Zhi,Ren Shen,Fu Ling,Mai Dong,Shi Chang Pu,Di Huang	朱砂,肉桂,远志,人参,茯苓,麦冬,石菖蒲,地黄	0.639602
AD159	Bai Zhu,Fu Ling,Huang Qi,Long Yan Rou,Suan Zao Ren,Ren Shen,Mu Xiang,Zhi Gan Cao	白术,茯苓,黄芪,龙眼肉,酸枣仁,人参,木香,炙甘草	AD175	Huang Qi,Dang Shen,Bai Zhu,Dang Gui,Suan Zao Ren,Chen Pi,Long Yan Rou,Mu Xiang,Yuan Zhi,Fu Ling,Gan Cao	黄芪,党参,白术,当归,酸枣仁,陈皮,龙眼肉,木香,远志,茯苓,甘草	0.639602
AD172	Dang Shen,Shu Di Huang,Shan Zhu Yu,Gou Qi Zi,Shan Yao,Dang Gui,Du Zhong,Zhi Gan Cao	党参,熟地黄,山茱萸,枸杞子,山药,当归,杜仲,炙甘草	AD389	Shu Di Huang,Shan Yao,Gou Qi Zi,Zhi Gan Cao,Fu Ling,Shan Zhu Yu,Dang Gui,Bai Shao,Chuan Xiong,Tao Ren,Hong Hua	熟地黄,山药,枸杞子,炙甘草,茯苓,山茱萸,当归,白芍,川芎,桃仁,红花	0.639602
AD175	Huang Qi,Dang Shen,Bai Zhu,Dang Gui,Suan Zao Ren,Chen Pi,Long Yan Rou,Mu Xiang,Yuan Zhi,Fu Ling,Gan Cao	黄芪,党参,白术,当归,酸枣仁,陈皮,龙眼肉,木香,远志,茯苓,甘草	AD159	Bai Zhu,Fu Ling,Huang Qi,Long Yan Rou,Suan Zao Ren,Ren Shen,Mu Xiang,Zhi Gan Cao	白术,茯苓,黄芪,龙眼肉,酸枣仁,人参,木香,炙甘草	0.639602
AD207	Zhu Sha,Rou Gui,Yuan Zhi,Ren Shen,Fu Ling,Mai Dong,Shi Chang Pu,Di Huang	朱砂,肉桂,远志,人参,茯苓,麦冬,石菖蒲,地黄	AD147	Shu Di Huang,Tian Dong,Mai Dong,Fu Ling,Ren Shen,Yuan Zhi,Fu Shen,Shan Yao,Rou Gui,Zhu Sha,Dang Gui	熟地黄,天冬,麦冬,茯苓,人参,远志,茯神,山药,肉桂,朱砂,当归	0.639602
AD207	Zhu Sha,Rou Gui,Yuan Zhi,Ren Shen,Fu Ling,Mai Dong,Shi Chang Pu,Di Huang	朱砂,肉桂,远志,人参,茯苓,麦冬,石菖蒲,地黄	AD224	Ren Shen,Fu Ling,Yuan Zhi,Shi Chang Pu,Suan Zao Ren,Huang Lian,Dang Gui,Bai Zi Ren,Mu Xiang,Di Huang,Zhu Sha	人参,茯苓,远志,石菖蒲,酸枣仁,黄连,当归,柏子仁,木香,地黄,朱砂	0.639602
AD207	Zhu Sha,Rou Gui,Yuan Zhi,Ren Shen,Fu Ling,Mai Dong,Shi Chang Pu,Di Huang	朱砂,肉桂,远志,人参,茯苓,麦冬,石菖蒲,地黄	AD289	Fu Ling,Ren Shen,Yuan Zhi,Shi Chang Pu,Huang Lian,Suan Zao Ren,Bai Zi Ren,Dang Gui,Di Huang,Mu Xiang,Zhu Sha	茯苓,人参,远志,石菖蒲,黄连,酸枣仁,柏子仁,当归,地黄,木香,朱砂	0.639602
AD224	Ren Shen,Fu Ling,Yuan Zhi,Shi Chang Pu,Suan Zao Ren,Huang Lian,Dang Gui,Bai Zi Ren,Mu Xiang,Di Huang,Zhu Sha	人参,茯苓,远志,石菖蒲,酸枣仁,黄连,当归,柏子仁,木香,地黄,朱砂	AD207	Zhu Sha,Rou Gui,Yuan Zhi,Ren Shen,Fu Ling,Mai Dong,Shi Chang Pu,Di Huang	朱砂,肉桂,远志,人参,茯苓,麦冬,石菖蒲,地黄	0.639602
AD224	Ren Shen,Fu Ling,Yuan Zhi,Shi Chang Pu,Suan Zao Ren,Huang Lian,Dang Gui,Bai Zi Ren,Mu Xiang,Di Huang,Zhu Sha	人参,茯苓,远志,石菖蒲,酸枣仁,黄连,当归,柏子仁,木香,地黄,朱砂	AD230	Dang Gui,Ren Shen,Huang Lian,Fu Shen,Yuan Zhi,Zhi Gan Cao,Shi Chang Pu,Zhu Sha	当归,人参,黄连,茯神,远志,炙甘草,石菖蒲,朱砂	0.639602
AD230	Dang Gui,Ren Shen,Huang Lian,Fu Shen,Yuan Zhi,Zhi Gan Cao,Shi Chang Pu,Zhu Sha	当归,人参,黄连,茯神,远志,炙甘草,石菖蒲,朱砂	AD224	Ren Shen,Fu Ling,Yuan Zhi,Shi Chang Pu,Suan Zao Ren,Huang Lian,Dang Gui,Bai Zi Ren,Mu Xiang,Di Huang,Zhu Sha	人参,茯苓,远志,石菖蒲,酸枣仁,黄连,当归,柏子仁,木香,地黄,朱砂	0.639602
AD230	Dang Gui,Ren Shen,Huang Lian,Fu Shen,Yuan Zhi,Zhi Gan Cao,Shi Chang Pu,Zhu Sha	当归,人参,黄连,茯神,远志,炙甘草,石菖蒲,朱砂	AD289	Fu Ling,Ren Shen,Yuan Zhi,Shi Chang Pu,Huang Lian,Suan Zao Ren,Bai Zi Ren,Dang Gui,Di Huang,Mu Xiang,Zhu Sha	茯苓,人参,远志,石菖蒲,黄连,酸枣仁,柏子仁,当归,地黄,木香,朱砂	0.639602
AD289	Fu Ling,Ren Shen,Yuan Zhi,Shi Chang Pu,Huang Lian,Suan Zao Ren,Bai Zi Ren,Dang Gui,Di Huang,Mu Xiang,Zhu Sha	茯苓,人参,远志,石菖蒲,黄连,酸枣仁,柏子仁,当归,地黄,木香,朱砂	AD207	Zhu Sha,Rou Gui,Yuan Zhi,Ren Shen,Fu Ling,Mai Dong,Shi Chang Pu,Di Huang	朱砂,肉桂,远志,人参,茯苓,麦冬,石菖蒲,地黄	0.639602
AD289	Fu Ling,Ren Shen,Yuan Zhi,Shi Chang Pu,Huang Lian,Suan Zao Ren,Bai Zi Ren,Dang Gui,Di Huang,Mu Xiang,Zhu Sha	茯苓,人参,远志,石菖蒲,黄连,酸枣仁,柏子仁,当归,地黄,木香,朱砂	AD230	Dang Gui,Ren Shen,Huang Lian,Fu Shen,Yuan Zhi,Zhi Gan Cao,Shi Chang Pu,Zhu Sha	当归,人参,黄连,茯神,远志,炙甘草,石菖蒲,朱砂	0.639602
AD389	Shu Di Huang,Shan Yao,Gou Qi Zi,Zhi Gan Cao,Fu Ling,Shan Zhu Yu,Dang Gui,Bai Shao,Chuan Xiong,Tao Ren,Hong Hua	熟地黄,山药,枸杞子,炙甘草,茯苓,山茱萸,当归,白芍,川芎,桃仁,红花	AD172	Dang Shen,Shu Di Huang,Shan Zhu Yu,Gou Qi Zi,Shan Yao,Dang Gui,Du Zhong,Zhi Gan Cao	党参,熟地黄,山茱萸,枸杞子,山药,当归,杜仲,炙甘草	0.639602
AD6	Shan Yao,Ren Shen,Fu Ling,Fu Shen,Bai Zhu,Bai Shao,Shu Di Huang,Dang Gui,Huang Qi,Chuan Xiong,Gan Cao,Shi Chang Pu	山药,人参,茯苓,茯神,白术,白芍,熟地黄,当归,黄芪,川芎,甘草,石菖蒲	AD279	Fu Ling,Fu Shen,Suan Zao Ren,Ren Shen,Huang Qi,Dang Gui,Bai Shao,Yuan Zhi,Gan Cao,Lian Zi	茯苓,茯神,酸枣仁,人参,黄芪,当归,白芍,远志,甘草,莲子	0.63901
AD31	Ren Shen,Huang Qi,Chen Pi,Bai Shao,Dang Gui,Gan Cao,Fu Ling,Wu Wei Zi,Yuan Zhi,Bai Zhu,Rou Gui,Shu Di Huang	人参,黄芪,陈皮,白芍,当归,甘草,茯苓,五味子,远志,白术,肉桂,熟地黄	AD129	Ren Shen,Fu Ling,Gan Cao,Bai Zhu,Chuan Xiong,Dang Gui,Bai Shao,Shu Di Huang,Wei Jiang,Da Zao	人参,茯苓,甘草,白术,川芎,当归,白芍,熟地黄,煨姜,大枣	0.63901
AD31	Ren Shen,Huang Qi,Chen Pi,Bai Shao,Dang Gui,Gan Cao,Fu Ling,Wu Wei Zi,Yuan Zhi,Bai Zhu,Rou Gui,Shu Di Huang	人参,黄芪,陈皮,白芍,当归,甘草,茯苓,五味子,远志,白术,肉桂,熟地黄	AD217	Ren Shen,Gan Cao,Bai Shao,Dang Gui,Sheng Jiang,Fu Ling,Rou Gui,Mai Dong,Yuan Zhi,Da Zao	人参,甘草,白芍,当归,生姜,茯苓,肉桂,麦冬,远志,大枣	0.63901
AD31	Ren Shen,Huang Qi,Chen Pi,Bai Shao,Dang Gui,Gan Cao,Fu Ling,Wu Wei Zi,Yuan Zhi,Bai Zhu,Rou Gui,Shu Di Huang	人参,黄芪,陈皮,白芍,当归,甘草,茯苓,五味子,远志,白术,肉桂,熟地黄	AD279	Fu Ling,Fu Shen,Suan Zao Ren,Ren Shen,Huang Qi,Dang Gui,Bai Shao,Yuan Zhi,Gan Cao,Lian Zi	茯苓,茯神,酸枣仁,人参,黄芪,当归,白芍,远志,甘草,莲子	0.63901
AD38	Zhong Ru Shi,Fu Zi,Tian Hua Fen,Fu Ling,Mu Li,Jie Geng,Gan Jiang,Ren Shen,Fang Feng,Xi Xin,Rou Gui,Bai Zhu	钟乳石,附子,天花粉,茯苓,牡蛎,桔梗,干姜,人参,防风,细辛,肉桂,白术	AD44	Gan Jiang,Hua Jiao,Shi Zhu Yu,Ren Shen,Rou Gui,Xi Xin,Bai Zhu,Fu Ling,Fu Zi,Chen Pi	干姜,花椒,食茱萸,人参,肉桂,细辛,白术,茯苓,附子,陈皮	0.63901
AD44	Gan Jiang,Hua Jiao,Shi Zhu Yu,Ren Shen,Rou Gui,Xi Xin,Bai Zhu,Fu Ling,Fu Zi,Chen Pi	干姜,花椒,食茱萸,人参,肉桂,细辛,白术,茯苓,附子,陈皮	AD38	Zhong Ru Shi,Fu Zi,Tian Hua Fen,Fu Ling,Mu Li,Jie Geng,Gan Jiang,Ren Shen,Fang Feng,Xi Xin,Rou Gui,Bai Zhu	钟乳石,附子,天花粉,茯苓,牡蛎,桔梗,干姜,人参,防风,细辛,肉桂,白术	0.63901
AD129	Ren Shen,Fu Ling,Gan Cao,Bai Zhu,Chuan Xiong,Dang Gui,Bai Shao,Shu Di Huang,Wei Jiang,Da Zao	人参,茯苓,甘草,白术,川芎,当归,白芍,熟地黄,煨姜,大枣	AD31	Ren Shen,Huang Qi,Chen Pi,Bai Shao,Dang Gui,Gan Cao,Fu Ling,Wu Wei Zi,Yuan Zhi,Bai Zhu,Rou Gui,Shu Di Huang	人参,黄芪,陈皮,白芍,当归,甘草,茯苓,五味子,远志,白术,肉桂,熟地黄	0.63901
AD129	Ren Shen,Fu Ling,Gan Cao,Bai Zhu,Chuan Xiong,Dang Gui,Bai Shao,Shu Di Huang,Wei Jiang,Da Zao	人参,茯苓,甘草,白术,川芎,当归,白芍,熟地黄,煨姜,大枣	AD218	Ren Shen,Bai Zhu,Fu Ling,Chen Pi,Gan Cao,Shu Di Huang,Dang Gui,Bai Shao,Huang Qi,Rou Gui,Yuan Zhi,Wu Wei Zi	人参,白术,茯苓,陈皮,甘草,熟地黄,当归,白芍,黄芪,肉桂,远志,五味子	0.63901
AD209	Ren Shen,Fu Shen,Huang Qi,Bai Zhu,Mai Dong,Xuan Shen,Chen Pi,Suan Zao Ren,Yuan Zhi,Gan Cao,Shi Chang Pu,Wu Wei Zi	人参,茯神,黄芪,白术,麦冬,玄参,陈皮,酸枣仁,远志,甘草,石菖蒲,五味子	AD394	Ban Xia,Chen Pi,Shi Chang Pu,Yuan Zhi,Suan Zao Ren,Fu Shen,Shen Qu,Fu Zi,Ren Shen,Gan Cao	半夏,陈皮,石菖蒲,远志,酸枣仁,茯神,神曲,附子,人参,甘草	0.63901
AD217	Ren Shen,Gan Cao,Bai Shao,Dang Gui,Sheng Jiang,Fu Ling,Rou Gui,Mai Dong,Yuan Zhi,Da Zao	人参,甘草,白芍,当归,生姜,茯苓,肉桂,麦冬,远志,大枣	AD31	Ren Shen,Huang Qi,Chen Pi,Bai Shao,Dang Gui,Gan Cao,Fu Ling,Wu Wei Zi,Yuan Zhi,Bai Zhu,Rou Gui,Shu Di Huang	人参,黄芪,陈皮,白芍,当归,甘草,茯苓,五味子,远志,白术,肉桂,熟地黄	0.63901
AD217	Ren Shen,Gan Cao,Bai Shao,Dang Gui,Sheng Jiang,Fu Ling,Rou Gui,Mai Dong,Yuan Zhi,Da Zao	人参,甘草,白芍,当归,生姜,茯苓,肉桂,麦冬,远志,大枣	AD218	Ren Shen,Bai Zhu,Fu Ling,Chen Pi,Gan Cao,Shu Di Huang,Dang Gui,Bai Shao,Huang Qi,Rou Gui,Yuan Zhi,Wu Wei Zi	人参,白术,茯苓,陈皮,甘草,熟地黄,当归,白芍,黄芪,肉桂,远志,五味子	0.63901
AD218	Ren Shen,Bai Zhu,Fu Ling,Chen Pi,Gan Cao,Shu Di Huang,Dang Gui,Bai Shao,Huang Qi,Rou Gui,Yuan Zhi,Wu Wei Zi	人参,白术,茯苓,陈皮,甘草,熟地黄,当归,白芍,黄芪,肉桂,远志,五味子	AD129	Ren Shen,Fu Ling,Gan Cao,Bai Zhu,Chuan Xiong,Dang Gui,Bai Shao,Shu Di Huang,Wei Jiang,Da Zao	人参,茯苓,甘草,白术,川芎,当归,白芍,熟地黄,煨姜,大枣	0.63901
AD218	Ren Shen,Bai Zhu,Fu Ling,Chen Pi,Gan Cao,Shu Di Huang,Dang Gui,Bai Shao,Huang Qi,Rou Gui,Yuan Zhi,Wu Wei Zi	人参,白术,茯苓,陈皮,甘草,熟地黄,当归,白芍,黄芪,肉桂,远志,五味子	AD217	Ren Shen,Gan Cao,Bai Shao,Dang Gui,Sheng Jiang,Fu Ling,Rou Gui,Mai Dong,Yuan Zhi,Da Zao	人参,甘草,白芍,当归,生姜,茯苓,肉桂,麦冬,远志,大枣	0.63901
AD218	Ren Shen,Bai Zhu,Fu Ling,Chen Pi,Gan Cao,Shu Di Huang,Dang Gui,Bai Shao,Huang Qi,Rou Gui,Yuan Zhi,Wu Wei Zi	人参,白术,茯苓,陈皮,甘草,熟地黄,当归,白芍,黄芪,肉桂,远志,五味子	AD279	Fu Ling,Fu Shen,Suan Zao Ren,Ren Shen,Huang Qi,Dang Gui,Bai Shao,Yuan Zhi,Gan Cao,Lian Zi	茯苓,茯神,酸枣仁,人参,黄芪,当归,白芍,远志,甘草,莲子	0.63901
AD269	Zhu Sha,Ren Shen,Yuan Zhi,Shu Di Huang,Bai Zhu,Shi Chang Pu,Dang Gui,Mai Dong,Huang Qi,Fu Ling,Fu Shen,Bai Zi Ren,Mu Bie Zi,Lian Zi,Yi Zhi	朱砂,人参,远志,熟地黄,白术,石菖蒲,当归,麦冬,黄芪,茯苓,茯神,柏子仁,木鳖子,莲子,益智	AD302	Ren Shen,Shi Chang Pu,Yuan Zhi,Fu Shen,Bai Zhu,Mai Dong,Niu Huang,Zhu Sha	人参,石菖蒲,远志,茯神,白术,麦冬,牛黄,朱砂	0.63901
AD279	Fu Ling,Fu Shen,Suan Zao Ren,Ren Shen,Huang Qi,Dang Gui,Bai Shao,Yuan Zhi,Gan Cao,Lian Zi	茯苓,茯神,酸枣仁,人参,黄芪,当归,白芍,远志,甘草,莲子	AD6	Shan Yao,Ren Shen,Fu Ling,Fu Shen,Bai Zhu,Bai Shao,Shu Di Huang,Dang Gui,Huang Qi,Chuan Xiong,Gan Cao,Shi Chang Pu	山药,人参,茯苓,茯神,白术,白芍,熟地黄,当归,黄芪,川芎,甘草,石菖蒲	0.63901
AD279	Fu Ling,Fu Shen,Suan Zao Ren,Ren Shen,Huang Qi,Dang Gui,Bai Shao,Yuan Zhi,Gan Cao,Lian Zi	茯苓,茯神,酸枣仁,人参,黄芪,当归,白芍,远志,甘草,莲子	AD31	Ren Shen,Huang Qi,Chen Pi,Bai Shao,Dang Gui,Gan Cao,Fu Ling,Wu Wei Zi,Yuan Zhi,Bai Zhu,Rou Gui,Shu Di Huang	人参,黄芪,陈皮,白芍,当归,甘草,茯苓,五味子,远志,白术,肉桂,熟地黄	0.63901
AD279	Fu Ling,Fu Shen,Suan Zao Ren,Ren Shen,Huang Qi,Dang Gui,Bai Shao,Yuan Zhi,Gan Cao,Lian Zi	茯苓,茯神,酸枣仁,人参,黄芪,当归,白芍,远志,甘草,莲子	AD218	Ren Shen,Bai Zhu,Fu Ling,Chen Pi,Gan Cao,Shu Di Huang,Dang Gui,Bai Shao,Huang Qi,Rou Gui,Yuan Zhi,Wu Wei Zi	人参,白术,茯苓,陈皮,甘草,熟地黄,当归,白芍,黄芪,肉桂,远志,五味子	0.63901
AD279	Fu Ling,Fu Shen,Suan Zao Ren,Ren Shen,Huang Qi,Dang Gui,Bai Shao,Yuan Zhi,Gan Cao,Lian Zi	茯苓,茯神,酸枣仁,人参,黄芪,当归,白芍,远志,甘草,莲子	AD304	Dang Gui,Huang Lian,Di Huang,Mai Dong,Suan Zao Ren,Yuan Zhi,Fu Ling,Ren Shen,Huang Qi,Dan Nan Xing,Dan Zhu Ye,Gan Cao	当归,黄连,地黄,麦冬,酸枣仁,远志,茯苓,人参,黄芪,胆南星,淡竹叶,甘草	0.63901
AD279	Fu Ling,Fu Shen,Suan Zao Ren,Ren Shen,Huang Qi,Dang Gui,Bai Shao,Yuan Zhi,Gan Cao,Lian Zi	茯苓,茯神,酸枣仁,人参,黄芪,当归,白芍,远志,甘草,莲子	AD388	Ren Shen,Huang Qi,Bai Zhu,Gan Cao,Dang Gui,Long Yan Rou,Fu Shen,Suan Zao Ren,Yuan Zhi,Mu Xiang,Sheng Jiang,Da Zao	人参,黄芪,白术,甘草,当归,龙眼肉,茯神,酸枣仁,远志,木香,生姜,大枣	0.63901
AD285	Yuan Zhi,Shi Chang Pu,Huang Lian,Dang Gui,Gou Qi Zi,Suan Zao Ren,Mai Dong,Ju Hua,Di Huang,Ren Shen	远志,石菖蒲,黄连,当归,枸杞子,酸枣仁,麦冬,菊花,地黄,人参	AD304	Dang Gui,Huang Lian,Di Huang,Mai Dong,Suan Zao Ren,Yuan Zhi,Fu Ling,Ren Shen,Huang Qi,Dan Nan Xing,Dan Zhu Ye,Gan Cao	当归,黄连,地黄,麦冬,酸枣仁,远志,茯苓,人参,黄芪,胆南星,淡竹叶,甘草	0.63901
AD302	Ren Shen,Shi Chang Pu,Yuan Zhi,Fu Shen,Bai Zhu,Mai Dong,Niu Huang,Zhu Sha	人参,石菖蒲,远志,茯神,白术,麦冬,牛黄,朱砂	AD269	Zhu Sha,Ren Shen,Yuan Zhi,Shu Di Huang,Bai Zhu,Shi Chang Pu,Dang Gui,Mai Dong,Huang Qi,Fu Ling,Fu Shen,Bai Zi Ren,Mu Bie Zi,Lian Zi,Yi Zhi	朱砂,人参,远志,熟地黄,白术,石菖蒲,当归,麦冬,黄芪,茯苓,茯神,柏子仁,木鳖子,莲子,益智	0.63901
AD304	Dang Gui,Huang Lian,Di Huang,Mai Dong,Suan Zao Ren,Yuan Zhi,Fu Ling,Ren Shen,Huang Qi,Dan Nan Xing,Dan Zhu Ye,Gan Cao	当归,黄连,地黄,麦冬,酸枣仁,远志,茯苓,人参,黄芪,胆南星,淡竹叶,甘草	AD279	Fu Ling,Fu Shen,Suan Zao Ren,Ren Shen,Huang Qi,Dang Gui,Bai Shao,Yuan Zhi,Gan Cao,Lian Zi	茯苓,茯神,酸枣仁,人参,黄芪,当归,白芍,远志,甘草,莲子	0.63901
AD304	Dang Gui,Huang Lian,Di Huang,Mai Dong,Suan Zao Ren,Yuan Zhi,Fu Ling,Ren Shen,Huang Qi,Dan Nan Xing,Dan Zhu Ye,Gan Cao	当归,黄连,地黄,麦冬,酸枣仁,远志,茯苓,人参,黄芪,胆南星,淡竹叶,甘草	AD285	Yuan Zhi,Shi Chang Pu,Huang Lian,Dang Gui,Gou Qi Zi,Suan Zao Ren,Mai Dong,Ju Hua,Di Huang,Ren Shen	远志,石菖蒲,黄连,当归,枸杞子,酸枣仁,麦冬,菊花,地黄,人参	0.63901
AD388	Ren Shen,Huang Qi,Bai Zhu,Gan Cao,Dang Gui,Long Yan Rou,Fu Shen,Suan Zao Ren,Yuan Zhi,Mu Xiang,Sheng Jiang,Da Zao	人参,黄芪,白术,甘草,当归,龙眼肉,茯神,酸枣仁,远志,木香,生姜,大枣	AD279	Fu Ling,Fu Shen,Suan Zao Ren,Ren Shen,Huang Qi,Dang Gui,Bai Shao,Yuan Zhi,Gan Cao,Lian Zi	茯苓,茯神,酸枣仁,人参,黄芪,当归,白芍,远志,甘草,莲子	0.63901
AD394	Ban Xia,Chen Pi,Shi Chang Pu,Yuan Zhi,Suan Zao Ren,Fu Shen,Shen Qu,Fu Zi,Ren Shen,Gan Cao	半夏,陈皮,石菖蒲,远志,酸枣仁,茯神,神曲,附子,人参,甘草	AD209	Ren Shen,Fu Shen,Huang Qi,Bai Zhu,Mai Dong,Xuan Shen,Chen Pi,Suan Zao Ren,Yuan Zhi,Gan Cao,Shi Chang Pu,Wu Wei Zi	人参,茯神,黄芪,白术,麦冬,玄参,陈皮,酸枣仁,远志,甘草,石菖蒲,五味子	0.63901
AD8	Ren Shen,Bai Zhu,Ban Xia,Liu Shen Qu,Tian Nan Xing,Gan Cao,Chen Pi,Shi Chang Pu,Fu Zi,Rou Dou Kou	人参,白术,半夏,六神曲,天南星,甘草,陈皮,石菖蒲,附子,肉豆蔻	AD94	Ren Shen,Fu Shen,Ban Xia,Chen Pi,Shen Qu,Gan Cao,Fu Zi,Shi Chang Pu,Suan Zao Ren	人参,茯神,半夏,陈皮,神曲,甘草,附子,石菖蒲,酸枣仁	0.632456
AD32	Huang Lian,Zhu Sha,Dang Gui,Di Huang,Zhi Gan Cao	黄连,朱砂,当归,地黄,炙甘草	AD230	Dang Gui,Ren Shen,Huang Lian,Fu Shen,Yuan Zhi,Zhi Gan Cao,Shi Chang Pu,Zhu Sha	当归,人参,黄连,茯神,远志,炙甘草,石菖蒲,朱砂	0.632456
AD34	Shi Chang Pu,Yuan Zhi,Ren Shen,Jie Geng,Niu Xi,Rou Gui,Fu Ling,Fu Zi	石菖蒲,远志,人参,桔梗,牛膝,肉桂,茯苓,附子	AD56	Yuan Zhi,Huang Lian,Shi Chang Pu,Fu Ling,Ren Shen	远志,黄连,石菖蒲,茯苓,人参	0.632456
AD34	Shi Chang Pu,Yuan Zhi,Ren Shen,Jie Geng,Niu Xi,Rou Gui,Fu Ling,Fu Zi	石菖蒲,远志,人参,桔梗,牛膝,肉桂,茯苓,附子	AD287	Shi Chang Pu,Fu Ling,Fu Shen,Ren Shen,Yuan Zhi	石菖蒲,茯苓,茯神,人参,远志	0.632456
AD34	Shi Chang Pu,Yuan Zhi,Ren Shen,Jie Geng,Niu Xi,Rou Gui,Fu Ling,Fu Zi	石菖蒲,远志,人参,桔梗,牛膝,肉桂,茯苓,附子	AD312	Yuan Zhi,Shi Chang Pu,Fu Ling,Ren Shen,Zhu Sha	远志,石菖蒲,茯苓,人参,朱砂	0.632456
AD56	Yuan Zhi,Huang Lian,Shi Chang Pu,Fu Ling,Ren Shen	远志,黄连,石菖蒲,茯苓,人参	AD34	Shi Chang Pu,Yuan Zhi,Ren Shen,Jie Geng,Niu Xi,Rou Gui,Fu Ling,Fu Zi	石菖蒲,远志,人参,桔梗,牛膝,肉桂,茯苓,附子	0.632456
AD56	Yuan Zhi,Huang Lian,Shi Chang Pu,Fu Ling,Ren Shen	远志,黄连,石菖蒲,茯苓,人参	AD77	Ren Shen,Suan Zao Ren,Fu Ling,Shan Yao,Yuan Zhi,Ba Ji Tian,Gan Cao,Huang Lian	人参,酸枣仁,茯苓,山药,远志,巴戟天,甘草,黄连	0.632456
AD56	Yuan Zhi,Huang Lian,Shi Chang Pu,Fu Ling,Ren Shen	远志,黄连,石菖蒲,茯苓,人参	AD207	Zhu Sha,Rou Gui,Yuan Zhi,Ren Shen,Fu Ling,Mai Dong,Shi Chang Pu,Di Huang	朱砂,肉桂,远志,人参,茯苓,麦冬,石菖蒲,地黄	0.632456
AD56	Yuan Zhi,Huang Lian,Shi Chang Pu,Fu Ling,Ren Shen	远志,黄连,石菖蒲,茯苓,人参	AD208	Ren Shen,Fu Ling,Shi Chang Pu,Yuan Zhi,Sang Piao Shao,Long Gu,Gui Ban,Dang Gui	人参,茯苓,石菖蒲,远志,桑螵蛸,龙骨,龟板,当归	0.632456
AD56	Yuan Zhi,Huang Lian,Shi Chang Pu,Fu Ling,Ren Shen	远志,黄连,石菖蒲,茯苓,人参	AD226	Shi Chang Pu,Yuan Zhi	石菖蒲,远志	0.632456
AD56	Yuan Zhi,Huang Lian,Shi Chang Pu,Fu Ling,Ren Shen	远志,黄连,石菖蒲,茯苓,人参	AD230	Dang Gui,Ren Shen,Huang Lian,Fu Shen,Yuan Zhi,Zhi Gan Cao,Shi Chang Pu,Zhu Sha	当归,人参,黄连,茯神,远志,炙甘草,石菖蒲,朱砂	0.632456
AD63	Yuan Zhi,Mai Dong,Shi Chang Pu,Shu Di Huang,Shan Yao,Ren Shen,Fu Shen,Zhi Gan Cao,Bai Zhu	远志,麦冬,石菖蒲,熟地黄,山药,人参,茯神,炙甘草,白术	AD156	Dan Shen,Zhu Sha,Yuan Zhi,Fu Shen,Ren Shen,Shi Chang Pu,Shu Di Huang,Tian Dong,Mai Dong,Gan Cao	丹参,朱砂,远志,茯神,人参,石菖蒲,熟地黄,天冬,麦冬,甘草	0.632456
AD64	Shan Yao,Shu Di Huang,Huang Qi,Shi Chang Pu,Yuan Zhi	山药,熟地黄,黄芪,石菖蒲,远志	AD226	Shi Chang Pu,Yuan Zhi	石菖蒲,远志	0.632456
AD77	Ren Shen,Suan Zao Ren,Fu Ling,Shan Yao,Yuan Zhi,Ba Ji Tian,Gan Cao,Huang Lian	人参,酸枣仁,茯苓,山药,远志,巴戟天,甘草,黄连	AD56	Yuan Zhi,Huang Lian,Shi Chang Pu,Fu Ling,Ren Shen	远志,黄连,石菖蒲,茯苓,人参	0.632456
AD83	Fu Shen,Suan Zao Ren,Yuan Zhi,Shu Di Huang,Mai Dong,Huang Bai,Du Zhong,Di Gu Pi,Gan Cao	茯神,酸枣仁,远志,熟地黄,麦冬,黄柏,杜仲,地骨皮,甘草	AD190	Shu Di Huang,Fa Ban Xia,Suan Zao Ren,Gan Cao,Mai Dong,Shu Mi,Yuan Zhi,Deng Xin Cao,Fu Shen,Ju Hong	熟地黄,法半夏,酸枣仁,甘草,麦冬,秫米,远志,灯心草,茯神,橘红	0.632456
AD86	Shi Chang Pu,Fu Ling,Yuan Zhi,Ren Shen	石菖蒲,茯苓,远志,人参	AD227	Tian Dong,Fu Ling,Shi Chang Pu,Ren Shen,Yuan Zhi,Suan Zao Ren,Huang Qi,Jie Geng,Zhu Sha,Rou Gui	天冬,茯苓,石菖蒲,人参,远志,酸枣仁,黄芪,桔梗,朱砂,肉桂	0.632456
AD94	Ren Shen,Fu Shen,Ban Xia,Chen Pi,Shen Qu,Gan Cao,Fu Zi,Shi Chang Pu,Suan Zao Ren	人参,茯神,半夏,陈皮,神曲,甘草,附子,石菖蒲,酸枣仁	AD8	Ren Shen,Bai Zhu,Ban Xia,Liu Shen Qu,Tian Nan Xing,Gan Cao,Chen Pi,Shi Chang Pu,Fu Zi,Rou Dou Kou	人参,白术,半夏,六神曲,天南星,甘草,陈皮,石菖蒲,附子,肉豆蔻	0.632456
AD104	Zhu Sha,Hua Shi,Gan Cao,Yu Jin,Huang Lian	朱砂,滑石,甘草,郁金,黄连	AD132	Hua Shi,Gan Cao	滑石,甘草	0.632456
AD132	Hua Shi,Gan Cao	滑石,甘草	AD104	Zhu Sha,Hua Shi,Gan Cao,Yu Jin,Huang Lian	朱砂,滑石,甘草,郁金,黄连	0.632456
AD154	Fu Ling,Fu Shen,Yuan Zhi,Ren Shen,Yi Zhi,Long Gu,Zhu Sha,Gan Cao	茯苓,茯神,远志,人参,益智,龙骨,朱砂,甘草	AD287	Shi Chang Pu,Fu Ling,Fu Shen,Ren Shen,Yuan Zhi	石菖蒲,茯苓,茯神,人参,远志	0.632456
AD154	Fu Ling,Fu Shen,Yuan Zhi,Ren Shen,Yi Zhi,Long Gu,Zhu Sha,Gan Cao	茯苓,茯神,远志,人参,益智,龙骨,朱砂,甘草	AD312	Yuan Zhi,Shi Chang Pu,Fu Ling,Ren Shen,Zhu Sha	远志,石菖蒲,茯苓,人参,朱砂	0.632456
AD156	Dan Shen,Zhu Sha,Yuan Zhi,Fu Shen,Ren Shen,Shi Chang Pu,Shu Di Huang,Tian Dong,Mai Dong,Gan Cao	丹参,朱砂,远志,茯神,人参,石菖蒲,熟地黄,天冬,麦冬,甘草	AD63	Yuan Zhi,Mai Dong,Shi Chang Pu,Shu Di Huang,Shan Yao,Ren Shen,Fu Shen,Zhi Gan Cao,Bai Zhu	远志,麦冬,石菖蒲,熟地黄,山药,人参,茯神,炙甘草,白术	0.632456
AD156	Dan Shen,Zhu Sha,Yuan Zhi,Fu Shen,Ren Shen,Shi Chang Pu,Shu Di Huang,Tian Dong,Mai Dong,Gan Cao	丹参,朱砂,远志,茯神,人参,石菖蒲,熟地黄,天冬,麦冬,甘草	AD232	Ren Shen,Mai Dong,Fu Shen,Long Chi,Yuan Zhi,Huang Qi,Shi Chang Pu,Chi Shi Zhi,Shu Di Huang	人参,麦冬,茯神,龙齿,远志,黄芪,石菖蒲,赤石脂,熟地黄	0.632456
AD156	Dan Shen,Zhu Sha,Yuan Zhi,Fu Shen,Ren Shen,Shi Chang Pu,Shu Di Huang,Tian Dong,Mai Dong,Gan Cao	丹参,朱砂,远志,茯神,人参,石菖蒲,熟地黄,天冬,麦冬,甘草	AD235	Shi Chang Pu,Ci Shi,Ren Shen,Fu Shen,Shan Yao,Mai Dong,Yuan Zhi,Shu Di Huang,Chi Shi Zhi	石菖蒲,磁石,人参,茯神,山药,麦冬,远志,熟地黄,赤石脂	0.632456
AD190	Shu Di Huang,Fa Ban Xia,Suan Zao Ren,Gan Cao,Mai Dong,Shu Mi,Yuan Zhi,Deng Xin Cao,Fu Shen,Ju Hong	熟地黄,法半夏,酸枣仁,甘草,麦冬,秫米,远志,灯心草,茯神,橘红	AD83	Fu Shen,Suan Zao Ren,Yuan Zhi,Shu Di Huang,Mai Dong,Huang Bai,Du Zhong,Di Gu Pi,Gan Cao	茯神,酸枣仁,远志,熟地黄,麦冬,黄柏,杜仲,地骨皮,甘草	0.632456
AD190	Shu Di Huang,Fa Ban Xia,Suan Zao Ren,Gan Cao,Mai Dong,Shu Mi,Yuan Zhi,Deng Xin Cao,Fu Shen,Ju Hong	熟地黄,法半夏,酸枣仁,甘草,麦冬,秫米,远志,灯心草,茯神,橘红	AD322	Shu Di Huang,Mai Dong,Suan Zao Ren,Yuan Zhi	熟地黄,麦冬,酸枣仁,远志	0.632456
AD207	Zhu Sha,Rou Gui,Yuan Zhi,Ren Shen,Fu Ling,Mai Dong,Shi Chang Pu,Di Huang	朱砂,肉桂,远志,人参,茯苓,麦冬,石菖蒲,地黄	AD56	Yuan Zhi,Huang Lian,Shi Chang Pu,Fu Ling,Ren Shen	远志,黄连,石菖蒲,茯苓,人参	0.632456
AD207	Zhu Sha,Rou Gui,Yuan Zhi,Ren Shen,Fu Ling,Mai Dong,Shi Chang Pu,Di Huang	朱砂,肉桂,远志,人参,茯苓,麦冬,石菖蒲,地黄	AD287	Shi Chang Pu,Fu Ling,Fu Shen,Ren Shen,Yuan Zhi	石菖蒲,茯苓,茯神,人参,远志	0.632456
AD208	Ren Shen,Fu Ling,Shi Chang Pu,Yuan Zhi,Sang Piao Shao,Long Gu,Gui Ban,Dang Gui	人参,茯苓,石菖蒲,远志,桑螵蛸,龙骨,龟板,当归	AD56	Yuan Zhi,Huang Lian,Shi Chang Pu,Fu Ling,Ren Shen	远志,黄连,石菖蒲,茯苓,人参	0.632456
AD208	Ren Shen,Fu Ling,Shi Chang Pu,Yuan Zhi,Sang Piao Shao,Long Gu,Gui Ban,Dang Gui	人参,茯苓,石菖蒲,远志,桑螵蛸,龙骨,龟板,当归	AD287	Shi Chang Pu,Fu Ling,Fu Shen,Ren Shen,Yuan Zhi	石菖蒲,茯苓,茯神,人参,远志	0.632456
AD208	Ren Shen,Fu Ling,Shi Chang Pu,Yuan Zhi,Sang Piao Shao,Long Gu,Gui Ban,Dang Gui	人参,茯苓,石菖蒲,远志,桑螵蛸,龙骨,龟板,当归	AD312	Yuan Zhi,Shi Chang Pu,Fu Ling,Ren Shen,Zhu Sha	远志,石菖蒲,茯苓,人参,朱砂	0.632456
AD226	Shi Chang Pu,Yuan Zhi	石菖蒲,远志	AD56	Yuan Zhi,Huang Lian,Shi Chang Pu,Fu Ling,Ren Shen	远志,黄连,石菖蒲,茯苓,人参	0.632456
AD226	Shi Chang Pu,Yuan Zhi	石菖蒲,远志	AD64	Shan Yao,Shu Di Huang,Huang Qi,Shi Chang Pu,Yuan Zhi	山药,熟地黄,黄芪,石菖蒲,远志	0.632456
AD226	Shi Chang Pu,Yuan Zhi	石菖蒲,远志	AD287	Shi Chang Pu,Fu Ling,Fu Shen,Ren Shen,Yuan Zhi	石菖蒲,茯苓,茯神,人参,远志	0.632456
AD226	Shi Chang Pu,Yuan Zhi	石菖蒲,远志	AD288	Rou Cong Rong,Xu Duan,Yuan Zhi,Shi Chang Pu,Fu Ling	肉苁蓉,续断,远志,石菖蒲,茯苓	0.632456
AD226	Shi Chang Pu,Yuan Zhi	石菖蒲,远志	AD312	Yuan Zhi,Shi Chang Pu,Fu Ling,Ren Shen,Zhu Sha	远志,石菖蒲,茯苓,人参,朱砂	0.632456
AD227	Tian Dong,Fu Ling,Shi Chang Pu,Ren Shen,Yuan Zhi,Suan Zao Ren,Huang Qi,Jie Geng,Zhu Sha,Rou Gui	天冬,茯苓,石菖蒲,人参,远志,酸枣仁,黄芪,桔梗,朱砂,肉桂	AD86	Shi Chang Pu,Fu Ling,Yuan Zhi,Ren Shen	石菖蒲,茯苓,远志,人参	0.632456
AD227	Tian Dong,Fu Ling,Shi Chang Pu,Ren Shen,Yuan Zhi,Suan Zao Ren,Huang Qi,Jie Geng,Zhu Sha,Rou Gui	天冬,茯苓,石菖蒲,人参,远志,酸枣仁,黄芪,桔梗,朱砂,肉桂	AD228	Dan Shen,Tian Dong,Shu Di Huang,Ren Shen,Yuan Zhi,Zhu Sha,Shi Chang Pu,Mai Dong,Fu Ling	丹参,天冬,熟地黄,人参,远志,朱砂,石菖蒲,麦冬,茯苓	0.632456
AD228	Dan Shen,Tian Dong,Shu Di Huang,Ren Shen,Yuan Zhi,Zhu Sha,Shi Chang Pu,Mai Dong,Fu Ling	丹参,天冬,熟地黄,人参,远志,朱砂,石菖蒲,麦冬,茯苓	AD227	Tian Dong,Fu Ling,Shi Chang Pu,Ren Shen,Yuan Zhi,Suan Zao Ren,Huang Qi,Jie Geng,Zhu Sha,Rou Gui	天冬,茯苓,石菖蒲,人参,远志,酸枣仁,黄芪,桔梗,朱砂,肉桂	0.632456
AD230	Dang Gui,Ren Shen,Huang Lian,Fu Shen,Yuan Zhi,Zhi Gan Cao,Shi Chang Pu,Zhu Sha	当归,人参,黄连,茯神,远志,炙甘草,石菖蒲,朱砂	AD32	Huang Lian,Zhu Sha,Dang Gui,Di Huang,Zhi Gan Cao	黄连,朱砂,当归,地黄,炙甘草	0.632456
AD230	Dang Gui,Ren Shen,Huang Lian,Fu Shen,Yuan Zhi,Zhi Gan Cao,Shi Chang Pu,Zhu Sha	当归,人参,黄连,茯神,远志,炙甘草,石菖蒲,朱砂	AD56	Yuan Zhi,Huang Lian,Shi Chang Pu,Fu Ling,Ren Shen	远志,黄连,石菖蒲,茯苓,人参	0.632456
AD230	Dang Gui,Ren Shen,Huang Lian,Fu Shen,Yuan Zhi,Zhi Gan Cao,Shi Chang Pu,Zhu Sha	当归,人参,黄连,茯神,远志,炙甘草,石菖蒲,朱砂	AD287	Shi Chang Pu,Fu Ling,Fu Shen,Ren Shen,Yuan Zhi	石菖蒲,茯苓,茯神,人参,远志	0.632456
AD230	Dang Gui,Ren Shen,Huang Lian,Fu Shen,Yuan Zhi,Zhi Gan Cao,Shi Chang Pu,Zhu Sha	当归,人参,黄连,茯神,远志,炙甘草,石菖蒲,朱砂	AD312	Yuan Zhi,Shi Chang Pu,Fu Ling,Ren Shen,Zhu Sha	远志,石菖蒲,茯苓,人参,朱砂	0.632456
AD232	Ren Shen,Mai Dong,Fu Shen,Long Chi,Yuan Zhi,Huang Qi,Shi Chang Pu,Chi Shi Zhi,Shu Di Huang	人参,麦冬,茯神,龙齿,远志,黄芪,石菖蒲,赤石脂,熟地黄	AD156	Dan Shen,Zhu Sha,Yuan Zhi,Fu Shen,Ren Shen,Shi Chang Pu,Shu Di Huang,Tian Dong,Mai Dong,Gan Cao	丹参,朱砂,远志,茯神,人参,石菖蒲,熟地黄,天冬,麦冬,甘草	0.632456
AD235	Shi Chang Pu,Ci Shi,Ren Shen,Fu Shen,Shan Yao,Mai Dong,Yuan Zhi,Shu Di Huang,Chi Shi Zhi	石菖蒲,磁石,人参,茯神,山药,麦冬,远志,熟地黄,赤石脂	AD156	Dan Shen,Zhu Sha,Yuan Zhi,Fu Shen,Ren Shen,Shi Chang Pu,Shu Di Huang,Tian Dong,Mai Dong,Gan Cao	丹参,朱砂,远志,茯神,人参,石菖蒲,熟地黄,天冬,麦冬,甘草	0.632456
AD287	Shi Chang Pu,Fu Ling,Fu Shen,Ren Shen,Yuan Zhi	石菖蒲,茯苓,茯神,人参,远志	AD34	Shi Chang Pu,Yuan Zhi,Ren Shen,Jie Geng,Niu Xi,Rou Gui,Fu Ling,Fu Zi	石菖蒲,远志,人参,桔梗,牛膝,肉桂,茯苓,附子	0.632456
AD287	Shi Chang Pu,Fu Ling,Fu Shen,Ren Shen,Yuan Zhi	石菖蒲,茯苓,茯神,人参,远志	AD154	Fu Ling,Fu Shen,Yuan Zhi,Ren Shen,Yi Zhi,Long Gu,Zhu Sha,Gan Cao	茯苓,茯神,远志,人参,益智,龙骨,朱砂,甘草	0.632456
AD287	Shi Chang Pu,Fu Ling,Fu Shen,Ren Shen,Yuan Zhi	石菖蒲,茯苓,茯神,人参,远志	AD207	Zhu Sha,Rou Gui,Yuan Zhi,Ren Shen,Fu Ling,Mai Dong,Shi Chang Pu,Di Huang	朱砂,肉桂,远志,人参,茯苓,麦冬,石菖蒲,地黄	0.632456
AD287	Shi Chang Pu,Fu Ling,Fu Shen,Ren Shen,Yuan Zhi	石菖蒲,茯苓,茯神,人参,远志	AD208	Ren Shen,Fu Ling,Shi Chang Pu,Yuan Zhi,Sang Piao Shao,Long Gu,Gui Ban,Dang Gui	人参,茯苓,石菖蒲,远志,桑螵蛸,龙骨,龟板,当归	0.632456
AD287	Shi Chang Pu,Fu Ling,Fu Shen,Ren Shen,Yuan Zhi	石菖蒲,茯苓,茯神,人参,远志	AD226	Shi Chang Pu,Yuan Zhi	石菖蒲,远志	0.632456
AD287	Shi Chang Pu,Fu Ling,Fu Shen,Ren Shen,Yuan Zhi	石菖蒲,茯苓,茯神,人参,远志	AD230	Dang Gui,Ren Shen,Huang Lian,Fu Shen,Yuan Zhi,Zhi Gan Cao,Shi Chang Pu,Zhu Sha	当归,人参,黄连,茯神,远志,炙甘草,石菖蒲,朱砂	0.632456
AD287	Shi Chang Pu,Fu Ling,Fu Shen,Ren Shen,Yuan Zhi	石菖蒲,茯苓,茯神,人参,远志	AD302	Ren Shen,Shi Chang Pu,Yuan Zhi,Fu Shen,Bai Zhu,Mai Dong,Niu Huang,Zhu Sha	人参,石菖蒲,远志,茯神,白术,麦冬,牛黄,朱砂	0.632456
AD288	Rou Cong Rong,Xu Duan,Yuan Zhi,Shi Chang Pu,Fu Ling	肉苁蓉,续断,远志,石菖蒲,茯苓	AD226	Shi Chang Pu,Yuan Zhi	石菖蒲,远志	0.632456
AD302	Ren Shen,Shi Chang Pu,Yuan Zhi,Fu Shen,Bai Zhu,Mai Dong,Niu Huang,Zhu Sha	人参,石菖蒲,远志,茯神,白术,麦冬,牛黄,朱砂	AD287	Shi Chang Pu,Fu Ling,Fu Shen,Ren Shen,Yuan Zhi	石菖蒲,茯苓,茯神,人参,远志	0.632456
AD302	Ren Shen,Shi Chang Pu,Yuan Zhi,Fu Shen,Bai Zhu,Mai Dong,Niu Huang,Zhu Sha	人参,石菖蒲,远志,茯神,白术,麦冬,牛黄,朱砂	AD312	Yuan Zhi,Shi Chang Pu,Fu Ling,Ren Shen,Zhu Sha	远志,石菖蒲,茯苓,人参,朱砂	0.632456
AD312	Yuan Zhi,Shi Chang Pu,Fu Ling,Ren Shen,Zhu Sha	远志,石菖蒲,茯苓,人参,朱砂	AD34	Shi Chang Pu,Yuan Zhi,Ren Shen,Jie Geng,Niu Xi,Rou Gui,Fu Ling,Fu Zi	石菖蒲,远志,人参,桔梗,牛膝,肉桂,茯苓,附子	0.632456
AD312	Yuan Zhi,Shi Chang Pu,Fu Ling,Ren Shen,Zhu Sha	远志,石菖蒲,茯苓,人参,朱砂	AD154	Fu Ling,Fu Shen,Yuan Zhi,Ren Shen,Yi Zhi,Long Gu,Zhu Sha,Gan Cao	茯苓,茯神,远志,人参,益智,龙骨,朱砂,甘草	0.632456
AD312	Yuan Zhi,Shi Chang Pu,Fu Ling,Ren Shen,Zhu Sha	远志,石菖蒲,茯苓,人参,朱砂	AD208	Ren Shen,Fu Ling,Shi Chang Pu,Yuan Zhi,Sang Piao Shao,Long Gu,Gui Ban,Dang Gui	人参,茯苓,石菖蒲,远志,桑螵蛸,龙骨,龟板,当归	0.632456
AD312	Yuan Zhi,Shi Chang Pu,Fu Ling,Ren Shen,Zhu Sha	远志,石菖蒲,茯苓,人参,朱砂	AD226	Shi Chang Pu,Yuan Zhi	石菖蒲,远志	0.632456
AD312	Yuan Zhi,Shi Chang Pu,Fu Ling,Ren Shen,Zhu Sha	远志,石菖蒲,茯苓,人参,朱砂	AD230	Dang Gui,Ren Shen,Huang Lian,Fu Shen,Yuan Zhi,Zhi Gan Cao,Shi Chang Pu,Zhu Sha	当归,人参,黄连,茯神,远志,炙甘草,石菖蒲,朱砂	0.632456
AD312	Yuan Zhi,Shi Chang Pu,Fu Ling,Ren Shen,Zhu Sha	远志,石菖蒲,茯苓,人参,朱砂	AD302	Ren Shen,Shi Chang Pu,Yuan Zhi,Fu Shen,Bai Zhu,Mai Dong,Niu Huang,Zhu Sha	人参,石菖蒲,远志,茯神,白术,麦冬,牛黄,朱砂	0.632456
AD322	Shu Di Huang,Mai Dong,Suan Zao Ren,Yuan Zhi	熟地黄,麦冬,酸枣仁,远志	AD190	Shu Di Huang,Fa Ban Xia,Suan Zao Ren,Gan Cao,Mai Dong,Shu Mi,Yuan Zhi,Deng Xin Cao,Fu Shen,Ju Hong	熟地黄,法半夏,酸枣仁,甘草,麦冬,秫米,远志,灯心草,茯神,橘红	0.632456
AD23	Mai Dong,Fu Ling,Ren Shen,Yuan Zhi,Fang Feng,Chi Shao,Chen Pi	麦冬,茯苓,人参,远志,防风,赤芍,陈皮	AD68	Chi Shi Zhi,Fu Ling,Fang Feng,Ren Shen,Bai Zhu,Chi Shao,Yuan Zhi,Zi Wan,Rou Gui	赤石脂,茯苓,防风,人参,白术,赤芍,远志,紫菀,肉桂	0.629941
AD58	Fu Ling,Rou Gui,Yuan Zhi,Ren Shen,Tian Dong,Shi Chang Pu,Di Gu Pi	茯苓,肉桂,远志,人参,天冬,石菖蒲,地骨皮	AD228	Dan Shen,Tian Dong,Shu Di Huang,Ren Shen,Yuan Zhi,Zhu Sha,Shi Chang Pu,Mai Dong,Fu Ling	丹参,天冬,熟地黄,人参,远志,朱砂,石菖蒲,麦冬,茯苓	0.629941
AD63	Yuan Zhi,Mai Dong,Shi Chang Pu,Shu Di Huang,Shan Yao,Ren Shen,Fu Shen,Zhi Gan Cao,Bai Zhu	远志,麦冬,石菖蒲,熟地黄,山药,人参,茯神,炙甘草,白术	AD233	Fu Shen,Shu Di Huang,Ren Shen,Long Gu,Shi Chang Pu,Yuan Zhi,Tian Dong	茯神,熟地黄,人参,龙骨,石菖蒲,远志,天冬	0.629941
AD68	Chi Shi Zhi,Fu Ling,Fang Feng,Ren Shen,Bai Zhu,Chi Shao,Yuan Zhi,Zi Wan,Rou Gui	赤石脂,茯苓,防风,人参,白术,赤芍,远志,紫菀,肉桂	AD23	Mai Dong,Fu Ling,Ren Shen,Yuan Zhi,Fang Feng,Chi Shao,Chen Pi	麦冬,茯苓,人参,远志,防风,赤芍,陈皮	0.629941
AD90	Ge Gen,Sheng Li Gen,Ren Shen,Ban Xia,Bai Shao,Dang Gui,Rou Gui,Sheng Jiang,Zhi Gan Cao	葛根,生李根,人参,半夏,白芍,当归,肉桂,生姜,炙甘草	AD91	Sheng Jiang,Ban Xia,Rou Gui,Ren Shen,Wu Zhu Yu,Zhi Gan Cao,Fu Ling	生姜,半夏,肉桂,人参,吴茱萸,炙甘草,茯苓	0.629941
AD91	Sheng Jiang,Ban Xia,Rou Gui,Ren Shen,Wu Zhu Yu,Zhi Gan Cao,Fu Ling	生姜,半夏,肉桂,人参,吴茱萸,炙甘草,茯苓	AD90	Ge Gen,Sheng Li Gen,Ren Shen,Ban Xia,Bai Shao,Dang Gui,Rou Gui,Sheng Jiang,Zhi Gan Cao	葛根,生李根,人参,半夏,白芍,当归,肉桂,生姜,炙甘草	0.629941
AD131	Suan Zao Ren,Bai Shao,Wu Wei Zi,Ren Shen,Zhi Gan Cao,Huang Qi,Long Yan Rou,Bai Zi Ren,Mai Dong,Dan Shen,Fu Ling,Fu Shen,Shi Chang Pu,Yuan Zhi	酸枣仁,白芍,五味子,人参,炙甘草,黄芪,龙眼肉,柏子仁,麦冬,丹参,茯苓,茯神,石菖蒲,远志	AD214	Di Huang,Ren Shen,Fu Ling,Yuan Zhi,Shi Chang Pu,Xuan Shen,Bai Zi Ren,Jie Geng,Tian Dong,Dan Shen,Suan Zao Ren,Gan Cao,Mai Dong,Bai Bu,Du Zhong,Fu Shen,Dang Gui,Wu Wei Zi	地黄,人参,茯苓,远志,石菖蒲,玄参,柏子仁,桔梗,天冬,丹参,酸枣仁,甘草,麦冬,百部,杜仲,茯神,当归,五味子	0.629941
AD152	Shu Di Huang,Shan Zhu Yu,Yuan Zhi,Suan Zao Ren,Bai Zi Ren,Fu Shen,Ren Shen,Shi Chang Pu,Jie Zi	熟地黄,山茱萸,远志,酸枣仁,柏子仁,茯神,人参,石菖蒲,芥子	AD233	Fu Shen,Shu Di Huang,Ren Shen,Long Gu,Shi Chang Pu,Yuan Zhi,Tian Dong	茯神,熟地黄,人参,龙骨,石菖蒲,远志,天冬	0.629941
AD214	Di Huang,Ren Shen,Fu Ling,Yuan Zhi,Shi Chang Pu,Xuan Shen,Bai Zi Ren,Jie Geng,Tian Dong,Dan Shen,Suan Zao Ren,Gan Cao,Mai Dong,Bai Bu,Du Zhong,Fu Shen,Dang Gui,Wu Wei Zi	地黄,人参,茯苓,远志,石菖蒲,玄参,柏子仁,桔梗,天冬,丹参,酸枣仁,甘草,麦冬,百部,杜仲,茯神,当归,五味子	AD131	Suan Zao Ren,Bai Shao,Wu Wei Zi,Ren Shen,Zhi Gan Cao,Huang Qi,Long Yan Rou,Bai Zi Ren,Mai Dong,Dan Shen,Fu Ling,Fu Shen,Shi Chang Pu,Yuan Zhi	酸枣仁,白芍,五味子,人参,炙甘草,黄芪,龙眼肉,柏子仁,麦冬,丹参,茯苓,茯神,石菖蒲,远志	0.629941
AD214	Di Huang,Ren Shen,Fu Ling,Yuan Zhi,Shi Chang Pu,Xuan Shen,Bai Zi Ren,Jie Geng,Tian Dong,Dan Shen,Suan Zao Ren,Gan Cao,Mai Dong,Bai Bu,Du Zhong,Fu Shen,Dang Gui,Wu Wei Zi	地黄,人参,茯苓,远志,石菖蒲,玄参,柏子仁,桔梗,天冬,丹参,酸枣仁,甘草,麦冬,百部,杜仲,茯神,当归,五味子	AD234	Shi Chang Pu,Du Zhong,Shu Di Huang,Fu Ling,Ren Shen,Dan Shen,Fang Feng,Bai Zi Ren,Bai Bu,Yuan Zhi,Wu Wei Zi,Shan Yao,Mai Dong,Rou Gui	石菖蒲,杜仲,熟地黄,茯苓,人参,丹参,防风,柏子仁,百部,远志,五味子,山药,麦冬,肉桂	0.629941
AD228	Dan Shen,Tian Dong,Shu Di Huang,Ren Shen,Yuan Zhi,Zhu Sha,Shi Chang Pu,Mai Dong,Fu Ling	丹参,天冬,熟地黄,人参,远志,朱砂,石菖蒲,麦冬,茯苓	AD58	Fu Ling,Rou Gui,Yuan Zhi,Ren Shen,Tian Dong,Shi Chang Pu,Di Gu Pi	茯苓,肉桂,远志,人参,天冬,石菖蒲,地骨皮	0.629941
AD228	Dan Shen,Tian Dong,Shu Di Huang,Ren Shen,Yuan Zhi,Zhu Sha,Shi Chang Pu,Mai Dong,Fu Ling	丹参,天冬,熟地黄,人参,远志,朱砂,石菖蒲,麦冬,茯苓	AD233	Fu Shen,Shu Di Huang,Ren Shen,Long Gu,Shi Chang Pu,Yuan Zhi,Tian Dong	茯神,熟地黄,人参,龙骨,石菖蒲,远志,天冬	0.629941
AD228	Dan Shen,Tian Dong,Shu Di Huang,Ren Shen,Yuan Zhi,Zhu Sha,Shi Chang Pu,Mai Dong,Fu Ling	丹参,天冬,熟地黄,人参,远志,朱砂,石菖蒲,麦冬,茯苓	AD297	Shi Long Rui,Long Gu,Fu Ling,Yuan Zhi,Shu Di Huang,Ren Shen,Mai Dong	石龙芮,龙骨,茯苓,远志,熟地黄,人参,麦冬	0.629941
AD232	Ren Shen,Mai Dong,Fu Shen,Long Chi,Yuan Zhi,Huang Qi,Shi Chang Pu,Chi Shi Zhi,Shu Di Huang	人参,麦冬,茯神,龙齿,远志,黄芪,石菖蒲,赤石脂,熟地黄	AD233	Fu Shen,Shu Di Huang,Ren Shen,Long Gu,Shi Chang Pu,Yuan Zhi,Tian Dong	茯神,熟地黄,人参,龙骨,石菖蒲,远志,天冬	0.629941
AD233	Fu Shen,Shu Di Huang,Ren Shen,Long Gu,Shi Chang Pu,Yuan Zhi,Tian Dong	茯神,熟地黄,人参,龙骨,石菖蒲,远志,天冬	AD63	Yuan Zhi,Mai Dong,Shi Chang Pu,Shu Di Huang,Shan Yao,Ren Shen,Fu Shen,Zhi Gan Cao,Bai Zhu	远志,麦冬,石菖蒲,熟地黄,山药,人参,茯神,炙甘草,白术	0.629941
AD233	Fu Shen,Shu Di Huang,Ren Shen,Long Gu,Shi Chang Pu,Yuan Zhi,Tian Dong	茯神,熟地黄,人参,龙骨,石菖蒲,远志,天冬	AD152	Shu Di Huang,Shan Zhu Yu,Yuan Zhi,Suan Zao Ren,Bai Zi Ren,Fu Shen,Ren Shen,Shi Chang Pu,Jie Zi	熟地黄,山茱萸,远志,酸枣仁,柏子仁,茯神,人参,石菖蒲,芥子	0.629941
AD233	Fu Shen,Shu Di Huang,Ren Shen,Long Gu,Shi Chang Pu,Yuan Zhi,Tian Dong	茯神,熟地黄,人参,龙骨,石菖蒲,远志,天冬	AD228	Dan Shen,Tian Dong,Shu Di Huang,Ren Shen,Yuan Zhi,Zhu Sha,Shi Chang Pu,Mai Dong,Fu Ling	丹参,天冬,熟地黄,人参,远志,朱砂,石菖蒲,麦冬,茯苓	0.629941
AD233	Fu Shen,Shu Di Huang,Ren Shen,Long Gu,Shi Chang Pu,Yuan Zhi,Tian Dong	茯神,熟地黄,人参,龙骨,石菖蒲,远志,天冬	AD232	Ren Shen,Mai Dong,Fu Shen,Long Chi,Yuan Zhi,Huang Qi,Shi Chang Pu,Chi Shi Zhi,Shu Di Huang	人参,麦冬,茯神,龙齿,远志,黄芪,石菖蒲,赤石脂,熟地黄	0.629941
AD233	Fu Shen,Shu Di Huang,Ren Shen,Long Gu,Shi Chang Pu,Yuan Zhi,Tian Dong	茯神,熟地黄,人参,龙骨,石菖蒲,远志,天冬	AD235	Shi Chang Pu,Ci Shi,Ren Shen,Fu Shen,Shan Yao,Mai Dong,Yuan Zhi,Shu Di Huang,Chi Shi Zhi	石菖蒲,磁石,人参,茯神,山药,麦冬,远志,熟地黄,赤石脂	0.629941
AD234	Shi Chang Pu,Du Zhong,Shu Di Huang,Fu Ling,Ren Shen,Dan Shen,Fang Feng,Bai Zi Ren,Bai Bu,Yuan Zhi,Wu Wei Zi,Shan Yao,Mai Dong,Rou Gui	石菖蒲,杜仲,熟地黄,茯苓,人参,丹参,防风,柏子仁,百部,远志,五味子,山药,麦冬,肉桂	AD214	Di Huang,Ren Shen,Fu Ling,Yuan Zhi,Shi Chang Pu,Xuan Shen,Bai Zi Ren,Jie Geng,Tian Dong,Dan Shen,Suan Zao Ren,Gan Cao,Mai Dong,Bai Bu,Du Zhong,Fu Shen,Dang Gui,Wu Wei Zi	地黄,人参,茯苓,远志,石菖蒲,玄参,柏子仁,桔梗,天冬,丹参,酸枣仁,甘草,麦冬,百部,杜仲,茯神,当归,五味子	0.629941
AD235	Shi Chang Pu,Ci Shi,Ren Shen,Fu Shen,Shan Yao,Mai Dong,Yuan Zhi,Shu Di Huang,Chi Shi Zhi	石菖蒲,磁石,人参,茯神,山药,麦冬,远志,熟地黄,赤石脂	AD233	Fu Shen,Shu Di Huang,Ren Shen,Long Gu,Shi Chang Pu,Yuan Zhi,Tian Dong	茯神,熟地黄,人参,龙骨,石菖蒲,远志,天冬	0.629941
AD297	Shi Long Rui,Long Gu,Fu Ling,Yuan Zhi,Shu Di Huang,Ren Shen,Mai Dong	石龙芮,龙骨,茯苓,远志,熟地黄,人参,麦冬	AD228	Dan Shen,Tian Dong,Shu Di Huang,Ren Shen,Yuan Zhi,Zhu Sha,Shi Chang Pu,Mai Dong,Fu Ling	丹参,天冬,熟地黄,人参,远志,朱砂,石菖蒲,麦冬,茯苓	0.629941
AD37	Du Zhong,Ba Ji Tian,Ren Shen,Wu Jia Pi,Wu Wei Zi,Tian Xiong,Niu Xi,Fang Feng,Yuan Zhi,Shi Hu,Shan Yao,Gou Ji,Di Huang,Rou Cong Rong,Lu Rong,Tu Si Zi,Fu Ling,Fu Pen Zi,Shi Long Rui,Bi Xie,She Chuang Zi,Shi Nan,Bai Zhu,Tian Dong	杜仲,巴戟天,人参,五加皮,五味子,天雄,牛膝,防风,远志,石斛,山药,狗脊,地黄,肉苁蓉,鹿茸,菟丝子,茯苓,覆盆子,石龙芮,萆薢,蛇床子,石南,白术,天冬	AD237	Niu Xi,Bai Shao,Yuan Zhi,Huang Qi,Rou Cong Rong,Du Zhong,Xu Duan,She Chuang Zi,Shan Yao,Tu Si Zi,Fu Ling,Ren Shen,Lu Rong,Ba Ji Tian,Bai Zi Ren,Rou Gui,Wu Wei Zi,Shi Hu	牛膝,白芍,远志,黄芪,肉苁蓉,杜仲,续断,蛇床子,山药,菟丝子,茯苓,人参,鹿茸,巴戟天,柏子仁,肉桂,五味子,石斛	0.625463
AD237	Niu Xi,Bai Shao,Yuan Zhi,Huang Qi,Rou Cong Rong,Du Zhong,Xu Duan,She Chuang Zi,Shan Yao,Tu Si Zi,Fu Ling,Ren Shen,Lu Rong,Ba Ji Tian,Bai Zi Ren,Rou Gui,Wu Wei Zi,Shi Hu	牛膝,白芍,远志,黄芪,肉苁蓉,杜仲,续断,蛇床子,山药,菟丝子,茯苓,人参,鹿茸,巴戟天,柏子仁,肉桂,五味子,石斛	AD37	Du Zhong,Ba Ji Tian,Ren Shen,Wu Jia Pi,Wu Wei Zi,Tian Xiong,Niu Xi,Fang Feng,Yuan Zhi,Shi Hu,Shan Yao,Gou Ji,Di Huang,Rou Cong Rong,Lu Rong,Tu Si Zi,Fu Ling,Fu Pen Zi,Shi Long Rui,Bi Xie,She Chuang Zi,Shi Nan,Bai Zhu,Tian Dong	杜仲,巴戟天,人参,五加皮,五味子,天雄,牛膝,防风,远志,石斛,山药,狗脊,地黄,肉苁蓉,鹿茸,菟丝子,茯苓,覆盆子,石龙芮,萆薢,蛇床子,石南,白术,天冬	0.625463
AD34	Shi Chang Pu,Yuan Zhi,Ren Shen,Jie Geng,Niu Xi,Rou Gui,Fu Ling,Fu Zi	石菖蒲,远志,人参,桔梗,牛膝,肉桂,茯苓,附子	AD207	Zhu Sha,Rou Gui,Yuan Zhi,Ren Shen,Fu Ling,Mai Dong,Shi Chang Pu,Di Huang	朱砂,肉桂,远志,人参,茯苓,麦冬,石菖蒲,地黄	0.625
AD207	Zhu Sha,Rou Gui,Yuan Zhi,Ren Shen,Fu Ling,Mai Dong,Shi Chang Pu,Di Huang	朱砂,肉桂,远志,人参,茯苓,麦冬,石菖蒲,地黄	AD34	Shi Chang Pu,Yuan Zhi,Ren Shen,Jie Geng,Niu Xi,Rou Gui,Fu Ling,Fu Zi	石菖蒲,远志,人参,桔梗,牛膝,肉桂,茯苓,附子	0.625
AD207	Zhu Sha,Rou Gui,Yuan Zhi,Ren Shen,Fu Ling,Mai Dong,Shi Chang Pu,Di Huang	朱砂,肉桂,远志,人参,茯苓,麦冬,石菖蒲,地黄	AD302	Ren Shen,Shi Chang Pu,Yuan Zhi,Fu Shen,Bai Zhu,Mai Dong,Niu Huang,Zhu Sha	人参,石菖蒲,远志,茯神,白术,麦冬,牛黄,朱砂	0.625
AD230	Dang Gui,Ren Shen,Huang Lian,Fu Shen,Yuan Zhi,Zhi Gan Cao,Shi Chang Pu,Zhu Sha	当归,人参,黄连,茯神,远志,炙甘草,石菖蒲,朱砂	AD302	Ren Shen,Shi Chang Pu,Yuan Zhi,Fu Shen,Bai Zhu,Mai Dong,Niu Huang,Zhu Sha	人参,石菖蒲,远志,茯神,白术,麦冬,牛黄,朱砂	0.625
AD302	Ren Shen,Shi Chang Pu,Yuan Zhi,Fu Shen,Bai Zhu,Mai Dong,Niu Huang,Zhu Sha	人参,石菖蒲,远志,茯神,白术,麦冬,牛黄,朱砂	AD207	Zhu Sha,Rou Gui,Yuan Zhi,Ren Shen,Fu Ling,Mai Dong,Shi Chang Pu,Di Huang	朱砂,肉桂,远志,人参,茯苓,麦冬,石菖蒲,地黄	0.625
AD302	Ren Shen,Shi Chang Pu,Yuan Zhi,Fu Shen,Bai Zhu,Mai Dong,Niu Huang,Zhu Sha	人参,石菖蒲,远志,茯神,白术,麦冬,牛黄,朱砂	AD230	Dang Gui,Ren Shen,Huang Lian,Fu Shen,Yuan Zhi,Zhi Gan Cao,Shi Chang Pu,Zhu Sha	当归,人参,黄连,茯神,远志,炙甘草,石菖蒲,朱砂	0.625
AD155	Shu Di Huang,Fu Ling,Fu Shen,Ren Shen,Suan Zao Ren,Bai Zi Ren,Zi Shi Ying,Rou Gui,E Jiao,Dang Gui,Huang Qi,Yuan Zhi,Zhu Sha,Long Chi	熟地黄,茯苓,茯神,人参,酸枣仁,柏子仁,紫石英,肉桂,阿胶,当归,黄芪,远志,朱砂,龙齿	AD265	Fu Shen,Ren Shen,Zhi Huang Qi,Suan Zao Ren,Shu Di Huang,Yuan Zhi,Wu Wei Zi,Bai Zi Ren,Zhu Sha	茯神,人参,炙黄芪,酸枣仁,熟地黄,远志,五味子,柏子仁,朱砂	0.62361
AD188	Ren Shen,Bai Zhu,Huang Qi,Dang Gui,Xuan Shen,Bai Zi Ren,Mai Dong,Fu Shen,Shu Di Huang,Shan Zhu Yu,Suan Zao Ren,Long Chi,Jie Zi,Shi Chang Pu	人参,白术,黄芪,当归,玄参,柏子仁,麦冬,茯神,熟地黄,山茱萸,酸枣仁,龙齿,芥子,石菖蒲	AD232	Ren Shen,Mai Dong,Fu Shen,Long Chi,Yuan Zhi,Huang Qi,Shi Chang Pu,Chi Shi Zhi,Shu Di Huang	人参,麦冬,茯神,龙齿,远志,黄芪,石菖蒲,赤石脂,熟地黄	0.62361
AD216	Long Yan Rou,Long Chi,Fu Ling,Yuan Zhi,Suan Zao Ren,Fu Shen,Rou Gui,Shu Di Huang,Ren Shen,Huang Qi,Bai Zi Ren,Zhu Sha,E Jiao,Zi Shi Ying	龙眼肉,龙齿,茯苓,远志,酸枣仁,茯神,肉桂,熟地黄,人参,黄芪,柏子仁,朱砂,阿胶,紫石英	AD265	Fu Shen,Ren Shen,Zhi Huang Qi,Suan Zao Ren,Shu Di Huang,Yuan Zhi,Wu Wei Zi,Bai Zi Ren,Zhu Sha	茯神,人参,炙黄芪,酸枣仁,熟地黄,远志,五味子,柏子仁,朱砂	0.62361
AD228	Dan Shen,Tian Dong,Shu Di Huang,Ren Shen,Yuan Zhi,Zhu Sha,Shi Chang Pu,Mai Dong,Fu Ling	丹参,天冬,熟地黄,人参,远志,朱砂,石菖蒲,麦冬,茯苓	AD234	Shi Chang Pu,Du Zhong,Shu Di Huang,Fu Ling,Ren Shen,Dan Shen,Fang Feng,Bai Zi Ren,Bai Bu,Yuan Zhi,Wu Wei Zi,Shan Yao,Mai Dong,Rou Gui	石菖蒲,杜仲,熟地黄,茯苓,人参,丹参,防风,柏子仁,百部,远志,五味子,山药,麦冬,肉桂	0.62361
AD232	Ren Shen,Mai Dong,Fu Shen,Long Chi,Yuan Zhi,Huang Qi,Shi Chang Pu,Chi Shi Zhi,Shu Di Huang	人参,麦冬,茯神,龙齿,远志,黄芪,石菖蒲,赤石脂,熟地黄	AD188	Ren Shen,Bai Zhu,Huang Qi,Dang Gui,Xuan Shen,Bai Zi Ren,Mai Dong,Fu Shen,Shu Di Huang,Shan Zhu Yu,Suan Zao Ren,Long Chi,Jie Zi,Shi Chang Pu	人参,白术,黄芪,当归,玄参,柏子仁,麦冬,茯神,熟地黄,山茱萸,酸枣仁,龙齿,芥子,石菖蒲	0.62361
AD234	Shi Chang Pu,Du Zhong,Shu Di Huang,Fu Ling,Ren Shen,Dan Shen,Fang Feng,Bai Zi Ren,Bai Bu,Yuan Zhi,Wu Wei Zi,Shan Yao,Mai Dong,Rou Gui	石菖蒲,杜仲,熟地黄,茯苓,人参,丹参,防风,柏子仁,百部,远志,五味子,山药,麦冬,肉桂	AD228	Dan Shen,Tian Dong,Shu Di Huang,Ren Shen,Yuan Zhi,Zhu Sha,Shi Chang Pu,Mai Dong,Fu Ling	丹参,天冬,熟地黄,人参,远志,朱砂,石菖蒲,麦冬,茯苓	0.62361
AD265	Fu Shen,Ren Shen,Zhi Huang Qi,Suan Zao Ren,Shu Di Huang,Yuan Zhi,Wu Wei Zi,Bai Zi Ren,Zhu Sha	茯神,人参,炙黄芪,酸枣仁,熟地黄,远志,五味子,柏子仁,朱砂	AD155	Shu Di Huang,Fu Ling,Fu Shen,Ren Shen,Suan Zao Ren,Bai Zi Ren,Zi Shi Ying,Rou Gui,E Jiao,Dang Gui,Huang Qi,Yuan Zhi,Zhu Sha,Long Chi	熟地黄,茯苓,茯神,人参,酸枣仁,柏子仁,紫石英,肉桂,阿胶,当归,黄芪,远志,朱砂,龙齿	0.62361
AD265	Fu Shen,Ren Shen,Zhi Huang Qi,Suan Zao Ren,Shu Di Huang,Yuan Zhi,Wu Wei Zi,Bai Zi Ren,Zhu Sha	茯神,人参,炙黄芪,酸枣仁,熟地黄,远志,五味子,柏子仁,朱砂	AD216	Long Yan Rou,Long Chi,Fu Ling,Yuan Zhi,Suan Zao Ren,Fu Shen,Rou Gui,Shu Di Huang,Ren Shen,Huang Qi,Bai Zi Ren,Zhu Sha,E Jiao,Zi Shi Ying	龙眼肉,龙齿,茯苓,远志,酸枣仁,茯神,肉桂,熟地黄,人参,黄芪,柏子仁,朱砂,阿胶,紫石英	0.62361
AD265	Fu Shen,Ren Shen,Zhi Huang Qi,Suan Zao Ren,Shu Di Huang,Yuan Zhi,Wu Wei Zi,Bai Zi Ren,Zhu Sha	茯神,人参,炙黄芪,酸枣仁,熟地黄,远志,五味子,柏子仁,朱砂	AD296	Yuan Zhi,Shi Chang Pu,Fu Ling,Shu Di Huang,Ren Shen,Bai Zi Ren,Du Zhong,Mai Dong,Zhi Huang Qi,Wu Wei Zi,Ze Xie,Shan Yao,Suan Zao Ren,Rou Gui	远志,石菖蒲,茯苓,熟地黄,人参,柏子仁,杜仲,麦冬,炙黄芪,五味子,泽泻,山药,酸枣仁,肉桂	0.62361
AD296	Yuan Zhi,Shi Chang Pu,Fu Ling,Shu Di Huang,Ren Shen,Bai Zi Ren,Du Zhong,Mai Dong,Zhi Huang Qi,Wu Wei Zi,Ze Xie,Shan Yao,Suan Zao Ren,Rou Gui	远志,石菖蒲,茯苓,熟地黄,人参,柏子仁,杜仲,麦冬,炙黄芪,五味子,泽泻,山药,酸枣仁,肉桂	AD265	Fu Shen,Ren Shen,Zhi Huang Qi,Suan Zao Ren,Shu Di Huang,Yuan Zhi,Wu Wei Zi,Bai Zi Ren,Zhu Sha	茯神,人参,炙黄芪,酸枣仁,熟地黄,远志,五味子,柏子仁,朱砂	0.62361
AD17	Tie Fen,Di Huang,Yuan Zhi,Rou Gui,Huang Qi,Zi Shi Ying,Fang Feng,Dang Gui,Ren Shen,Fu Ling,Gan Cao,Bai Zhu,Qiang Huo,Fu Shen,Mai Dong	铁粉,地黄,远志,肉桂,黄芪,紫石英,防风,当归,人参,茯苓,甘草,白术,羌活,茯神,麦冬	AD87	Fu Ling,Yuan Zhi,Zhi Gan Cao,Rou Gui,Ren Shen,Bai Shao,Fang Feng,Shu Di Huang,Tie Fen,Huang Qi,Mai Dong	茯苓,远志,炙甘草,肉桂,人参,白芍,防风,熟地黄,铁粉,黄芪,麦冬	0.622799
AD87	Fu Ling,Yuan Zhi,Zhi Gan Cao,Rou Gui,Ren Shen,Bai Shao,Fang Feng,Shu Di Huang,Tie Fen,Huang Qi,Mai Dong	茯苓,远志,炙甘草,肉桂,人参,白芍,防风,熟地黄,铁粉,黄芪,麦冬	AD17	Tie Fen,Di Huang,Yuan Zhi,Rou Gui,Huang Qi,Zi Shi Ying,Fang Feng,Dang Gui,Ren Shen,Fu Ling,Gan Cao,Bai Zhu,Qiang Huo,Fu Shen,Mai Dong	铁粉,地黄,远志,肉桂,黄芪,紫石英,防风,当归,人参,茯苓,甘草,白术,羌活,茯神,麦冬	0.622799
AD147	Shu Di Huang,Tian Dong,Mai Dong,Fu Ling,Ren Shen,Yuan Zhi,Fu Shen,Shan Yao,Rou Gui,Zhu Sha,Dang Gui	熟地黄,天冬,麦冬,茯苓,人参,远志,茯神,山药,肉桂,朱砂,当归	AD269	Zhu Sha,Ren Shen,Yuan Zhi,Shu Di Huang,Bai Zhu,Shi Chang Pu,Dang Gui,Mai Dong,Huang Qi,Fu Ling,Fu Shen,Bai Zi Ren,Mu Bie Zi,Lian Zi,Yi Zhi	朱砂,人参,远志,熟地黄,白术,石菖蒲,当归,麦冬,黄芪,茯苓,茯神,柏子仁,木鳖子,莲子,益智	0.622799
AD269	Zhu Sha,Ren Shen,Yuan Zhi,Shu Di Huang,Bai Zhu,Shi Chang Pu,Dang Gui,Mai Dong,Huang Qi,Fu Ling,Fu Shen,Bai Zi Ren,Mu Bie Zi,Lian Zi,Yi Zhi	朱砂,人参,远志,熟地黄,白术,石菖蒲,当归,麦冬,黄芪,茯苓,茯神,柏子仁,木鳖子,莲子,益智	AD147	Shu Di Huang,Tian Dong,Mai Dong,Fu Ling,Ren Shen,Yuan Zhi,Fu Shen,Shan Yao,Rou Gui,Zhu Sha,Dang Gui	熟地黄,天冬,麦冬,茯苓,人参,远志,茯神,山药,肉桂,朱砂,当归	0.622799
AD291	Dang Gui,Fu Shen,Bai Shao,Yuan Zhi,Tian Dong,Mai Dong,Suan Zao Ren,Huang Qin,Chai Hu,Hong Hua,Sha Shen,Xuan Shen,Huang Lian,Bai Zi Ren,Gan Cao	当归,茯神,白芍,远志,天冬,麦冬,酸枣仁,黄芩,柴胡,红花,沙参,玄参,黄连,柏子仁,甘草	AD311	Dang Gui,Bai Shao,Fu Shen,Mai Dong,Chen Pi,Chuan Bei Mu,Yuan Zhi,Chuan Xiong,Suan Zao Ren,Huang Lian,Gan Cao	当归,白芍,茯神,麦冬,陈皮,川贝母,远志,川芎,酸枣仁,黄连,甘草	0.622799
AD311	Dang Gui,Bai Shao,Fu Shen,Mai Dong,Chen Pi,Chuan Bei Mu,Yuan Zhi,Chuan Xiong,Suan Zao Ren,Huang Lian,Gan Cao	当归,白芍,茯神,麦冬,陈皮,川贝母,远志,川芎,酸枣仁,黄连,甘草	AD291	Dang Gui,Fu Shen,Bai Shao,Yuan Zhi,Tian Dong,Mai Dong,Suan Zao Ren,Huang Qin,Chai Hu,Hong Hua,Sha Shen,Xuan Shen,Huang Lian,Bai Zi Ren,Gan Cao	当归,茯神,白芍,远志,天冬,麦冬,酸枣仁,黄芩,柴胡,红花,沙参,玄参,黄连,柏子仁,甘草	0.622799
AD151	Yuan Zhi,Ren Shen,Huang Qi,Bai Zhu,Gan Cao,Dang Gui,Di Huang,Bai Shao,Fu Ling,Chen Pi,Rou Gui,Dan Nan Xing,Hu Po,Zhu Sha,Wu Wei Zi	远志,人参,黄芪,白术,甘草,当归,地黄,白芍,茯苓,陈皮,肉桂,胆南星,琥珀,朱砂,五味子	AD317	Bai Shao,Ren Shen,Dang Gui,Bai Zhu,Fu Ling,Zhi Mu,Gan Cao,Chen Pi,Di Huang,Huang Bai,Shi Chang Pu,Mai Dong,Suan Zao Ren,Yuan Zhi	白芍,人参,当归,白术,茯苓,知母,甘草,陈皮,地黄,黄柏,石菖蒲,麦冬,酸枣仁,远志	0.621059
AD155	Shu Di Huang,Fu Ling,Fu Shen,Ren Shen,Suan Zao Ren,Bai Zi Ren,Zi Shi Ying,Rou Gui,E Jiao,Dang Gui,Huang Qi,Yuan Zhi,Zhu Sha,Long Chi	熟地黄,茯苓,茯神,人参,酸枣仁,柏子仁,紫石英,肉桂,阿胶,当归,黄芪,远志,朱砂,龙齿	AD269	Zhu Sha,Ren Shen,Yuan Zhi,Shu Di Huang,Bai Zhu,Shi Chang Pu,Dang Gui,Mai Dong,Huang Qi,Fu Ling,Fu Shen,Bai Zi Ren,Mu Bie Zi,Lian Zi,Yi Zhi	朱砂,人参,远志,熟地黄,白术,石菖蒲,当归,麦冬,黄芪,茯苓,茯神,柏子仁,木鳖子,莲子,益智	0.621059
AD188	Ren Shen,Bai Zhu,Huang Qi,Dang Gui,Xuan Shen,Bai Zi Ren,Mai Dong,Fu Shen,Shu Di Huang,Shan Zhu Yu,Suan Zao Ren,Long Chi,Jie Zi,Shi Chang Pu	人参,白术,黄芪,当归,玄参,柏子仁,麦冬,茯神,熟地黄,山茱萸,酸枣仁,龙齿,芥子,石菖蒲	AD269	Zhu Sha,Ren Shen,Yuan Zhi,Shu Di Huang,Bai Zhu,Shi Chang Pu,Dang Gui,Mai Dong,Huang Qi,Fu Ling,Fu Shen,Bai Zi Ren,Mu Bie Zi,Lian Zi,Yi Zhi	朱砂,人参,远志,熟地黄,白术,石菖蒲,当归,麦冬,黄芪,茯苓,茯神,柏子仁,木鳖子,莲子,益智	0.621059
AD269	Zhu Sha,Ren Shen,Yuan Zhi,Shu Di Huang,Bai Zhu,Shi Chang Pu,Dang Gui,Mai Dong,Huang Qi,Fu Ling,Fu Shen,Bai Zi Ren,Mu Bie Zi,Lian Zi,Yi Zhi	朱砂,人参,远志,熟地黄,白术,石菖蒲,当归,麦冬,黄芪,茯苓,茯神,柏子仁,木鳖子,莲子,益智	AD155	Shu Di Huang,Fu Ling,Fu Shen,Ren Shen,Suan Zao Ren,Bai Zi Ren,Zi Shi Ying,Rou Gui,E Jiao,Dang Gui,Huang Qi,Yuan Zhi,Zhu Sha,Long Chi	熟地黄,茯苓,茯神,人参,酸枣仁,柏子仁,紫石英,肉桂,阿胶,当归,黄芪,远志,朱砂,龙齿	0.621059
AD269	Zhu Sha,Ren Shen,Yuan Zhi,Shu Di Huang,Bai Zhu,Shi Chang Pu,Dang Gui,Mai Dong,Huang Qi,Fu Ling,Fu Shen,Bai Zi Ren,Mu Bie Zi,Lian Zi,Yi Zhi	朱砂,人参,远志,熟地黄,白术,石菖蒲,当归,麦冬,黄芪,茯苓,茯神,柏子仁,木鳖子,莲子,益智	AD188	Ren Shen,Bai Zhu,Huang Qi,Dang Gui,Xuan Shen,Bai Zi Ren,Mai Dong,Fu Shen,Shu Di Huang,Shan Zhu Yu,Suan Zao Ren,Long Chi,Jie Zi,Shi Chang Pu	人参,白术,黄芪,当归,玄参,柏子仁,麦冬,茯神,熟地黄,山茱萸,酸枣仁,龙齿,芥子,石菖蒲	0.621059
AD317	Bai Shao,Ren Shen,Dang Gui,Bai Zhu,Fu Ling,Zhi Mu,Gan Cao,Chen Pi,Di Huang,Huang Bai,Shi Chang Pu,Mai Dong,Suan Zao Ren,Yuan Zhi	白芍,人参,当归,白术,茯苓,知母,甘草,陈皮,地黄,黄柏,石菖蒲,麦冬,酸枣仁,远志	AD151	Yuan Zhi,Ren Shen,Huang Qi,Bai Zhu,Gan Cao,Dang Gui,Di Huang,Bai Shao,Fu Ling,Chen Pi,Rou Gui,Dan Nan Xing,Hu Po,Zhu Sha,Wu Wei Zi	远志,人参,黄芪,白术,甘草,当归,地黄,白芍,茯苓,陈皮,肉桂,胆南星,琥珀,朱砂,五味子	0.621059
AD250	Wu Wei Zi,Shu Di Huang,Rou Cong Rong,Niu Xi,Tu Si Zi,Ze Xie,Fu Ling,Ba Ji Tian,Chi Shi Zhi,Shan Zhu Yu,Du Zhong,Shan Yao,Shi Gao,Yuan Zhi,Bai Zi Ren	五味子,熟地黄,肉苁蓉,牛膝,菟丝子,泽泻,茯苓,巴戟天,赤石脂,山茱萸,杜仲,山药,石膏,远志,柏子仁	AD253	Shan Yao,Rou Cong Rong,Niu Xi,Tu Si Zi,Wu Wei Zi,Du Zhong,Ze Xie,Shu Di Huang,Fu Shen,Ren Shen,Shan Zhu Yu,Rou Gui,Ba Ji Tian,Shi Hu,Lu Rong,She Chuang Zi,Yuan Zhi,Xu Duan,Fu Pen Zi,Tian Xiong,Zhi Gan Cao	山药,肉苁蓉,牛膝,菟丝子,五味子,杜仲,泽泻,熟地黄,茯神,人参,山茱萸,肉桂,巴戟天,石槲,鹿茸,蛇床子,远志,续断,覆盆子,天雄,炙甘草	0.61978
AD253	Shan Yao,Rou Cong Rong,Niu Xi,Tu Si Zi,Wu Wei Zi,Du Zhong,Ze Xie,Shu Di Huang,Fu Shen,Ren Shen,Shan Zhu Yu,Rou Gui,Ba Ji Tian,Shi Hu,Lu Rong,She Chuang Zi,Yuan Zhi,Xu Duan,Fu Pen Zi,Tian Xiong,Zhi Gan Cao	山药,肉苁蓉,牛膝,菟丝子,五味子,杜仲,泽泻,熟地黄,茯神,人参,山茱萸,肉桂,巴戟天,石槲,鹿茸,蛇床子,远志,续断,覆盆子,天雄,炙甘草	AD250	Wu Wei Zi,Shu Di Huang,Rou Cong Rong,Niu Xi,Tu Si Zi,Ze Xie,Fu Ling,Ba Ji Tian,Chi Shi Zhi,Shan Zhu Yu,Du Zhong,Shan Yao,Shi Gao,Yuan Zhi,Bai Zi Ren	五味子,熟地黄,肉苁蓉,牛膝,菟丝子,泽泻,茯苓,巴戟天,赤石脂,山茱萸,杜仲,山药,石膏,远志,柏子仁	0.61978
AD18	Fu Shen,Shi Chang Pu,Yuan Zhi,Fu Ling,Ren Shen,Niu Huang	茯神,石菖蒲,远志,茯苓,人参,牛黄	AD58	Fu Ling,Rou Gui,Yuan Zhi,Ren Shen,Tian Dong,Shi Chang Pu,Di Gu Pi	茯苓,肉桂,远志,人参,天冬,石菖蒲,地骨皮	0.617213
AD18	Fu Shen,Shi Chang Pu,Yuan Zhi,Fu Ling,Ren Shen,Niu Huang	茯神,石菖蒲,远志,茯苓,人参,牛黄	AD233	Fu Shen,Shu Di Huang,Ren Shen,Long Gu,Shi Chang Pu,Yuan Zhi,Tian Dong	茯神,熟地黄,人参,龙骨,石菖蒲,远志,天冬	0.617213
AD25	Zi Shi Ying,Shu Di Huang,Shi Chang Pu,Fu Shen,Dang Gui,Fu Zi,Huang Qi,Yuan Zhi,Chuan Xiong,Rou Gui,Long Chi,Ren Shen	紫石英,熟地黄,石菖蒲,茯神,当归,附子,黄芪,远志,川芎,肉桂,龙齿,人参	AD216	Long Yan Rou,Long Chi,Fu Ling,Yuan Zhi,Suan Zao Ren,Fu Shen,Rou Gui,Shu Di Huang,Ren Shen,Huang Qi,Bai Zi Ren,Zhu Sha,E Jiao,Zi Shi Ying	龙眼肉,龙齿,茯苓,远志,酸枣仁,茯神,肉桂,熟地黄,人参,黄芪,柏子仁,朱砂,阿胶,紫石英	0.617213
AD31	Ren Shen,Huang Qi,Chen Pi,Bai Shao,Dang Gui,Gan Cao,Fu Ling,Wu Wei Zi,Yuan Zhi,Bai Zhu,Rou Gui,Shu Di Huang	人参,黄芪,陈皮,白芍,当归,甘草,茯苓,五味子,远志,白术,肉桂,熟地黄	AD317	Bai Shao,Ren Shen,Dang Gui,Bai Zhu,Fu Ling,Zhi Mu,Gan Cao,Chen Pi,Di Huang,Huang Bai,Shi Chang Pu,Mai Dong,Suan Zao Ren,Yuan Zhi	白芍,人参,当归,白术,茯苓,知母,甘草,陈皮,地黄,黄柏,石菖蒲,麦冬,酸枣仁,远志	0.617213
AD58	Fu Ling,Rou Gui,Yuan Zhi,Ren Shen,Tian Dong,Shi Chang Pu,Di Gu Pi	茯苓,肉桂,远志,人参,天冬,石菖蒲,地骨皮	AD18	Fu Shen,Shi Chang Pu,Yuan Zhi,Fu Ling,Ren Shen,Niu Huang	茯神,石菖蒲,远志,茯苓,人参,牛黄	0.617213
AD58	Fu Ling,Rou Gui,Yuan Zhi,Ren Shen,Tian Dong,Shi Chang Pu,Di Gu Pi	茯苓,肉桂,远志,人参,天冬,石菖蒲,地骨皮	AD149	Shi Chang Pu,Di Gu Pi,Fu Shen,Yuan Zhi,Ren Shen,Ba Ji Tian	石菖蒲,地骨皮,茯神,远志,人参,巴戟天	0.617213
AD58	Fu Ling,Rou Gui,Yuan Zhi,Ren Shen,Tian Dong,Shi Chang Pu,Di Gu Pi	茯苓,肉桂,远志,人参,天冬,石菖蒲,地骨皮	AD215	Fu Shen,Fu Ling,Yuan Zhi,Ren Shen,Shi Chang Pu,Long Chi	茯神,茯苓,远志,人参,石菖蒲,龙齿	0.617213
AD59	Yuan Zhi,Mai Dong,Ren Shen,Shu Di Huang,Di Yu,Zhi Gan Cao	远志,麦冬,人参,熟地黄,地榆,炙甘草	AD297	Shi Long Rui,Long Gu,Fu Ling,Yuan Zhi,Shu Di Huang,Ren Shen,Mai Dong	石龙芮,龙骨,茯苓,远志,熟地黄,人参,麦冬	0.617213
AD131	Suan Zao Ren,Bai Shao,Wu Wei Zi,Ren Shen,Zhi Gan Cao,Huang Qi,Long Yan Rou,Bai Zi Ren,Mai Dong,Dan Shen,Fu Ling,Fu Shen,Shi Chang Pu,Yuan Zhi	酸枣仁,白芍,五味子,人参,炙甘草,黄芪,龙眼肉,柏子仁,麦冬,丹参,茯苓,茯神,石菖蒲,远志	AD209	Ren Shen,Fu Shen,Huang Qi,Bai Zhu,Mai Dong,Xuan Shen,Chen Pi,Suan Zao Ren,Yuan Zhi,Gan Cao,Shi Chang Pu,Wu Wei Zi	人参,茯神,黄芪,白术,麦冬,玄参,陈皮,酸枣仁,远志,甘草,石菖蒲,五味子	0.617213
AD149	Shi Chang Pu,Di Gu Pi,Fu Shen,Yuan Zhi,Ren Shen,Ba Ji Tian	石菖蒲,地骨皮,茯神,远志,人参,巴戟天	AD58	Fu Ling,Rou Gui,Yuan Zhi,Ren Shen,Tian Dong,Shi Chang Pu,Di Gu Pi	茯苓,肉桂,远志,人参,天冬,石菖蒲,地骨皮	0.617213
AD149	Shi Chang Pu,Di Gu Pi,Fu Shen,Yuan Zhi,Ren Shen,Ba Ji Tian	石菖蒲,地骨皮,茯神,远志,人参,巴戟天	AD233	Fu Shen,Shu Di Huang,Ren Shen,Long Gu,Shi Chang Pu,Yuan Zhi,Tian Dong	茯神,熟地黄,人参,龙骨,石菖蒲,远志,天冬	0.617213
AD188	Ren Shen,Bai Zhu,Huang Qi,Dang Gui,Xuan Shen,Bai Zi Ren,Mai Dong,Fu Shen,Shu Di Huang,Shan Zhu Yu,Suan Zao Ren,Long Chi,Jie Zi,Shi Chang Pu	人参,白术,黄芪,当归,玄参,柏子仁,麦冬,茯神,熟地黄,山茱萸,酸枣仁,龙齿,芥子,石菖蒲	AD209	Ren Shen,Fu Shen,Huang Qi,Bai Zhu,Mai Dong,Xuan Shen,Chen Pi,Suan Zao Ren,Yuan Zhi,Gan Cao,Shi Chang Pu,Wu Wei Zi	人参,茯神,黄芪,白术,麦冬,玄参,陈皮,酸枣仁,远志,甘草,石菖蒲,五味子	0.617213
AD209	Ren Shen,Fu Shen,Huang Qi,Bai Zhu,Mai Dong,Xuan Shen,Chen Pi,Suan Zao Ren,Yuan Zhi,Gan Cao,Shi Chang Pu,Wu Wei Zi	人参,茯神,黄芪,白术,麦冬,玄参,陈皮,酸枣仁,远志,甘草,石菖蒲,五味子	AD131	Suan Zao Ren,Bai Shao,Wu Wei Zi,Ren Shen,Zhi Gan Cao,Huang Qi,Long Yan Rou,Bai Zi Ren,Mai Dong,Dan Shen,Fu Ling,Fu Shen,Shi Chang Pu,Yuan Zhi	酸枣仁,白芍,五味子,人参,炙甘草,黄芪,龙眼肉,柏子仁,麦冬,丹参,茯苓,茯神,石菖蒲,远志	0.617213
AD209	Ren Shen,Fu Shen,Huang Qi,Bai Zhu,Mai Dong,Xuan Shen,Chen Pi,Suan Zao Ren,Yuan Zhi,Gan Cao,Shi Chang Pu,Wu Wei Zi	人参,茯神,黄芪,白术,麦冬,玄参,陈皮,酸枣仁,远志,甘草,石菖蒲,五味子	AD188	Ren Shen,Bai Zhu,Huang Qi,Dang Gui,Xuan Shen,Bai Zi Ren,Mai Dong,Fu Shen,Shu Di Huang,Shan Zhu Yu,Suan Zao Ren,Long Chi,Jie Zi,Shi Chang Pu	人参,白术,黄芪,当归,玄参,柏子仁,麦冬,茯神,熟地黄,山茱萸,酸枣仁,龙齿,芥子,石菖蒲	0.617213
AD209	Ren Shen,Fu Shen,Huang Qi,Bai Zhu,Mai Dong,Xuan Shen,Chen Pi,Suan Zao Ren,Yuan Zhi,Gan Cao,Shi Chang Pu,Wu Wei Zi	人参,茯神,黄芪,白术,麦冬,玄参,陈皮,酸枣仁,远志,甘草,石菖蒲,五味子	AD317	Bai Shao,Ren Shen,Dang Gui,Bai Zhu,Fu Ling,Zhi Mu,Gan Cao,Chen Pi,Di Huang,Huang Bai,Shi Chang Pu,Mai Dong,Suan Zao Ren,Yuan Zhi	白芍,人参,当归,白术,茯苓,知母,甘草,陈皮,地黄,黄柏,石菖蒲,麦冬,酸枣仁,远志	0.617213
AD215	Fu Shen,Fu Ling,Yuan Zhi,Ren Shen,Shi Chang Pu,Long Chi	茯神,茯苓,远志,人参,石菖蒲,龙齿	AD58	Fu Ling,Rou Gui,Yuan Zhi,Ren Shen,Tian Dong,Shi Chang Pu,Di Gu Pi	茯苓,肉桂,远志,人参,天冬,石菖蒲,地骨皮	0.617213
AD215	Fu Shen,Fu Ling,Yuan Zhi,Ren Shen,Shi Chang Pu,Long Chi	茯神,茯苓,远志,人参,石菖蒲,龙齿	AD233	Fu Shen,Shu Di Huang,Ren Shen,Long Gu,Shi Chang Pu,Yuan Zhi,Tian Dong	茯神,熟地黄,人参,龙骨,石菖蒲,远志,天冬	0.617213
AD216	Long Yan Rou,Long Chi,Fu Ling,Yuan Zhi,Suan Zao Ren,Fu Shen,Rou Gui,Shu Di Huang,Ren Shen,Huang Qi,Bai Zi Ren,Zhu Sha,E Jiao,Zi Shi Ying	龙眼肉,龙齿,茯苓,远志,酸枣仁,茯神,肉桂,熟地黄,人参,黄芪,柏子仁,朱砂,阿胶,紫石英	AD25	Zi Shi Ying,Shu Di Huang,Shi Chang Pu,Fu Shen,Dang Gui,Fu Zi,Huang Qi,Yuan Zhi,Chuan Xiong,Rou Gui,Long Chi,Ren Shen	紫石英,熟地黄,石菖蒲,茯神,当归,附子,黄芪,远志,川芎,肉桂,龙齿,人参	0.617213
AD218	Ren Shen,Bai Zhu,Fu Ling,Chen Pi,Gan Cao,Shu Di Huang,Dang Gui,Bai Shao,Huang Qi,Rou Gui,Yuan Zhi,Wu Wei Zi	人参,白术,茯苓,陈皮,甘草,熟地黄,当归,白芍,黄芪,肉桂,远志,五味子	AD317	Bai Shao,Ren Shen,Dang Gui,Bai Zhu,Fu Ling,Zhi Mu,Gan Cao,Chen Pi,Di Huang,Huang Bai,Shi Chang Pu,Mai Dong,Suan Zao Ren,Yuan Zhi	白芍,人参,当归,白术,茯苓,知母,甘草,陈皮,地黄,黄柏,石菖蒲,麦冬,酸枣仁,远志	0.617213
AD233	Fu Shen,Shu Di Huang,Ren Shen,Long Gu,Shi Chang Pu,Yuan Zhi,Tian Dong	茯神,熟地黄,人参,龙骨,石菖蒲,远志,天冬	AD18	Fu Shen,Shi Chang Pu,Yuan Zhi,Fu Ling,Ren Shen,Niu Huang	茯神,石菖蒲,远志,茯苓,人参,牛黄	0.617213
AD233	Fu Shen,Shu Di Huang,Ren Shen,Long Gu,Shi Chang Pu,Yuan Zhi,Tian Dong	茯神,熟地黄,人参,龙骨,石菖蒲,远志,天冬	AD149	Shi Chang Pu,Di Gu Pi,Fu Shen,Yuan Zhi,Ren Shen,Ba Ji Tian	石菖蒲,地骨皮,茯神,远志,人参,巴戟天	0.617213
AD233	Fu Shen,Shu Di Huang,Ren Shen,Long Gu,Shi Chang Pu,Yuan Zhi,Tian Dong	茯神,熟地黄,人参,龙骨,石菖蒲,远志,天冬	AD215	Fu Shen,Fu Ling,Yuan Zhi,Ren Shen,Shi Chang Pu,Long Chi	茯神,茯苓,远志,人参,石菖蒲,龙齿	0.617213
AD297	Shi Long Rui,Long Gu,Fu Ling,Yuan Zhi,Shu Di Huang,Ren Shen,Mai Dong	石龙芮,龙骨,茯苓,远志,熟地黄,人参,麦冬	AD59	Yuan Zhi,Mai Dong,Ren Shen,Shu Di Huang,Di Yu,Zhi Gan Cao	远志,麦冬,人参,熟地黄,地榆,炙甘草	0.617213
AD304	Dang Gui,Huang Lian,Di Huang,Mai Dong,Suan Zao Ren,Yuan Zhi,Fu Ling,Ren Shen,Huang Qi,Dan Nan Xing,Dan Zhu Ye,Gan Cao	当归,黄连,地黄,麦冬,酸枣仁,远志,茯苓,人参,黄芪,胆南星,淡竹叶,甘草	AD317	Bai Shao,Ren Shen,Dang Gui,Bai Zhu,Fu Ling,Zhi Mu,Gan Cao,Chen Pi,Di Huang,Huang Bai,Shi Chang Pu,Mai Dong,Suan Zao Ren,Yuan Zhi	白芍,人参,当归,白术,茯苓,知母,甘草,陈皮,地黄,黄柏,石菖蒲,麦冬,酸枣仁,远志	0.617213
AD317	Bai Shao,Ren Shen,Dang Gui,Bai Zhu,Fu Ling,Zhi Mu,Gan Cao,Chen Pi,Di Huang,Huang Bai,Shi Chang Pu,Mai Dong,Suan Zao Ren,Yuan Zhi	白芍,人参,当归,白术,茯苓,知母,甘草,陈皮,地黄,黄柏,石菖蒲,麦冬,酸枣仁,远志	AD31	Ren Shen,Huang Qi,Chen Pi,Bai Shao,Dang Gui,Gan Cao,Fu Ling,Wu Wei Zi,Yuan Zhi,Bai Zhu,Rou Gui,Shu Di Huang	人参,黄芪,陈皮,白芍,当归,甘草,茯苓,五味子,远志,白术,肉桂,熟地黄	0.617213
AD317	Bai Shao,Ren Shen,Dang Gui,Bai Zhu,Fu Ling,Zhi Mu,Gan Cao,Chen Pi,Di Huang,Huang Bai,Shi Chang Pu,Mai Dong,Suan Zao Ren,Yuan Zhi	白芍,人参,当归,白术,茯苓,知母,甘草,陈皮,地黄,黄柏,石菖蒲,麦冬,酸枣仁,远志	AD209	Ren Shen,Fu Shen,Huang Qi,Bai Zhu,Mai Dong,Xuan Shen,Chen Pi,Suan Zao Ren,Yuan Zhi,Gan Cao,Shi Chang Pu,Wu Wei Zi	人参,茯神,黄芪,白术,麦冬,玄参,陈皮,酸枣仁,远志,甘草,石菖蒲,五味子	0.617213
AD317	Bai Shao,Ren Shen,Dang Gui,Bai Zhu,Fu Ling,Zhi Mu,Gan Cao,Chen Pi,Di Huang,Huang Bai,Shi Chang Pu,Mai Dong,Suan Zao Ren,Yuan Zhi	白芍,人参,当归,白术,茯苓,知母,甘草,陈皮,地黄,黄柏,石菖蒲,麦冬,酸枣仁,远志	AD218	Ren Shen,Bai Zhu,Fu Ling,Chen Pi,Gan Cao,Shu Di Huang,Dang Gui,Bai Shao,Huang Qi,Rou Gui,Yuan Zhi,Wu Wei Zi	人参,白术,茯苓,陈皮,甘草,熟地黄,当归,白芍,黄芪,肉桂,远志,五味子	0.617213
AD317	Bai Shao,Ren Shen,Dang Gui,Bai Zhu,Fu Ling,Zhi Mu,Gan Cao,Chen Pi,Di Huang,Huang Bai,Shi Chang Pu,Mai Dong,Suan Zao Ren,Yuan Zhi	白芍,人参,当归,白术,茯苓,知母,甘草,陈皮,地黄,黄柏,石菖蒲,麦冬,酸枣仁,远志	AD304	Dang Gui,Huang Lian,Di Huang,Mai Dong,Suan Zao Ren,Yuan Zhi,Fu Ling,Ren Shen,Huang Qi,Dan Nan Xing,Dan Zhu Ye,Gan Cao	当归,黄连,地黄,麦冬,酸枣仁,远志,茯苓,人参,黄芪,胆南星,淡竹叶,甘草	0.617213
AD59	Yuan Zhi,Mai Dong,Ren Shen,Shu Di Huang,Di Yu,Zhi Gan Cao	远志,麦冬,人参,熟地黄,地榆,炙甘草	AD87	Fu Ling,Yuan Zhi,Zhi Gan Cao,Rou Gui,Ren Shen,Bai Shao,Fang Feng,Shu Di Huang,Tie Fen,Huang Qi,Mai Dong	茯苓,远志,炙甘草,肉桂,人参,白芍,防风,熟地黄,铁粉,黄芪,麦冬	0.615457
AD87	Fu Ling,Yuan Zhi,Zhi Gan Cao,Rou Gui,Ren Shen,Bai Shao,Fang Feng,Shu Di Huang,Tie Fen,Huang Qi,Mai Dong	茯苓,远志,炙甘草,肉桂,人参,白芍,防风,熟地黄,铁粉,黄芪,麦冬	AD59	Yuan Zhi,Mai Dong,Ren Shen,Shu Di Huang,Di Yu,Zhi Gan Cao	远志,麦冬,人参,熟地黄,地榆,炙甘草	0.615457
AD30	Ren Shen,Fu Ling,Xuan Shen,Dan Shen,Yuan Zhi,Jie Geng,Di Huang,Wu Wei Zi,Dang Gui,Mai Dong,Tian Dong,Bai Zi Ren,Suan Zao Ren	人参,茯苓,玄参,丹参,远志,桔梗,地黄,五味子,当归,麦冬,天冬,柏子仁,酸枣仁	AD292	Suan Zao Ren,Fu Ling,Dang Gui,Yuan Zhi,Mai Dong,Bai Zi Ren,Mu Xiang,Bai Zhu,Ren Shen,Bei Mu,Ju Hong,Jie Geng,Zhi Gan Cao	酸枣仁,茯苓,当归,远志,麦冬,柏子仁,木香,白术,人参,贝母,橘红,桔梗,炙甘草	0.615385
AD145	Zhi Huang Qi,Fu Ling,Fu Shen,Ban Xia Qu,Suan Zao Ren,Dang Gui,Bai Zi Ren,Chuan Xiong,Zhi Yuan Zhi,Wu Wei Zi,Ren Shen,Rou Gui,Zhi Gan Cao	炙黄芪,茯苓,茯神,半夏曲,酸枣仁,当归,柏子仁,川芎,炙远志,五味子,人参,肉桂,炙甘草	AD206	Dang Gui,Shu Di Huang,Fu Shen,Yuan Zhi,Suan Zao Ren,Zhi Huang Qi,Ren Shen,Bai Zi Ren,Rou Gui,Bai Shao,Wu Wei Zi,Ju Hong,Gan Cao	当归,熟地黄,茯神,远志,酸枣仁,炙黄芪,人参,柏子仁,肉桂,白芍,五味子,橘红,甘草	0.615385
AD206	Dang Gui,Shu Di Huang,Fu Shen,Yuan Zhi,Suan Zao Ren,Zhi Huang Qi,Ren Shen,Bai Zi Ren,Rou Gui,Bai Shao,Wu Wei Zi,Ju Hong,Gan Cao	当归,熟地黄,茯神,远志,酸枣仁,炙黄芪,人参,柏子仁,肉桂,白芍,五味子,橘红,甘草	AD145	Zhi Huang Qi,Fu Ling,Fu Shen,Ban Xia Qu,Suan Zao Ren,Dang Gui,Bai Zi Ren,Chuan Xiong,Zhi Yuan Zhi,Wu Wei Zi,Ren Shen,Rou Gui,Zhi Gan Cao	炙黄芪,茯苓,茯神,半夏曲,酸枣仁,当归,柏子仁,川芎,炙远志,五味子,人参,肉桂,炙甘草	0.615385
AD292	Suan Zao Ren,Fu Ling,Dang Gui,Yuan Zhi,Mai Dong,Bai Zi Ren,Mu Xiang,Bai Zhu,Ren Shen,Bei Mu,Ju Hong,Jie Geng,Zhi Gan Cao	酸枣仁,茯苓,当归,远志,麦冬,柏子仁,木香,白术,人参,贝母,橘红,桔梗,炙甘草	AD30	Ren Shen,Fu Ling,Xuan Shen,Dan Shen,Yuan Zhi,Jie Geng,Di Huang,Wu Wei Zi,Dang Gui,Mai Dong,Tian Dong,Bai Zi Ren,Suan Zao Ren	人参,茯苓,玄参,丹参,远志,桔梗,地黄,五味子,当归,麦冬,天冬,柏子仁,酸枣仁	0.615385
AD92	Ren Shen,Chai Hu,Dang Gui,Bai Shao,Ban Xia,Gan Cao,Suan Zao Ren,Tian Nan Xing,Fu Zi,Shi Chang Pu,Shen Qu,Fu Ling,Yu Jin	人参,柴胡,当归,白芍,半夏,甘草,酸枣仁,天南星,附子,石菖蒲,神曲,茯苓,郁金	AD394	Ban Xia,Chen Pi,Shi Chang Pu,Yuan Zhi,Suan Zao Ren,Fu Shen,Shen Qu,Fu Zi,Ren Shen,Gan Cao	半夏,陈皮,石菖蒲,远志,酸枣仁,茯神,神曲,附子,人参,甘草	0.613941
AD206	Dang Gui,Shu Di Huang,Fu Shen,Yuan Zhi,Suan Zao Ren,Zhi Huang Qi,Ren Shen,Bai Zi Ren,Rou Gui,Bai Shao,Wu Wei Zi,Ju Hong,Gan Cao	当归,熟地黄,茯神,远志,酸枣仁,炙黄芪,人参,柏子仁,肉桂,白芍,五味子,橘红,甘草	AD279	Fu Ling,Fu Shen,Suan Zao Ren,Ren Shen,Huang Qi,Dang Gui,Bai Shao,Yuan Zhi,Gan Cao,Lian Zi	茯苓,茯神,酸枣仁,人参,黄芪,当归,白芍,远志,甘草,莲子	0.613941
AD279	Fu Ling,Fu Shen,Suan Zao Ren,Ren Shen,Huang Qi,Dang Gui,Bai Shao,Yuan Zhi,Gan Cao,Lian Zi	茯苓,茯神,酸枣仁,人参,黄芪,当归,白芍,远志,甘草,莲子	AD206	Dang Gui,Shu Di Huang,Fu Shen,Yuan Zhi,Suan Zao Ren,Zhi Huang Qi,Ren Shen,Bai Zi Ren,Rou Gui,Bai Shao,Wu Wei Zi,Ju Hong,Gan Cao	当归,熟地黄,茯神,远志,酸枣仁,炙黄芪,人参,柏子仁,肉桂,白芍,五味子,橘红,甘草	0.613941
AD394	Ban Xia,Chen Pi,Shi Chang Pu,Yuan Zhi,Suan Zao Ren,Fu Shen,Shen Qu,Fu Zi,Ren Shen,Gan Cao	半夏,陈皮,石菖蒲,远志,酸枣仁,茯神,神曲,附子,人参,甘草	AD92	Ren Shen,Chai Hu,Dang Gui,Bai Shao,Ban Xia,Gan Cao,Suan Zao Ren,Tian Nan Xing,Fu Zi,Shi Chang Pu,Shen Qu,Fu Ling,Yu Jin	人参,柴胡,当归,白芍,半夏,甘草,酸枣仁,天南星,附子,石菖蒲,神曲,茯苓,郁金	0.613941
AD41	Fang Feng,Gan Cao,Gan Jiang,Dang Gui,Ze Xie,Zi Yuan,Fu Shen,Da Huang,Qin Jiao,Shi Chang Pu,Bai Zhu,Rou Gui,Bai Lian,Yuan Zhi,Fu Zi,Jie Geng,Da Dou Huang Juan,Shan Yao,Shi Gao,Fu Ling,Ren Shen,Da Zao,Mai Dong	防风,甘草,干姜,当归,泽泻,紫苑,茯神,大黄,秦艽,石菖蒲,白术,肉桂,白蔹,远志,附子,桔梗,大豆黄卷,山药,石膏,茯苓,人参,大枣,麦冬	AD46	Ren Shen,Rou Gui,Bai Zhu,Fang Ji,Fu Ling,Gan Jiang,Fang Feng,Da Huang,Fu Shen,Jie Geng,Bai Lian,Niu Xi,Yuan Zhi,Yin Xie	人参,肉桂,白术,防己,茯苓,干姜,防风,大黄,茯神,桔梗,白蔹,牛膝,远志,银屑	0.613006
AD46	Ren Shen,Rou Gui,Bai Zhu,Fang Ji,Fu Ling,Gan Jiang,Fang Feng,Da Huang,Fu Shen,Jie Geng,Bai Lian,Niu Xi,Yuan Zhi,Yin Xie	人参,肉桂,白术,防己,茯苓,干姜,防风,大黄,茯神,桔梗,白蔹,牛膝,远志,银屑	AD41	Fang Feng,Gan Cao,Gan Jiang,Dang Gui,Ze Xie,Zi Yuan,Fu Shen,Da Huang,Qin Jiao,Shi Chang Pu,Bai Zhu,Rou Gui,Bai Lian,Yuan Zhi,Fu Zi,Jie Geng,Da Dou Huang Juan,Shan Yao,Shi Gao,Fu Ling,Ren Shen,Da Zao,Mai Dong	防风,甘草,干姜,当归,泽泻,紫苑,茯神,大黄,秦艽,石菖蒲,白术,肉桂,白蔹,远志,附子,桔梗,大豆黄卷,山药,石膏,茯苓,人参,大枣,麦冬	0.613006
AD20	Ren Shen,Rou Gui,Jie Geng,Bai Lian,Fu Ling,Fang Feng,Da Huang,Fang Ji,Gan Jiang,Yin Bo,Niu Xi,Yuan Zhi	人参,肉桂,桔梗,白蔹,茯苓,防风,大黄,防己,干姜,银箔,牛膝,远志	AD34	Shi Chang Pu,Yuan Zhi,Ren Shen,Jie Geng,Niu Xi,Rou Gui,Fu Ling,Fu Zi	石菖蒲,远志,人参,桔梗,牛膝,肉桂,茯苓,附子	0.612372
AD28	Fu Shen,Ren Shen,Fang Feng,Yuan Zhi,Tian Ma,Ling Yang Jiao,Bai Xian Pi,Long Gu,Suan Zao Ren,Rou Gui,Du Huo,Zhi Gan Cao	茯神,人参,防风,远志,天麻,羚羊角,白鲜皮,龙骨,酸枣仁,肉桂,独活,炙甘草	AD54	Rou Gui,Long Gu,Fang Feng,Yuan Zhi,Mai Dong,Mu Li,Zhi Gan Cao,Fu Shen	肉桂,龙骨,防风,远志,麦冬,牡蛎,炙甘草,茯神	0.612372
AD34	Shi Chang Pu,Yuan Zhi,Ren Shen,Jie Geng,Niu Xi,Rou Gui,Fu Ling,Fu Zi	石菖蒲,远志,人参,桔梗,牛膝,肉桂,茯苓,附子	AD20	Ren Shen,Rou Gui,Jie Geng,Bai Lian,Fu Ling,Fang Feng,Da Huang,Fang Ji,Gan Jiang,Yin Bo,Niu Xi,Yuan Zhi	人参,肉桂,桔梗,白蔹,茯苓,防风,大黄,防己,干姜,银箔,牛膝,远志	0.612372
AD34	Shi Chang Pu,Yuan Zhi,Ren Shen,Jie Geng,Niu Xi,Rou Gui,Fu Ling,Fu Zi	石菖蒲,远志,人参,桔梗,牛膝,肉桂,茯苓,附子	AD52	Fang Ji,Bai Lian,Jie Geng,Gan Jiang,Fu Ling,Fang Feng,Da Huang,Niu Xi,Yuan Zhi,Yin Bo,Rou Gui,Ren Shen	防己,白蔹,桔梗,干姜,茯苓,防风,大黄,牛膝,远志,银箔,肉桂,人参	0.612372
AD52	Fang Ji,Bai Lian,Jie Geng,Gan Jiang,Fu Ling,Fang Feng,Da Huang,Niu Xi,Yuan Zhi,Yin Bo,Rou Gui,Ren Shen	防己,白蔹,桔梗,干姜,茯苓,防风,大黄,牛膝,远志,银箔,肉桂,人参	AD34	Shi Chang Pu,Yuan Zhi,Ren Shen,Jie Geng,Niu Xi,Rou Gui,Fu Ling,Fu Zi	石菖蒲,远志,人参,桔梗,牛膝,肉桂,茯苓,附子	0.612372
AD54	Rou Gui,Long Gu,Fang Feng,Yuan Zhi,Mai Dong,Mu Li,Zhi Gan Cao,Fu Shen	肉桂,龙骨,防风,远志,麦冬,牡蛎,炙甘草,茯神	AD28	Fu Shen,Ren Shen,Fang Feng,Yuan Zhi,Tian Ma,Ling Yang Jiao,Bai Xian Pi,Long Gu,Suan Zao Ren,Rou Gui,Du Huo,Zhi Gan Cao	茯神,人参,防风,远志,天麻,羚羊角,白鲜皮,龙骨,酸枣仁,肉桂,独活,炙甘草	0.612372
AD59	Yuan Zhi,Mai Dong,Ren Shen,Shu Di Huang,Di Yu,Zhi Gan Cao	远志,麦冬,人参,熟地黄,地榆,炙甘草	AD322	Shu Di Huang,Mai Dong,Suan Zao Ren,Yuan Zhi	熟地黄,麦冬,酸枣仁,远志	0.612372
AD77	Ren Shen,Suan Zao Ren,Fu Ling,Shan Yao,Yuan Zhi,Ba Ji Tian,Gan Cao,Huang Lian	人参,酸枣仁,茯苓,山药,远志,巴戟天,甘草,黄连	AD304	Dang Gui,Huang Lian,Di Huang,Mai Dong,Suan Zao Ren,Yuan Zhi,Fu Ling,Ren Shen,Huang Qi,Dan Nan Xing,Dan Zhu Ye,Gan Cao	当归,黄连,地黄,麦冬,酸枣仁,远志,茯苓,人参,黄芪,胆南星,淡竹叶,甘草	0.612372
AD86	Shi Chang Pu,Fu Ling,Yuan Zhi,Ren Shen	石菖蒲,茯苓,远志,人参	AD113	Bai Zhu,Fu Ling,Yi Yi Ren,Yu Jin,Yuan Zhi,Shi Chang Pu	白术,茯苓,薏苡仁,郁金,远志,石菖蒲	0.612372
AD86	Shi Chang Pu,Fu Ling,Yuan Zhi,Ren Shen	石菖蒲,茯苓,远志,人参	AD149	Shi Chang Pu,Di Gu Pi,Fu Shen,Yuan Zhi,Ren Shen,Ba Ji Tian	石菖蒲,地骨皮,茯神,远志,人参,巴戟天	0.612372
AD113	Bai Zhu,Fu Ling,Yi Yi Ren,Yu Jin,Yuan Zhi,Shi Chang Pu	白术,茯苓,薏苡仁,郁金,远志,石菖蒲	AD86	Shi Chang Pu,Fu Ling,Yuan Zhi,Ren Shen	石菖蒲,茯苓,远志,人参	0.612372
AD149	Shi Chang Pu,Di Gu Pi,Fu Shen,Yuan Zhi,Ren Shen,Ba Ji Tian	石菖蒲,地骨皮,茯神,远志,人参,巴戟天	AD86	Shi Chang Pu,Fu Ling,Yuan Zhi,Ren Shen	石菖蒲,茯苓,远志,人参	0.612372
AD159	Bai Zhu,Fu Ling,Huang Qi,Long Yan Rou,Suan Zao Ren,Ren Shen,Mu Xiang,Zhi Gan Cao	白术,茯苓,黄芪,龙眼肉,酸枣仁,人参,木香,炙甘草	AD388	Ren Shen,Huang Qi,Bai Zhu,Gan Cao,Dang Gui,Long Yan Rou,Fu Shen,Suan Zao Ren,Yuan Zhi,Mu Xiang,Sheng Jiang,Da Zao	人参,黄芪,白术,甘草,当归,龙眼肉,茯神,酸枣仁,远志,木香,生姜,大枣	0.612372
AD207	Zhu Sha,Rou Gui,Yuan Zhi,Ren Shen,Fu Ling,Mai Dong,Shi Chang Pu,Di Huang	朱砂,肉桂,远志,人参,茯苓,麦冬,石菖蒲,地黄	AD264	Ren Shen,Fu Ling,Shi Chang Pu,Yuan Zhi,Long Chi,Suan Zao Ren,Tie Fen,Mai Dong,Zhu Sha,Ru Xiang,She Xiang,Hu Po	人参,茯苓,石菖蒲,远志,龙齿,酸枣仁,铁粉,麦冬,朱砂,乳香,麝香,琥珀	0.612372
AD209	Ren Shen,Fu Shen,Huang Qi,Bai Zhu,Mai Dong,Xuan Shen,Chen Pi,Suan Zao Ren,Yuan Zhi,Gan Cao,Shi Chang Pu,Wu Wei Zi	人参,茯神,黄芪,白术,麦冬,玄参,陈皮,酸枣仁,远志,甘草,石菖蒲,五味子	AD302	Ren Shen,Shi Chang Pu,Yuan Zhi,Fu Shen,Bai Zhu,Mai Dong,Niu Huang,Zhu Sha	人参,石菖蒲,远志,茯神,白术,麦冬,牛黄,朱砂	0.612372
AD209	Ren Shen,Fu Shen,Huang Qi,Bai Zhu,Mai Dong,Xuan Shen,Chen Pi,Suan Zao Ren,Yuan Zhi,Gan Cao,Shi Chang Pu,Wu Wei Zi	人参,茯神,黄芪,白术,麦冬,玄参,陈皮,酸枣仁,远志,甘草,石菖蒲,五味子	AD320	Ren Shen,Bai Zhu,Mai Dong,Wu Wei Zi,Bai Shao,Jie Zi,Suan Zao Ren,Xuan Shen	人参,白术,麦冬,五味子,白芍,芥子,酸枣仁,玄参	0.612372
AD223	Ban Xia,Chen Pi,Fu Ling,Gan Cao	半夏,陈皮,茯苓,甘草	AD351	Ban Xia,Ju Hong,Fu Ling,Zhu Ru,Zhi Ke,Gan Cao	半夏,橘红,茯苓,竹茹,枳壳,甘草	0.612372
AD230	Dang Gui,Ren Shen,Huang Lian,Fu Shen,Yuan Zhi,Zhi Gan Cao,Shi Chang Pu,Zhu Sha	当归,人参,黄连,茯神,远志,炙甘草,石菖蒲,朱砂	AD300	Fu Shen,Yuan Zhi,Shi Chang Pu	茯神,远志,石菖蒲	0.612372
AD264	Ren Shen,Fu Ling,Shi Chang Pu,Yuan Zhi,Long Chi,Suan Zao Ren,Tie Fen,Mai Dong,Zhu Sha,Ru Xiang,She Xiang,Hu Po	人参,茯苓,石菖蒲,远志,龙齿,酸枣仁,铁粉,麦冬,朱砂,乳香,麝香,琥珀	AD207	Zhu Sha,Rou Gui,Yuan Zhi,Ren Shen,Fu Ling,Mai Dong,Shi Chang Pu,Di Huang	朱砂,肉桂,远志,人参,茯苓,麦冬,石菖蒲,地黄	0.612372
AD266	Yuan Zhi,Shi Chang Pu,Fu Shen,Tian Zhu Huang,Suan Zao Ren,Zhu Sha,Xi Jiao,Long Chi	远志,石菖蒲,茯神,天竺黄,酸枣仁,朱砂,犀角,龙齿	AD300	Fu Shen,Yuan Zhi,Shi Chang Pu	茯神,远志,石菖蒲	0.612372
AD300	Fu Shen,Yuan Zhi,Shi Chang Pu	茯神,远志,石菖蒲	AD230	Dang Gui,Ren Shen,Huang Lian,Fu Shen,Yuan Zhi,Zhi Gan Cao,Shi Chang Pu,Zhu Sha	当归,人参,黄连,茯神,远志,炙甘草,石菖蒲,朱砂	0.612372
AD300	Fu Shen,Yuan Zhi,Shi Chang Pu	茯神,远志,石菖蒲	AD266	Yuan Zhi,Shi Chang Pu,Fu Shen,Tian Zhu Huang,Suan Zao Ren,Zhu Sha,Xi Jiao,Long Chi	远志,石菖蒲,茯神,天竺黄,酸枣仁,朱砂,犀角,龙齿	0.612372
AD300	Fu Shen,Yuan Zhi,Shi Chang Pu	茯神,远志,石菖蒲	AD302	Ren Shen,Shi Chang Pu,Yuan Zhi,Fu Shen,Bai Zhu,Mai Dong,Niu Huang,Zhu Sha	人参,石菖蒲,远志,茯神,白术,麦冬,牛黄,朱砂	0.612372
AD302	Ren Shen,Shi Chang Pu,Yuan Zhi,Fu Shen,Bai Zhu,Mai Dong,Niu Huang,Zhu Sha	人参,石菖蒲,远志,茯神,白术,麦冬,牛黄,朱砂	AD209	Ren Shen,Fu Shen,Huang Qi,Bai Zhu,Mai Dong,Xuan Shen,Chen Pi,Suan Zao Ren,Yuan Zhi,Gan Cao,Shi Chang Pu,Wu Wei Zi	人参,茯神,黄芪,白术,麦冬,玄参,陈皮,酸枣仁,远志,甘草,石菖蒲,五味子	0.612372
AD302	Ren Shen,Shi Chang Pu,Yuan Zhi,Fu Shen,Bai Zhu,Mai Dong,Niu Huang,Zhu Sha	人参,石菖蒲,远志,茯神,白术,麦冬,牛黄,朱砂	AD300	Fu Shen,Yuan Zhi,Shi Chang Pu	茯神,远志,石菖蒲	0.612372
AD304	Dang Gui,Huang Lian,Di Huang,Mai Dong,Suan Zao Ren,Yuan Zhi,Fu Ling,Ren Shen,Huang Qi,Dan Nan Xing,Dan Zhu Ye,Gan Cao	当归,黄连,地黄,麦冬,酸枣仁,远志,茯苓,人参,黄芪,胆南星,淡竹叶,甘草	AD77	Ren Shen,Suan Zao Ren,Fu Ling,Shan Yao,Yuan Zhi,Ba Ji Tian,Gan Cao,Huang Lian	人参,酸枣仁,茯苓,山药,远志,巴戟天,甘草,黄连	0.612372
AD320	Ren Shen,Bai Zhu,Mai Dong,Wu Wei Zi,Bai Shao,Jie Zi,Suan Zao Ren,Xuan Shen	人参,白术,麦冬,五味子,白芍,芥子,酸枣仁,玄参	AD209	Ren Shen,Fu Shen,Huang Qi,Bai Zhu,Mai Dong,Xuan Shen,Chen Pi,Suan Zao Ren,Yuan Zhi,Gan Cao,Shi Chang Pu,Wu Wei Zi	人参,茯神,黄芪,白术,麦冬,玄参,陈皮,酸枣仁,远志,甘草,石菖蒲,五味子	0.612372
AD322	Shu Di Huang,Mai Dong,Suan Zao Ren,Yuan Zhi	熟地黄,麦冬,酸枣仁,远志	AD59	Yuan Zhi,Mai Dong,Ren Shen,Shu Di Huang,Di Yu,Zhi Gan Cao	远志,麦冬,人参,熟地黄,地榆,炙甘草	0.612372
AD351	Ban Xia,Ju Hong,Fu Ling,Zhu Ru,Zhi Ke,Gan Cao	半夏,橘红,茯苓,竹茹,枳壳,甘草	AD223	Ban Xia,Chen Pi,Fu Ling,Gan Cao	半夏,陈皮,茯苓,甘草	0.612372
AD388	Ren Shen,Huang Qi,Bai Zhu,Gan Cao,Dang Gui,Long Yan Rou,Fu Shen,Suan Zao Ren,Yuan Zhi,Mu Xiang,Sheng Jiang,Da Zao	人参,黄芪,白术,甘草,当归,龙眼肉,茯神,酸枣仁,远志,木香,生姜,大枣	AD159	Bai Zhu,Fu Ling,Huang Qi,Long Yan Rou,Suan Zao Ren,Ren Shen,Mu Xiang,Zhi Gan Cao	白术,茯苓,黄芪,龙眼肉,酸枣仁,人参,木香,炙甘草	0.612372
AD26	Yuan Zhi,Gan Jiang,Bai Zhu,Rou Gui,Huang Qi,Zi Shi Ying,Fang Feng,Dang Gui,Ren Shen,Fu Ling,Gan Cao,Chuan Xiong,Fu Shen,Qiang Huo,Mai Dong,Ban Xia,Da Zao,Wu Wei Zi	远志,干姜,白术,肉桂,黄芪,紫石英,防风,当归,人参,茯苓,甘草,川芎,茯神,羌活,麦冬,半夏,大枣,五味子	AD31	Ren Shen,Huang Qi,Chen Pi,Bai Shao,Dang Gui,Gan Cao,Fu Ling,Wu Wei Zi,Yuan Zhi,Bai Zhu,Rou Gui,Shu Di Huang	人参,黄芪,陈皮,白芍,当归,甘草,茯苓,五味子,远志,白术,肉桂,熟地黄	0.612372
AD26	Yuan Zhi,Gan Jiang,Bai Zhu,Rou Gui,Huang Qi,Zi Shi Ying,Fang Feng,Dang Gui,Ren Shen,Fu Ling,Gan Cao,Chuan Xiong,Fu Shen,Qiang Huo,Mai Dong,Ban Xia,Da Zao,Wu Wei Zi	远志,干姜,白术,肉桂,黄芪,紫石英,防风,当归,人参,茯苓,甘草,川芎,茯神,羌活,麦冬,半夏,大枣,五味子	AD218	Ren Shen,Bai Zhu,Fu Ling,Chen Pi,Gan Cao,Shu Di Huang,Dang Gui,Bai Shao,Huang Qi,Rou Gui,Yuan Zhi,Wu Wei Zi	人参,白术,茯苓,陈皮,甘草,熟地黄,当归,白芍,黄芪,肉桂,远志,五味子	0.612372
AD31	Ren Shen,Huang Qi,Chen Pi,Bai Shao,Dang Gui,Gan Cao,Fu Ling,Wu Wei Zi,Yuan Zhi,Bai Zhu,Rou Gui,Shu Di Huang	人参,黄芪,陈皮,白芍,当归,甘草,茯苓,五味子,远志,白术,肉桂,熟地黄	AD26	Yuan Zhi,Gan Jiang,Bai Zhu,Rou Gui,Huang Qi,Zi Shi Ying,Fang Feng,Dang Gui,Ren Shen,Fu Ling,Gan Cao,Chuan Xiong,Fu Shen,Qiang Huo,Mai Dong,Ban Xia,Da Zao,Wu Wei Zi	远志,干姜,白术,肉桂,黄芪,紫石英,防风,当归,人参,茯苓,甘草,川芎,茯神,羌活,麦冬,半夏,大枣,五味子	0.612372
AD209	Ren Shen,Fu Shen,Huang Qi,Bai Zhu,Mai Dong,Xuan Shen,Chen Pi,Suan Zao Ren,Yuan Zhi,Gan Cao,Shi Chang Pu,Wu Wei Zi	人参,茯神,黄芪,白术,麦冬,玄参,陈皮,酸枣仁,远志,甘草,石菖蒲,五味子	AD214	Di Huang,Ren Shen,Fu Ling,Yuan Zhi,Shi Chang Pu,Xuan Shen,Bai Zi Ren,Jie Geng,Tian Dong,Dan Shen,Suan Zao Ren,Gan Cao,Mai Dong,Bai Bu,Du Zhong,Fu Shen,Dang Gui,Wu Wei Zi	地黄,人参,茯苓,远志,石菖蒲,玄参,柏子仁,桔梗,天冬,丹参,酸枣仁,甘草,麦冬,百部,杜仲,茯神,当归,五味子	0.612372
AD214	Di Huang,Ren Shen,Fu Ling,Yuan Zhi,Shi Chang Pu,Xuan Shen,Bai Zi Ren,Jie Geng,Tian Dong,Dan Shen,Suan Zao Ren,Gan Cao,Mai Dong,Bai Bu,Du Zhong,Fu Shen,Dang Gui,Wu Wei Zi	地黄,人参,茯苓,远志,石菖蒲,玄参,柏子仁,桔梗,天冬,丹参,酸枣仁,甘草,麦冬,百部,杜仲,茯神,当归,五味子	AD209	Ren Shen,Fu Shen,Huang Qi,Bai Zhu,Mai Dong,Xuan Shen,Chen Pi,Suan Zao Ren,Yuan Zhi,Gan Cao,Shi Chang Pu,Wu Wei Zi	人参,茯神,黄芪,白术,麦冬,玄参,陈皮,酸枣仁,远志,甘草,石菖蒲,五味子	0.612372
AD218	Ren Shen,Bai Zhu,Fu Ling,Chen Pi,Gan Cao,Shu Di Huang,Dang Gui,Bai Shao,Huang Qi,Rou Gui,Yuan Zhi,Wu Wei Zi	人参,白术,茯苓,陈皮,甘草,熟地黄,当归,白芍,黄芪,肉桂,远志,五味子	AD26	Yuan Zhi,Gan Jiang,Bai Zhu,Rou Gui,Huang Qi,Zi Shi Ying,Fang Feng,Dang Gui,Ren Shen,Fu Ling,Gan Cao,Chuan Xiong,Fu Shen,Qiang Huo,Mai Dong,Ban Xia,Da Zao,Wu Wei Zi	远志,干姜,白术,肉桂,黄芪,紫石英,防风,当归,人参,茯苓,甘草,川芎,茯神,羌活,麦冬,半夏,大枣,五味子	0.612372
AD6	Shan Yao,Ren Shen,Fu Ling,Fu Shen,Bai Zhu,Bai Shao,Shu Di Huang,Dang Gui,Huang Qi,Chuan Xiong,Gan Cao,Shi Chang Pu	山药,人参,茯苓,茯神,白术,白芍,熟地黄,当归,黄芪,川芎,甘草,石菖蒲	AD319	Dang Gui,Di Huang,Bai Shao,Suan Zao Ren,Shi Chang Pu,Yuan Zhi,Ren Shen,Fu Shen,Bai Zhu,Gan Cao,Long Yan Rou	当归,地黄,白芍,酸枣仁,石菖蒲,远志,人参,茯神,白术,甘草,龙眼肉	0.609272
AD7	Ren Shen,Bai Shao,Dang Gui,Ban Xia,Chai Hu,Suan Zao Ren,Fu Zi,Shi Chang Pu,Liu Shen Qu,Fu Shen,Tian Hua Fen,Bai Zi Ren	人参,白芍,当归,半夏,柴胡,酸枣仁,附子,石菖蒲,六神曲,茯神,天花粉,柏子仁	AD10	Bai Shao,Dang Gui,Ren Shen,Fu Ling,Ban Xia,Zhi Zi,Chai Hu,Fu Zi,Suan Zao Ren,Wu Zhu Yu,Huang Lian	白芍,当归,人参,茯苓,半夏,栀子,柴胡,附子,酸枣仁,吴茱萸,黄连	0.609272
AD10	Bai Shao,Dang Gui,Ren Shen,Fu Ling,Ban Xia,Zhi Zi,Chai Hu,Fu Zi,Suan Zao Ren,Wu Zhu Yu,Huang Lian	白芍,当归,人参,茯苓,半夏,栀子,柴胡,附子,酸枣仁,吴茱萸,黄连	AD7	Ren Shen,Bai Shao,Dang Gui,Ban Xia,Chai Hu,Suan Zao Ren,Fu Zi,Shi Chang Pu,Liu Shen Qu,Fu Shen,Tian Hua Fen,Bai Zi Ren	人参,白芍,当归,半夏,柴胡,酸枣仁,附子,石菖蒲,六神曲,茯神,天花粉,柏子仁	0.609272
AD31	Ren Shen,Huang Qi,Chen Pi,Bai Shao,Dang Gui,Gan Cao,Fu Ling,Wu Wei Zi,Yuan Zhi,Bai Zhu,Rou Gui,Shu Di Huang	人参,黄芪,陈皮,白芍,当归,甘草,茯苓,五味子,远志,白术,肉桂,熟地黄	AD87	Fu Ling,Yuan Zhi,Zhi Gan Cao,Rou Gui,Ren Shen,Bai Shao,Fang Feng,Shu Di Huang,Tie Fen,Huang Qi,Mai Dong	茯苓,远志,炙甘草,肉桂,人参,白芍,防风,熟地黄,铁粉,黄芪,麦冬	0.609272
AD31	Ren Shen,Huang Qi,Chen Pi,Bai Shao,Dang Gui,Gan Cao,Fu Ling,Wu Wei Zi,Yuan Zhi,Bai Zhu,Rou Gui,Shu Di Huang	人参,黄芪,陈皮,白芍,当归,甘草,茯苓,五味子,远志,白术,肉桂,熟地黄	AD175	Huang Qi,Dang Shen,Bai Zhu,Dang Gui,Suan Zao Ren,Chen Pi,Long Yan Rou,Mu Xiang,Yuan Zhi,Fu Ling,Gan Cao	黄芪,党参,白术,当归,酸枣仁,陈皮,龙眼肉,木香,远志,茯苓,甘草	0.609272
AD87	Fu Ling,Yuan Zhi,Zhi Gan Cao,Rou Gui,Ren Shen,Bai Shao,Fang Feng,Shu Di Huang,Tie Fen,Huang Qi,Mai Dong	茯苓,远志,炙甘草,肉桂,人参,白芍,防风,熟地黄,铁粉,黄芪,麦冬	AD31	Ren Shen,Huang Qi,Chen Pi,Bai Shao,Dang Gui,Gan Cao,Fu Ling,Wu Wei Zi,Yuan Zhi,Bai Zhu,Rou Gui,Shu Di Huang	人参,黄芪,陈皮,白芍,当归,甘草,茯苓,五味子,远志,白术,肉桂,熟地黄	0.609272
AD87	Fu Ling,Yuan Zhi,Zhi Gan Cao,Rou Gui,Ren Shen,Bai Shao,Fang Feng,Shu Di Huang,Tie Fen,Huang Qi,Mai Dong	茯苓,远志,炙甘草,肉桂,人参,白芍,防风,熟地黄,铁粉,黄芪,麦冬	AD218	Ren Shen,Bai Zhu,Fu Ling,Chen Pi,Gan Cao,Shu Di Huang,Dang Gui,Bai Shao,Huang Qi,Rou Gui,Yuan Zhi,Wu Wei Zi	人参,白术,茯苓,陈皮,甘草,熟地黄,当归,白芍,黄芪,肉桂,远志,五味子	0.609272
AD137	Tian Dong,Huang Qi,Shu Di Huang,Dang Gui,Mai Dong,Ren Shen,Di Huang,Shan Yao,Fu Shen,Wu Wei Zi,Yuan Zhi	天冬,黄芪,熟地黄,当归,麦冬,人参,地黄,山药,茯神,五味子,远志	AD150	Yuan Zhi,Shan Yao,Shu Di Huang,Tian Dong,Long Chi,Mai Dong,Wu Wei Zi,Che Qian Zi,Fu Ling,Fu Shen,Di Gu Pi,Rou Gui	远志,山药,熟地黄,天冬,龙齿,麦冬,五味子,车前子,茯苓,茯神,地骨皮,肉桂	0.609272
AD137	Tian Dong,Huang Qi,Shu Di Huang,Dang Gui,Mai Dong,Ren Shen,Di Huang,Shan Yao,Fu Shen,Wu Wei Zi,Yuan Zhi	天冬,黄芪,熟地黄,当归,麦冬,人参,地黄,山药,茯神,五味子,远志	AD153	Long Chi,Yuan Zhi,Tian Dong,Shu Di Huang,Shan Yao,Fu Shen,Mai Dong,Che Qian Zi,Fu Ling,Rou Gui,Di Gu Pi,Wu Wei Zi	龙齿,远志,天冬,熟地黄,山药,茯神,麦冬,车前子,茯苓,肉桂,地骨皮,五味子	0.609272
AD137	Tian Dong,Huang Qi,Shu Di Huang,Dang Gui,Mai Dong,Ren Shen,Di Huang,Shan Yao,Fu Shen,Wu Wei Zi,Yuan Zhi	天冬,黄芪,熟地黄,当归,麦冬,人参,地黄,山药,茯神,五味子,远志	AD164	Tian Dong,Mai Dong,Dang Gui,Di Huang,Fu Ling,Shan Yao,Huang Bai,Zhi Mu,Huang Lian,Huang Qi,Wu Wei Zi,Zhu Sha	天冬,麦冬,当归,地黄,茯苓,山药,黄柏,知母,黄连,黄芪,五味子,朱砂	0.609272
AD137	Tian Dong,Huang Qi,Shu Di Huang,Dang Gui,Mai Dong,Ren Shen,Di Huang,Shan Yao,Fu Shen,Wu Wei Zi,Yuan Zhi	天冬,黄芪,熟地黄,当归,麦冬,人参,地黄,山药,茯神,五味子,远志	AD259	Shan Yao,Yuan Zhi,Shu Di Huang,Tian Dong,Long Chi,Wu Wei Zi,Fu Ling,Mai Dong,Che Qian Zi,Fu Shen,Di Gu Pi,Rou Gui	山药,远志,熟地黄,天冬,龙齿,五味子,茯苓,麦冬,车前子,茯神,地骨皮,肉桂	0.609272
AD150	Yuan Zhi,Shan Yao,Shu Di Huang,Tian Dong,Long Chi,Mai Dong,Wu Wei Zi,Che Qian Zi,Fu Ling,Fu Shen,Di Gu Pi,Rou Gui	远志,山药,熟地黄,天冬,龙齿,麦冬,五味子,车前子,茯苓,茯神,地骨皮,肉桂	AD137	Tian Dong,Huang Qi,Shu Di Huang,Dang Gui,Mai Dong,Ren Shen,Di Huang,Shan Yao,Fu Shen,Wu Wei Zi,Yuan Zhi	天冬,黄芪,熟地黄,当归,麦冬,人参,地黄,山药,茯神,五味子,远志	0.609272
AD153	Long Chi,Yuan Zhi,Tian Dong,Shu Di Huang,Shan Yao,Fu Shen,Mai Dong,Che Qian Zi,Fu Ling,Rou Gui,Di Gu Pi,Wu Wei Zi	龙齿,远志,天冬,熟地黄,山药,茯神,麦冬,车前子,茯苓,肉桂,地骨皮,五味子	AD137	Tian Dong,Huang Qi,Shu Di Huang,Dang Gui,Mai Dong,Ren Shen,Di Huang,Shan Yao,Fu Shen,Wu Wei Zi,Yuan Zhi	天冬,黄芪,熟地黄,当归,麦冬,人参,地黄,山药,茯神,五味子,远志	0.609272
AD164	Tian Dong,Mai Dong,Dang Gui,Di Huang,Fu Ling,Shan Yao,Huang Bai,Zhi Mu,Huang Lian,Huang Qi,Wu Wei Zi,Zhu Sha	天冬,麦冬,当归,地黄,茯苓,山药,黄柏,知母,黄连,黄芪,五味子,朱砂	AD137	Tian Dong,Huang Qi,Shu Di Huang,Dang Gui,Mai Dong,Ren Shen,Di Huang,Shan Yao,Fu Shen,Wu Wei Zi,Yuan Zhi	天冬,黄芪,熟地黄,当归,麦冬,人参,地黄,山药,茯神,五味子,远志	0.609272
AD175	Huang Qi,Dang Shen,Bai Zhu,Dang Gui,Suan Zao Ren,Chen Pi,Long Yan Rou,Mu Xiang,Yuan Zhi,Fu Ling,Gan Cao	黄芪,党参,白术,当归,酸枣仁,陈皮,龙眼肉,木香,远志,茯苓,甘草	AD31	Ren Shen,Huang Qi,Chen Pi,Bai Shao,Dang Gui,Gan Cao,Fu Ling,Wu Wei Zi,Yuan Zhi,Bai Zhu,Rou Gui,Shu Di Huang	人参,黄芪,陈皮,白芍,当归,甘草,茯苓,五味子,远志,白术,肉桂,熟地黄	0.609272
AD175	Huang Qi,Dang Shen,Bai Zhu,Dang Gui,Suan Zao Ren,Chen Pi,Long Yan Rou,Mu Xiang,Yuan Zhi,Fu Ling,Gan Cao	黄芪,党参,白术,当归,酸枣仁,陈皮,龙眼肉,木香,远志,茯苓,甘草	AD218	Ren Shen,Bai Zhu,Fu Ling,Chen Pi,Gan Cao,Shu Di Huang,Dang Gui,Bai Shao,Huang Qi,Rou Gui,Yuan Zhi,Wu Wei Zi	人参,白术,茯苓,陈皮,甘草,熟地黄,当归,白芍,黄芪,肉桂,远志,五味子	0.609272
AD209	Ren Shen,Fu Shen,Huang Qi,Bai Zhu,Mai Dong,Xuan Shen,Chen Pi,Suan Zao Ren,Yuan Zhi,Gan Cao,Shi Chang Pu,Wu Wei Zi	人参,茯神,黄芪,白术,麦冬,玄参,陈皮,酸枣仁,远志,甘草,石菖蒲,五味子	AD319	Dang Gui,Di Huang,Bai Shao,Suan Zao Ren,Shi Chang Pu,Yuan Zhi,Ren Shen,Fu Shen,Bai Zhu,Gan Cao,Long Yan Rou	当归,地黄,白芍,酸枣仁,石菖蒲,远志,人参,茯神,白术,甘草,龙眼肉	0.609272
AD218	Ren Shen,Bai Zhu,Fu Ling,Chen Pi,Gan Cao,Shu Di Huang,Dang Gui,Bai Shao,Huang Qi,Rou Gui,Yuan Zhi,Wu Wei Zi	人参,白术,茯苓,陈皮,甘草,熟地黄,当归,白芍,黄芪,肉桂,远志,五味子	AD87	Fu Ling,Yuan Zhi,Zhi Gan Cao,Rou Gui,Ren Shen,Bai Shao,Fang Feng,Shu Di Huang,Tie Fen,Huang Qi,Mai Dong	茯苓,远志,炙甘草,肉桂,人参,白芍,防风,熟地黄,铁粉,黄芪,麦冬	0.609272
AD218	Ren Shen,Bai Zhu,Fu Ling,Chen Pi,Gan Cao,Shu Di Huang,Dang Gui,Bai Shao,Huang Qi,Rou Gui,Yuan Zhi,Wu Wei Zi	人参,白术,茯苓,陈皮,甘草,熟地黄,当归,白芍,黄芪,肉桂,远志,五味子	AD175	Huang Qi,Dang Shen,Bai Zhu,Dang Gui,Suan Zao Ren,Chen Pi,Long Yan Rou,Mu Xiang,Yuan Zhi,Fu Ling,Gan Cao	黄芪,党参,白术,当归,酸枣仁,陈皮,龙眼肉,木香,远志,茯苓,甘草	0.609272
AD224	Ren Shen,Fu Ling,Yuan Zhi,Shi Chang Pu,Suan Zao Ren,Huang Lian,Dang Gui,Bai Zi Ren,Mu Xiang,Di Huang,Zhu Sha	人参,茯苓,远志,石菖蒲,酸枣仁,黄连,当归,柏子仁,木香,地黄,朱砂	AD304	Dang Gui,Huang Lian,Di Huang,Mai Dong,Suan Zao Ren,Yuan Zhi,Fu Ling,Ren Shen,Huang Qi,Dan Nan Xing,Dan Zhu Ye,Gan Cao	当归,黄连,地黄,麦冬,酸枣仁,远志,茯苓,人参,黄芪,胆南星,淡竹叶,甘草	0.609272
AD259	Shan Yao,Yuan Zhi,Shu Di Huang,Tian Dong,Long Chi,Wu Wei Zi,Fu Ling,Mai Dong,Che Qian Zi,Fu Shen,Di Gu Pi,Rou Gui	山药,远志,熟地黄,天冬,龙齿,五味子,茯苓,麦冬,车前子,茯神,地骨皮,肉桂	AD137	Tian Dong,Huang Qi,Shu Di Huang,Dang Gui,Mai Dong,Ren Shen,Di Huang,Shan Yao,Fu Shen,Wu Wei Zi,Yuan Zhi	天冬,黄芪,熟地黄,当归,麦冬,人参,地黄,山药,茯神,五味子,远志	0.609272
AD289	Fu Ling,Ren Shen,Yuan Zhi,Shi Chang Pu,Huang Lian,Suan Zao Ren,Bai Zi Ren,Dang Gui,Di Huang,Mu Xiang,Zhu Sha	茯苓,人参,远志,石菖蒲,黄连,酸枣仁,柏子仁,当归,地黄,木香,朱砂	AD304	Dang Gui,Huang Lian,Di Huang,Mai Dong,Suan Zao Ren,Yuan Zhi,Fu Ling,Ren Shen,Huang Qi,Dan Nan Xing,Dan Zhu Ye,Gan Cao	当归,黄连,地黄,麦冬,酸枣仁,远志,茯苓,人参,黄芪,胆南星,淡竹叶,甘草	0.609272
AD304	Dang Gui,Huang Lian,Di Huang,Mai Dong,Suan Zao Ren,Yuan Zhi,Fu Ling,Ren Shen,Huang Qi,Dan Nan Xing,Dan Zhu Ye,Gan Cao	当归,黄连,地黄,麦冬,酸枣仁,远志,茯苓,人参,黄芪,胆南星,淡竹叶,甘草	AD224	Ren Shen,Fu Ling,Yuan Zhi,Shi Chang Pu,Suan Zao Ren,Huang Lian,Dang Gui,Bai Zi Ren,Mu Xiang,Di Huang,Zhu Sha	人参,茯苓,远志,石菖蒲,酸枣仁,黄连,当归,柏子仁,木香,地黄,朱砂	0.609272
AD304	Dang Gui,Huang Lian,Di Huang,Mai Dong,Suan Zao Ren,Yuan Zhi,Fu Ling,Ren Shen,Huang Qi,Dan Nan Xing,Dan Zhu Ye,Gan Cao	当归,黄连,地黄,麦冬,酸枣仁,远志,茯苓,人参,黄芪,胆南星,淡竹叶,甘草	AD289	Fu Ling,Ren Shen,Yuan Zhi,Shi Chang Pu,Huang Lian,Suan Zao Ren,Bai Zi Ren,Dang Gui,Di Huang,Mu Xiang,Zhu Sha	茯苓,人参,远志,石菖蒲,黄连,酸枣仁,柏子仁,当归,地黄,木香,朱砂	0.609272
AD319	Dang Gui,Di Huang,Bai Shao,Suan Zao Ren,Shi Chang Pu,Yuan Zhi,Ren Shen,Fu Shen,Bai Zhu,Gan Cao,Long Yan Rou	当归,地黄,白芍,酸枣仁,石菖蒲,远志,人参,茯神,白术,甘草,龙眼肉	AD6	Shan Yao,Ren Shen,Fu Ling,Fu Shen,Bai Zhu,Bai Shao,Shu Di Huang,Dang Gui,Huang Qi,Chuan Xiong,Gan Cao,Shi Chang Pu	山药,人参,茯苓,茯神,白术,白芍,熟地黄,当归,黄芪,川芎,甘草,石菖蒲	0.609272
AD319	Dang Gui,Di Huang,Bai Shao,Suan Zao Ren,Shi Chang Pu,Yuan Zhi,Ren Shen,Fu Shen,Bai Zhu,Gan Cao,Long Yan Rou	当归,地黄,白芍,酸枣仁,石菖蒲,远志,人参,茯神,白术,甘草,龙眼肉	AD209	Ren Shen,Fu Shen,Huang Qi,Bai Zhu,Mai Dong,Xuan Shen,Chen Pi,Suan Zao Ren,Yuan Zhi,Gan Cao,Shi Chang Pu,Wu Wei Zi	人参,茯神,黄芪,白术,麦冬,玄参,陈皮,酸枣仁,远志,甘草,石菖蒲,五味子	0.609272
AD356	Shu Di Huang,Shan Zhu Yu,Yi Zhi,Lu Jiao Jiao,Fa Ban Xia,Shi Chang Pu,Yuan Zhi,Yu Jin,Jiang Can,Dang Gui,Chuan Xiong,Da Huang	熟地黄,山茱萸,益智,鹿角胶,法半夏,石菖蒲,远志,郁金,僵蚕,当归,川芎,大黄	AD363	Shan Zhu Yu,Shu Di Huang,Dang Gui,Chuan Xiong,Dan Shen,Shi Chang Pu,Yu Jin,Jiang Can,Tian Ma,Gou Qi Zi,Tu Si Zi	山茱萸,熟地黄,当归,川芎,丹参,石菖蒲,郁金,僵蚕,天麻,枸杞子,菟丝子	0.609272
AD363	Shan Zhu Yu,Shu Di Huang,Dang Gui,Chuan Xiong,Dan Shen,Shi Chang Pu,Yu Jin,Jiang Can,Tian Ma,Gou Qi Zi,Tu Si Zi	山茱萸,熟地黄,当归,川芎,丹参,石菖蒲,郁金,僵蚕,天麻,枸杞子,菟丝子	AD356	Shu Di Huang,Shan Zhu Yu,Yi Zhi,Lu Jiao Jiao,Fa Ban Xia,Shi Chang Pu,Yuan Zhi,Yu Jin,Jiang Can,Dang Gui,Chuan Xiong,Da Huang	熟地黄,山茱萸,益智,鹿角胶,法半夏,石菖蒲,远志,郁金,僵蚕,当归,川芎,大黄	0.609272
AD237	Niu Xi,Bai Shao,Yuan Zhi,Huang Qi,Rou Cong Rong,Du Zhong,Xu Duan,She Chuang Zi,Shan Yao,Tu Si Zi,Fu Ling,Ren Shen,Lu Rong,Ba Ji Tian,Bai Zi Ren,Rou Gui,Wu Wei Zi,Shi Hu	牛膝,白芍,远志,黄芪,肉苁蓉,杜仲,续断,蛇床子,山药,菟丝子,茯苓,人参,鹿茸,巴戟天,柏子仁,肉桂,五味子,石斛	AD250	Wu Wei Zi,Shu Di Huang,Rou Cong Rong,Niu Xi,Tu Si Zi,Ze Xie,Fu Ling,Ba Ji Tian,Chi Shi Zhi,Shan Zhu Yu,Du Zhong,Shan Yao,Shi Gao,Yuan Zhi,Bai Zi Ren	五味子,熟地黄,肉苁蓉,牛膝,菟丝子,泽泻,茯苓,巴戟天,赤石脂,山茱萸,杜仲,山药,石膏,远志,柏子仁	0.608581
AD250	Wu Wei Zi,Shu Di Huang,Rou Cong Rong,Niu Xi,Tu Si Zi,Ze Xie,Fu Ling,Ba Ji Tian,Chi Shi Zhi,Shan Zhu Yu,Du Zhong,Shan Yao,Shi Gao,Yuan Zhi,Bai Zi Ren	五味子,熟地黄,肉苁蓉,牛膝,菟丝子,泽泻,茯苓,巴戟天,赤石脂,山茱萸,杜仲,山药,石膏,远志,柏子仁	AD237	Niu Xi,Bai Shao,Yuan Zhi,Huang Qi,Rou Cong Rong,Du Zhong,Xu Duan,She Chuang Zi,Shan Yao,Tu Si Zi,Fu Ling,Ren Shen,Lu Rong,Ba Ji Tian,Bai Zi Ren,Rou Gui,Wu Wei Zi,Shi Hu	牛膝,白芍,远志,黄芪,肉苁蓉,杜仲,续断,蛇床子,山药,菟丝子,茯苓,人参,鹿茸,巴戟天,柏子仁,肉桂,五味子,石斛	0.608581
AD58	Fu Ling,Rou Gui,Yuan Zhi,Ren Shen,Tian Dong,Shi Chang Pu,Di Gu Pi	茯苓,肉桂,远志,人参,天冬,石菖蒲,地骨皮	AD257	Shan Yao,Yuan Zhi,Shu Di Huang,Tian Dong,Fu Shen,Long Chi,Di Gu Pi,Fang Feng,Fu Ling,Mai Dong,Ren Shen,Rou Gui,Wu Wei Zi,Che Qian Zi	山药,远志,熟地黄,天冬,茯神,龙齿,地骨皮,防风,茯苓,麦冬,人参,肉桂,五味子,车前子	0.606092
AD233	Fu Shen,Shu Di Huang,Ren Shen,Long Gu,Shi Chang Pu,Yuan Zhi,Tian Dong	茯神,熟地黄,人参,龙骨,石菖蒲,远志,天冬	AD298	Yuan Zhi,Shan Yao,Fu Shen,Shu Di Huang,Tian Dong,Che Qian Zi,Wu Wei Zi,Di Gu Pi,Rou Gui,Long Gu,Fang Feng,Mai Dong,Gan Cao,Ren Shen	远志,山药,茯神,熟地黄,天冬,车前子,五味子,地骨皮,肉桂,龙骨,防风,麦冬,甘草,人参	0.606092
AD257	Shan Yao,Yuan Zhi,Shu Di Huang,Tian Dong,Fu Shen,Long Chi,Di Gu Pi,Fang Feng,Fu Ling,Mai Dong,Ren Shen,Rou Gui,Wu Wei Zi,Che Qian Zi	山药,远志,熟地黄,天冬,茯神,龙齿,地骨皮,防风,茯苓,麦冬,人参,肉桂,五味子,车前子	AD58	Fu Ling,Rou Gui,Yuan Zhi,Ren Shen,Tian Dong,Shi Chang Pu,Di Gu Pi	茯苓,肉桂,远志,人参,天冬,石菖蒲,地骨皮	0.606092
AD298	Yuan Zhi,Shan Yao,Fu Shen,Shu Di Huang,Tian Dong,Che Qian Zi,Wu Wei Zi,Di Gu Pi,Rou Gui,Long Gu,Fang Feng,Mai Dong,Gan Cao,Ren Shen	远志,山药,茯神,熟地黄,天冬,车前子,五味子,地骨皮,肉桂,龙骨,防风,麦冬,甘草,人参	AD233	Fu Shen,Shu Di Huang,Ren Shen,Long Gu,Shi Chang Pu,Yuan Zhi,Tian Dong	茯神,熟地黄,人参,龙骨,石菖蒲,远志,天冬	0.606092
AD19	Xi Jiao,Tian Ma,Gui Jia,Niu Huang,Fu Shen,Yuan Zhi,Ren Shen,Rou Gui,Long Chi,Zhu Sha,She Xiang,Bing Pian,Shi Chang Pu,Jin Bo,Ling Yang Jiao,Yin Bo	犀角,天麻,龟甲,牛黄,茯神,远志,人参,肉桂,龙齿,朱砂,麝香,冰片,石菖蒲,金箔,羚羊角,银箔	AD62	Xi Jiao,Ling Yang Jiao,Long Chi,Fu Shen,Ren Shen,Yuan Zhi,Mai Dong,Yu Li Ren,Zhu Sha,Tie Fen,Bing Pian	犀角,羚羊角,龙齿,茯神,人参,远志,麦冬,郁李仁,朱砂,铁粉,冰片	0.603023
AD40	Shan Yao,Shi Hu,Rou Cong Rong,Huang Qi,Yang Shen,Fu Ling,Wu Wei Zi,Yuan Zhi,Dang Gui,Ze Xie,Ren Shen,Ba Ji Tian,Fang Feng,Fu Zi,Gan Jiang,Tian Xiong,Di Huang,Du Huo,Rou Gui,Ji Zhen,Du Zhong,Tu Si Zi	山药,石斛,肉苁蓉,黄芪,羊肾,茯苓,五味子,远志,当归,泽泻,人参,巴戟天,防风,附子,干姜,天雄,地黄,独活,肉桂,棘针,杜仲,菟丝子	AD237	Niu Xi,Bai Shao,Yuan Zhi,Huang Qi,Rou Cong Rong,Du Zhong,Xu Duan,She Chuang Zi,Shan Yao,Tu Si Zi,Fu Ling,Ren Shen,Lu Rong,Ba Ji Tian,Bai Zi Ren,Rou Gui,Wu Wei Zi,Shi Hu	牛膝,白芍,远志,黄芪,肉苁蓉,杜仲,续断,蛇床子,山药,菟丝子,茯苓,人参,鹿茸,巴戟天,柏子仁,肉桂,五味子,石斛	0.603023
AD62	Xi Jiao,Ling Yang Jiao,Long Chi,Fu Shen,Ren Shen,Yuan Zhi,Mai Dong,Yu Li Ren,Zhu Sha,Tie Fen,Bing Pian	犀角,羚羊角,龙齿,茯神,人参,远志,麦冬,郁李仁,朱砂,铁粉,冰片	AD19	Xi Jiao,Tian Ma,Gui Jia,Niu Huang,Fu Shen,Yuan Zhi,Ren Shen,Rou Gui,Long Chi,Zhu Sha,She Xiang,Bing Pian,Shi Chang Pu,Jin Bo,Ling Yang Jiao,Yin Bo	犀角,天麻,龟甲,牛黄,茯神,远志,人参,肉桂,龙齿,朱砂,麝香,冰片,石菖蒲,金箔,羚羊角,银箔	0.603023
AD63	Yuan Zhi,Mai Dong,Shi Chang Pu,Shu Di Huang,Shan Yao,Ren Shen,Fu Shen,Zhi Gan Cao,Bai Zhu	远志,麦冬,石菖蒲,熟地黄,山药,人参,茯神,炙甘草,白术	AD137	Tian Dong,Huang Qi,Shu Di Huang,Dang Gui,Mai Dong,Ren Shen,Di Huang,Shan Yao,Fu Shen,Wu Wei Zi,Yuan Zhi	天冬,黄芪,熟地黄,当归,麦冬,人参,地黄,山药,茯神,五味子,远志	0.603023
AD63	Yuan Zhi,Mai Dong,Shi Chang Pu,Shu Di Huang,Shan Yao,Ren Shen,Fu Shen,Zhi Gan Cao,Bai Zhu	远志,麦冬,石菖蒲,熟地黄,山药,人参,茯神,炙甘草,白术	AD147	Shu Di Huang,Tian Dong,Mai Dong,Fu Ling,Ren Shen,Yuan Zhi,Fu Shen,Shan Yao,Rou Gui,Zhu Sha,Dang Gui	熟地黄,天冬,麦冬,茯苓,人参,远志,茯神,山药,肉桂,朱砂,当归	0.603023
AD86	Shi Chang Pu,Fu Ling,Yuan Zhi,Ren Shen	石菖蒲,茯苓,远志,人参	AD224	Ren Shen,Fu Ling,Yuan Zhi,Shi Chang Pu,Suan Zao Ren,Huang Lian,Dang Gui,Bai Zi Ren,Mu Xiang,Di Huang,Zhu Sha	人参,茯苓,远志,石菖蒲,酸枣仁,黄连,当归,柏子仁,木香,地黄,朱砂	0.603023
AD86	Shi Chang Pu,Fu Ling,Yuan Zhi,Ren Shen	石菖蒲,茯苓,远志,人参	AD289	Fu Ling,Ren Shen,Yuan Zhi,Shi Chang Pu,Huang Lian,Suan Zao Ren,Bai Zi Ren,Dang Gui,Di Huang,Mu Xiang,Zhu Sha	茯苓,人参,远志,石菖蒲,黄连,酸枣仁,柏子仁,当归,地黄,木香,朱砂	0.603023
AD89	Gui Jia,Long Gu,Yuan Zhi,Shi Chang Pu	龟甲,龙骨,远志,石菖蒲	AD346	Shu Di Huang,Shan Zhu Yu,Shan Yao,Gui Jia,Long Gu,He Shou Wu,Gou Qi Zi,Ba Ji Tian,Rou Cong Rong,Shi Chang Pu,Yuan Zhi	熟地黄,山茱萸,山药,龟甲,龙骨,何首乌,枸杞子,巴戟天,肉苁蓉,石菖蒲,远志	0.603023
AD122	Fu Zi,Ren Shen,Gan Jiang,Gan Cao,Bai Zhu,Gui Zhi,Hou Po,Chen Pi,Ban Xia,Fu Ling,Lu Jiao	附子,人参,干姜,甘草,白术,桂枝,厚朴,陈皮,半夏,茯苓,鹿角	AD223	Ban Xia,Chen Pi,Fu Ling,Gan Cao	半夏,陈皮,茯苓,甘草	0.603023
AD137	Tian Dong,Huang Qi,Shu Di Huang,Dang Gui,Mai Dong,Ren Shen,Di Huang,Shan Yao,Fu Shen,Wu Wei Zi,Yuan Zhi	天冬,黄芪,熟地黄,当归,麦冬,人参,地黄,山药,茯神,五味子,远志	AD63	Yuan Zhi,Mai Dong,Shi Chang Pu,Shu Di Huang,Shan Yao,Ren Shen,Fu Shen,Zhi Gan Cao,Bai Zhu	远志,麦冬,石菖蒲,熟地黄,山药,人参,茯神,炙甘草,白术	0.603023
AD137	Tian Dong,Huang Qi,Shu Di Huang,Dang Gui,Mai Dong,Ren Shen,Di Huang,Shan Yao,Fu Shen,Wu Wei Zi,Yuan Zhi	天冬,黄芪,熟地黄,当归,麦冬,人参,地黄,山药,茯神,五味子,远志	AD232	Ren Shen,Mai Dong,Fu Shen,Long Chi,Yuan Zhi,Huang Qi,Shi Chang Pu,Chi Shi Zhi,Shu Di Huang	人参,麦冬,茯神,龙齿,远志,黄芪,石菖蒲,赤石脂,熟地黄	0.603023
AD137	Tian Dong,Huang Qi,Shu Di Huang,Dang Gui,Mai Dong,Ren Shen,Di Huang,Shan Yao,Fu Shen,Wu Wei Zi,Yuan Zhi	天冬,黄芪,熟地黄,当归,麦冬,人参,地黄,山药,茯神,五味子,远志	AD235	Shi Chang Pu,Ci Shi,Ren Shen,Fu Shen,Shan Yao,Mai Dong,Yuan Zhi,Shu Di Huang,Chi Shi Zhi	石菖蒲,磁石,人参,茯神,山药,麦冬,远志,熟地黄,赤石脂	0.603023
AD137	Tian Dong,Huang Qi,Shu Di Huang,Dang Gui,Mai Dong,Ren Shen,Di Huang,Shan Yao,Fu Shen,Wu Wei Zi,Yuan Zhi	天冬,黄芪,熟地黄,当归,麦冬,人参,地黄,山药,茯神,五味子,远志	AD286	Mai Dong,Yuan Zhi,Shi Chang Pu,Xiang Fu,Tian Dong,Tian Hua Fen,Bai Zhu,Chuan Bei Mu,Shu Di Huang,Fu Shen,Di Gu Pi,Ren Shen,Dang Gui,Niu Xi,Huang Qi,Mu Tong	麦冬,远志,石菖蒲,香附,天冬,天花粉,白术,川贝母,熟地黄,茯神,地骨皮,人参,当归,牛膝,黄芪,木通	0.603023
AD147	Shu Di Huang,Tian Dong,Mai Dong,Fu Ling,Ren Shen,Yuan Zhi,Fu Shen,Shan Yao,Rou Gui,Zhu Sha,Dang Gui	熟地黄,天冬,麦冬,茯苓,人参,远志,茯神,山药,肉桂,朱砂,当归	AD63	Yuan Zhi,Mai Dong,Shi Chang Pu,Shu Di Huang,Shan Yao,Ren Shen,Fu Shen,Zhi Gan Cao,Bai Zhu	远志,麦冬,石菖蒲,熟地黄,山药,人参,茯神,炙甘草,白术	0.603023
AD147	Shu Di Huang,Tian Dong,Mai Dong,Fu Ling,Ren Shen,Yuan Zhi,Fu Shen,Shan Yao,Rou Gui,Zhu Sha,Dang Gui	熟地黄,天冬,麦冬,茯苓,人参,远志,茯神,山药,肉桂,朱砂,当归	AD235	Shi Chang Pu,Ci Shi,Ren Shen,Fu Shen,Shan Yao,Mai Dong,Yuan Zhi,Shu Di Huang,Chi Shi Zhi	石菖蒲,磁石,人参,茯神,山药,麦冬,远志,熟地黄,赤石脂	0.603023
AD223	Ban Xia,Chen Pi,Fu Ling,Gan Cao	半夏,陈皮,茯苓,甘草	AD122	Fu Zi,Ren Shen,Gan Jiang,Gan Cao,Bai Zhu,Gui Zhi,Hou Po,Chen Pi,Ban Xia,Fu Ling,Lu Jiao	附子,人参,干姜,甘草,白术,桂枝,厚朴,陈皮,半夏,茯苓,鹿角	0.603023
AD224	Ren Shen,Fu Ling,Yuan Zhi,Shi Chang Pu,Suan Zao Ren,Huang Lian,Dang Gui,Bai Zi Ren,Mu Xiang,Di Huang,Zhu Sha	人参,茯苓,远志,石菖蒲,酸枣仁,黄连,当归,柏子仁,木香,地黄,朱砂	AD86	Shi Chang Pu,Fu Ling,Yuan Zhi,Ren Shen	石菖蒲,茯苓,远志,人参	0.603023
AD232	Ren Shen,Mai Dong,Fu Shen,Long Chi,Yuan Zhi,Huang Qi,Shi Chang Pu,Chi Shi Zhi,Shu Di Huang	人参,麦冬,茯神,龙齿,远志,黄芪,石菖蒲,赤石脂,熟地黄	AD137	Tian Dong,Huang Qi,Shu Di Huang,Dang Gui,Mai Dong,Ren Shen,Di Huang,Shan Yao,Fu Shen,Wu Wei Zi,Yuan Zhi	天冬,黄芪,熟地黄,当归,麦冬,人参,地黄,山药,茯神,五味子,远志	0.603023
AD235	Shi Chang Pu,Ci Shi,Ren Shen,Fu Shen,Shan Yao,Mai Dong,Yuan Zhi,Shu Di Huang,Chi Shi Zhi	石菖蒲,磁石,人参,茯神,山药,麦冬,远志,熟地黄,赤石脂	AD137	Tian Dong,Huang Qi,Shu Di Huang,Dang Gui,Mai Dong,Ren Shen,Di Huang,Shan Yao,Fu Shen,Wu Wei Zi,Yuan Zhi	天冬,黄芪,熟地黄,当归,麦冬,人参,地黄,山药,茯神,五味子,远志	0.603023
AD235	Shi Chang Pu,Ci Shi,Ren Shen,Fu Shen,Shan Yao,Mai Dong,Yuan Zhi,Shu Di Huang,Chi Shi Zhi	石菖蒲,磁石,人参,茯神,山药,麦冬,远志,熟地黄,赤石脂	AD147	Shu Di Huang,Tian Dong,Mai Dong,Fu Ling,Ren Shen,Yuan Zhi,Fu Shen,Shan Yao,Rou Gui,Zhu Sha,Dang Gui	熟地黄,天冬,麦冬,茯苓,人参,远志,茯神,山药,肉桂,朱砂,当归	0.603023
AD237	Niu Xi,Bai Shao,Yuan Zhi,Huang Qi,Rou Cong Rong,Du Zhong,Xu Duan,She Chuang Zi,Shan Yao,Tu Si Zi,Fu Ling,Ren Shen,Lu Rong,Ba Ji Tian,Bai Zi Ren,Rou Gui,Wu Wei Zi,Shi Hu	牛膝,白芍,远志,黄芪,肉苁蓉,杜仲,续断,蛇床子,山药,菟丝子,茯苓,人参,鹿茸,巴戟天,柏子仁,肉桂,五味子,石斛	AD40	Shan Yao,Shi Hu,Rou Cong Rong,Huang Qi,Yang Shen,Fu Ling,Wu Wei Zi,Yuan Zhi,Dang Gui,Ze Xie,Ren Shen,Ba Ji Tian,Fang Feng,Fu Zi,Gan Jiang,Tian Xiong,Di Huang,Du Huo,Rou Gui,Ji Zhen,Du Zhong,Tu Si Zi	山药,石斛,肉苁蓉,黄芪,羊肾,茯苓,五味子,远志,当归,泽泻,人参,巴戟天,防风,附子,干姜,天雄,地黄,独活,肉桂,棘针,杜仲,菟丝子	0.603023
AD286	Mai Dong,Yuan Zhi,Shi Chang Pu,Xiang Fu,Tian Dong,Tian Hua Fen,Bai Zhu,Chuan Bei Mu,Shu Di Huang,Fu Shen,Di Gu Pi,Ren Shen,Dang Gui,Niu Xi,Huang Qi,Mu Tong	麦冬,远志,石菖蒲,香附,天冬,天花粉,白术,川贝母,熟地黄,茯神,地骨皮,人参,当归,牛膝,黄芪,木通	AD137	Tian Dong,Huang Qi,Shu Di Huang,Dang Gui,Mai Dong,Ren Shen,Di Huang,Shan Yao,Fu Shen,Wu Wei Zi,Yuan Zhi	天冬,黄芪,熟地黄,当归,麦冬,人参,地黄,山药,茯神,五味子,远志	0.603023
AD289	Fu Ling,Ren Shen,Yuan Zhi,Shi Chang Pu,Huang Lian,Suan Zao Ren,Bai Zi Ren,Dang Gui,Di Huang,Mu Xiang,Zhu Sha	茯苓,人参,远志,石菖蒲,黄连,酸枣仁,柏子仁,当归,地黄,木香,朱砂	AD86	Shi Chang Pu,Fu Ling,Yuan Zhi,Ren Shen	石菖蒲,茯苓,远志,人参	0.603023
AD294	Huang Lian,Dang Gui,Di Huang,Gan Cao,Xuan Shen,Suan Zao Ren,Fu Shen,Yuan Zhi,Hu Po,Xi Jiao,Zhu Sha	黄连,当归,地黄,甘草,玄参,酸枣仁,茯神,远志,琥珀,犀角,朱砂	AD301	Zhu Sha,Huang Lian,Dang Gui,Gan Cao	朱砂,黄连,当归,甘草	0.603023
AD301	Zhu Sha,Huang Lian,Dang Gui,Gan Cao	朱砂,黄连,当归,甘草	AD294	Huang Lian,Dang Gui,Di Huang,Gan Cao,Xuan Shen,Suan Zao Ren,Fu Shen,Yuan Zhi,Hu Po,Xi Jiao,Zhu Sha	黄连,当归,地黄,甘草,玄参,酸枣仁,茯神,远志,琥珀,犀角,朱砂	0.603023
AD346	Shu Di Huang,Shan Zhu Yu,Shan Yao,Gui Jia,Long Gu,He Shou Wu,Gou Qi Zi,Ba Ji Tian,Rou Cong Rong,Shi Chang Pu,Yuan Zhi	熟地黄,山茱萸,山药,龟甲,龙骨,何首乌,枸杞子,巴戟天,肉苁蓉,石菖蒲,远志	AD89	Gui Jia,Long Gu,Yuan Zhi,Shi Chang Pu	龟甲,龙骨,远志,石菖蒲	0.603023
AD63	Yuan Zhi,Mai Dong,Shi Chang Pu,Shu Di Huang,Shan Yao,Ren Shen,Fu Shen,Zhi Gan Cao,Bai Zhu	远志,麦冬,石菖蒲,熟地黄,山药,人参,茯神,炙甘草,白术	AD269	Zhu Sha,Ren Shen,Yuan Zhi,Shu Di Huang,Bai Zhu,Shi Chang Pu,Dang Gui,Mai Dong,Huang Qi,Fu Ling,Fu Shen,Bai Zi Ren,Mu Bie Zi,Lian Zi,Yi Zhi	朱砂,人参,远志,熟地黄,白术,石菖蒲,当归,麦冬,黄芪,茯苓,茯神,柏子仁,木鳖子,莲子,益智	0.602464
AD181	Dan Shen,Dang Gui,Dang Shen,Shi Chang Pu,Fu Ling,Mai Dong,Tian Dong,Wu Wei Zi,Di Huang,Xuan Shen,Yuan Zhi,Suan Zao Ren,Jie Geng,Zhu Sha,Gan Cao	丹参,当归,党参,石菖蒲,茯苓,麦冬,天冬,五味子,地黄,玄参,远志,酸枣仁,桔梗,朱砂,甘草	AD228	Dan Shen,Tian Dong,Shu Di Huang,Ren Shen,Yuan Zhi,Zhu Sha,Shi Chang Pu,Mai Dong,Fu Ling	丹参,天冬,熟地黄,人参,远志,朱砂,石菖蒲,麦冬,茯苓	0.602464
AD228	Dan Shen,Tian Dong,Shu Di Huang,Ren Shen,Yuan Zhi,Zhu Sha,Shi Chang Pu,Mai Dong,Fu Ling	丹参,天冬,熟地黄,人参,远志,朱砂,石菖蒲,麦冬,茯苓	AD181	Dan Shen,Dang Gui,Dang Shen,Shi Chang Pu,Fu Ling,Mai Dong,Tian Dong,Wu Wei Zi,Di Huang,Xuan Shen,Yuan Zhi,Suan Zao Ren,Jie Geng,Zhu Sha,Gan Cao	丹参,当归,党参,石菖蒲,茯苓,麦冬,天冬,五味子,地黄,玄参,远志,酸枣仁,桔梗,朱砂,甘草	0.602464
AD228	Dan Shen,Tian Dong,Shu Di Huang,Ren Shen,Yuan Zhi,Zhu Sha,Shi Chang Pu,Mai Dong,Fu Ling	丹参,天冬,熟地黄,人参,远志,朱砂,石菖蒲,麦冬,茯苓	AD269	Zhu Sha,Ren Shen,Yuan Zhi,Shu Di Huang,Bai Zhu,Shi Chang Pu,Dang Gui,Mai Dong,Huang Qi,Fu Ling,Fu Shen,Bai Zi Ren,Mu Bie Zi,Lian Zi,Yi Zhi	朱砂,人参,远志,熟地黄,白术,石菖蒲,当归,麦冬,黄芪,茯苓,茯神,柏子仁,木鳖子,莲子,益智	0.602464
AD232	Ren Shen,Mai Dong,Fu Shen,Long Chi,Yuan Zhi,Huang Qi,Shi Chang Pu,Chi Shi Zhi,Shu Di Huang	人参,麦冬,茯神,龙齿,远志,黄芪,石菖蒲,赤石脂,熟地黄	AD269	Zhu Sha,Ren Shen,Yuan Zhi,Shu Di Huang,Bai Zhu,Shi Chang Pu,Dang Gui,Mai Dong,Huang Qi,Fu Ling,Fu Shen,Bai Zi Ren,Mu Bie Zi,Lian Zi,Yi Zhi	朱砂,人参,远志,熟地黄,白术,石菖蒲,当归,麦冬,黄芪,茯苓,茯神,柏子仁,木鳖子,莲子,益智	0.602464
AD269	Zhu Sha,Ren Shen,Yuan Zhi,Shu Di Huang,Bai Zhu,Shi Chang Pu,Dang Gui,Mai Dong,Huang Qi,Fu Ling,Fu Shen,Bai Zi Ren,Mu Bie Zi,Lian Zi,Yi Zhi	朱砂,人参,远志,熟地黄,白术,石菖蒲,当归,麦冬,黄芪,茯苓,茯神,柏子仁,木鳖子,莲子,益智	AD63	Yuan Zhi,Mai Dong,Shi Chang Pu,Shu Di Huang,Shan Yao,Ren Shen,Fu Shen,Zhi Gan Cao,Bai Zhu	远志,麦冬,石菖蒲,熟地黄,山药,人参,茯神,炙甘草,白术	0.602464
AD269	Zhu Sha,Ren Shen,Yuan Zhi,Shu Di Huang,Bai Zhu,Shi Chang Pu,Dang Gui,Mai Dong,Huang Qi,Fu Ling,Fu Shen,Bai Zi Ren,Mu Bie Zi,Lian Zi,Yi Zhi	朱砂,人参,远志,熟地黄,白术,石菖蒲,当归,麦冬,黄芪,茯苓,茯神,柏子仁,木鳖子,莲子,益智	AD228	Dan Shen,Tian Dong,Shu Di Huang,Ren Shen,Yuan Zhi,Zhu Sha,Shi Chang Pu,Mai Dong,Fu Ling	丹参,天冬,熟地黄,人参,远志,朱砂,石菖蒲,麦冬,茯苓	0.602464
AD269	Zhu Sha,Ren Shen,Yuan Zhi,Shu Di Huang,Bai Zhu,Shi Chang Pu,Dang Gui,Mai Dong,Huang Qi,Fu Ling,Fu Shen,Bai Zi Ren,Mu Bie Zi,Lian Zi,Yi Zhi	朱砂,人参,远志,熟地黄,白术,石菖蒲,当归,麦冬,黄芪,茯苓,茯神,柏子仁,木鳖子,莲子,益智	AD232	Ren Shen,Mai Dong,Fu Shen,Long Chi,Yuan Zhi,Huang Qi,Shi Chang Pu,Chi Shi Zhi,Shu Di Huang	人参,麦冬,茯神,龙齿,远志,黄芪,石菖蒲,赤石脂,熟地黄	0.602464
AD8	Ren Shen,Bai Zhu,Ban Xia,Liu Shen Qu,Tian Nan Xing,Gan Cao,Chen Pi,Shi Chang Pu,Fu Zi,Rou Dou Kou	人参,白术,半夏,六神曲,天南星,甘草,陈皮,石菖蒲,附子,肉豆蔻	AD9	Ren Shen,Fu Ling,Jie Zi,Shi Chang Pu,Liu Shen Qu,Ban Xia,Tian Nan Xing,Huang Lian,Gan Cao,Zhi Ke	人参,茯苓,芥子,石菖蒲,六神曲,半夏,天南星,黄连,甘草,枳壳	0.6
AD8	Ren Shen,Bai Zhu,Ban Xia,Liu Shen Qu,Tian Nan Xing,Gan Cao,Chen Pi,Shi Chang Pu,Fu Zi,Rou Dou Kou	人参,白术,半夏,六神曲,天南星,甘草,陈皮,石菖蒲,附子,肉豆蔻	AD394	Ban Xia,Chen Pi,Shi Chang Pu,Yuan Zhi,Suan Zao Ren,Fu Shen,Shen Qu,Fu Zi,Ren Shen,Gan Cao	半夏,陈皮,石菖蒲,远志,酸枣仁,茯神,神曲,附子,人参,甘草	0.6
AD9	Ren Shen,Fu Ling,Jie Zi,Shi Chang Pu,Liu Shen Qu,Ban Xia,Tian Nan Xing,Huang Lian,Gan Cao,Zhi Ke	人参,茯苓,芥子,石菖蒲,六神曲,半夏,天南星,黄连,甘草,枳壳	AD8	Ren Shen,Bai Zhu,Ban Xia,Liu Shen Qu,Tian Nan Xing,Gan Cao,Chen Pi,Shi Chang Pu,Fu Zi,Rou Dou Kou	人参,白术,半夏,六神曲,天南星,甘草,陈皮,石菖蒲,附子,肉豆蔻	0.6
AD17	Tie Fen,Di Huang,Yuan Zhi,Rou Gui,Huang Qi,Zi Shi Ying,Fang Feng,Dang Gui,Ren Shen,Fu Ling,Gan Cao,Bai Zhu,Qiang Huo,Fu Shen,Mai Dong	铁粉,地黄,远志,肉桂,黄芪,紫石英,防风,当归,人参,茯苓,甘草,白术,羌活,茯神,麦冬	AD151	Yuan Zhi,Ren Shen,Huang Qi,Bai Zhu,Gan Cao,Dang Gui,Di Huang,Bai Shao,Fu Ling,Chen Pi,Rou Gui,Dan Nan Xing,Hu Po,Zhu Sha,Wu Wei Zi	远志,人参,黄芪,白术,甘草,当归,地黄,白芍,茯苓,陈皮,肉桂,胆南星,琥珀,朱砂,五味子	0.6
AD56	Yuan Zhi,Huang Lian,Shi Chang Pu,Fu Ling,Ren Shen	远志,黄连,石菖蒲,茯苓,人参	AD288	Rou Cong Rong,Xu Duan,Yuan Zhi,Shi Chang Pu,Fu Ling	肉苁蓉,续断,远志,石菖蒲,茯苓	0.6
AD103	Fu Shen,Yuan Zhi,Shi Chang Pu,Tian Zhu Huang,Chuan Bei Mu,Dan Shen,Mai Dong,Gou Teng,Bo He,Zhu Sha	茯神,远志,石菖蒲,天竺黄,川贝母,丹参,麦冬,钩藤,薄荷,朱砂	AD156	Dan Shen,Zhu Sha,Yuan Zhi,Fu Shen,Ren Shen,Shi Chang Pu,Shu Di Huang,Tian Dong,Mai Dong,Gan Cao	丹参,朱砂,远志,茯神,人参,石菖蒲,熟地黄,天冬,麦冬,甘草	0.6
AD129	Ren Shen,Fu Ling,Gan Cao,Bai Zhu,Chuan Xiong,Dang Gui,Bai Shao,Shu Di Huang,Wei Jiang,Da Zao	人参,茯苓,甘草,白术,川芎,当归,白芍,熟地黄,煨姜,大枣	AD217	Ren Shen,Gan Cao,Bai Shao,Dang Gui,Sheng Jiang,Fu Ling,Rou Gui,Mai Dong,Yuan Zhi,Da Zao	人参,甘草,白芍,当归,生姜,茯苓,肉桂,麦冬,远志,大枣	0.6
AD130	Fu Zi,Yuan Zhi,Bai Shao,Dang Gui,Wu Wei Zi,Shu Di Huang,Rou Gui,Fu Ling,Ren Shen,Zhi Huang Qi,Bai Zhu,Chen Pi,Zhi Cao,Wei Jiang,Da Zao	附子,远志,白芍,当归,五味子,熟地黄,肉桂,茯苓,人参,炙黄芪,白术,陈皮,炙草,煨姜,大枣	AD151	Yuan Zhi,Ren Shen,Huang Qi,Bai Zhu,Gan Cao,Dang Gui,Di Huang,Bai Shao,Fu Ling,Chen Pi,Rou Gui,Dan Nan Xing,Hu Po,Zhu Sha,Wu Wei Zi	远志,人参,黄芪,白术,甘草,当归,地黄,白芍,茯苓,陈皮,肉桂,胆南星,琥珀,朱砂,五味子	0.6
AD142	Lu Rong,Yuan Zhi,Shi Chang Pu,Fu Shen,Suan Zao Ren,Di Huang,Dang Gui,Ren Shen,Bai Zhu,She Xiang	鹿茸,远志,石菖蒲,茯神,酸枣仁,地黄,当归,人参,白术,麝香	AD285	Yuan Zhi,Shi Chang Pu,Huang Lian,Dang Gui,Gou Qi Zi,Suan Zao Ren,Mai Dong,Ju Hua,Di Huang,Ren Shen	远志,石菖蒲,黄连,当归,枸杞子,酸枣仁,麦冬,菊花,地黄,人参	0.6
AD151	Yuan Zhi,Ren Shen,Huang Qi,Bai Zhu,Gan Cao,Dang Gui,Di Huang,Bai Shao,Fu Ling,Chen Pi,Rou Gui,Dan Nan Xing,Hu Po,Zhu Sha,Wu Wei Zi	远志,人参,黄芪,白术,甘草,当归,地黄,白芍,茯苓,陈皮,肉桂,胆南星,琥珀,朱砂,五味子	AD17	Tie Fen,Di Huang,Yuan Zhi,Rou Gui,Huang Qi,Zi Shi Ying,Fang Feng,Dang Gui,Ren Shen,Fu Ling,Gan Cao,Bai Zhu,Qiang Huo,Fu Shen,Mai Dong	铁粉,地黄,远志,肉桂,黄芪,紫石英,防风,当归,人参,茯苓,甘草,白术,羌活,茯神,麦冬	0.6
AD151	Yuan Zhi,Ren Shen,Huang Qi,Bai Zhu,Gan Cao,Dang Gui,Di Huang,Bai Shao,Fu Ling,Chen Pi,Rou Gui,Dan Nan Xing,Hu Po,Zhu Sha,Wu Wei Zi	远志,人参,黄芪,白术,甘草,当归,地黄,白芍,茯苓,陈皮,肉桂,胆南星,琥珀,朱砂,五味子	AD130	Fu Zi,Yuan Zhi,Bai Shao,Dang Gui,Wu Wei Zi,Shu Di Huang,Rou Gui,Fu Ling,Ren Shen,Zhi Huang Qi,Bai Zhu,Chen Pi,Zhi Cao,Wei Jiang,Da Zao	附子,远志,白芍,当归,五味子,熟地黄,肉桂,茯苓,人参,炙黄芪,白术,陈皮,炙草,煨姜,大枣	0.6
AD156	Dan Shen,Zhu Sha,Yuan Zhi,Fu Shen,Ren Shen,Shi Chang Pu,Shu Di Huang,Tian Dong,Mai Dong,Gan Cao	丹参,朱砂,远志,茯神,人参,石菖蒲,熟地黄,天冬,麦冬,甘草	AD103	Fu Shen,Yuan Zhi,Shi Chang Pu,Tian Zhu Huang,Chuan Bei Mu,Dan Shen,Mai Dong,Gou Teng,Bo He,Zhu Sha	茯神,远志,石菖蒲,天竺黄,川贝母,丹参,麦冬,钩藤,薄荷,朱砂	0.6
AD217	Ren Shen,Gan Cao,Bai Shao,Dang Gui,Sheng Jiang,Fu Ling,Rou Gui,Mai Dong,Yuan Zhi,Da Zao	人参,甘草,白芍,当归,生姜,茯苓,肉桂,麦冬,远志,大枣	AD129	Ren Shen,Fu Ling,Gan Cao,Bai Zhu,Chuan Xiong,Dang Gui,Bai Shao,Shu Di Huang,Wei Jiang,Da Zao	人参,茯苓,甘草,白术,川芎,当归,白芍,熟地黄,煨姜,大枣	0.6
AD217	Ren Shen,Gan Cao,Bai Shao,Dang Gui,Sheng Jiang,Fu Ling,Rou Gui,Mai Dong,Yuan Zhi,Da Zao	人参,甘草,白芍,当归,生姜,茯苓,肉桂,麦冬,远志,大枣	AD279	Fu Ling,Fu Shen,Suan Zao Ren,Ren Shen,Huang Qi,Dang Gui,Bai Shao,Yuan Zhi,Gan Cao,Lian Zi	茯苓,茯神,酸枣仁,人参,黄芪,当归,白芍,远志,甘草,莲子	0.6
AD279	Fu Ling,Fu Shen,Suan Zao Ren,Ren Shen,Huang Qi,Dang Gui,Bai Shao,Yuan Zhi,Gan Cao,Lian Zi	茯苓,茯神,酸枣仁,人参,黄芪,当归,白芍,远志,甘草,莲子	AD217	Ren Shen,Gan Cao,Bai Shao,Dang Gui,Sheng Jiang,Fu Ling,Rou Gui,Mai Dong,Yuan Zhi,Da Zao	人参,甘草,白芍,当归,生姜,茯苓,肉桂,麦冬,远志,大枣	0.6
AD282	Fu Ling,Ren Shen,Gan Cao,Niu Ru,Feng Mi	茯苓,人参,甘草,牛乳,蜂蜜	AD315	Ku Xing Ren,Fu Ling,Ren Shen,Su,Feng Mi	苦杏仁,茯苓,人参,酥,蜂蜜	0.6
AD285	Yuan Zhi,Shi Chang Pu,Huang Lian,Dang Gui,Gou Qi Zi,Suan Zao Ren,Mai Dong,Ju Hua,Di Huang,Ren Shen	远志,石菖蒲,黄连,当归,枸杞子,酸枣仁,麦冬,菊花,地黄,人参	AD142	Lu Rong,Yuan Zhi,Shi Chang Pu,Fu Shen,Suan Zao Ren,Di Huang,Dang Gui,Ren Shen,Bai Zhu,She Xiang	鹿茸,远志,石菖蒲,茯神,酸枣仁,地黄,当归,人参,白术,麝香	0.6
AD287	Shi Chang Pu,Fu Ling,Fu Shen,Ren Shen,Yuan Zhi	石菖蒲,茯苓,茯神,人参,远志	AD288	Rou Cong Rong,Xu Duan,Yuan Zhi,Shi Chang Pu,Fu Ling	肉苁蓉,续断,远志,石菖蒲,茯苓	0.6
AD287	Shi Chang Pu,Fu Ling,Fu Shen,Ren Shen,Yuan Zhi	石菖蒲,茯苓,茯神,人参,远志	AD314	Fu Shen,Tian Dong,Di Huang,Ren Shen,Yuan Zhi	茯神,天冬,地黄,人参,远志	0.6
AD288	Rou Cong Rong,Xu Duan,Yuan Zhi,Shi Chang Pu,Fu Ling	肉苁蓉,续断,远志,石菖蒲,茯苓	AD56	Yuan Zhi,Huang Lian,Shi Chang Pu,Fu Ling,Ren Shen	远志,黄连,石菖蒲,茯苓,人参	0.6
AD288	Rou Cong Rong,Xu Duan,Yuan Zhi,Shi Chang Pu,Fu Ling	肉苁蓉,续断,远志,石菖蒲,茯苓	AD287	Shi Chang Pu,Fu Ling,Fu Shen,Ren Shen,Yuan Zhi	石菖蒲,茯苓,茯神,人参,远志	0.6
AD288	Rou Cong Rong,Xu Duan,Yuan Zhi,Shi Chang Pu,Fu Ling	肉苁蓉,续断,远志,石菖蒲,茯苓	AD312	Yuan Zhi,Shi Chang Pu,Fu Ling,Ren Shen,Zhu Sha	远志,石菖蒲,茯苓,人参,朱砂	0.6
AD312	Yuan Zhi,Shi Chang Pu,Fu Ling,Ren Shen,Zhu Sha	远志,石菖蒲,茯苓,人参,朱砂	AD288	Rou Cong Rong,Xu Duan,Yuan Zhi,Shi Chang Pu,Fu Ling	肉苁蓉,续断,远志,石菖蒲,茯苓	0.6
AD314	Fu Shen,Tian Dong,Di Huang,Ren Shen,Yuan Zhi	茯神,天冬,地黄,人参,远志	AD287	Shi Chang Pu,Fu Ling,Fu Shen,Ren Shen,Yuan Zhi	石菖蒲,茯苓,茯神,人参,远志	0.6
AD315	Ku Xing Ren,Fu Ling,Ren Shen,Su,Feng Mi	苦杏仁,茯苓,人参,酥,蜂蜜	AD282	Fu Ling,Ren Shen,Gan Cao,Niu Ru,Feng Mi	茯苓,人参,甘草,牛乳,蜂蜜	0.6
AD338	Huang Qi,Tao Ren,Hong Hua,Dang Gui,Chuan Xiong,Di Long,Lao Cong,Chi Shao,Hong Shen,Bing Pian	黄芪,桃仁,红花,当归,川芎,地龙,老葱,赤芍,红参,冰片	AD353	Huang Qi,Chuan Xiong,Dang Gui,Chi Shao,Tao Ren,Hong Hua,Di Huang,Shi Chang Pu,Xi Xian Cao,Zhu Ru	黄芪,川芎,当归,赤芍,桃仁,红花,地黄,石菖蒲,豨莶草,竹茹	0.6
AD353	Huang Qi,Chuan Xiong,Dang Gui,Chi Shao,Tao Ren,Hong Hua,Di Huang,Shi Chang Pu,Xi Xian Cao,Zhu Ru	黄芪,川芎,当归,赤芍,桃仁,红花,地黄,石菖蒲,豨莶草,竹茹	AD338	Huang Qi,Tao Ren,Hong Hua,Dang Gui,Chuan Xiong,Di Long,Lao Cong,Chi Shao,Hong Shen,Bing Pian	黄芪,桃仁,红花,当归,川芎,地龙,老葱,赤芍,红参,冰片	0.6
AD394	Ban Xia,Chen Pi,Shi Chang Pu,Yuan Zhi,Suan Zao Ren,Fu Shen,Shen Qu,Fu Zi,Ren Shen,Gan Cao	半夏,陈皮,石菖蒲,远志,酸枣仁,茯神,神曲,附子,人参,甘草	AD8	Ren Shen,Bai Zhu,Ban Xia,Liu Shen Qu,Tian Nan Xing,Gan Cao,Chen Pi,Shi Chang Pu,Fu Zi,Rou Dou Kou	人参,白术,半夏,六神曲,天南星,甘草,陈皮,石菖蒲,附子,肉豆蔻	0.6
AD44	Gan Jiang,Hua Jiao,Shi Zhu Yu,Ren Shen,Rou Gui,Xi Xin,Bai Zhu,Fu Ling,Fu Zi,Chen Pi	干姜,花椒,食茱萸,人参,肉桂,细辛,白术,茯苓,附子,陈皮	AD332	Ma Huang,Fu Zi,Xi Xin,Bai Zhu,Fu Ling,Bai Shao,Gan Jiang	麻黄,附子,细辛,白术,茯苓,白芍,干姜	0.597614
AD51	Ren Shen,Zhi Gan Cao,Ban Xia,Long Gu,Yuan Zhi,Mai Dong,Shu Di Huang,Xiao Mai,E Jiao,Shi Gao	人参,炙甘草,半夏,龙骨,远志,麦冬,熟地黄,小麦,阿胶,石膏	AD297	Shi Long Rui,Long Gu,Fu Ling,Yuan Zhi,Shu Di Huang,Ren Shen,Mai Dong	石龙芮,龙骨,茯苓,远志,熟地黄,人参,麦冬	0.597614
AD131	Suan Zao Ren,Bai Shao,Wu Wei Zi,Ren Shen,Zhi Gan Cao,Huang Qi,Long Yan Rou,Bai Zi Ren,Mai Dong,Dan Shen,Fu Ling,Fu Shen,Shi Chang Pu,Yuan Zhi	酸枣仁,白芍,五味子,人参,炙甘草,黄芪,龙眼肉,柏子仁,麦冬,丹参,茯苓,茯神,石菖蒲,远志	AD287	Shi Chang Pu,Fu Ling,Fu Shen,Ren Shen,Yuan Zhi	石菖蒲,茯苓,茯神,人参,远志	0.597614
AD148	Fu Ling,Rou Gui,Zhi Gan Cao,Bai Shao,Gan Jiang,Yuan Zhi,Ren Shen	茯苓,肉桂,炙甘草,白芍,干姜,远志,人参	AD217	Ren Shen,Gan Cao,Bai Shao,Dang Gui,Sheng Jiang,Fu Ling,Rou Gui,Mai Dong,Yuan Zhi,Da Zao	人参,甘草,白芍,当归,生姜,茯苓,肉桂,麦冬,远志,大枣	0.597614
AD217	Ren Shen,Gan Cao,Bai Shao,Dang Gui,Sheng Jiang,Fu Ling,Rou Gui,Mai Dong,Yuan Zhi,Da Zao	人参,甘草,白芍,当归,生姜,茯苓,肉桂,麦冬,远志,大枣	AD148	Fu Ling,Rou Gui,Zhi Gan Cao,Bai Shao,Gan Jiang,Yuan Zhi,Ren Shen	茯苓,肉桂,炙甘草,白芍,干姜,远志,人参	0.597614
AD287	Shi Chang Pu,Fu Ling,Fu Shen,Ren Shen,Yuan Zhi	石菖蒲,茯苓,茯神,人参,远志	AD131	Suan Zao Ren,Bai Shao,Wu Wei Zi,Ren Shen,Zhi Gan Cao,Huang Qi,Long Yan Rou,Bai Zi Ren,Mai Dong,Dan Shen,Fu Ling,Fu Shen,Shi Chang Pu,Yuan Zhi	酸枣仁,白芍,五味子,人参,炙甘草,黄芪,龙眼肉,柏子仁,麦冬,丹参,茯苓,茯神,石菖蒲,远志	0.597614
AD297	Shi Long Rui,Long Gu,Fu Ling,Yuan Zhi,Shu Di Huang,Ren Shen,Mai Dong	石龙芮,龙骨,茯苓,远志,熟地黄,人参,麦冬	AD51	Ren Shen,Zhi Gan Cao,Ban Xia,Long Gu,Yuan Zhi,Mai Dong,Shu Di Huang,Xiao Mai,E Jiao,Shi Gao	人参,炙甘草,半夏,龙骨,远志,麦冬,熟地黄,小麦,阿胶,石膏	0.597614
AD332	Ma Huang,Fu Zi,Xi Xin,Bai Zhu,Fu Ling,Bai Shao,Gan Jiang	麻黄,附子,细辛,白术,茯苓,白芍,干姜	AD44	Gan Jiang,Hua Jiao,Shi Zhu Yu,Ren Shen,Rou Gui,Xi Xin,Bai Zhu,Fu Ling,Fu Zi,Chen Pi	干姜,花椒,食茱萸,人参,肉桂,细辛,白术,茯苓,附子,陈皮	0.597614
AD1	Ren Shen,Bai Shao,Tie Luo,Zhu Sha,Ci Shi,Hu Po,Niu Huang,Yuan Zhi,Shi Chang Pu	人参,白芍,铁落,朱砂,磁石,琥珀,牛黄,远志,石菖蒲	AD312	Yuan Zhi,Shi Chang Pu,Fu Ling,Ren Shen,Zhu Sha	远志,石菖蒲,茯苓,人参,朱砂	0.596285
AD6	Shan Yao,Ren Shen,Fu Ling,Fu Shen,Bai Zhu,Bai Shao,Shu Di Huang,Dang Gui,Huang Qi,Chuan Xiong,Gan Cao,Shi Chang Pu	山药,人参,茯苓,茯神,白术,白芍,熟地黄,当归,黄芪,川芎,甘草,石菖蒲	AD269	Zhu Sha,Ren Shen,Yuan Zhi,Shu Di Huang,Bai Zhu,Shi Chang Pu,Dang Gui,Mai Dong,Huang Qi,Fu Ling,Fu Shen,Bai Zi Ren,Mu Bie Zi,Lian Zi,Yi Zhi	朱砂,人参,远志,熟地黄,白术,石菖蒲,当归,麦冬,黄芪,茯苓,茯神,柏子仁,木鳖子,莲子,益智	0.596285
AD17	Tie Fen,Di Huang,Yuan Zhi,Rou Gui,Huang Qi,Zi Shi Ying,Fang Feng,Dang Gui,Ren Shen,Fu Ling,Gan Cao,Bai Zhu,Qiang Huo,Fu Shen,Mai Dong	铁粉,地黄,远志,肉桂,黄芪,紫石英,防风,当归,人参,茯苓,甘草,白术,羌活,茯神,麦冬	AD31	Ren Shen,Huang Qi,Chen Pi,Bai Shao,Dang Gui,Gan Cao,Fu Ling,Wu Wei Zi,Yuan Zhi,Bai Zhu,Rou Gui,Shu Di Huang	人参,黄芪,陈皮,白芍,当归,甘草,茯苓,五味子,远志,白术,肉桂,熟地黄	0.596285
AD17	Tie Fen,Di Huang,Yuan Zhi,Rou Gui,Huang Qi,Zi Shi Ying,Fang Feng,Dang Gui,Ren Shen,Fu Ling,Gan Cao,Bai Zhu,Qiang Huo,Fu Shen,Mai Dong	铁粉,地黄,远志,肉桂,黄芪,紫石英,防风,当归,人参,茯苓,甘草,白术,羌活,茯神,麦冬	AD218	Ren Shen,Bai Zhu,Fu Ling,Chen Pi,Gan Cao,Shu Di Huang,Dang Gui,Bai Shao,Huang Qi,Rou Gui,Yuan Zhi,Wu Wei Zi	人参,白术,茯苓,陈皮,甘草,熟地黄,当归,白芍,黄芪,肉桂,远志,五味子	0.596285
AD17	Tie Fen,Di Huang,Yuan Zhi,Rou Gui,Huang Qi,Zi Shi Ying,Fang Feng,Dang Gui,Ren Shen,Fu Ling,Gan Cao,Bai Zhu,Qiang Huo,Fu Shen,Mai Dong	铁粉,地黄,远志,肉桂,黄芪,紫石英,防风,当归,人参,茯苓,甘草,白术,羌活,茯神,麦冬	AD304	Dang Gui,Huang Lian,Di Huang,Mai Dong,Suan Zao Ren,Yuan Zhi,Fu Ling,Ren Shen,Huang Qi,Dan Nan Xing,Dan Zhu Ye,Gan Cao	当归,黄连,地黄,麦冬,酸枣仁,远志,茯苓,人参,黄芪,胆南星,淡竹叶,甘草	0.596285
AD26	Yuan Zhi,Gan Jiang,Bai Zhu,Rou Gui,Huang Qi,Zi Shi Ying,Fang Feng,Dang Gui,Ren Shen,Fu Ling,Gan Cao,Chuan Xiong,Fu Shen,Qiang Huo,Mai Dong,Ban Xia,Da Zao,Wu Wei Zi	远志,干姜,白术,肉桂,黄芪,紫石英,防风,当归,人参,茯苓,甘草,川芎,茯神,羌活,麦冬,半夏,大枣,五味子	AD217	Ren Shen,Gan Cao,Bai Shao,Dang Gui,Sheng Jiang,Fu Ling,Rou Gui,Mai Dong,Yuan Zhi,Da Zao	人参,甘草,白芍,当归,生姜,茯苓,肉桂,麦冬,远志,大枣	0.596285
AD31	Ren Shen,Huang Qi,Chen Pi,Bai Shao,Dang Gui,Gan Cao,Fu Ling,Wu Wei Zi,Yuan Zhi,Bai Zhu,Rou Gui,Shu Di Huang	人参,黄芪,陈皮,白芍,当归,甘草,茯苓,五味子,远志,白术,肉桂,熟地黄	AD17	Tie Fen,Di Huang,Yuan Zhi,Rou Gui,Huang Qi,Zi Shi Ying,Fang Feng,Dang Gui,Ren Shen,Fu Ling,Gan Cao,Bai Zhu,Qiang Huo,Fu Shen,Mai Dong	铁粉,地黄,远志,肉桂,黄芪,紫石英,防风,当归,人参,茯苓,甘草,白术,羌活,茯神,麦冬	0.596285
AD56	Yuan Zhi,Huang Lian,Shi Chang Pu,Fu Ling,Ren Shen	远志,黄连,石菖蒲,茯苓,人参	AD228	Dan Shen,Tian Dong,Shu Di Huang,Ren Shen,Yuan Zhi,Zhu Sha,Shi Chang Pu,Mai Dong,Fu Ling	丹参,天冬,熟地黄,人参,远志,朱砂,石菖蒲,麦冬,茯苓	0.596285
AD63	Yuan Zhi,Mai Dong,Shi Chang Pu,Shu Di Huang,Shan Yao,Ren Shen,Fu Shen,Zhi Gan Cao,Bai Zhu	远志,麦冬,石菖蒲,熟地黄,山药,人参,茯神,炙甘草,白术	AD64	Shan Yao,Shu Di Huang,Huang Qi,Shi Chang Pu,Yuan Zhi	山药,熟地黄,黄芪,石菖蒲,远志	0.596285
AD63	Yuan Zhi,Mai Dong,Shi Chang Pu,Shu Di Huang,Shan Yao,Ren Shen,Fu Shen,Zhi Gan Cao,Bai Zhu	远志,麦冬,石菖蒲,熟地黄,山药,人参,茯神,炙甘草,白术	AD287	Shi Chang Pu,Fu Ling,Fu Shen,Ren Shen,Yuan Zhi	石菖蒲,茯苓,茯神,人参,远志	0.596285
AD64	Shan Yao,Shu Di Huang,Huang Qi,Shi Chang Pu,Yuan Zhi	山药,熟地黄,黄芪,石菖蒲,远志	AD63	Yuan Zhi,Mai Dong,Shi Chang Pu,Shu Di Huang,Shan Yao,Ren Shen,Fu Shen,Zhi Gan Cao,Bai Zhu	远志,麦冬,石菖蒲,熟地黄,山药,人参,茯神,炙甘草,白术	0.596285
AD64	Shan Yao,Shu Di Huang,Huang Qi,Shi Chang Pu,Yuan Zhi	山药,熟地黄,黄芪,石菖蒲,远志	AD232	Ren Shen,Mai Dong,Fu Shen,Long Chi,Yuan Zhi,Huang Qi,Shi Chang Pu,Chi Shi Zhi,Shu Di Huang	人参,麦冬,茯神,龙齿,远志,黄芪,石菖蒲,赤石脂,熟地黄	0.596285
AD64	Shan Yao,Shu Di Huang,Huang Qi,Shi Chang Pu,Yuan Zhi	山药,熟地黄,黄芪,石菖蒲,远志	AD235	Shi Chang Pu,Ci Shi,Ren Shen,Fu Shen,Shan Yao,Mai Dong,Yuan Zhi,Shu Di Huang,Chi Shi Zhi	石菖蒲,磁石,人参,茯神,山药,麦冬,远志,熟地黄,赤石脂	0.596285
AD104	Zhu Sha,Hua Shi,Gan Cao,Yu Jin,Huang Lian	朱砂,滑石,甘草,郁金,黄连	AD323	Zhu Sha,Hua Shi,Gan Cao,Xi Jiao,Di Huang,Shi Chang Pu,Yu Jin,Lian Qiao,Jin Yin Hua	朱砂,滑石,甘草,犀角,地黄,石菖蒲,郁金,连翘,金银花	0.596285
AD151	Yuan Zhi,Ren Shen,Huang Qi,Bai Zhu,Gan Cao,Dang Gui,Di Huang,Bai Shao,Fu Ling,Chen Pi,Rou Gui,Dan Nan Xing,Hu Po,Zhu Sha,Wu Wei Zi	远志,人参,黄芪,白术,甘草,当归,地黄,白芍,茯苓,陈皮,肉桂,胆南星,琥珀,朱砂,五味子	AD304	Dang Gui,Huang Lian,Di Huang,Mai Dong,Suan Zao Ren,Yuan Zhi,Fu Ling,Ren Shen,Huang Qi,Dan Nan Xing,Dan Zhu Ye,Gan Cao	当归,黄连,地黄,麦冬,酸枣仁,远志,茯苓,人参,黄芪,胆南星,淡竹叶,甘草	0.596285
AD152	Shu Di Huang,Shan Zhu Yu,Yuan Zhi,Suan Zao Ren,Bai Zi Ren,Fu Shen,Ren Shen,Shi Chang Pu,Jie Zi	熟地黄,山茱萸,远志,酸枣仁,柏子仁,茯神,人参,石菖蒲,芥子	AD287	Shi Chang Pu,Fu Ling,Fu Shen,Ren Shen,Yuan Zhi	石菖蒲,茯苓,茯神,人参,远志	0.596285
AD156	Dan Shen,Zhu Sha,Yuan Zhi,Fu Shen,Ren Shen,Shi Chang Pu,Shu Di Huang,Tian Dong,Mai Dong,Gan Cao	丹参,朱砂,远志,茯神,人参,石菖蒲,熟地黄,天冬,麦冬,甘草	AD214	Di Huang,Ren Shen,Fu Ling,Yuan Zhi,Shi Chang Pu,Xuan Shen,Bai Zi Ren,Jie Geng,Tian Dong,Dan Shen,Suan Zao Ren,Gan Cao,Mai Dong,Bai Bu,Du Zhong,Fu Shen,Dang Gui,Wu Wei Zi	地黄,人参,茯苓,远志,石菖蒲,玄参,柏子仁,桔梗,天冬,丹参,酸枣仁,甘草,麦冬,百部,杜仲,茯神,当归,五味子	0.596285
AD203	Dang Shen,Bian Dou Yi,Fu Ling,Pao Jiang,Gan Cao,Bai Zhu,Yi Zhi,Yi Yi Ren,Zhu Ling	党参,扁豆衣,茯苓,炮姜,甘草,白术,益智,薏苡仁,猪苓	AD350	Dang Shen,Bai Zhu,Fu Ling,Gan Cao,Wu Zhi Mao Tao	党参,白术,茯苓,甘草,五指毛桃	0.596285
AD214	Di Huang,Ren Shen,Fu Ling,Yuan Zhi,Shi Chang Pu,Xuan Shen,Bai Zi Ren,Jie Geng,Tian Dong,Dan Shen,Suan Zao Ren,Gan Cao,Mai Dong,Bai Bu,Du Zhong,Fu Shen,Dang Gui,Wu Wei Zi	地黄,人参,茯苓,远志,石菖蒲,玄参,柏子仁,桔梗,天冬,丹参,酸枣仁,甘草,麦冬,百部,杜仲,茯神,当归,五味子	AD156	Dan Shen,Zhu Sha,Yuan Zhi,Fu Shen,Ren Shen,Shi Chang Pu,Shu Di Huang,Tian Dong,Mai Dong,Gan Cao	丹参,朱砂,远志,茯神,人参,石菖蒲,熟地黄,天冬,麦冬,甘草	0.596285
AD217	Ren Shen,Gan Cao,Bai Shao,Dang Gui,Sheng Jiang,Fu Ling,Rou Gui,Mai Dong,Yuan Zhi,Da Zao	人参,甘草,白芍,当归,生姜,茯苓,肉桂,麦冬,远志,大枣	AD26	Yuan Zhi,Gan Jiang,Bai Zhu,Rou Gui,Huang Qi,Zi Shi Ying,Fang Feng,Dang Gui,Ren Shen,Fu Ling,Gan Cao,Chuan Xiong,Fu Shen,Qiang Huo,Mai Dong,Ban Xia,Da Zao,Wu Wei Zi	远志,干姜,白术,肉桂,黄芪,紫石英,防风,当归,人参,茯苓,甘草,川芎,茯神,羌活,麦冬,半夏,大枣,五味子	0.596285
AD218	Ren Shen,Bai Zhu,Fu Ling,Chen Pi,Gan Cao,Shu Di Huang,Dang Gui,Bai Shao,Huang Qi,Rou Gui,Yuan Zhi,Wu Wei Zi	人参,白术,茯苓,陈皮,甘草,熟地黄,当归,白芍,黄芪,肉桂,远志,五味子	AD17	Tie Fen,Di Huang,Yuan Zhi,Rou Gui,Huang Qi,Zi Shi Ying,Fang Feng,Dang Gui,Ren Shen,Fu Ling,Gan Cao,Bai Zhu,Qiang Huo,Fu Shen,Mai Dong	铁粉,地黄,远志,肉桂,黄芪,紫石英,防风,当归,人参,茯苓,甘草,白术,羌活,茯神,麦冬	0.596285
AD228	Dan Shen,Tian Dong,Shu Di Huang,Ren Shen,Yuan Zhi,Zhu Sha,Shi Chang Pu,Mai Dong,Fu Ling	丹参,天冬,熟地黄,人参,远志,朱砂,石菖蒲,麦冬,茯苓	AD56	Yuan Zhi,Huang Lian,Shi Chang Pu,Fu Ling,Ren Shen	远志,黄连,石菖蒲,茯苓,人参	0.596285
AD228	Dan Shen,Tian Dong,Shu Di Huang,Ren Shen,Yuan Zhi,Zhu Sha,Shi Chang Pu,Mai Dong,Fu Ling	丹参,天冬,熟地黄,人参,远志,朱砂,石菖蒲,麦冬,茯苓	AD287	Shi Chang Pu,Fu Ling,Fu Shen,Ren Shen,Yuan Zhi	石菖蒲,茯苓,茯神,人参,远志	0.596285
AD232	Ren Shen,Mai Dong,Fu Shen,Long Chi,Yuan Zhi,Huang Qi,Shi Chang Pu,Chi Shi Zhi,Shu Di Huang	人参,麦冬,茯神,龙齿,远志,黄芪,石菖蒲,赤石脂,熟地黄	AD64	Shan Yao,Shu Di Huang,Huang Qi,Shi Chang Pu,Yuan Zhi	山药,熟地黄,黄芪,石菖蒲,远志	0.596285
AD232	Ren Shen,Mai Dong,Fu Shen,Long Chi,Yuan Zhi,Huang Qi,Shi Chang Pu,Chi Shi Zhi,Shu Di Huang	人参,麦冬,茯神,龙齿,远志,黄芪,石菖蒲,赤石脂,熟地黄	AD287	Shi Chang Pu,Fu Ling,Fu Shen,Ren Shen,Yuan Zhi	石菖蒲,茯苓,茯神,人参,远志	0.596285
AD235	Shi Chang Pu,Ci Shi,Ren Shen,Fu Shen,Shan Yao,Mai Dong,Yuan Zhi,Shu Di Huang,Chi Shi Zhi	石菖蒲,磁石,人参,茯神,山药,麦冬,远志,熟地黄,赤石脂	AD64	Shan Yao,Shu Di Huang,Huang Qi,Shi Chang Pu,Yuan Zhi	山药,熟地黄,黄芪,石菖蒲,远志	0.596285
AD235	Shi Chang Pu,Ci Shi,Ren Shen,Fu Shen,Shan Yao,Mai Dong,Yuan Zhi,Shu Di Huang,Chi Shi Zhi	石菖蒲,磁石,人参,茯神,山药,麦冬,远志,熟地黄,赤石脂	AD287	Shi Chang Pu,Fu Ling,Fu Shen,Ren Shen,Yuan Zhi	石菖蒲,茯苓,茯神,人参,远志	0.596285
AD269	Zhu Sha,Ren Shen,Yuan Zhi,Shu Di Huang,Bai Zhu,Shi Chang Pu,Dang Gui,Mai Dong,Huang Qi,Fu Ling,Fu Shen,Bai Zi Ren,Mu Bie Zi,Lian Zi,Yi Zhi	朱砂,人参,远志,熟地黄,白术,石菖蒲,当归,麦冬,黄芪,茯苓,茯神,柏子仁,木鳖子,莲子,益智	AD6	Shan Yao,Ren Shen,Fu Ling,Fu Shen,Bai Zhu,Bai Shao,Shu Di Huang,Dang Gui,Huang Qi,Chuan Xiong,Gan Cao,Shi Chang Pu	山药,人参,茯苓,茯神,白术,白芍,熟地黄,当归,黄芪,川芎,甘草,石菖蒲	0.596285
AD287	Shi Chang Pu,Fu Ling,Fu Shen,Ren Shen,Yuan Zhi	石菖蒲,茯苓,茯神,人参,远志	AD63	Yuan Zhi,Mai Dong,Shi Chang Pu,Shu Di Huang,Shan Yao,Ren Shen,Fu Shen,Zhi Gan Cao,Bai Zhu	远志,麦冬,石菖蒲,熟地黄,山药,人参,茯神,炙甘草,白术	0.596285
AD287	Shi Chang Pu,Fu Ling,Fu Shen,Ren Shen,Yuan Zhi	石菖蒲,茯苓,茯神,人参,远志	AD152	Shu Di Huang,Shan Zhu Yu,Yuan Zhi,Suan Zao Ren,Bai Zi Ren,Fu Shen,Ren Shen,Shi Chang Pu,Jie Zi	熟地黄,山茱萸,远志,酸枣仁,柏子仁,茯神,人参,石菖蒲,芥子	0.596285
AD287	Shi Chang Pu,Fu Ling,Fu Shen,Ren Shen,Yuan Zhi	石菖蒲,茯苓,茯神,人参,远志	AD228	Dan Shen,Tian Dong,Shu Di Huang,Ren Shen,Yuan Zhi,Zhu Sha,Shi Chang Pu,Mai Dong,Fu Ling	丹参,天冬,熟地黄,人参,远志,朱砂,石菖蒲,麦冬,茯苓	0.596285
AD287	Shi Chang Pu,Fu Ling,Fu Shen,Ren Shen,Yuan Zhi	石菖蒲,茯苓,茯神,人参,远志	AD232	Ren Shen,Mai Dong,Fu Shen,Long Chi,Yuan Zhi,Huang Qi,Shi Chang Pu,Chi Shi Zhi,Shu Di Huang	人参,麦冬,茯神,龙齿,远志,黄芪,石菖蒲,赤石脂,熟地黄	0.596285
AD287	Shi Chang Pu,Fu Ling,Fu Shen,Ren Shen,Yuan Zhi	石菖蒲,茯苓,茯神,人参,远志	AD235	Shi Chang Pu,Ci Shi,Ren Shen,Fu Shen,Shan Yao,Mai Dong,Yuan Zhi,Shu Di Huang,Chi Shi Zhi	石菖蒲,磁石,人参,茯神,山药,麦冬,远志,熟地黄,赤石脂	0.596285
AD304	Dang Gui,Huang Lian,Di Huang,Mai Dong,Suan Zao Ren,Yuan Zhi,Fu Ling,Ren Shen,Huang Qi,Dan Nan Xing,Dan Zhu Ye,Gan Cao	当归,黄连,地黄,麦冬,酸枣仁,远志,茯苓,人参,黄芪,胆南星,淡竹叶,甘草	AD17	Tie Fen,Di Huang,Yuan Zhi,Rou Gui,Huang Qi,Zi Shi Ying,Fang Feng,Dang Gui,Ren Shen,Fu Ling,Gan Cao,Bai Zhu,Qiang Huo,Fu Shen,Mai Dong	铁粉,地黄,远志,肉桂,黄芪,紫石英,防风,当归,人参,茯苓,甘草,白术,羌活,茯神,麦冬	0.596285
AD304	Dang Gui,Huang Lian,Di Huang,Mai Dong,Suan Zao Ren,Yuan Zhi,Fu Ling,Ren Shen,Huang Qi,Dan Nan Xing,Dan Zhu Ye,Gan Cao	当归,黄连,地黄,麦冬,酸枣仁,远志,茯苓,人参,黄芪,胆南星,淡竹叶,甘草	AD151	Yuan Zhi,Ren Shen,Huang Qi,Bai Zhu,Gan Cao,Dang Gui,Di Huang,Bai Shao,Fu Ling,Chen Pi,Rou Gui,Dan Nan Xing,Hu Po,Zhu Sha,Wu Wei Zi	远志,人参,黄芪,白术,甘草,当归,地黄,白芍,茯苓,陈皮,肉桂,胆南星,琥珀,朱砂,五味子	0.596285
AD312	Yuan Zhi,Shi Chang Pu,Fu Ling,Ren Shen,Zhu Sha	远志,石菖蒲,茯苓,人参,朱砂	AD1	Ren Shen,Bai Shao,Tie Luo,Zhu Sha,Ci Shi,Hu Po,Niu Huang,Yuan Zhi,Shi Chang Pu	人参,白芍,铁落,朱砂,磁石,琥珀,牛黄,远志,石菖蒲	0.596285
AD323	Zhu Sha,Hua Shi,Gan Cao,Xi Jiao,Di Huang,Shi Chang Pu,Yu Jin,Lian Qiao,Jin Yin Hua	朱砂,滑石,甘草,犀角,地黄,石菖蒲,郁金,连翘,金银花	AD104	Zhu Sha,Hua Shi,Gan Cao,Yu Jin,Huang Lian	朱砂,滑石,甘草,郁金,黄连	0.596285
AD350	Dang Shen,Bai Zhu,Fu Ling,Gan Cao,Wu Zhi Mao Tao	党参,白术,茯苓,甘草,五指毛桃	AD203	Dang Shen,Bian Dou Yi,Fu Ling,Pao Jiang,Gan Cao,Bai Zhu,Yi Zhi,Yi Yi Ren,Zhu Ling	党参,扁豆衣,茯苓,炮姜,甘草,白术,益智,薏苡仁,猪苓	0.596285
AD334	Shi Hu,Shan Zhu Yu,Mai Dong,Wu Wei Zi,Shi Chang Pu,Yuan Zhi,Rou Gui,Fu Zi,Rou Cong Rong,Bo He,Sheng Jiang,Da Zao	石斛,山茱萸,麦冬,五味子,石菖蒲,远志,肉桂,附子,肉苁蓉,薄荷,生姜,大枣	AD361	Gui Jia,Long Gu,Shu Di Huang,Shan Zhu Yu,Shi Hu,Niu Xi,Huo Ma Ren,Yu Li Ren,Tao Ren,Yu Zhu,Mai Dong,Wu Wei Zi,Shi Chang Pu,Yuan Zhi,Rou Cong Rong,Ba Ji Tian,Rou Gui,Fu Zi,Shui Zhi	龟甲,龙骨,熟地黄,山茱萸,石斛,牛膝,火麻仁,郁李仁,桃仁,玉竹,麦冬,五味子,石菖蒲,远志,肉苁蓉,巴戟天,肉桂,附子,水蛭	0.59604
AD361	Gui Jia,Long Gu,Shu Di Huang,Shan Zhu Yu,Shi Hu,Niu Xi,Huo Ma Ren,Yu Li Ren,Tao Ren,Yu Zhu,Mai Dong,Wu Wei Zi,Shi Chang Pu,Yuan Zhi,Rou Cong Rong,Ba Ji Tian,Rou Gui,Fu Zi,Shui Zhi	龟甲,龙骨,熟地黄,山茱萸,石斛,牛膝,火麻仁,郁李仁,桃仁,玉竹,麦冬,五味子,石菖蒲,远志,肉苁蓉,巴戟天,肉桂,附子,水蛭	AD334	Shi Hu,Shan Zhu Yu,Mai Dong,Wu Wei Zi,Shi Chang Pu,Yuan Zhi,Rou Gui,Fu Zi,Rou Cong Rong,Bo He,Sheng Jiang,Da Zao	石斛,山茱萸,麦冬,五味子,石菖蒲,远志,肉桂,附子,肉苁蓉,薄荷,生姜,大枣	0.59604
AD30	Ren Shen,Fu Ling,Xuan Shen,Dan Shen,Yuan Zhi,Jie Geng,Di Huang,Wu Wei Zi,Dang Gui,Mai Dong,Tian Dong,Bai Zi Ren,Suan Zao Ren	人参,茯苓,玄参,丹参,远志,桔梗,地黄,五味子,当归,麦冬,天冬,柏子仁,酸枣仁	AD131	Suan Zao Ren,Bai Shao,Wu Wei Zi,Ren Shen,Zhi Gan Cao,Huang Qi,Long Yan Rou,Bai Zi Ren,Mai Dong,Dan Shen,Fu Ling,Fu Shen,Shi Chang Pu,Yuan Zhi	酸枣仁,白芍,五味子,人参,炙甘草,黄芪,龙眼肉,柏子仁,麦冬,丹参,茯苓,茯神,石菖蒲,远志	0.592999
AD131	Suan Zao Ren,Bai Shao,Wu Wei Zi,Ren Shen,Zhi Gan Cao,Huang Qi,Long Yan Rou,Bai Zi Ren,Mai Dong,Dan Shen,Fu Ling,Fu Shen,Shi Chang Pu,Yuan Zhi	酸枣仁,白芍,五味子,人参,炙甘草,黄芪,龙眼肉,柏子仁,麦冬,丹参,茯苓,茯神,石菖蒲,远志	AD30	Ren Shen,Fu Ling,Xuan Shen,Dan Shen,Yuan Zhi,Jie Geng,Di Huang,Wu Wei Zi,Dang Gui,Mai Dong,Tian Dong,Bai Zi Ren,Suan Zao Ren	人参,茯苓,玄参,丹参,远志,桔梗,地黄,五味子,当归,麦冬,天冬,柏子仁,酸枣仁	0.592999
AD155	Shu Di Huang,Fu Ling,Fu Shen,Ren Shen,Suan Zao Ren,Bai Zi Ren,Zi Shi Ying,Rou Gui,E Jiao,Dang Gui,Huang Qi,Yuan Zhi,Zhu Sha,Long Chi	熟地黄,茯苓,茯神,人参,酸枣仁,柏子仁,紫石英,肉桂,阿胶,当归,黄芪,远志,朱砂,龙齿	AD183	Dang Shen,Huang Qi,Dang Gui,Chuan Xiong,Bai Zi Ren,Suan Zao Ren,Wu Wei Zi,Zhu Sha,Yuan Zhi,Ban Xia Qu,Fu Ling,Rou Gui,Zhi Gan Cao	党参,黄芪,当归,川芎,柏子仁,酸枣仁,五味子,朱砂,远志,半夏曲,茯苓,肉桂,炙甘草	0.592999
AD155	Shu Di Huang,Fu Ling,Fu Shen,Ren Shen,Suan Zao Ren,Bai Zi Ren,Zi Shi Ying,Rou Gui,E Jiao,Dang Gui,Huang Qi,Yuan Zhi,Zhu Sha,Long Chi	熟地黄,茯苓,茯神,人参,酸枣仁,柏子仁,紫石英,肉桂,阿胶,当归,黄芪,远志,朱砂,龙齿	AD206	Dang Gui,Shu Di Huang,Fu Shen,Yuan Zhi,Suan Zao Ren,Zhi Huang Qi,Ren Shen,Bai Zi Ren,Rou Gui,Bai Shao,Wu Wei Zi,Ju Hong,Gan Cao	当归,熟地黄,茯神,远志,酸枣仁,炙黄芪,人参,柏子仁,肉桂,白芍,五味子,橘红,甘草	0.592999
AD183	Dang Shen,Huang Qi,Dang Gui,Chuan Xiong,Bai Zi Ren,Suan Zao Ren,Wu Wei Zi,Zhu Sha,Yuan Zhi,Ban Xia Qu,Fu Ling,Rou Gui,Zhi Gan Cao	党参,黄芪,当归,川芎,柏子仁,酸枣仁,五味子,朱砂,远志,半夏曲,茯苓,肉桂,炙甘草	AD155	Shu Di Huang,Fu Ling,Fu Shen,Ren Shen,Suan Zao Ren,Bai Zi Ren,Zi Shi Ying,Rou Gui,E Jiao,Dang Gui,Huang Qi,Yuan Zhi,Zhu Sha,Long Chi	熟地黄,茯苓,茯神,人参,酸枣仁,柏子仁,紫石英,肉桂,阿胶,当归,黄芪,远志,朱砂,龙齿	0.592999
AD188	Ren Shen,Bai Zhu,Huang Qi,Dang Gui,Xuan Shen,Bai Zi Ren,Mai Dong,Fu Shen,Shu Di Huang,Shan Zhu Yu,Suan Zao Ren,Long Chi,Jie Zi,Shi Chang Pu	人参,白术,黄芪,当归,玄参,柏子仁,麦冬,茯神,熟地黄,山茱萸,酸枣仁,龙齿,芥子,石菖蒲	AD219	Ren Shen,Lian Xu,Qian Shi,Shu Di Huang,Shan Yao,Wu Wei Zi,Mai Dong,Suan Zao Ren,Yuan Zhi,Bai Zi Ren,Shi Chang Pu,Dang Gui,Shan Zhu Yu	人参,莲须,芡实,熟地黄,山药,五味子,麦冬,酸枣仁,远志,柏子仁,石菖蒲,当归,山茱萸	0.592999
AD206	Dang Gui,Shu Di Huang,Fu Shen,Yuan Zhi,Suan Zao Ren,Zhi Huang Qi,Ren Shen,Bai Zi Ren,Rou Gui,Bai Shao,Wu Wei Zi,Ju Hong,Gan Cao	当归,熟地黄,茯神,远志,酸枣仁,炙黄芪,人参,柏子仁,肉桂,白芍,五味子,橘红,甘草	AD155	Shu Di Huang,Fu Ling,Fu Shen,Ren Shen,Suan Zao Ren,Bai Zi Ren,Zi Shi Ying,Rou Gui,E Jiao,Dang Gui,Huang Qi,Yuan Zhi,Zhu Sha,Long Chi	熟地黄,茯苓,茯神,人参,酸枣仁,柏子仁,紫石英,肉桂,阿胶,当归,黄芪,远志,朱砂,龙齿	0.592999
AD206	Dang Gui,Shu Di Huang,Fu Shen,Yuan Zhi,Suan Zao Ren,Zhi Huang Qi,Ren Shen,Bai Zi Ren,Rou Gui,Bai Shao,Wu Wei Zi,Ju Hong,Gan Cao	当归,熟地黄,茯神,远志,酸枣仁,炙黄芪,人参,柏子仁,肉桂,白芍,五味子,橘红,甘草	AD296	Yuan Zhi,Shi Chang Pu,Fu Ling,Shu Di Huang,Ren Shen,Bai Zi Ren,Du Zhong,Mai Dong,Zhi Huang Qi,Wu Wei Zi,Ze Xie,Shan Yao,Suan Zao Ren,Rou Gui	远志,石菖蒲,茯苓,熟地黄,人参,柏子仁,杜仲,麦冬,炙黄芪,五味子,泽泻,山药,酸枣仁,肉桂	0.592999
AD219	Ren Shen,Lian Xu,Qian Shi,Shu Di Huang,Shan Yao,Wu Wei Zi,Mai Dong,Suan Zao Ren,Yuan Zhi,Bai Zi Ren,Shi Chang Pu,Dang Gui,Shan Zhu Yu	人参,莲须,芡实,熟地黄,山药,五味子,麦冬,酸枣仁,远志,柏子仁,石菖蒲,当归,山茱萸	AD188	Ren Shen,Bai Zhu,Huang Qi,Dang Gui,Xuan Shen,Bai Zi Ren,Mai Dong,Fu Shen,Shu Di Huang,Shan Zhu Yu,Suan Zao Ren,Long Chi,Jie Zi,Shi Chang Pu	人参,白术,黄芪,当归,玄参,柏子仁,麦冬,茯神,熟地黄,山茱萸,酸枣仁,龙齿,芥子,石菖蒲	0.592999
AD219	Ren Shen,Lian Xu,Qian Shi,Shu Di Huang,Shan Yao,Wu Wei Zi,Mai Dong,Suan Zao Ren,Yuan Zhi,Bai Zi Ren,Shi Chang Pu,Dang Gui,Shan Zhu Yu	人参,莲须,芡实,熟地黄,山药,五味子,麦冬,酸枣仁,远志,柏子仁,石菖蒲,当归,山茱萸	AD234	Shi Chang Pu,Du Zhong,Shu Di Huang,Fu Ling,Ren Shen,Dan Shen,Fang Feng,Bai Zi Ren,Bai Bu,Yuan Zhi,Wu Wei Zi,Shan Yao,Mai Dong,Rou Gui	石菖蒲,杜仲,熟地黄,茯苓,人参,丹参,防风,柏子仁,百部,远志,五味子,山药,麦冬,肉桂	0.592999
AD234	Shi Chang Pu,Du Zhong,Shu Di Huang,Fu Ling,Ren Shen,Dan Shen,Fang Feng,Bai Zi Ren,Bai Bu,Yuan Zhi,Wu Wei Zi,Shan Yao,Mai Dong,Rou Gui	石菖蒲,杜仲,熟地黄,茯苓,人参,丹参,防风,柏子仁,百部,远志,五味子,山药,麦冬,肉桂	AD219	Ren Shen,Lian Xu,Qian Shi,Shu Di Huang,Shan Yao,Wu Wei Zi,Mai Dong,Suan Zao Ren,Yuan Zhi,Bai Zi Ren,Shi Chang Pu,Dang Gui,Shan Zhu Yu	人参,莲须,芡实,熟地黄,山药,五味子,麦冬,酸枣仁,远志,柏子仁,石菖蒲,当归,山茱萸	0.592999
AD296	Yuan Zhi,Shi Chang Pu,Fu Ling,Shu Di Huang,Ren Shen,Bai Zi Ren,Du Zhong,Mai Dong,Zhi Huang Qi,Wu Wei Zi,Ze Xie,Shan Yao,Suan Zao Ren,Rou Gui	远志,石菖蒲,茯苓,熟地黄,人参,柏子仁,杜仲,麦冬,炙黄芪,五味子,泽泻,山药,酸枣仁,肉桂	AD206	Dang Gui,Shu Di Huang,Fu Shen,Yuan Zhi,Suan Zao Ren,Zhi Huang Qi,Ren Shen,Bai Zi Ren,Rou Gui,Bai Shao,Wu Wei Zi,Ju Hong,Gan Cao	当归,熟地黄,茯神,远志,酸枣仁,炙黄芪,人参,柏子仁,肉桂,白芍,五味子,橘红,甘草	0.592999
AD305	Dang Gui,Bai Zhu,Bai Shao,Fu Ling,Zhi Mu,Chuan Bei Mu,Xiang Fu,Di Gu Pi,Mai Dong,Chen Pi,Bo He,Chai Hu,Gan Cao	当归,白术,白芍,茯苓,知母,川贝母,香附,地骨皮,麦冬,陈皮,薄荷,柴胡,甘草	AD317	Bai Shao,Ren Shen,Dang Gui,Bai Zhu,Fu Ling,Zhi Mu,Gan Cao,Chen Pi,Di Huang,Huang Bai,Shi Chang Pu,Mai Dong,Suan Zao Ren,Yuan Zhi	白芍,人参,当归,白术,茯苓,知母,甘草,陈皮,地黄,黄柏,石菖蒲,麦冬,酸枣仁,远志	0.592999
AD317	Bai Shao,Ren Shen,Dang Gui,Bai Zhu,Fu Ling,Zhi Mu,Gan Cao,Chen Pi,Di Huang,Huang Bai,Shi Chang Pu,Mai Dong,Suan Zao Ren,Yuan Zhi	白芍,人参,当归,白术,茯苓,知母,甘草,陈皮,地黄,黄柏,石菖蒲,麦冬,酸枣仁,远志	AD305	Dang Gui,Bai Zhu,Bai Shao,Fu Ling,Zhi Mu,Chuan Bei Mu,Xiang Fu,Di Gu Pi,Mai Dong,Chen Pi,Bo He,Chai Hu,Gan Cao	当归,白术,白芍,茯苓,知母,川贝母,香附,地骨皮,麦冬,陈皮,薄荷,柴胡,甘草	0.592999
AD131	Suan Zao Ren,Bai Shao,Wu Wei Zi,Ren Shen,Zhi Gan Cao,Huang Qi,Long Yan Rou,Bai Zi Ren,Mai Dong,Dan Shen,Fu Ling,Fu Shen,Shi Chang Pu,Yuan Zhi	酸枣仁,白芍,五味子,人参,炙甘草,黄芪,龙眼肉,柏子仁,麦冬,丹参,茯苓,茯神,石菖蒲,远志	AD279	Fu Ling,Fu Shen,Suan Zao Ren,Ren Shen,Huang Qi,Dang Gui,Bai Shao,Yuan Zhi,Gan Cao,Lian Zi	茯苓,茯神,酸枣仁,人参,黄芪,当归,白芍,远志,甘草,莲子	0.591608
AD142	Lu Rong,Yuan Zhi,Shi Chang Pu,Fu Shen,Suan Zao Ren,Di Huang,Dang Gui,Ren Shen,Bai Zhu,She Xiang	鹿茸,远志,石菖蒲,茯神,酸枣仁,地黄,当归,人参,白术,麝香	AD317	Bai Shao,Ren Shen,Dang Gui,Bai Zhu,Fu Ling,Zhi Mu,Gan Cao,Chen Pi,Di Huang,Huang Bai,Shi Chang Pu,Mai Dong,Suan Zao Ren,Yuan Zhi	白芍,人参,当归,白术,茯苓,知母,甘草,陈皮,地黄,黄柏,石菖蒲,麦冬,酸枣仁,远志	0.591608
AD155	Shu Di Huang,Fu Ling,Fu Shen,Ren Shen,Suan Zao Ren,Bai Zi Ren,Zi Shi Ying,Rou Gui,E Jiao,Dang Gui,Huang Qi,Yuan Zhi,Zhu Sha,Long Chi	熟地黄,茯苓,茯神,人参,酸枣仁,柏子仁,紫石英,肉桂,阿胶,当归,黄芪,远志,朱砂,龙齿	AD227	Tian Dong,Fu Ling,Shi Chang Pu,Ren Shen,Yuan Zhi,Suan Zao Ren,Huang Qi,Jie Geng,Zhu Sha,Rou Gui	天冬,茯苓,石菖蒲,人参,远志,酸枣仁,黄芪,桔梗,朱砂,肉桂	0.591608
AD155	Shu Di Huang,Fu Ling,Fu Shen,Ren Shen,Suan Zao Ren,Bai Zi Ren,Zi Shi Ying,Rou Gui,E Jiao,Dang Gui,Huang Qi,Yuan Zhi,Zhu Sha,Long Chi	熟地黄,茯苓,茯神,人参,酸枣仁,柏子仁,紫石英,肉桂,阿胶,当归,黄芪,远志,朱砂,龙齿	AD258	Zhu Sha,Yuan Zhi,Ren Shen,Fu Ling,Fu Shen,Gan Cao,Bai Shi Ying,Zi Shi Ying,Shan Yao,Long Chi	朱砂,远志,人参,茯苓,茯神,甘草,白石英,紫石英,山药,龙齿	0.591608
AD155	Shu Di Huang,Fu Ling,Fu Shen,Ren Shen,Suan Zao Ren,Bai Zi Ren,Zi Shi Ying,Rou Gui,E Jiao,Dang Gui,Huang Qi,Yuan Zhi,Zhu Sha,Long Chi	熟地黄,茯苓,茯神,人参,酸枣仁,柏子仁,紫石英,肉桂,阿胶,当归,黄芪,远志,朱砂,龙齿	AD279	Fu Ling,Fu Shen,Suan Zao Ren,Ren Shen,Huang Qi,Dang Gui,Bai Shao,Yuan Zhi,Gan Cao,Lian Zi	茯苓,茯神,酸枣仁,人参,黄芪,当归,白芍,远志,甘草,莲子	0.591608
AD156	Dan Shen,Zhu Sha,Yuan Zhi,Fu Shen,Ren Shen,Shi Chang Pu,Shu Di Huang,Tian Dong,Mai Dong,Gan Cao	丹参,朱砂,远志,茯神,人参,石菖蒲,熟地黄,天冬,麦冬,甘草	AD298	Yuan Zhi,Shan Yao,Fu Shen,Shu Di Huang,Tian Dong,Che Qian Zi,Wu Wei Zi,Di Gu Pi,Rou Gui,Long Gu,Fang Feng,Mai Dong,Gan Cao,Ren Shen	远志,山药,茯神,熟地黄,天冬,车前子,五味子,地骨皮,肉桂,龙骨,防风,麦冬,甘草,人参	0.591608
AD216	Long Yan Rou,Long Chi,Fu Ling,Yuan Zhi,Suan Zao Ren,Fu Shen,Rou Gui,Shu Di Huang,Ren Shen,Huang Qi,Bai Zi Ren,Zhu Sha,E Jiao,Zi Shi Ying	龙眼肉,龙齿,茯苓,远志,酸枣仁,茯神,肉桂,熟地黄,人参,黄芪,柏子仁,朱砂,阿胶,紫石英	AD227	Tian Dong,Fu Ling,Shi Chang Pu,Ren Shen,Yuan Zhi,Suan Zao Ren,Huang Qi,Jie Geng,Zhu Sha,Rou Gui	天冬,茯苓,石菖蒲,人参,远志,酸枣仁,黄芪,桔梗,朱砂,肉桂	0.591608
AD216	Long Yan Rou,Long Chi,Fu Ling,Yuan Zhi,Suan Zao Ren,Fu Shen,Rou Gui,Shu Di Huang,Ren Shen,Huang Qi,Bai Zi Ren,Zhu Sha,E Jiao,Zi Shi Ying	龙眼肉,龙齿,茯苓,远志,酸枣仁,茯神,肉桂,熟地黄,人参,黄芪,柏子仁,朱砂,阿胶,紫石英	AD258	Zhu Sha,Yuan Zhi,Ren Shen,Fu Ling,Fu Shen,Gan Cao,Bai Shi Ying,Zi Shi Ying,Shan Yao,Long Chi	朱砂,远志,人参,茯苓,茯神,甘草,白石英,紫石英,山药,龙齿	0.591608
AD217	Ren Shen,Gan Cao,Bai Shao,Dang Gui,Sheng Jiang,Fu Ling,Rou Gui,Mai Dong,Yuan Zhi,Da Zao	人参,甘草,白芍,当归,生姜,茯苓,肉桂,麦冬,远志,大枣	AD317	Bai Shao,Ren Shen,Dang Gui,Bai Zhu,Fu Ling,Zhi Mu,Gan Cao,Chen Pi,Di Huang,Huang Bai,Shi Chang Pu,Mai Dong,Suan Zao Ren,Yuan Zhi	白芍,人参,当归,白术,茯苓,知母,甘草,陈皮,地黄,黄柏,石菖蒲,麦冬,酸枣仁,远志	0.591608
AD227	Tian Dong,Fu Ling,Shi Chang Pu,Ren Shen,Yuan Zhi,Suan Zao Ren,Huang Qi,Jie Geng,Zhu Sha,Rou Gui	天冬,茯苓,石菖蒲,人参,远志,酸枣仁,黄芪,桔梗,朱砂,肉桂	AD155	Shu Di Huang,Fu Ling,Fu Shen,Ren Shen,Suan Zao Ren,Bai Zi Ren,Zi Shi Ying,Rou Gui,E Jiao,Dang Gui,Huang Qi,Yuan Zhi,Zhu Sha,Long Chi	熟地黄,茯苓,茯神,人参,酸枣仁,柏子仁,紫石英,肉桂,阿胶,当归,黄芪,远志,朱砂,龙齿	0.591608
AD227	Tian Dong,Fu Ling,Shi Chang Pu,Ren Shen,Yuan Zhi,Suan Zao Ren,Huang Qi,Jie Geng,Zhu Sha,Rou Gui	天冬,茯苓,石菖蒲,人参,远志,酸枣仁,黄芪,桔梗,朱砂,肉桂	AD216	Long Yan Rou,Long Chi,Fu Ling,Yuan Zhi,Suan Zao Ren,Fu Shen,Rou Gui,Shu Di Huang,Ren Shen,Huang Qi,Bai Zi Ren,Zhu Sha,E Jiao,Zi Shi Ying	龙眼肉,龙齿,茯苓,远志,酸枣仁,茯神,肉桂,熟地黄,人参,黄芪,柏子仁,朱砂,阿胶,紫石英	0.591608
AD258	Zhu Sha,Yuan Zhi,Ren Shen,Fu Ling,Fu Shen,Gan Cao,Bai Shi Ying,Zi Shi Ying,Shan Yao,Long Chi	朱砂,远志,人参,茯苓,茯神,甘草,白石英,紫石英,山药,龙齿	AD155	Shu Di Huang,Fu Ling,Fu Shen,Ren Shen,Suan Zao Ren,Bai Zi Ren,Zi Shi Ying,Rou Gui,E Jiao,Dang Gui,Huang Qi,Yuan Zhi,Zhu Sha,Long Chi	熟地黄,茯苓,茯神,人参,酸枣仁,柏子仁,紫石英,肉桂,阿胶,当归,黄芪,远志,朱砂,龙齿	0.591608
AD258	Zhu Sha,Yuan Zhi,Ren Shen,Fu Ling,Fu Shen,Gan Cao,Bai Shi Ying,Zi Shi Ying,Shan Yao,Long Chi	朱砂,远志,人参,茯苓,茯神,甘草,白石英,紫石英,山药,龙齿	AD216	Long Yan Rou,Long Chi,Fu Ling,Yuan Zhi,Suan Zao Ren,Fu Shen,Rou Gui,Shu Di Huang,Ren Shen,Huang Qi,Bai Zi Ren,Zhu Sha,E Jiao,Zi Shi Ying	龙眼肉,龙齿,茯苓,远志,酸枣仁,茯神,肉桂,熟地黄,人参,黄芪,柏子仁,朱砂,阿胶,紫石英	0.591608
AD279	Fu Ling,Fu Shen,Suan Zao Ren,Ren Shen,Huang Qi,Dang Gui,Bai Shao,Yuan Zhi,Gan Cao,Lian Zi	茯苓,茯神,酸枣仁,人参,黄芪,当归,白芍,远志,甘草,莲子	AD131	Suan Zao Ren,Bai Shao,Wu Wei Zi,Ren Shen,Zhi Gan Cao,Huang Qi,Long Yan Rou,Bai Zi Ren,Mai Dong,Dan Shen,Fu Ling,Fu Shen,Shi Chang Pu,Yuan Zhi	酸枣仁,白芍,五味子,人参,炙甘草,黄芪,龙眼肉,柏子仁,麦冬,丹参,茯苓,茯神,石菖蒲,远志	0.591608
AD279	Fu Ling,Fu Shen,Suan Zao Ren,Ren Shen,Huang Qi,Dang Gui,Bai Shao,Yuan Zhi,Gan Cao,Lian Zi	茯苓,茯神,酸枣仁,人参,黄芪,当归,白芍,远志,甘草,莲子	AD155	Shu Di Huang,Fu Ling,Fu Shen,Ren Shen,Suan Zao Ren,Bai Zi Ren,Zi Shi Ying,Rou Gui,E Jiao,Dang Gui,Huang Qi,Yuan Zhi,Zhu Sha,Long Chi	熟地黄,茯苓,茯神,人参,酸枣仁,柏子仁,紫石英,肉桂,阿胶,当归,黄芪,远志,朱砂,龙齿	0.591608
AD279	Fu Ling,Fu Shen,Suan Zao Ren,Ren Shen,Huang Qi,Dang Gui,Bai Shao,Yuan Zhi,Gan Cao,Lian Zi	茯苓,茯神,酸枣仁,人参,黄芪,当归,白芍,远志,甘草,莲子	AD317	Bai Shao,Ren Shen,Dang Gui,Bai Zhu,Fu Ling,Zhi Mu,Gan Cao,Chen Pi,Di Huang,Huang Bai,Shi Chang Pu,Mai Dong,Suan Zao Ren,Yuan Zhi	白芍,人参,当归,白术,茯苓,知母,甘草,陈皮,地黄,黄柏,石菖蒲,麦冬,酸枣仁,远志	0.591608
AD285	Yuan Zhi,Shi Chang Pu,Huang Lian,Dang Gui,Gou Qi Zi,Suan Zao Ren,Mai Dong,Ju Hua,Di Huang,Ren Shen	远志,石菖蒲,黄连,当归,枸杞子,酸枣仁,麦冬,菊花,地黄,人参	AD317	Bai Shao,Ren Shen,Dang Gui,Bai Zhu,Fu Ling,Zhi Mu,Gan Cao,Chen Pi,Di Huang,Huang Bai,Shi Chang Pu,Mai Dong,Suan Zao Ren,Yuan Zhi	白芍,人参,当归,白术,茯苓,知母,甘草,陈皮,地黄,黄柏,石菖蒲,麦冬,酸枣仁,远志	0.591608
AD298	Yuan Zhi,Shan Yao,Fu Shen,Shu Di Huang,Tian Dong,Che Qian Zi,Wu Wei Zi,Di Gu Pi,Rou Gui,Long Gu,Fang Feng,Mai Dong,Gan Cao,Ren Shen	远志,山药,茯神,熟地黄,天冬,车前子,五味子,地骨皮,肉桂,龙骨,防风,麦冬,甘草,人参	AD156	Dan Shen,Zhu Sha,Yuan Zhi,Fu Shen,Ren Shen,Shi Chang Pu,Shu Di Huang,Tian Dong,Mai Dong,Gan Cao	丹参,朱砂,远志,茯神,人参,石菖蒲,熟地黄,天冬,麦冬,甘草	0.591608
AD317	Bai Shao,Ren Shen,Dang Gui,Bai Zhu,Fu Ling,Zhi Mu,Gan Cao,Chen Pi,Di Huang,Huang Bai,Shi Chang Pu,Mai Dong,Suan Zao Ren,Yuan Zhi	白芍,人参,当归,白术,茯苓,知母,甘草,陈皮,地黄,黄柏,石菖蒲,麦冬,酸枣仁,远志	AD142	Lu Rong,Yuan Zhi,Shi Chang Pu,Fu Shen,Suan Zao Ren,Di Huang,Dang Gui,Ren Shen,Bai Zhu,She Xiang	鹿茸,远志,石菖蒲,茯神,酸枣仁,地黄,当归,人参,白术,麝香	0.591608
AD317	Bai Shao,Ren Shen,Dang Gui,Bai Zhu,Fu Ling,Zhi Mu,Gan Cao,Chen Pi,Di Huang,Huang Bai,Shi Chang Pu,Mai Dong,Suan Zao Ren,Yuan Zhi	白芍,人参,当归,白术,茯苓,知母,甘草,陈皮,地黄,黄柏,石菖蒲,麦冬,酸枣仁,远志	AD217	Ren Shen,Gan Cao,Bai Shao,Dang Gui,Sheng Jiang,Fu Ling,Rou Gui,Mai Dong,Yuan Zhi,Da Zao	人参,甘草,白芍,当归,生姜,茯苓,肉桂,麦冬,远志,大枣	0.591608
AD317	Bai Shao,Ren Shen,Dang Gui,Bai Zhu,Fu Ling,Zhi Mu,Gan Cao,Chen Pi,Di Huang,Huang Bai,Shi Chang Pu,Mai Dong,Suan Zao Ren,Yuan Zhi	白芍,人参,当归,白术,茯苓,知母,甘草,陈皮,地黄,黄柏,石菖蒲,麦冬,酸枣仁,远志	AD279	Fu Ling,Fu Shen,Suan Zao Ren,Ren Shen,Huang Qi,Dang Gui,Bai Shao,Yuan Zhi,Gan Cao,Lian Zi	茯苓,茯神,酸枣仁,人参,黄芪,当归,白芍,远志,甘草,莲子	0.591608
AD317	Bai Shao,Ren Shen,Dang Gui,Bai Zhu,Fu Ling,Zhi Mu,Gan Cao,Chen Pi,Di Huang,Huang Bai,Shi Chang Pu,Mai Dong,Suan Zao Ren,Yuan Zhi	白芍,人参,当归,白术,茯苓,知母,甘草,陈皮,地黄,黄柏,石菖蒲,麦冬,酸枣仁,远志	AD285	Yuan Zhi,Shi Chang Pu,Huang Lian,Dang Gui,Gou Qi Zi,Suan Zao Ren,Mai Dong,Ju Hua,Di Huang,Ren Shen	远志,石菖蒲,黄连,当归,枸杞子,酸枣仁,麦冬,菊花,地黄,人参	0.591608
AD12	Fang Feng,Xi Jiao,Fu Shen,Yuan Zhi,Ren Shen,Jiang Can,Fu Zi,Chuan Xiong,Zhu Sha,Qiang Huo,Rou Gui,Dang Gui,Mai Dong	防风,犀角,茯神,远志,人参,僵蚕,附子,川芎,朱砂,羌活,肉桂,当归,麦冬	AD308	Fu Shen,Yuan Zhi,Ling Yang Jiao,Mai Dong,Niu Huang,Xi Jiao,Bing Pian,E Jiao,She Xiang,Chen Xiang,Chuan Xiong,Ku Xing Ren,Ren Shen,Zhi Shi,Jin Bo,Fang Feng,Dang Gui,Zhu Sha,Fu Zi,Jie Geng,Bai Zhi,Huang Lian	茯神,远志,羚羊角,麦冬,牛黄,犀角,冰片,阿胶,麝香,沉香,川芎,苦杏仁,人参,枳实,金箔,防风,当归,朱砂,附子,桔梗,白芷,黄连	0.591312
AD308	Fu Shen,Yuan Zhi,Ling Yang Jiao,Mai Dong,Niu Huang,Xi Jiao,Bing Pian,E Jiao,She Xiang,Chen Xiang,Chuan Xiong,Ku Xing Ren,Ren Shen,Zhi Shi,Jin Bo,Fang Feng,Dang Gui,Zhu Sha,Fu Zi,Jie Geng,Bai Zhi,Huang Lian	茯神,远志,羚羊角,麦冬,牛黄,犀角,冰片,阿胶,麝香,沉香,川芎,苦杏仁,人参,枳实,金箔,防风,当归,朱砂,附子,桔梗,白芷,黄连	AD12	Fang Feng,Xi Jiao,Fu Shen,Yuan Zhi,Ren Shen,Jiang Can,Fu Zi,Chuan Xiong,Zhu Sha,Qiang Huo,Rou Gui,Dang Gui,Mai Dong	防风,犀角,茯神,远志,人参,僵蚕,附子,川芎,朱砂,羌活,肉桂,当归,麦冬	0.591312
AD26	Yuan Zhi,Gan Jiang,Bai Zhu,Rou Gui,Huang Qi,Zi Shi Ying,Fang Feng,Dang Gui,Ren Shen,Fu Ling,Gan Cao,Chuan Xiong,Fu Shen,Qiang Huo,Mai Dong,Ban Xia,Da Zao,Wu Wei Zi	远志,干姜,白术,肉桂,黄芪,紫石英,防风,当归,人参,茯苓,甘草,川芎,茯神,羌活,麦冬,半夏,大枣,五味子	AD41	Fang Feng,Gan Cao,Gan Jiang,Dang Gui,Ze Xie,Zi Yuan,Fu Shen,Da Huang,Qin Jiao,Shi Chang Pu,Bai Zhu,Rou Gui,Bai Lian,Yuan Zhi,Fu Zi,Jie Geng,Da Dou Huang Juan,Shan Yao,Shi Gao,Fu Ling,Ren Shen,Da Zao,Mai Dong	防风,甘草,干姜,当归,泽泻,紫苑,茯神,大黄,秦艽,石菖蒲,白术,肉桂,白蔹,远志,附子,桔梗,大豆黄卷,山药,石膏,茯苓,人参,大枣,麦冬	0.589768
AD41	Fang Feng,Gan Cao,Gan Jiang,Dang Gui,Ze Xie,Zi Yuan,Fu Shen,Da Huang,Qin Jiao,Shi Chang Pu,Bai Zhu,Rou Gui,Bai Lian,Yuan Zhi,Fu Zi,Jie Geng,Da Dou Huang Juan,Shan Yao,Shi Gao,Fu Ling,Ren Shen,Da Zao,Mai Dong	防风,甘草,干姜,当归,泽泻,紫苑,茯神,大黄,秦艽,石菖蒲,白术,肉桂,白蔹,远志,附子,桔梗,大豆黄卷,山药,石膏,茯苓,人参,大枣,麦冬	AD26	Yuan Zhi,Gan Jiang,Bai Zhu,Rou Gui,Huang Qi,Zi Shi Ying,Fang Feng,Dang Gui,Ren Shen,Fu Ling,Gan Cao,Chuan Xiong,Fu Shen,Qiang Huo,Mai Dong,Ban Xia,Da Zao,Wu Wei Zi	远志,干姜,白术,肉桂,黄芪,紫石英,防风,当归,人参,茯苓,甘草,川芎,茯神,羌活,麦冬,半夏,大枣,五味子	0.589768
AD41	Fang Feng,Gan Cao,Gan Jiang,Dang Gui,Ze Xie,Zi Yuan,Fu Shen,Da Huang,Qin Jiao,Shi Chang Pu,Bai Zhu,Rou Gui,Bai Lian,Yuan Zhi,Fu Zi,Jie Geng,Da Dou Huang Juan,Shan Yao,Shi Gao,Fu Ling,Ren Shen,Da Zao,Mai Dong	防风,甘草,干姜,当归,泽泻,紫苑,茯神,大黄,秦艽,石菖蒲,白术,肉桂,白蔹,远志,附子,桔梗,大豆黄卷,山药,石膏,茯苓,人参,大枣,麦冬	AD42	Qin Jiao,Bai Zi Ren,Dang Gui,Gan Qi,Bai Lian,Ku Xing Ren,Chuan Xiong,Ze Xie,Di Huang,Fang Feng,Ren Shen,Gan Cao,Bai Zhu,Shan Yao,Fu Ling,Gan Jiang,Mai Dong,Qian Hu	秦艽,柏子仁,当归,干漆,白蔹,苦杏仁,川芎,泽泻,地黄,防风,人参,甘草,白术,山药,茯苓,干姜,麦冬,前胡	0.589768
AD42	Qin Jiao,Bai Zi Ren,Dang Gui,Gan Qi,Bai Lian,Ku Xing Ren,Chuan Xiong,Ze Xie,Di Huang,Fang Feng,Ren Shen,Gan Cao,Bai Zhu,Shan Yao,Fu Ling,Gan Jiang,Mai Dong,Qian Hu	秦艽,柏子仁,当归,干漆,白蔹,苦杏仁,川芎,泽泻,地黄,防风,人参,甘草,白术,山药,茯苓,干姜,麦冬,前胡	AD41	Fang Feng,Gan Cao,Gan Jiang,Dang Gui,Ze Xie,Zi Yuan,Fu Shen,Da Huang,Qin Jiao,Shi Chang Pu,Bai Zhu,Rou Gui,Bai Lian,Yuan Zhi,Fu Zi,Jie Geng,Da Dou Huang Juan,Shan Yao,Shi Gao,Fu Ling,Ren Shen,Da Zao,Mai Dong	防风,甘草,干姜,当归,泽泻,紫苑,茯神,大黄,秦艽,石菖蒲,白术,肉桂,白蔹,远志,附子,桔梗,大豆黄卷,山药,石膏,茯苓,人参,大枣,麦冬	0.589768
AD1	Ren Shen,Bai Shao,Tie Luo,Zhu Sha,Ci Shi,Hu Po,Niu Huang,Yuan Zhi,Shi Chang Pu	人参,白芍,铁落,朱砂,磁石,琥珀,牛黄,远志,石菖蒲	AD302	Ren Shen,Shi Chang Pu,Yuan Zhi,Fu Shen,Bai Zhu,Mai Dong,Niu Huang,Zhu Sha	人参,石菖蒲,远志,茯神,白术,麦冬,牛黄,朱砂	0.589256
AD18	Fu Shen,Shi Chang Pu,Yuan Zhi,Fu Ling,Ren Shen,Niu Huang	茯神,石菖蒲,远志,茯苓,人参,牛黄	AD133	Yu Zhi Zi,Fu Ling,Gou Qi Zi,Shi Chang Pu,Fu Shen,Bai Zi Ren,Ren Shen,Di Gu Pi,Yuan Zhi,Shan Yao,Huang Jing,Zhu Sha	预知子,茯苓,枸杞子,石菖蒲,茯神,柏子仁,人参,地骨皮,远志,山药,黄精,朱砂	0.589256
AD22	Fu Ling,Long Gu,Yuan Zhi,Fang Feng,Ren Shen,Bai Zi Ren,Mu Li,Da Zao,Gan Cao	茯苓,龙骨,远志,防风,人参,柏子仁,牡蛎,大枣,甘草	AD154	Fu Ling,Fu Shen,Yuan Zhi,Ren Shen,Yi Zhi,Long Gu,Zhu Sha,Gan Cao	茯苓,茯神,远志,人参,益智,龙骨,朱砂,甘草	0.589256
AD25	Zi Shi Ying,Shu Di Huang,Shi Chang Pu,Fu Shen,Dang Gui,Fu Zi,Huang Qi,Yuan Zhi,Chuan Xiong,Rou Gui,Long Chi,Ren Shen	紫石英,熟地黄,石菖蒲,茯神,当归,附子,黄芪,远志,川芎,肉桂,龙齿,人参	AD215	Fu Shen,Fu Ling,Yuan Zhi,Ren Shen,Shi Chang Pu,Long Chi	茯神,茯苓,远志,人参,石菖蒲,龙齿	0.589256
AD63	Yuan Zhi,Mai Dong,Shi Chang Pu,Shu Di Huang,Shan Yao,Ren Shen,Fu Shen,Zhi Gan Cao,Bai Zhu	远志,麦冬,石菖蒲,熟地黄,山药,人参,茯神,炙甘草,白术	AD230	Dang Gui,Ren Shen,Huang Lian,Fu Shen,Yuan Zhi,Zhi Gan Cao,Shi Chang Pu,Zhu Sha	当归,人参,黄连,茯神,远志,炙甘草,石菖蒲,朱砂	0.589256
AD102	Xi Jiao,Di Huang,Gou Teng,Lian Qiao,Huang Lian,Shi Chang Pu,Mu Dan Pi,Zhi Zi,Jin Yin Hua	犀角,地黄,钩藤,连翘,黄连,石菖蒲,牡丹皮,栀子,金银花	AD105	Xi Jiao,Di Huang,Dan Zhu Ye,Mai Dong,Lian Qiao,Shi Chang Pu,Shi Hu,Mu Dan Pi	犀角,地黄,淡竹叶,麦冬,连翘,石菖蒲,石斛,牡丹皮	0.589256
AD102	Xi Jiao,Di Huang,Gou Teng,Lian Qiao,Huang Lian,Shi Chang Pu,Mu Dan Pi,Zhi Zi,Jin Yin Hua	犀角,地黄,钩藤,连翘,黄连,石菖蒲,牡丹皮,栀子,金银花	AD106	Xi Jiao,Xuan Shen,Di Huang,Yu Jin,Shi Chang Pu,Mu Dan Pi,Jin Yin Hua,Niu Huang	犀角,玄参,地黄,郁金,石菖蒲,牡丹皮,金银花,牛黄	0.589256
AD105	Xi Jiao,Di Huang,Dan Zhu Ye,Mai Dong,Lian Qiao,Shi Chang Pu,Shi Hu,Mu Dan Pi	犀角,地黄,淡竹叶,麦冬,连翘,石菖蒲,石斛,牡丹皮	AD102	Xi Jiao,Di Huang,Gou Teng,Lian Qiao,Huang Lian,Shi Chang Pu,Mu Dan Pi,Zhi Zi,Jin Yin Hua	犀角,地黄,钩藤,连翘,黄连,石菖蒲,牡丹皮,栀子,金银花	0.589256
AD106	Xi Jiao,Xuan Shen,Di Huang,Yu Jin,Shi Chang Pu,Mu Dan Pi,Jin Yin Hua,Niu Huang	犀角,玄参,地黄,郁金,石菖蒲,牡丹皮,金银花,牛黄	AD102	Xi Jiao,Di Huang,Gou Teng,Lian Qiao,Huang Lian,Shi Chang Pu,Mu Dan Pi,Zhi Zi,Jin Yin Hua	犀角,地黄,钩藤,连翘,黄连,石菖蒲,牡丹皮,栀子,金银花	0.589256
AD106	Xi Jiao,Xuan Shen,Di Huang,Yu Jin,Shi Chang Pu,Mu Dan Pi,Jin Yin Hua,Niu Huang	犀角,玄参,地黄,郁金,石菖蒲,牡丹皮,金银花,牛黄	AD323	Zhu Sha,Hua Shi,Gan Cao,Xi Jiao,Di Huang,Shi Chang Pu,Yu Jin,Lian Qiao,Jin Yin Hua	朱砂,滑石,甘草,犀角,地黄,石菖蒲,郁金,连翘,金银花	0.589256
AD133	Yu Zhi Zi,Fu Ling,Gou Qi Zi,Shi Chang Pu,Fu Shen,Bai Zi Ren,Ren Shen,Di Gu Pi,Yuan Zhi,Shan Yao,Huang Jing,Zhu Sha	预知子,茯苓,枸杞子,石菖蒲,茯神,柏子仁,人参,地骨皮,远志,山药,黄精,朱砂	AD18	Fu Shen,Shi Chang Pu,Yuan Zhi,Fu Ling,Ren Shen,Niu Huang	茯神,石菖蒲,远志,茯苓,人参,牛黄	0.589256
AD133	Yu Zhi Zi,Fu Ling,Gou Qi Zi,Shi Chang Pu,Fu Shen,Bai Zi Ren,Ren Shen,Di Gu Pi,Yuan Zhi,Shan Yao,Huang Jing,Zhu Sha	预知子,茯苓,枸杞子,石菖蒲,茯神,柏子仁,人参,地骨皮,远志,山药,黄精,朱砂	AD149	Shi Chang Pu,Di Gu Pi,Fu Shen,Yuan Zhi,Ren Shen,Ba Ji Tian	石菖蒲,地骨皮,茯神,远志,人参,巴戟天	0.589256
AD133	Yu Zhi Zi,Fu Ling,Gou Qi Zi,Shi Chang Pu,Fu Shen,Bai Zi Ren,Ren Shen,Di Gu Pi,Yuan Zhi,Shan Yao,Huang Jing,Zhu Sha	预知子,茯苓,枸杞子,石菖蒲,茯神,柏子仁,人参,地骨皮,远志,山药,黄精,朱砂	AD215	Fu Shen,Fu Ling,Yuan Zhi,Ren Shen,Shi Chang Pu,Long Chi	茯神,茯苓,远志,人参,石菖蒲,龙齿	0.589256
AD149	Shi Chang Pu,Di Gu Pi,Fu Shen,Yuan Zhi,Ren Shen,Ba Ji Tian	石菖蒲,地骨皮,茯神,远志,人参,巴戟天	AD133	Yu Zhi Zi,Fu Ling,Gou Qi Zi,Shi Chang Pu,Fu Shen,Bai Zi Ren,Ren Shen,Di Gu Pi,Yuan Zhi,Shan Yao,Huang Jing,Zhu Sha	预知子,茯苓,枸杞子,石菖蒲,茯神,柏子仁,人参,地骨皮,远志,山药,黄精,朱砂	0.589256
AD154	Fu Ling,Fu Shen,Yuan Zhi,Ren Shen,Yi Zhi,Long Gu,Zhu Sha,Gan Cao	茯苓,茯神,远志,人参,益智,龙骨,朱砂,甘草	AD22	Fu Ling,Long Gu,Yuan Zhi,Fang Feng,Ren Shen,Bai Zi Ren,Mu Li,Da Zao,Gan Cao	茯苓,龙骨,远志,防风,人参,柏子仁,牡蛎,大枣,甘草	0.589256
AD207	Zhu Sha,Rou Gui,Yuan Zhi,Ren Shen,Fu Ling,Mai Dong,Shi Chang Pu,Di Huang	朱砂,肉桂,远志,人参,茯苓,麦冬,石菖蒲,地黄	AD370	Gan Cao,Ren Shen,Di Huang,Gui Zhi,E Jiao,Mai Dong,Huo Ma Ren,Yuan Zhi,Shi Chang Pu	甘草,人参,地黄,桂枝,阿胶,麦冬,火麻仁,远志,石菖蒲	0.589256
AD215	Fu Shen,Fu Ling,Yuan Zhi,Ren Shen,Shi Chang Pu,Long Chi	茯神,茯苓,远志,人参,石菖蒲,龙齿	AD25	Zi Shi Ying,Shu Di Huang,Shi Chang Pu,Fu Shen,Dang Gui,Fu Zi,Huang Qi,Yuan Zhi,Chuan Xiong,Rou Gui,Long Chi,Ren Shen	紫石英,熟地黄,石菖蒲,茯神,当归,附子,黄芪,远志,川芎,肉桂,龙齿,人参	0.589256
AD215	Fu Shen,Fu Ling,Yuan Zhi,Ren Shen,Shi Chang Pu,Long Chi	茯神,茯苓,远志,人参,石菖蒲,龙齿	AD133	Yu Zhi Zi,Fu Ling,Gou Qi Zi,Shi Chang Pu,Fu Shen,Bai Zi Ren,Ren Shen,Di Gu Pi,Yuan Zhi,Shan Yao,Huang Jing,Zhu Sha	预知子,茯苓,枸杞子,石菖蒲,茯神,柏子仁,人参,地骨皮,远志,山药,黄精,朱砂	0.589256
AD215	Fu Shen,Fu Ling,Yuan Zhi,Ren Shen,Shi Chang Pu,Long Chi	茯神,茯苓,远志,人参,石菖蒲,龙齿	AD264	Ren Shen,Fu Ling,Shi Chang Pu,Yuan Zhi,Long Chi,Suan Zao Ren,Tie Fen,Mai Dong,Zhu Sha,Ru Xiang,She Xiang,Hu Po	人参,茯苓,石菖蒲,远志,龙齿,酸枣仁,铁粉,麦冬,朱砂,乳香,麝香,琥珀	0.589256
AD228	Dan Shen,Tian Dong,Shu Di Huang,Ren Shen,Yuan Zhi,Zhu Sha,Shi Chang Pu,Mai Dong,Fu Ling	丹参,天冬,熟地黄,人参,远志,朱砂,石菖蒲,麦冬,茯苓	AD302	Ren Shen,Shi Chang Pu,Yuan Zhi,Fu Shen,Bai Zhu,Mai Dong,Niu Huang,Zhu Sha	人参,石菖蒲,远志,茯神,白术,麦冬,牛黄,朱砂	0.589256
AD230	Dang Gui,Ren Shen,Huang Lian,Fu Shen,Yuan Zhi,Zhi Gan Cao,Shi Chang Pu,Zhu Sha	当归,人参,黄连,茯神,远志,炙甘草,石菖蒲,朱砂	AD63	Yuan Zhi,Mai Dong,Shi Chang Pu,Shu Di Huang,Shan Yao,Ren Shen,Fu Shen,Zhi Gan Cao,Bai Zhu	远志,麦冬,石菖蒲,熟地黄,山药,人参,茯神,炙甘草,白术	0.589256
AD232	Ren Shen,Mai Dong,Fu Shen,Long Chi,Yuan Zhi,Huang Qi,Shi Chang Pu,Chi Shi Zhi,Shu Di Huang	人参,麦冬,茯神,龙齿,远志,黄芪,石菖蒲,赤石脂,熟地黄	AD302	Ren Shen,Shi Chang Pu,Yuan Zhi,Fu Shen,Bai Zhu,Mai Dong,Niu Huang,Zhu Sha	人参,石菖蒲,远志,茯神,白术,麦冬,牛黄,朱砂	0.589256
AD235	Shi Chang Pu,Ci Shi,Ren Shen,Fu Shen,Shan Yao,Mai Dong,Yuan Zhi,Shu Di Huang,Chi Shi Zhi	石菖蒲,磁石,人参,茯神,山药,麦冬,远志,熟地黄,赤石脂	AD302	Ren Shen,Shi Chang Pu,Yuan Zhi,Fu Shen,Bai Zhu,Mai Dong,Niu Huang,Zhu Sha	人参,石菖蒲,远志,茯神,白术,麦冬,牛黄,朱砂	0.589256
AD264	Ren Shen,Fu Ling,Shi Chang Pu,Yuan Zhi,Long Chi,Suan Zao Ren,Tie Fen,Mai Dong,Zhu Sha,Ru Xiang,She Xiang,Hu Po	人参,茯苓,石菖蒲,远志,龙齿,酸枣仁,铁粉,麦冬,朱砂,乳香,麝香,琥珀	AD215	Fu Shen,Fu Ling,Yuan Zhi,Ren Shen,Shi Chang Pu,Long Chi	茯神,茯苓,远志,人参,石菖蒲,龙齿	0.589256
AD302	Ren Shen,Shi Chang Pu,Yuan Zhi,Fu Shen,Bai Zhu,Mai Dong,Niu Huang,Zhu Sha	人参,石菖蒲,远志,茯神,白术,麦冬,牛黄,朱砂	AD1	Ren Shen,Bai Shao,Tie Luo,Zhu Sha,Ci Shi,Hu Po,Niu Huang,Yuan Zhi,Shi Chang Pu	人参,白芍,铁落,朱砂,磁石,琥珀,牛黄,远志,石菖蒲	0.589256
AD302	Ren Shen,Shi Chang Pu,Yuan Zhi,Fu Shen,Bai Zhu,Mai Dong,Niu Huang,Zhu Sha	人参,石菖蒲,远志,茯神,白术,麦冬,牛黄,朱砂	AD228	Dan Shen,Tian Dong,Shu Di Huang,Ren Shen,Yuan Zhi,Zhu Sha,Shi Chang Pu,Mai Dong,Fu Ling	丹参,天冬,熟地黄,人参,远志,朱砂,石菖蒲,麦冬,茯苓	0.589256
AD302	Ren Shen,Shi Chang Pu,Yuan Zhi,Fu Shen,Bai Zhu,Mai Dong,Niu Huang,Zhu Sha	人参,石菖蒲,远志,茯神,白术,麦冬,牛黄,朱砂	AD232	Ren Shen,Mai Dong,Fu Shen,Long Chi,Yuan Zhi,Huang Qi,Shi Chang Pu,Chi Shi Zhi,Shu Di Huang	人参,麦冬,茯神,龙齿,远志,黄芪,石菖蒲,赤石脂,熟地黄	0.589256
AD302	Ren Shen,Shi Chang Pu,Yuan Zhi,Fu Shen,Bai Zhu,Mai Dong,Niu Huang,Zhu Sha	人参,石菖蒲,远志,茯神,白术,麦冬,牛黄,朱砂	AD235	Shi Chang Pu,Ci Shi,Ren Shen,Fu Shen,Shan Yao,Mai Dong,Yuan Zhi,Shu Di Huang,Chi Shi Zhi	石菖蒲,磁石,人参,茯神,山药,麦冬,远志,熟地黄,赤石脂	0.589256
AD323	Zhu Sha,Hua Shi,Gan Cao,Xi Jiao,Di Huang,Shi Chang Pu,Yu Jin,Lian Qiao,Jin Yin Hua	朱砂,滑石,甘草,犀角,地黄,石菖蒲,郁金,连翘,金银花	AD106	Xi Jiao,Xuan Shen,Di Huang,Yu Jin,Shi Chang Pu,Mu Dan Pi,Jin Yin Hua,Niu Huang	犀角,玄参,地黄,郁金,石菖蒲,牡丹皮,金银花,牛黄	0.589256
AD351	Ban Xia,Ju Hong,Fu Ling,Zhu Ru,Zhi Ke,Gan Cao	半夏,橘红,茯苓,竹茹,枳壳,甘草	AD352	Zhu Ru,Zhi Ke,Ju Hong,Fa Ban Xia,Fu Ling,Bai Zhu,San Leng,E Zhu,Wu Zhi Mao Tao,Tai Zi Shen,Yuan Zhi,Gan Cao	竹茹,枳壳,橘红,法半夏,茯苓,白术,三棱,莪术,五指毛桃,太子参,远志,甘草	0.589256
AD352	Zhu Ru,Zhi Ke,Ju Hong,Fa Ban Xia,Fu Ling,Bai Zhu,San Leng,E Zhu,Wu Zhi Mao Tao,Tai Zi Shen,Yuan Zhi,Gan Cao	竹茹,枳壳,橘红,法半夏,茯苓,白术,三棱,莪术,五指毛桃,太子参,远志,甘草	AD351	Ban Xia,Ju Hong,Fu Ling,Zhu Ru,Zhi Ke,Gan Cao	半夏,橘红,茯苓,竹茹,枳壳,甘草	0.589256
AD370	Gan Cao,Ren Shen,Di Huang,Gui Zhi,E Jiao,Mai Dong,Huo Ma Ren,Yuan Zhi,Shi Chang Pu	甘草,人参,地黄,桂枝,阿胶,麦冬,火麻仁,远志,石菖蒲	AD207	Zhu Sha,Rou Gui,Yuan Zhi,Ren Shen,Fu Ling,Mai Dong,Shi Chang Pu,Di Huang	朱砂,肉桂,远志,人参,茯苓,麦冬,石菖蒲,地黄	0.589256
AD12	Fang Feng,Xi Jiao,Fu Shen,Yuan Zhi,Ren Shen,Jiang Can,Fu Zi,Chuan Xiong,Zhu Sha,Qiang Huo,Rou Gui,Dang Gui,Mai Dong	防风,犀角,茯神,远志,人参,僵蚕,附子,川芎,朱砂,羌活,肉桂,当归,麦冬	AD26	Yuan Zhi,Gan Jiang,Bai Zhu,Rou Gui,Huang Qi,Zi Shi Ying,Fang Feng,Dang Gui,Ren Shen,Fu Ling,Gan Cao,Chuan Xiong,Fu Shen,Qiang Huo,Mai Dong,Ban Xia,Da Zao,Wu Wei Zi	远志,干姜,白术,肉桂,黄芪,紫石英,防风,当归,人参,茯苓,甘草,川芎,茯神,羌活,麦冬,半夏,大枣,五味子	0.588348
AD26	Yuan Zhi,Gan Jiang,Bai Zhu,Rou Gui,Huang Qi,Zi Shi Ying,Fang Feng,Dang Gui,Ren Shen,Fu Ling,Gan Cao,Chuan Xiong,Fu Shen,Qiang Huo,Mai Dong,Ban Xia,Da Zao,Wu Wei Zi	远志,干姜,白术,肉桂,黄芪,紫石英,防风,当归,人参,茯苓,甘草,川芎,茯神,羌活,麦冬,半夏,大枣,五味子	AD12	Fang Feng,Xi Jiao,Fu Shen,Yuan Zhi,Ren Shen,Jiang Can,Fu Zi,Chuan Xiong,Zhu Sha,Qiang Huo,Rou Gui,Dang Gui,Mai Dong	防风,犀角,茯神,远志,人参,僵蚕,附子,川芎,朱砂,羌活,肉桂,当归,麦冬	0.588348
AD30	Ren Shen,Fu Ling,Xuan Shen,Dan Shen,Yuan Zhi,Jie Geng,Di Huang,Wu Wei Zi,Dang Gui,Mai Dong,Tian Dong,Bai Zi Ren,Suan Zao Ren	人参,茯苓,玄参,丹参,远志,桔梗,地黄,五味子,当归,麦冬,天冬,柏子仁,酸枣仁	AD128	Tian Dong,Shu Di Huang,Dan Shen,Fu Ling,Mai Dong,Gan Cao,Yuan Zhi,Ren Shen	天冬,熟地黄,丹参,茯苓,麦冬,甘草,远志,人参	0.588348
AD128	Tian Dong,Shu Di Huang,Dan Shen,Fu Ling,Mai Dong,Gan Cao,Yuan Zhi,Ren Shen	天冬,熟地黄,丹参,茯苓,麦冬,甘草,远志,人参	AD30	Ren Shen,Fu Ling,Xuan Shen,Dan Shen,Yuan Zhi,Jie Geng,Di Huang,Wu Wei Zi,Dang Gui,Mai Dong,Tian Dong,Bai Zi Ren,Suan Zao Ren	人参,茯苓,玄参,丹参,远志,桔梗,地黄,五味子,当归,麦冬,天冬,柏子仁,酸枣仁	0.588348
AD159	Bai Zhu,Fu Ling,Huang Qi,Long Yan Rou,Suan Zao Ren,Ren Shen,Mu Xiang,Zhi Gan Cao	白术,茯苓,黄芪,龙眼肉,酸枣仁,人参,木香,炙甘草	AD292	Suan Zao Ren,Fu Ling,Dang Gui,Yuan Zhi,Mai Dong,Bai Zi Ren,Mu Xiang,Bai Zhu,Ren Shen,Bei Mu,Ju Hong,Jie Geng,Zhi Gan Cao	酸枣仁,茯苓,当归,远志,麦冬,柏子仁,木香,白术,人参,贝母,橘红,桔梗,炙甘草	0.588348
AD292	Suan Zao Ren,Fu Ling,Dang Gui,Yuan Zhi,Mai Dong,Bai Zi Ren,Mu Xiang,Bai Zhu,Ren Shen,Bei Mu,Ju Hong,Jie Geng,Zhi Gan Cao	酸枣仁,茯苓,当归,远志,麦冬,柏子仁,木香,白术,人参,贝母,橘红,桔梗,炙甘草	AD159	Bai Zhu,Fu Ling,Huang Qi,Long Yan Rou,Suan Zao Ren,Ren Shen,Mu Xiang,Zhi Gan Cao	白术,茯苓,黄芪,龙眼肉,酸枣仁,人参,木香,炙甘草	0.588348
AD12	Fang Feng,Xi Jiao,Fu Shen,Yuan Zhi,Ren Shen,Jiang Can,Fu Zi,Chuan Xiong,Zhu Sha,Qiang Huo,Rou Gui,Dang Gui,Mai Dong	防风,犀角,茯神,远志,人参,僵蚕,附子,川芎,朱砂,羌活,肉桂,当归,麦冬	AD147	Shu Di Huang,Tian Dong,Mai Dong,Fu Ling,Ren Shen,Yuan Zhi,Fu Shen,Shan Yao,Rou Gui,Zhu Sha,Dang Gui	熟地黄,天冬,麦冬,茯苓,人参,远志,茯神,山药,肉桂,朱砂,当归	0.585369
AD30	Ren Shen,Fu Ling,Xuan Shen,Dan Shen,Yuan Zhi,Jie Geng,Di Huang,Wu Wei Zi,Dang Gui,Mai Dong,Tian Dong,Bai Zi Ren,Suan Zao Ren	人参,茯苓,玄参,丹参,远志,桔梗,地黄,五味子,当归,麦冬,天冬,柏子仁,酸枣仁	AD137	Tian Dong,Huang Qi,Shu Di Huang,Dang Gui,Mai Dong,Ren Shen,Di Huang,Shan Yao,Fu Shen,Wu Wei Zi,Yuan Zhi	天冬,黄芪,熟地黄,当归,麦冬,人参,地黄,山药,茯神,五味子,远志	0.585369
AD30	Ren Shen,Fu Ling,Xuan Shen,Dan Shen,Yuan Zhi,Jie Geng,Di Huang,Wu Wei Zi,Dang Gui,Mai Dong,Tian Dong,Bai Zi Ren,Suan Zao Ren	人参,茯苓,玄参,丹参,远志,桔梗,地黄,五味子,当归,麦冬,天冬,柏子仁,酸枣仁	AD224	Ren Shen,Fu Ling,Yuan Zhi,Shi Chang Pu,Suan Zao Ren,Huang Lian,Dang Gui,Bai Zi Ren,Mu Xiang,Di Huang,Zhu Sha	人参,茯苓,远志,石菖蒲,酸枣仁,黄连,当归,柏子仁,木香,地黄,朱砂	0.585369
AD30	Ren Shen,Fu Ling,Xuan Shen,Dan Shen,Yuan Zhi,Jie Geng,Di Huang,Wu Wei Zi,Dang Gui,Mai Dong,Tian Dong,Bai Zi Ren,Suan Zao Ren	人参,茯苓,玄参,丹参,远志,桔梗,地黄,五味子,当归,麦冬,天冬,柏子仁,酸枣仁	AD289	Fu Ling,Ren Shen,Yuan Zhi,Shi Chang Pu,Huang Lian,Suan Zao Ren,Bai Zi Ren,Dang Gui,Di Huang,Mu Xiang,Zhu Sha	茯苓,人参,远志,石菖蒲,黄连,酸枣仁,柏子仁,当归,地黄,木香,朱砂	0.585369
AD137	Tian Dong,Huang Qi,Shu Di Huang,Dang Gui,Mai Dong,Ren Shen,Di Huang,Shan Yao,Fu Shen,Wu Wei Zi,Yuan Zhi	天冬,黄芪,熟地黄,当归,麦冬,人参,地黄,山药,茯神,五味子,远志	AD30	Ren Shen,Fu Ling,Xuan Shen,Dan Shen,Yuan Zhi,Jie Geng,Di Huang,Wu Wei Zi,Dang Gui,Mai Dong,Tian Dong,Bai Zi Ren,Suan Zao Ren	人参,茯苓,玄参,丹参,远志,桔梗,地黄,五味子,当归,麦冬,天冬,柏子仁,酸枣仁	0.585369
AD137	Tian Dong,Huang Qi,Shu Di Huang,Dang Gui,Mai Dong,Ren Shen,Di Huang,Shan Yao,Fu Shen,Wu Wei Zi,Yuan Zhi	天冬,黄芪,熟地黄,当归,麦冬,人参,地黄,山药,茯神,五味子,远志	AD219	Ren Shen,Lian Xu,Qian Shi,Shu Di Huang,Shan Yao,Wu Wei Zi,Mai Dong,Suan Zao Ren,Yuan Zhi,Bai Zi Ren,Shi Chang Pu,Dang Gui,Shan Zhu Yu	人参,莲须,芡实,熟地黄,山药,五味子,麦冬,酸枣仁,远志,柏子仁,石菖蒲,当归,山茱萸	0.585369
AD147	Shu Di Huang,Tian Dong,Mai Dong,Fu Ling,Ren Shen,Yuan Zhi,Fu Shen,Shan Yao,Rou Gui,Zhu Sha,Dang Gui	熟地黄,天冬,麦冬,茯苓,人参,远志,茯神,山药,肉桂,朱砂,当归	AD12	Fang Feng,Xi Jiao,Fu Shen,Yuan Zhi,Ren Shen,Jiang Can,Fu Zi,Chuan Xiong,Zhu Sha,Qiang Huo,Rou Gui,Dang Gui,Mai Dong	防风,犀角,茯神,远志,人参,僵蚕,附子,川芎,朱砂,羌活,肉桂,当归,麦冬	0.585369
AD206	Dang Gui,Shu Di Huang,Fu Shen,Yuan Zhi,Suan Zao Ren,Zhi Huang Qi,Ren Shen,Bai Zi Ren,Rou Gui,Bai Shao,Wu Wei Zi,Ju Hong,Gan Cao	当归,熟地黄,茯神,远志,酸枣仁,炙黄芪,人参,柏子仁,肉桂,白芍,五味子,橘红,甘草	AD319	Dang Gui,Di Huang,Bai Shao,Suan Zao Ren,Shi Chang Pu,Yuan Zhi,Ren Shen,Fu Shen,Bai Zhu,Gan Cao,Long Yan Rou	当归,地黄,白芍,酸枣仁,石菖蒲,远志,人参,茯神,白术,甘草,龙眼肉	0.585369
AD219	Ren Shen,Lian Xu,Qian Shi,Shu Di Huang,Shan Yao,Wu Wei Zi,Mai Dong,Suan Zao Ren,Yuan Zhi,Bai Zi Ren,Shi Chang Pu,Dang Gui,Shan Zhu Yu	人参,莲须,芡实,熟地黄,山药,五味子,麦冬,酸枣仁,远志,柏子仁,石菖蒲,当归,山茱萸	AD137	Tian Dong,Huang Qi,Shu Di Huang,Dang Gui,Mai Dong,Ren Shen,Di Huang,Shan Yao,Fu Shen,Wu Wei Zi,Yuan Zhi	天冬,黄芪,熟地黄,当归,麦冬,人参,地黄,山药,茯神,五味子,远志	0.585369
AD219	Ren Shen,Lian Xu,Qian Shi,Shu Di Huang,Shan Yao,Wu Wei Zi,Mai Dong,Suan Zao Ren,Yuan Zhi,Bai Zi Ren,Shi Chang Pu,Dang Gui,Shan Zhu Yu	人参,莲须,芡实,熟地黄,山药,五味子,麦冬,酸枣仁,远志,柏子仁,石菖蒲,当归,山茱萸	AD321	Ren Shen,Dang Gui,Mai Dong,Suan Zao Ren,Tian Hua Fen,Wu Wei Zi,Yuan Zhi,Shen Qu,Zhu Sha,Shi Chang Pu,Tu Si Zi	人参,当归,麦冬,酸枣仁,天花粉,五味子,远志,神曲,朱砂,石菖蒲,菟丝子	0.585369
AD224	Ren Shen,Fu Ling,Yuan Zhi,Shi Chang Pu,Suan Zao Ren,Huang Lian,Dang Gui,Bai Zi Ren,Mu Xiang,Di Huang,Zhu Sha	人参,茯苓,远志,石菖蒲,酸枣仁,黄连,当归,柏子仁,木香,地黄,朱砂	AD30	Ren Shen,Fu Ling,Xuan Shen,Dan Shen,Yuan Zhi,Jie Geng,Di Huang,Wu Wei Zi,Dang Gui,Mai Dong,Tian Dong,Bai Zi Ren,Suan Zao Ren	人参,茯苓,玄参,丹参,远志,桔梗,地黄,五味子,当归,麦冬,天冬,柏子仁,酸枣仁	0.585369
AD224	Ren Shen,Fu Ling,Yuan Zhi,Shi Chang Pu,Suan Zao Ren,Huang Lian,Dang Gui,Bai Zi Ren,Mu Xiang,Di Huang,Zhu Sha	人参,茯苓,远志,石菖蒲,酸枣仁,黄连,当归,柏子仁,木香,地黄,朱砂	AD292	Suan Zao Ren,Fu Ling,Dang Gui,Yuan Zhi,Mai Dong,Bai Zi Ren,Mu Xiang,Bai Zhu,Ren Shen,Bei Mu,Ju Hong,Jie Geng,Zhi Gan Cao	酸枣仁,茯苓,当归,远志,麦冬,柏子仁,木香,白术,人参,贝母,橘红,桔梗,炙甘草	0.585369
AD289	Fu Ling,Ren Shen,Yuan Zhi,Shi Chang Pu,Huang Lian,Suan Zao Ren,Bai Zi Ren,Dang Gui,Di Huang,Mu Xiang,Zhu Sha	茯苓,人参,远志,石菖蒲,黄连,酸枣仁,柏子仁,当归,地黄,木香,朱砂	AD30	Ren Shen,Fu Ling,Xuan Shen,Dan Shen,Yuan Zhi,Jie Geng,Di Huang,Wu Wei Zi,Dang Gui,Mai Dong,Tian Dong,Bai Zi Ren,Suan Zao Ren	人参,茯苓,玄参,丹参,远志,桔梗,地黄,五味子,当归,麦冬,天冬,柏子仁,酸枣仁	0.585369
AD289	Fu Ling,Ren Shen,Yuan Zhi,Shi Chang Pu,Huang Lian,Suan Zao Ren,Bai Zi Ren,Dang Gui,Di Huang,Mu Xiang,Zhu Sha	茯苓,人参,远志,石菖蒲,黄连,酸枣仁,柏子仁,当归,地黄,木香,朱砂	AD292	Suan Zao Ren,Fu Ling,Dang Gui,Yuan Zhi,Mai Dong,Bai Zi Ren,Mu Xiang,Bai Zhu,Ren Shen,Bei Mu,Ju Hong,Jie Geng,Zhi Gan Cao	酸枣仁,茯苓,当归,远志,麦冬,柏子仁,木香,白术,人参,贝母,橘红,桔梗,炙甘草	0.585369
AD292	Suan Zao Ren,Fu Ling,Dang Gui,Yuan Zhi,Mai Dong,Bai Zi Ren,Mu Xiang,Bai Zhu,Ren Shen,Bei Mu,Ju Hong,Jie Geng,Zhi Gan Cao	酸枣仁,茯苓,当归,远志,麦冬,柏子仁,木香,白术,人参,贝母,橘红,桔梗,炙甘草	AD224	Ren Shen,Fu Ling,Yuan Zhi,Shi Chang Pu,Suan Zao Ren,Huang Lian,Dang Gui,Bai Zi Ren,Mu Xiang,Di Huang,Zhu Sha	人参,茯苓,远志,石菖蒲,酸枣仁,黄连,当归,柏子仁,木香,地黄,朱砂	0.585369
AD292	Suan Zao Ren,Fu Ling,Dang Gui,Yuan Zhi,Mai Dong,Bai Zi Ren,Mu Xiang,Bai Zhu,Ren Shen,Bei Mu,Ju Hong,Jie Geng,Zhi Gan Cao	酸枣仁,茯苓,当归,远志,麦冬,柏子仁,木香,白术,人参,贝母,橘红,桔梗,炙甘草	AD289	Fu Ling,Ren Shen,Yuan Zhi,Shi Chang Pu,Huang Lian,Suan Zao Ren,Bai Zi Ren,Dang Gui,Di Huang,Mu Xiang,Zhu Sha	茯苓,人参,远志,石菖蒲,黄连,酸枣仁,柏子仁,当归,地黄,木香,朱砂	0.585369
AD311	Dang Gui,Bai Shao,Fu Shen,Mai Dong,Chen Pi,Chuan Bei Mu,Yuan Zhi,Chuan Xiong,Suan Zao Ren,Huang Lian,Gan Cao	当归,白芍,茯神,麦冬,陈皮,川贝母,远志,川芎,酸枣仁,黄连,甘草	AD318	Dang Gui,Chuan Xiong,Bai Shao,Di Huang,Ren Shen,Fu Shen,Zhi Zi,Huang Lian,Bai Zhu,Mai Dong,Suan Zao Ren,Zhu Ru,Dang Gui,Wu Mei	当归,川芎,白芍,地黄,人参,茯神,栀子,黄连,白术,麦冬,酸枣仁,竹茹,当归,乌梅	0.585369
AD318	Dang Gui,Chuan Xiong,Bai Shao,Di Huang,Ren Shen,Fu Shen,Zhi Zi,Huang Lian,Bai Zhu,Mai Dong,Suan Zao Ren,Zhu Ru,Dang Gui,Wu Mei	当归,川芎,白芍,地黄,人参,茯神,栀子,黄连,白术,麦冬,酸枣仁,竹茹,当归,乌梅	AD311	Dang Gui,Bai Shao,Fu Shen,Mai Dong,Chen Pi,Chuan Bei Mu,Yuan Zhi,Chuan Xiong,Suan Zao Ren,Huang Lian,Gan Cao	当归,白芍,茯神,麦冬,陈皮,川贝母,远志,川芎,酸枣仁,黄连,甘草	0.585369
AD318	Dang Gui,Chuan Xiong,Bai Shao,Di Huang,Ren Shen,Fu Shen,Zhi Zi,Huang Lian,Bai Zhu,Mai Dong,Suan Zao Ren,Zhu Ru,Dang Gui,Wu Mei	当归,川芎,白芍,地黄,人参,茯神,栀子,黄连,白术,麦冬,酸枣仁,竹茹,当归,乌梅	AD319	Dang Gui,Di Huang,Bai Shao,Suan Zao Ren,Shi Chang Pu,Yuan Zhi,Ren Shen,Fu Shen,Bai Zhu,Gan Cao,Long Yan Rou	当归,地黄,白芍,酸枣仁,石菖蒲,远志,人参,茯神,白术,甘草,龙眼肉	0.585369
AD319	Dang Gui,Di Huang,Bai Shao,Suan Zao Ren,Shi Chang Pu,Yuan Zhi,Ren Shen,Fu Shen,Bai Zhu,Gan Cao,Long Yan Rou	当归,地黄,白芍,酸枣仁,石菖蒲,远志,人参,茯神,白术,甘草,龙眼肉	AD206	Dang Gui,Shu Di Huang,Fu Shen,Yuan Zhi,Suan Zao Ren,Zhi Huang Qi,Ren Shen,Bai Zi Ren,Rou Gui,Bai Shao,Wu Wei Zi,Ju Hong,Gan Cao	当归,熟地黄,茯神,远志,酸枣仁,炙黄芪,人参,柏子仁,肉桂,白芍,五味子,橘红,甘草	0.585369
AD319	Dang Gui,Di Huang,Bai Shao,Suan Zao Ren,Shi Chang Pu,Yuan Zhi,Ren Shen,Fu Shen,Bai Zhu,Gan Cao,Long Yan Rou	当归,地黄,白芍,酸枣仁,石菖蒲,远志,人参,茯神,白术,甘草,龙眼肉	AD318	Dang Gui,Chuan Xiong,Bai Shao,Di Huang,Ren Shen,Fu Shen,Zhi Zi,Huang Lian,Bai Zhu,Mai Dong,Suan Zao Ren,Zhu Ru,Dang Gui,Wu Mei	当归,川芎,白芍,地黄,人参,茯神,栀子,黄连,白术,麦冬,酸枣仁,竹茹,当归,乌梅	0.585369
AD321	Ren Shen,Dang Gui,Mai Dong,Suan Zao Ren,Tian Hua Fen,Wu Wei Zi,Yuan Zhi,Shen Qu,Zhu Sha,Shi Chang Pu,Tu Si Zi	人参,当归,麦冬,酸枣仁,天花粉,五味子,远志,神曲,朱砂,石菖蒲,菟丝子	AD219	Ren Shen,Lian Xu,Qian Shi,Shu Di Huang,Shan Yao,Wu Wei Zi,Mai Dong,Suan Zao Ren,Yuan Zhi,Bai Zi Ren,Shi Chang Pu,Dang Gui,Shan Zhu Yu	人参,莲须,芡实,熟地黄,山药,五味子,麦冬,酸枣仁,远志,柏子仁,石菖蒲,当归,山茱萸	0.585369
AD13	Yuan Zhi,Shi Chang Pu,Tie Fen,Rou Gui,Huang Qi,Fang Feng,Dang Gui,Ren Shen,Gan Cao,Shu Di Huang,Chuan Xiong,Fu Shen,Du Huo,Zi Shi Ying,Wu Wei Zi,Mai Dong,Ban Xia	远志,石菖蒲,铁粉,肉桂,黄芪,防风,当归,人参,甘草,熟地黄,川芎,茯神,独活,紫石英,五味子,麦冬,半夏	AD87	Fu Ling,Yuan Zhi,Zhi Gan Cao,Rou Gui,Ren Shen,Bai Shao,Fang Feng,Shu Di Huang,Tie Fen,Huang Qi,Mai Dong	茯苓,远志,炙甘草,肉桂,人参,白芍,防风,熟地黄,铁粉,黄芪,麦冬	0.585018
AD13	Yuan Zhi,Shi Chang Pu,Tie Fen,Rou Gui,Huang Qi,Fang Feng,Dang Gui,Ren Shen,Gan Cao,Shu Di Huang,Chuan Xiong,Fu Shen,Du Huo,Zi Shi Ying,Wu Wei Zi,Mai Dong,Ban Xia	远志,石菖蒲,铁粉,肉桂,黄芪,防风,当归,人参,甘草,熟地黄,川芎,茯神,独活,紫石英,五味子,麦冬,半夏	AD137	Tian Dong,Huang Qi,Shu Di Huang,Dang Gui,Mai Dong,Ren Shen,Di Huang,Shan Yao,Fu Shen,Wu Wei Zi,Yuan Zhi	天冬,黄芪,熟地黄,当归,麦冬,人参,地黄,山药,茯神,五味子,远志	0.585018
AD87	Fu Ling,Yuan Zhi,Zhi Gan Cao,Rou Gui,Ren Shen,Bai Shao,Fang Feng,Shu Di Huang,Tie Fen,Huang Qi,Mai Dong	茯苓,远志,炙甘草,肉桂,人参,白芍,防风,熟地黄,铁粉,黄芪,麦冬	AD13	Yuan Zhi,Shi Chang Pu,Tie Fen,Rou Gui,Huang Qi,Fang Feng,Dang Gui,Ren Shen,Gan Cao,Shu Di Huang,Chuan Xiong,Fu Shen,Du Huo,Zi Shi Ying,Wu Wei Zi,Mai Dong,Ban Xia	远志,石菖蒲,铁粉,肉桂,黄芪,防风,当归,人参,甘草,熟地黄,川芎,茯神,独活,紫石英,五味子,麦冬,半夏	0.585018
AD137	Tian Dong,Huang Qi,Shu Di Huang,Dang Gui,Mai Dong,Ren Shen,Di Huang,Shan Yao,Fu Shen,Wu Wei Zi,Yuan Zhi	天冬,黄芪,熟地黄,当归,麦冬,人参,地黄,山药,茯神,五味子,远志	AD13	Yuan Zhi,Shi Chang Pu,Tie Fen,Rou Gui,Huang Qi,Fang Feng,Dang Gui,Ren Shen,Gan Cao,Shu Di Huang,Chuan Xiong,Fu Shen,Du Huo,Zi Shi Ying,Wu Wei Zi,Mai Dong,Ban Xia	远志,石菖蒲,铁粉,肉桂,黄芪,防风,当归,人参,甘草,熟地黄,川芎,茯神,独活,紫石英,五味子,麦冬,半夏	0.585018
AD13	Yuan Zhi,Shi Chang Pu,Tie Fen,Rou Gui,Huang Qi,Fang Feng,Dang Gui,Ren Shen,Gan Cao,Shu Di Huang,Chuan Xiong,Fu Shen,Du Huo,Zi Shi Ying,Wu Wei Zi,Mai Dong,Ban Xia	远志,石菖蒲,铁粉,肉桂,黄芪,防风,当归,人参,甘草,熟地黄,川芎,茯神,独活,紫石英,五味子,麦冬,半夏	AD298	Yuan Zhi,Shan Yao,Fu Shen,Shu Di Huang,Tian Dong,Che Qian Zi,Wu Wei Zi,Di Gu Pi,Rou Gui,Long Gu,Fang Feng,Mai Dong,Gan Cao,Ren Shen	远志,山药,茯神,熟地黄,天冬,车前子,五味子,地骨皮,肉桂,龙骨,防风,麦冬,甘草,人参	0.583383
AD298	Yuan Zhi,Shan Yao,Fu Shen,Shu Di Huang,Tian Dong,Che Qian Zi,Wu Wei Zi,Di Gu Pi,Rou Gui,Long Gu,Fang Feng,Mai Dong,Gan Cao,Ren Shen	远志,山药,茯神,熟地黄,天冬,车前子,五味子,地骨皮,肉桂,龙骨,防风,麦冬,甘草,人参	AD13	Yuan Zhi,Shi Chang Pu,Tie Fen,Rou Gui,Huang Qi,Fang Feng,Dang Gui,Ren Shen,Gan Cao,Shu Di Huang,Chuan Xiong,Fu Shen,Du Huo,Zi Shi Ying,Wu Wei Zi,Mai Dong,Ban Xia	远志,石菖蒲,铁粉,肉桂,黄芪,防风,当归,人参,甘草,熟地黄,川芎,茯神,独活,紫石英,五味子,麦冬,半夏	0.583383
AD6	Shan Yao,Ren Shen,Fu Ling,Fu Shen,Bai Zhu,Bai Shao,Shu Di Huang,Dang Gui,Huang Qi,Chuan Xiong,Gan Cao,Shi Chang Pu	山药,人参,茯苓,茯神,白术,白芍,熟地黄,当归,黄芪,川芎,甘草,石菖蒲	AD25	Zi Shi Ying,Shu Di Huang,Shi Chang Pu,Fu Shen,Dang Gui,Fu Zi,Huang Qi,Yuan Zhi,Chuan Xiong,Rou Gui,Long Chi,Ren Shen	紫石英,熟地黄,石菖蒲,茯神,当归,附子,黄芪,远志,川芎,肉桂,龙齿,人参	0.583333
AD6	Shan Yao,Ren Shen,Fu Ling,Fu Shen,Bai Zhu,Bai Shao,Shu Di Huang,Dang Gui,Huang Qi,Chuan Xiong,Gan Cao,Shi Chang Pu	山药,人参,茯苓,茯神,白术,白芍,熟地黄,当归,黄芪,川芎,甘草,石菖蒲	AD210	Ren Shen,Bai Zhu,Huang Qi,Zhi Gan Cao,Chen Pi,Rou Gui,Dang Gui,Shu Di Huang,Wu Wei Zi,Fu Ling,Yuan Zhi,Bai Shao	人参,白术,黄芪,炙甘草,陈皮,肉桂,当归,熟地黄,五味子,茯苓,远志,白芍	0.583333
AD25	Zi Shi Ying,Shu Di Huang,Shi Chang Pu,Fu Shen,Dang Gui,Fu Zi,Huang Qi,Yuan Zhi,Chuan Xiong,Rou Gui,Long Chi,Ren Shen	紫石英,熟地黄,石菖蒲,茯神,当归,附子,黄芪,远志,川芎,肉桂,龙齿,人参	AD6	Shan Yao,Ren Shen,Fu Ling,Fu Shen,Bai Zhu,Bai Shao,Shu Di Huang,Dang Gui,Huang Qi,Chuan Xiong,Gan Cao,Shi Chang Pu	山药,人参,茯苓,茯神,白术,白芍,熟地黄,当归,黄芪,川芎,甘草,石菖蒲	0.583333
AD26	Yuan Zhi,Gan Jiang,Bai Zhu,Rou Gui,Huang Qi,Zi Shi Ying,Fang Feng,Dang Gui,Ren Shen,Fu Ling,Gan Cao,Chuan Xiong,Fu Shen,Qiang Huo,Mai Dong,Ban Xia,Da Zao,Wu Wei Zi	远志,干姜,白术,肉桂,黄芪,紫石英,防风,当归,人参,茯苓,甘草,川芎,茯神,羌活,麦冬,半夏,大枣,五味子	AD70	Fu Ling,Rou Gui,Gan Cao,Zi Shi Ying,Ren Shen,Da Zao,Mai Dong,Chi Xiao Dou	茯苓,肉桂,甘草,紫石英,人参,大枣,麦冬,赤小豆	0.583333
AD31	Ren Shen,Huang Qi,Chen Pi,Bai Shao,Dang Gui,Gan Cao,Fu Ling,Wu Wei Zi,Yuan Zhi,Bai Zhu,Rou Gui,Shu Di Huang	人参,黄芪,陈皮,白芍,当归,甘草,茯苓,五味子,远志,白术,肉桂,熟地黄	AD209	Ren Shen,Fu Shen,Huang Qi,Bai Zhu,Mai Dong,Xuan Shen,Chen Pi,Suan Zao Ren,Yuan Zhi,Gan Cao,Shi Chang Pu,Wu Wei Zi	人参,茯神,黄芪,白术,麦冬,玄参,陈皮,酸枣仁,远志,甘草,石菖蒲,五味子	0.583333
AD63	Yuan Zhi,Mai Dong,Shi Chang Pu,Shu Di Huang,Shan Yao,Ren Shen,Fu Shen,Zhi Gan Cao,Bai Zhu	远志,麦冬,石菖蒲,熟地黄,山药,人参,茯神,炙甘草,白术	AD286	Mai Dong,Yuan Zhi,Shi Chang Pu,Xiang Fu,Tian Dong,Tian Hua Fen,Bai Zhu,Chuan Bei Mu,Shu Di Huang,Fu Shen,Di Gu Pi,Ren Shen,Dang Gui,Niu Xi,Huang Qi,Mu Tong	麦冬,远志,石菖蒲,香附,天冬,天花粉,白术,川贝母,熟地黄,茯神,地骨皮,人参,当归,牛膝,黄芪,木通	0.583333
AD70	Fu Ling,Rou Gui,Gan Cao,Zi Shi Ying,Ren Shen,Da Zao,Mai Dong,Chi Xiao Dou	茯苓,肉桂,甘草,紫石英,人参,大枣,麦冬,赤小豆	AD26	Yuan Zhi,Gan Jiang,Bai Zhu,Rou Gui,Huang Qi,Zi Shi Ying,Fang Feng,Dang Gui,Ren Shen,Fu Ling,Gan Cao,Chuan Xiong,Fu Shen,Qiang Huo,Mai Dong,Ban Xia,Da Zao,Wu Wei Zi	远志,干姜,白术,肉桂,黄芪,紫石英,防风,当归,人参,茯苓,甘草,川芎,茯神,羌活,麦冬,半夏,大枣,五味子	0.583333
AD128	Tian Dong,Shu Di Huang,Dan Shen,Fu Ling,Mai Dong,Gan Cao,Yuan Zhi,Ren Shen	天冬,熟地黄,丹参,茯苓,麦冬,甘草,远志,人参	AD214	Di Huang,Ren Shen,Fu Ling,Yuan Zhi,Shi Chang Pu,Xuan Shen,Bai Zi Ren,Jie Geng,Tian Dong,Dan Shen,Suan Zao Ren,Gan Cao,Mai Dong,Bai Bu,Du Zhong,Fu Shen,Dang Gui,Wu Wei Zi	地黄,人参,茯苓,远志,石菖蒲,玄参,柏子仁,桔梗,天冬,丹参,酸枣仁,甘草,麦冬,百部,杜仲,茯神,当归,五味子	0.583333
AD209	Ren Shen,Fu Shen,Huang Qi,Bai Zhu,Mai Dong,Xuan Shen,Chen Pi,Suan Zao Ren,Yuan Zhi,Gan Cao,Shi Chang Pu,Wu Wei Zi	人参,茯神,黄芪,白术,麦冬,玄参,陈皮,酸枣仁,远志,甘草,石菖蒲,五味子	AD31	Ren Shen,Huang Qi,Chen Pi,Bai Shao,Dang Gui,Gan Cao,Fu Ling,Wu Wei Zi,Yuan Zhi,Bai Zhu,Rou Gui,Shu Di Huang	人参,黄芪,陈皮,白芍,当归,甘草,茯苓,五味子,远志,白术,肉桂,熟地黄	0.583333
AD209	Ren Shen,Fu Shen,Huang Qi,Bai Zhu,Mai Dong,Xuan Shen,Chen Pi,Suan Zao Ren,Yuan Zhi,Gan Cao,Shi Chang Pu,Wu Wei Zi	人参,茯神,黄芪,白术,麦冬,玄参,陈皮,酸枣仁,远志,甘草,石菖蒲,五味子	AD218	Ren Shen,Bai Zhu,Fu Ling,Chen Pi,Gan Cao,Shu Di Huang,Dang Gui,Bai Shao,Huang Qi,Rou Gui,Yuan Zhi,Wu Wei Zi	人参,白术,茯苓,陈皮,甘草,熟地黄,当归,白芍,黄芪,肉桂,远志,五味子	0.583333
AD209	Ren Shen,Fu Shen,Huang Qi,Bai Zhu,Mai Dong,Xuan Shen,Chen Pi,Suan Zao Ren,Yuan Zhi,Gan Cao,Shi Chang Pu,Wu Wei Zi	人参,茯神,黄芪,白术,麦冬,玄参,陈皮,酸枣仁,远志,甘草,石菖蒲,五味子	AD388	Ren Shen,Huang Qi,Bai Zhu,Gan Cao,Dang Gui,Long Yan Rou,Fu Shen,Suan Zao Ren,Yuan Zhi,Mu Xiang,Sheng Jiang,Da Zao	人参,黄芪,白术,甘草,当归,龙眼肉,茯神,酸枣仁,远志,木香,生姜,大枣	0.583333
AD210	Ren Shen,Bai Zhu,Huang Qi,Zhi Gan Cao,Chen Pi,Rou Gui,Dang Gui,Shu Di Huang,Wu Wei Zi,Fu Ling,Yuan Zhi,Bai Shao	人参,白术,黄芪,炙甘草,陈皮,肉桂,当归,熟地黄,五味子,茯苓,远志,白芍	AD6	Shan Yao,Ren Shen,Fu Ling,Fu Shen,Bai Zhu,Bai Shao,Shu Di Huang,Dang Gui,Huang Qi,Chuan Xiong,Gan Cao,Shi Chang Pu	山药,人参,茯苓,茯神,白术,白芍,熟地黄,当归,黄芪,川芎,甘草,石菖蒲	0.583333
AD214	Di Huang,Ren Shen,Fu Ling,Yuan Zhi,Shi Chang Pu,Xuan Shen,Bai Zi Ren,Jie Geng,Tian Dong,Dan Shen,Suan Zao Ren,Gan Cao,Mai Dong,Bai Bu,Du Zhong,Fu Shen,Dang Gui,Wu Wei Zi	地黄,人参,茯苓,远志,石菖蒲,玄参,柏子仁,桔梗,天冬,丹参,酸枣仁,甘草,麦冬,百部,杜仲,茯神,当归,五味子	AD128	Tian Dong,Shu Di Huang,Dan Shen,Fu Ling,Mai Dong,Gan Cao,Yuan Zhi,Ren Shen	天冬,熟地黄,丹参,茯苓,麦冬,甘草,远志,人参	0.583333
AD218	Ren Shen,Bai Zhu,Fu Ling,Chen Pi,Gan Cao,Shu Di Huang,Dang Gui,Bai Shao,Huang Qi,Rou Gui,Yuan Zhi,Wu Wei Zi	人参,白术,茯苓,陈皮,甘草,熟地黄,当归,白芍,黄芪,肉桂,远志,五味子	AD209	Ren Shen,Fu Shen,Huang Qi,Bai Zhu,Mai Dong,Xuan Shen,Chen Pi,Suan Zao Ren,Yuan Zhi,Gan Cao,Shi Chang Pu,Wu Wei Zi	人参,茯神,黄芪,白术,麦冬,玄参,陈皮,酸枣仁,远志,甘草,石菖蒲,五味子	0.583333
AD232	Ren Shen,Mai Dong,Fu Shen,Long Chi,Yuan Zhi,Huang Qi,Shi Chang Pu,Chi Shi Zhi,Shu Di Huang	人参,麦冬,茯神,龙齿,远志,黄芪,石菖蒲,赤石脂,熟地黄	AD286	Mai Dong,Yuan Zhi,Shi Chang Pu,Xiang Fu,Tian Dong,Tian Hua Fen,Bai Zhu,Chuan Bei Mu,Shu Di Huang,Fu Shen,Di Gu Pi,Ren Shen,Dang Gui,Niu Xi,Huang Qi,Mu Tong	麦冬,远志,石菖蒲,香附,天冬,天花粉,白术,川贝母,熟地黄,茯神,地骨皮,人参,当归,牛膝,黄芪,木通	0.583333
AD286	Mai Dong,Yuan Zhi,Shi Chang Pu,Xiang Fu,Tian Dong,Tian Hua Fen,Bai Zhu,Chuan Bei Mu,Shu Di Huang,Fu Shen,Di Gu Pi,Ren Shen,Dang Gui,Niu Xi,Huang Qi,Mu Tong	麦冬,远志,石菖蒲,香附,天冬,天花粉,白术,川贝母,熟地黄,茯神,地骨皮,人参,当归,牛膝,黄芪,木通	AD63	Yuan Zhi,Mai Dong,Shi Chang Pu,Shu Di Huang,Shan Yao,Ren Shen,Fu Shen,Zhi Gan Cao,Bai Zhu	远志,麦冬,石菖蒲,熟地黄,山药,人参,茯神,炙甘草,白术	0.583333
AD286	Mai Dong,Yuan Zhi,Shi Chang Pu,Xiang Fu,Tian Dong,Tian Hua Fen,Bai Zhu,Chuan Bei Mu,Shu Di Huang,Fu Shen,Di Gu Pi,Ren Shen,Dang Gui,Niu Xi,Huang Qi,Mu Tong	麦冬,远志,石菖蒲,香附,天冬,天花粉,白术,川贝母,熟地黄,茯神,地骨皮,人参,当归,牛膝,黄芪,木通	AD232	Ren Shen,Mai Dong,Fu Shen,Long Chi,Yuan Zhi,Huang Qi,Shi Chang Pu,Chi Shi Zhi,Shu Di Huang	人参,麦冬,茯神,龙齿,远志,黄芪,石菖蒲,赤石脂,熟地黄	0.583333
AD356	Shu Di Huang,Shan Zhu Yu,Yi Zhi,Lu Jiao Jiao,Fa Ban Xia,Shi Chang Pu,Yuan Zhi,Yu Jin,Jiang Can,Dang Gui,Chuan Xiong,Da Huang	熟地黄,山茱萸,益智,鹿角胶,法半夏,石菖蒲,远志,郁金,僵蚕,当归,川芎,大黄	AD358	Tian Ma,Bai Zhu,Fa Ban Xia,Shi Chang Pu,Yu Jin,Yuan Zhi,Chuan Xiong,Niu Xi,Dang Gui,Jiang Can,Di Long,Ze Xie	天麻,白术,法半夏,石菖蒲,郁金,远志,川芎,牛膝,当归,僵蚕,地龙,泽泻	0.583333
AD358	Tian Ma,Bai Zhu,Fa Ban Xia,Shi Chang Pu,Yu Jin,Yuan Zhi,Chuan Xiong,Niu Xi,Dang Gui,Jiang Can,Di Long,Ze Xie	天麻,白术,法半夏,石菖蒲,郁金,远志,川芎,牛膝,当归,僵蚕,地龙,泽泻	AD356	Shu Di Huang,Shan Zhu Yu,Yi Zhi,Lu Jiao Jiao,Fa Ban Xia,Shi Chang Pu,Yuan Zhi,Yu Jin,Jiang Can,Dang Gui,Chuan Xiong,Da Huang	熟地黄,山茱萸,益智,鹿角胶,法半夏,石菖蒲,远志,郁金,僵蚕,当归,川芎,大黄	0.583333
AD388	Ren Shen,Huang Qi,Bai Zhu,Gan Cao,Dang Gui,Long Yan Rou,Fu Shen,Suan Zao Ren,Yuan Zhi,Mu Xiang,Sheng Jiang,Da Zao	人参,黄芪,白术,甘草,当归,龙眼肉,茯神,酸枣仁,远志,木香,生姜,大枣	AD209	Ren Shen,Fu Shen,Huang Qi,Bai Zhu,Mai Dong,Xuan Shen,Chen Pi,Suan Zao Ren,Yuan Zhi,Gan Cao,Shi Chang Pu,Wu Wei Zi	人参,茯神,黄芪,白术,麦冬,玄参,陈皮,酸枣仁,远志,甘草,石菖蒲,五味子	0.583333
AD269	Zhu Sha,Ren Shen,Yuan Zhi,Shu Di Huang,Bai Zhu,Shi Chang Pu,Dang Gui,Mai Dong,Huang Qi,Fu Ling,Fu Shen,Bai Zi Ren,Mu Bie Zi,Lian Zi,Yi Zhi	朱砂,人参,远志,熟地黄,白术,石菖蒲,当归,麦冬,黄芪,茯苓,茯神,柏子仁,木鳖子,莲子,益智	AD286	Mai Dong,Yuan Zhi,Shi Chang Pu,Xiang Fu,Tian Dong,Tian Hua Fen,Bai Zhu,Chuan Bei Mu,Shu Di Huang,Fu Shen,Di Gu Pi,Ren Shen,Dang Gui,Niu Xi,Huang Qi,Mu Tong	麦冬,远志,石菖蒲,香附,天冬,天花粉,白术,川贝母,熟地黄,茯神,地骨皮,人参,当归,牛膝,黄芪,木通	0.580948
AD286	Mai Dong,Yuan Zhi,Shi Chang Pu,Xiang Fu,Tian Dong,Tian Hua Fen,Bai Zhu,Chuan Bei Mu,Shu Di Huang,Fu Shen,Di Gu Pi,Ren Shen,Dang Gui,Niu Xi,Huang Qi,Mu Tong	麦冬,远志,石菖蒲,香附,天冬,天花粉,白术,川贝母,熟地黄,茯神,地骨皮,人参,当归,牛膝,黄芪,木通	AD269	Zhu Sha,Ren Shen,Yuan Zhi,Shu Di Huang,Bai Zhu,Shi Chang Pu,Dang Gui,Mai Dong,Huang Qi,Fu Ling,Fu Shen,Bai Zi Ren,Mu Bie Zi,Lian Zi,Yi Zhi	朱砂,人参,远志,熟地黄,白术,石菖蒲,当归,麦冬,黄芪,茯苓,茯神,柏子仁,木鳖子,莲子,益智	0.580948
AD238	Rou Cong Rong,Tu Si Zi,Shan Yao,Niu Xi,Ba Ji Tian,Du Zhong,Xu Duan,Fu Ling,Gou Qi Zi,Wu Wei Zi,She Chuang Zi,Shan Zhu Yu,Fu Shen,Yuan Zhi,Bai Zi Ren	肉苁蓉,菟丝子,山药,牛膝,巴戟天,杜仲,续断,茯苓,枸杞子,五味子,蛇床子,山茱萸,茯神,远志,柏子仁	AD254	Lu Rong,Rou Cong Rong,Tu Si Zi,Ba Ji Tian,Niu Xi,Rou Gui,Zhi Gan Cao,Shan Zhu Yu,Gou Qi Zi,Wu Wei Zi,Gan Jiang,Ren Shen,Chi Shi Zhi,Bai Zi Ren,Ze Xie,Xi Xin,Fu Ling,Yuan Zhi,Zhi Ke,Hou Po,Shu Di Huang,Shi Hu,Shan Yao,Bai Zhu	鹿茸,肉苁蓉,菟丝子,巴戟天,牛膝,肉桂,炙甘草,山茱萸,枸杞子,五味子,干姜,人参,赤石脂,柏子仁,泽泻,细辛,茯苓,远志,枳壳,厚朴,熟地黄,石槲,山药,白术	0.579751
AD254	Lu Rong,Rou Cong Rong,Tu Si Zi,Ba Ji Tian,Niu Xi,Rou Gui,Zhi Gan Cao,Shan Zhu Yu,Gou Qi Zi,Wu Wei Zi,Gan Jiang,Ren Shen,Chi Shi Zhi,Bai Zi Ren,Ze Xie,Xi Xin,Fu Ling,Yuan Zhi,Zhi Ke,Hou Po,Shu Di Huang,Shi Hu,Shan Yao,Bai Zhu	鹿茸,肉苁蓉,菟丝子,巴戟天,牛膝,肉桂,炙甘草,山茱萸,枸杞子,五味子,干姜,人参,赤石脂,柏子仁,泽泻,细辛,茯苓,远志,枳壳,厚朴,熟地黄,石槲,山药,白术	AD238	Rou Cong Rong,Tu Si Zi,Shan Yao,Niu Xi,Ba Ji Tian,Du Zhong,Xu Duan,Fu Ling,Gou Qi Zi,Wu Wei Zi,She Chuang Zi,Shan Zhu Yu,Fu Shen,Yuan Zhi,Bai Zi Ren	肉苁蓉,菟丝子,山药,牛膝,巴戟天,杜仲,续断,茯苓,枸杞子,五味子,蛇床子,山茱萸,茯神,远志,柏子仁	0.579751
AD37	Du Zhong,Ba Ji Tian,Ren Shen,Wu Jia Pi,Wu Wei Zi,Tian Xiong,Niu Xi,Fang Feng,Yuan Zhi,Shi Hu,Shan Yao,Gou Ji,Di Huang,Rou Cong Rong,Lu Rong,Tu Si Zi,Fu Ling,Fu Pen Zi,Shi Long Rui,Bi Xie,She Chuang Zi,Shi Nan,Bai Zhu,Tian Dong	杜仲,巴戟天,人参,五加皮,五味子,天雄,牛膝,防风,远志,石斛,山药,狗脊,地黄,肉苁蓉,鹿茸,菟丝子,茯苓,覆盆子,石龙芮,萆薢,蛇床子,石南,白术,天冬	AD253	Shan Yao,Rou Cong Rong,Niu Xi,Tu Si Zi,Wu Wei Zi,Du Zhong,Ze Xie,Shu Di Huang,Fu Shen,Ren Shen,Shan Zhu Yu,Rou Gui,Ba Ji Tian,Shi Hu,Lu Rong,She Chuang Zi,Yuan Zhi,Xu Duan,Fu Pen Zi,Tian Xiong,Zhi Gan Cao	山药,肉苁蓉,牛膝,菟丝子,五味子,杜仲,泽泻,熟地黄,茯神,人参,山茱萸,肉桂,巴戟天,石槲,鹿茸,蛇床子,远志,续断,覆盆子,天雄,炙甘草	0.579066
AD253	Shan Yao,Rou Cong Rong,Niu Xi,Tu Si Zi,Wu Wei Zi,Du Zhong,Ze Xie,Shu Di Huang,Fu Shen,Ren Shen,Shan Zhu Yu,Rou Gui,Ba Ji Tian,Shi Hu,Lu Rong,She Chuang Zi,Yuan Zhi,Xu Duan,Fu Pen Zi,Tian Xiong,Zhi Gan Cao	山药,肉苁蓉,牛膝,菟丝子,五味子,杜仲,泽泻,熟地黄,茯神,人参,山茱萸,肉桂,巴戟天,石槲,鹿茸,蛇床子,远志,续断,覆盆子,天雄,炙甘草	AD37	Du Zhong,Ba Ji Tian,Ren Shen,Wu Jia Pi,Wu Wei Zi,Tian Xiong,Niu Xi,Fang Feng,Yuan Zhi,Shi Hu,Shan Yao,Gou Ji,Di Huang,Rou Cong Rong,Lu Rong,Tu Si Zi,Fu Ling,Fu Pen Zi,Shi Long Rui,Bi Xie,She Chuang Zi,Shi Nan,Bai Zhu,Tian Dong	杜仲,巴戟天,人参,五加皮,五味子,天雄,牛膝,防风,远志,石斛,山药,狗脊,地黄,肉苁蓉,鹿茸,菟丝子,茯苓,覆盆子,石龙芮,萆薢,蛇床子,石南,白术,天冬	0.579066
AD6	Shan Yao,Ren Shen,Fu Ling,Fu Shen,Bai Zhu,Bai Shao,Shu Di Huang,Dang Gui,Huang Qi,Chuan Xiong,Gan Cao,Shi Chang Pu	山药,人参,茯苓,茯神,白术,白芍,熟地黄,当归,黄芪,川芎,甘草,石菖蒲	AD63	Yuan Zhi,Mai Dong,Shi Chang Pu,Shu Di Huang,Shan Yao,Ren Shen,Fu Shen,Zhi Gan Cao,Bai Zhu	远志,麦冬,石菖蒲,熟地黄,山药,人参,茯神,炙甘草,白术	0.57735
AD7	Ren Shen,Bai Shao,Dang Gui,Ban Xia,Chai Hu,Suan Zao Ren,Fu Zi,Shi Chang Pu,Liu Shen Qu,Fu Shen,Tian Hua Fen,Bai Zi Ren	人参,白芍,当归,半夏,柴胡,酸枣仁,附子,石菖蒲,六神曲,茯神,天花粉,柏子仁	AD94	Ren Shen,Fu Shen,Ban Xia,Chen Pi,Shen Qu,Gan Cao,Fu Zi,Shi Chang Pu,Suan Zao Ren	人参,茯神,半夏,陈皮,神曲,甘草,附子,石菖蒲,酸枣仁	0.57735
AD18	Fu Shen,Shi Chang Pu,Yuan Zhi,Fu Ling,Ren Shen,Niu Huang	茯神,石菖蒲,远志,茯苓,人参,牛黄	AD34	Shi Chang Pu,Yuan Zhi,Ren Shen,Jie Geng,Niu Xi,Rou Gui,Fu Ling,Fu Zi	石菖蒲,远志,人参,桔梗,牛膝,肉桂,茯苓,附子	0.57735
AD18	Fu Shen,Shi Chang Pu,Yuan Zhi,Fu Ling,Ren Shen,Niu Huang	茯神,石菖蒲,远志,茯苓,人参,牛黄	AD154	Fu Ling,Fu Shen,Yuan Zhi,Ren Shen,Yi Zhi,Long Gu,Zhu Sha,Gan Cao	茯苓,茯神,远志,人参,益智,龙骨,朱砂,甘草	0.57735
AD18	Fu Shen,Shi Chang Pu,Yuan Zhi,Fu Ling,Ren Shen,Niu Huang	茯神,石菖蒲,远志,茯苓,人参,牛黄	AD207	Zhu Sha,Rou Gui,Yuan Zhi,Ren Shen,Fu Ling,Mai Dong,Shi Chang Pu,Di Huang	朱砂,肉桂,远志,人参,茯苓,麦冬,石菖蒲,地黄	0.57735
AD18	Fu Shen,Shi Chang Pu,Yuan Zhi,Fu Ling,Ren Shen,Niu Huang	茯神,石菖蒲,远志,茯苓,人参,牛黄	AD208	Ren Shen,Fu Ling,Shi Chang Pu,Yuan Zhi,Sang Piao Shao,Long Gu,Gui Ban,Dang Gui	人参,茯苓,石菖蒲,远志,桑螵蛸,龙骨,龟板,当归	0.57735
AD18	Fu Shen,Shi Chang Pu,Yuan Zhi,Fu Ling,Ren Shen,Niu Huang	茯神,石菖蒲,远志,茯苓,人参,牛黄	AD226	Shi Chang Pu,Yuan Zhi	石菖蒲,远志	0.57735
AD18	Fu Shen,Shi Chang Pu,Yuan Zhi,Fu Ling,Ren Shen,Niu Huang	茯神,石菖蒲,远志,茯苓,人参,牛黄	AD230	Dang Gui,Ren Shen,Huang Lian,Fu Shen,Yuan Zhi,Zhi Gan Cao,Shi Chang Pu,Zhu Sha	当归,人参,黄连,茯神,远志,炙甘草,石菖蒲,朱砂	0.57735
AD34	Shi Chang Pu,Yuan Zhi,Ren Shen,Jie Geng,Niu Xi,Rou Gui,Fu Ling,Fu Zi	石菖蒲,远志,人参,桔梗,牛膝,肉桂,茯苓,附子	AD18	Fu Shen,Shi Chang Pu,Yuan Zhi,Fu Ling,Ren Shen,Niu Huang	茯神,石菖蒲,远志,茯苓,人参,牛黄	0.57735
AD34	Shi Chang Pu,Yuan Zhi,Ren Shen,Jie Geng,Niu Xi,Rou Gui,Fu Ling,Fu Zi	石菖蒲,远志,人参,桔梗,牛膝,肉桂,茯苓,附子	AD215	Fu Shen,Fu Ling,Yuan Zhi,Ren Shen,Shi Chang Pu,Long Chi	茯神,茯苓,远志,人参,石菖蒲,龙齿	0.57735
AD39	Gan Cao,Fu Ling,Ku Xing Ren	甘草,茯苓,苦杏仁	AD223	Ban Xia,Chen Pi,Fu Ling,Gan Cao	半夏,陈皮,茯苓,甘草	0.57735
AD49	Da Huang,Mang Xiao,Gan Sui	大黄,芒硝,甘遂	AD231	Da Huang,Mang Xiao,Bai Shao,Rou Gui	大黄,芒硝,白芍,肉桂	0.57735
AD49	Da Huang,Mang Xiao,Gan Sui	大黄,芒硝,甘遂	AD240	Rou Gui,Da Huang,Mang Xiao,Chi Shao	肉桂,大黄,芒硝,赤芍	0.57735
AD55	Gui Jia,Mu Tong,Yuan Zhi,Shi Chang Pu	龟甲,木通,远志,石菖蒲	AD300	Fu Shen,Yuan Zhi,Shi Chang Pu	茯神,远志,石菖蒲	0.57735
AD57	Fu Shen,Yi Zhi,Fang Feng,Ren Shen,Sang Ji Sheng,Huo Xiang,Zhi Gan Cao,Chen Xiang,Shu Di Huang	茯神,益智,防风,人参,桑寄生,藿香,炙甘草,沉香,熟地黄	AD277	Fu Shen,Chen Xiang,Ren Shen	茯神,沉香,人参	0.57735
AD59	Yuan Zhi,Mai Dong,Ren Shen,Shu Di Huang,Di Yu,Zhi Gan Cao	远志,麦冬,人参,熟地黄,地榆,炙甘草	AD128	Tian Dong,Shu Di Huang,Dan Shen,Fu Ling,Mai Dong,Gan Cao,Yuan Zhi,Ren Shen	天冬,熟地黄,丹参,茯苓,麦冬,甘草,远志,人参	0.57735
AD59	Yuan Zhi,Mai Dong,Ren Shen,Shu Di Huang,Di Yu,Zhi Gan Cao	远志,麦冬,人参,熟地黄,地榆,炙甘草	AD157	Ren Shen,Shu Di Huang	人参,熟地黄	0.57735
AD61	Tan Xiang,Shi Chang Pu,Xi Jiao,Tian Zhu Huang,Di Huang,Su He Xiang,Rou Gui,Zhi Gan Cao,Fu Ling,Ren Shen,Yuan Zhi,Mai Dong	檀香,石菖蒲,犀角,天竺黄,地黄,苏合香,肉桂,炙甘草,茯苓,人参,远志,麦冬	AD86	Shi Chang Pu,Fu Ling,Yuan Zhi,Ren Shen	石菖蒲,茯苓,远志,人参	0.57735
AD63	Yuan Zhi,Mai Dong,Shi Chang Pu,Shu Di Huang,Shan Yao,Ren Shen,Fu Shen,Zhi Gan Cao,Bai Zhu	远志,麦冬,石菖蒲,熟地黄,山药,人参,茯神,炙甘草,白术	AD6	Shan Yao,Ren Shen,Fu Ling,Fu Shen,Bai Zhu,Bai Shao,Shu Di Huang,Dang Gui,Huang Qi,Chuan Xiong,Gan Cao,Shi Chang Pu	山药,人参,茯苓,茯神,白术,白芍,熟地黄,当归,黄芪,川芎,甘草,石菖蒲	0.57735
AD63	Yuan Zhi,Mai Dong,Shi Chang Pu,Shu Di Huang,Shan Yao,Ren Shen,Fu Shen,Zhi Gan Cao,Bai Zhu	远志,麦冬,石菖蒲,熟地黄,山药,人参,茯神,炙甘草,白术	AD209	Ren Shen,Fu Shen,Huang Qi,Bai Zhu,Mai Dong,Xuan Shen,Chen Pi,Suan Zao Ren,Yuan Zhi,Gan Cao,Shi Chang Pu,Wu Wei Zi	人参,茯神,黄芪,白术,麦冬,玄参,陈皮,酸枣仁,远志,甘草,石菖蒲,五味子	0.57735
AD63	Yuan Zhi,Mai Dong,Shi Chang Pu,Shu Di Huang,Shan Yao,Ren Shen,Fu Shen,Zhi Gan Cao,Bai Zhu	远志,麦冬,石菖蒲,熟地黄,山药,人参,茯神,炙甘草,白术	AD300	Fu Shen,Yuan Zhi,Shi Chang Pu	茯神,远志,石菖蒲	0.57735
AD86	Shi Chang Pu,Fu Ling,Yuan Zhi,Ren Shen	石菖蒲,茯苓,远志,人参	AD61	Tan Xiang,Shi Chang Pu,Xi Jiao,Tian Zhu Huang,Di Huang,Su He Xiang,Rou Gui,Zhi Gan Cao,Fu Ling,Ren Shen,Yuan Zhi,Mai Dong	檀香,石菖蒲,犀角,天竺黄,地黄,苏合香,肉桂,炙甘草,茯苓,人参,远志,麦冬	0.57735
AD86	Shi Chang Pu,Fu Ling,Yuan Zhi,Ren Shen	石菖蒲,茯苓,远志,人参	AD133	Yu Zhi Zi,Fu Ling,Gou Qi Zi,Shi Chang Pu,Fu Shen,Bai Zi Ren,Ren Shen,Di Gu Pi,Yuan Zhi,Shan Yao,Huang Jing,Zhu Sha	预知子,茯苓,枸杞子,石菖蒲,茯神,柏子仁,人参,地骨皮,远志,山药,黄精,朱砂	0.57735
AD86	Shi Chang Pu,Fu Ling,Yuan Zhi,Ren Shen	石菖蒲,茯苓,远志,人参	AD264	Ren Shen,Fu Ling,Shi Chang Pu,Yuan Zhi,Long Chi,Suan Zao Ren,Tie Fen,Mai Dong,Zhu Sha,Ru Xiang,She Xiang,Hu Po	人参,茯苓,石菖蒲,远志,龙齿,酸枣仁,铁粉,麦冬,朱砂,乳香,麝香,琥珀	0.57735
AD86	Shi Chang Pu,Fu Ling,Yuan Zhi,Ren Shen	石菖蒲,茯苓,远志,人参	AD300	Fu Shen,Yuan Zhi,Shi Chang Pu	茯神,远志,石菖蒲	0.57735
AD89	Gui Jia,Long Gu,Yuan Zhi,Shi Chang Pu	龟甲,龙骨,远志,石菖蒲	AD278	Long Gu,Hu Gu,Yuan Zhi	龙骨,虎骨,远志	0.57735
AD89	Gui Jia,Long Gu,Yuan Zhi,Shi Chang Pu	龟甲,龙骨,远志,石菖蒲	AD300	Fu Shen,Yuan Zhi,Shi Chang Pu	茯神,远志,石菖蒲	0.57735
AD94	Ren Shen,Fu Shen,Ban Xia,Chen Pi,Shen Qu,Gan Cao,Fu Zi,Shi Chang Pu,Suan Zao Ren	人参,茯神,半夏,陈皮,神曲,甘草,附子,石菖蒲,酸枣仁	AD7	Ren Shen,Bai Shao,Dang Gui,Ban Xia,Chai Hu,Suan Zao Ren,Fu Zi,Shi Chang Pu,Liu Shen Qu,Fu Shen,Tian Hua Fen,Bai Zi Ren	人参,白芍,当归,半夏,柴胡,酸枣仁,附子,石菖蒲,六神曲,茯神,天花粉,柏子仁	0.57735
AD94	Ren Shen,Fu Shen,Ban Xia,Chen Pi,Shen Qu,Gan Cao,Fu Zi,Shi Chang Pu,Suan Zao Ren	人参,茯神,半夏,陈皮,神曲,甘草,附子,石菖蒲,酸枣仁	AD95	Ren Shen,Bai Zhu,Fu Shen,Suan Zao Ren,Mu Xiang,Tian Nan Xing,Jing Jie,Gan Cao,Liang Jiang,Fu Zi,Zhi Ke,Shi Chang Pu	人参,白术,茯神,酸枣仁,木香,天南星,荆芥,甘草,良姜,附子,枳壳,石菖蒲	0.57735
AD94	Ren Shen,Fu Shen,Ban Xia,Chen Pi,Shen Qu,Gan Cao,Fu Zi,Shi Chang Pu,Suan Zao Ren	人参,茯神,半夏,陈皮,神曲,甘草,附子,石菖蒲,酸枣仁	AD209	Ren Shen,Fu Shen,Huang Qi,Bai Zhu,Mai Dong,Xuan Shen,Chen Pi,Suan Zao Ren,Yuan Zhi,Gan Cao,Shi Chang Pu,Wu Wei Zi	人参,茯神,黄芪,白术,麦冬,玄参,陈皮,酸枣仁,远志,甘草,石菖蒲,五味子	0.57735
AD95	Ren Shen,Bai Zhu,Fu Shen,Suan Zao Ren,Mu Xiang,Tian Nan Xing,Jing Jie,Gan Cao,Liang Jiang,Fu Zi,Zhi Ke,Shi Chang Pu	人参,白术,茯神,酸枣仁,木香,天南星,荆芥,甘草,良姜,附子,枳壳,石菖蒲	AD94	Ren Shen,Fu Shen,Ban Xia,Chen Pi,Shen Qu,Gan Cao,Fu Zi,Shi Chang Pu,Suan Zao Ren	人参,茯神,半夏,陈皮,神曲,甘草,附子,石菖蒲,酸枣仁	0.57735
AD105	Xi Jiao,Di Huang,Dan Zhu Ye,Mai Dong,Lian Qiao,Shi Chang Pu,Shi Hu,Mu Dan Pi	犀角,地黄,淡竹叶,麦冬,连翘,石菖蒲,石斛,牡丹皮	AD108	Shi Chang Pu,Xi Jiao,Lian Qiao,Xuan Shen,Di Huang,Jin Yin Hua	石菖蒲,犀角,连翘,玄参,地黄,金银花	0.57735
AD105	Xi Jiao,Di Huang,Dan Zhu Ye,Mai Dong,Lian Qiao,Shi Chang Pu,Shi Hu,Mu Dan Pi	犀角,地黄,淡竹叶,麦冬,连翘,石菖蒲,石斛,牡丹皮	AD115	Xi Jiao,Xuan Shen,Jin Yin Hua Lu,Di Huang,Lian Qiao,Shi Chang Pu	犀角,玄参,金银花露,地黄,连翘,石菖蒲	0.57735
AD106	Xi Jiao,Xuan Shen,Di Huang,Yu Jin,Shi Chang Pu,Mu Dan Pi,Jin Yin Hua,Niu Huang	犀角,玄参,地黄,郁金,石菖蒲,牡丹皮,金银花,牛黄	AD115	Xi Jiao,Xuan Shen,Jin Yin Hua Lu,Di Huang,Lian Qiao,Shi Chang Pu	犀角,玄参,金银花露,地黄,连翘,石菖蒲	0.57735
AD108	Shi Chang Pu,Xi Jiao,Lian Qiao,Xuan Shen,Di Huang,Jin Yin Hua	石菖蒲,犀角,连翘,玄参,地黄,金银花	AD105	Xi Jiao,Di Huang,Dan Zhu Ye,Mai Dong,Lian Qiao,Shi Chang Pu,Shi Hu,Mu Dan Pi	犀角,地黄,淡竹叶,麦冬,连翘,石菖蒲,石斛,牡丹皮	0.57735
AD113	Bai Zhu,Fu Ling,Yi Yi Ren,Yu Jin,Yuan Zhi,Shi Chang Pu	白术,茯苓,薏苡仁,郁金,远志,石菖蒲	AD226	Shi Chang Pu,Yuan Zhi	石菖蒲,远志	0.57735
AD115	Xi Jiao,Xuan Shen,Jin Yin Hua Lu,Di Huang,Lian Qiao,Shi Chang Pu	犀角,玄参,金银花露,地黄,连翘,石菖蒲	AD105	Xi Jiao,Di Huang,Dan Zhu Ye,Mai Dong,Lian Qiao,Shi Chang Pu,Shi Hu,Mu Dan Pi	犀角,地黄,淡竹叶,麦冬,连翘,石菖蒲,石斛,牡丹皮	0.57735
AD115	Xi Jiao,Xuan Shen,Jin Yin Hua Lu,Di Huang,Lian Qiao,Shi Chang Pu	犀角,玄参,金银花露,地黄,连翘,石菖蒲	AD106	Xi Jiao,Xuan Shen,Di Huang,Yu Jin,Shi Chang Pu,Mu Dan Pi,Jin Yin Hua,Niu Huang	犀角,玄参,地黄,郁金,石菖蒲,牡丹皮,金银花,牛黄	0.57735
AD128	Tian Dong,Shu Di Huang,Dan Shen,Fu Ling,Mai Dong,Gan Cao,Yuan Zhi,Ren Shen	天冬,熟地黄,丹参,茯苓,麦冬,甘草,远志,人参	AD59	Yuan Zhi,Mai Dong,Ren Shen,Shu Di Huang,Di Yu,Zhi Gan Cao	远志,麦冬,人参,熟地黄,地榆,炙甘草	0.57735
AD133	Yu Zhi Zi,Fu Ling,Gou Qi Zi,Shi Chang Pu,Fu Shen,Bai Zi Ren,Ren Shen,Di Gu Pi,Yuan Zhi,Shan Yao,Huang Jing,Zhu Sha	预知子,茯苓,枸杞子,石菖蒲,茯神,柏子仁,人参,地骨皮,远志,山药,黄精,朱砂	AD86	Shi Chang Pu,Fu Ling,Yuan Zhi,Ren Shen	石菖蒲,茯苓,远志,人参	0.57735
AD135	Suan Zao Ren,Wu Wei Zi,Bai Shao,Di Huang,Mai Dong,Bai He	酸枣仁,五味子,白芍,地黄,麦冬,百合	AD320	Ren Shen,Bai Zhu,Mai Dong,Wu Wei Zi,Bai Shao,Jie Zi,Suan Zao Ren,Xuan Shen	人参,白术,麦冬,五味子,白芍,芥子,酸枣仁,玄参	0.57735
AD143	Hu Po,Ling Yang Jiao,Ren Shen,Fu Shen,Yuan Zhi,Gan Cao	琥珀,羚羊角,人参,茯神,远志,甘草	AD154	Fu Ling,Fu Shen,Yuan Zhi,Ren Shen,Yi Zhi,Long Gu,Zhu Sha,Gan Cao	茯苓,茯神,远志,人参,益智,龙骨,朱砂,甘草	0.57735
AD146	Shu Di Huang,Xuan Shen,Dang Gui,Gou Qi Zi,Shi Chang Pu,Mai Dong,Fu Ling,Gan Cao,Bai Zi Ren	熟地黄,玄参,当归,枸杞子,石菖蒲,麦冬,茯苓,甘草,柏子仁	AD161	Fu Ling,Shan Yao,Bai Zi Ren,Dang Gui,Di Huang,Long Yan Rou,Gou Qi Zi,Qiu Shi,Mai Dong,Lian Zi,Xuan Shen,Dan Shen	茯苓,山药,柏子仁,当归,地黄,龙眼肉,枸杞子,秋石,麦冬,莲子,玄参,丹参	0.57735
AD149	Shi Chang Pu,Di Gu Pi,Fu Shen,Yuan Zhi,Ren Shen,Ba Ji Tian	石菖蒲,地骨皮,茯神,远志,人参,巴戟天	AD226	Shi Chang Pu,Yuan Zhi	石菖蒲,远志	0.57735
AD149	Shi Chang Pu,Di Gu Pi,Fu Shen,Yuan Zhi,Ren Shen,Ba Ji Tian	石菖蒲,地骨皮,茯神,远志,人参,巴戟天	AD230	Dang Gui,Ren Shen,Huang Lian,Fu Shen,Yuan Zhi,Zhi Gan Cao,Shi Chang Pu,Zhu Sha	当归,人参,黄连,茯神,远志,炙甘草,石菖蒲,朱砂	0.57735
AD149	Shi Chang Pu,Di Gu Pi,Fu Shen,Yuan Zhi,Ren Shen,Ba Ji Tian	石菖蒲,地骨皮,茯神,远志,人参,巴戟天	AD302	Ren Shen,Shi Chang Pu,Yuan Zhi,Fu Shen,Bai Zhu,Mai Dong,Niu Huang,Zhu Sha	人参,石菖蒲,远志,茯神,白术,麦冬,牛黄,朱砂	0.57735
AD150	Yuan Zhi,Shan Yao,Shu Di Huang,Tian Dong,Long Chi,Mai Dong,Wu Wei Zi,Che Qian Zi,Fu Ling,Fu Shen,Di Gu Pi,Rou Gui	远志,山药,熟地黄,天冬,龙齿,麦冬,五味子,车前子,茯苓,茯神,地骨皮,肉桂	AD191	Long Chi,Dang Shen,Tian Dong,Mai Dong,Bai Shao,Gui Jia,Shu Di Huang,Dang Gui,Shan Yao,Jiu Jie Chang Pu,Fu Shen,Wu Wei Zi,Yi Zhi,Yuan Zhi,Suan Zao Ren,Huang Qi	龙齿,党参,天冬,麦冬,白芍,龟甲,熟地黄,当归,山药,九节菖蒲,茯神,五味子,益智,远志,酸枣仁,黄芪	0.57735
AD152	Shu Di Huang,Shan Zhu Yu,Yuan Zhi,Suan Zao Ren,Bai Zi Ren,Fu Shen,Ren Shen,Shi Chang Pu,Jie Zi	熟地黄,山茱萸,远志,酸枣仁,柏子仁,茯神,人参,石菖蒲,芥子	AD300	Fu Shen,Yuan Zhi,Shi Chang Pu	茯神,远志,石菖蒲	0.57735
AD153	Long Chi,Yuan Zhi,Tian Dong,Shu Di Huang,Shan Yao,Fu Shen,Mai Dong,Che Qian Zi,Fu Ling,Rou Gui,Di Gu Pi,Wu Wei Zi	龙齿,远志,天冬,熟地黄,山药,茯神,麦冬,车前子,茯苓,肉桂,地骨皮,五味子	AD191	Long Chi,Dang Shen,Tian Dong,Mai Dong,Bai Shao,Gui Jia,Shu Di Huang,Dang Gui,Shan Yao,Jiu Jie Chang Pu,Fu Shen,Wu Wei Zi,Yi Zhi,Yuan Zhi,Suan Zao Ren,Huang Qi	龙齿,党参,天冬,麦冬,白芍,龟甲,熟地黄,当归,山药,九节菖蒲,茯神,五味子,益智,远志,酸枣仁,黄芪	0.57735
AD154	Fu Ling,Fu Shen,Yuan Zhi,Ren Shen,Yi Zhi,Long Gu,Zhu Sha,Gan Cao	茯苓,茯神,远志,人参,益智,龙骨,朱砂,甘草	AD18	Fu Shen,Shi Chang Pu,Yuan Zhi,Fu Ling,Ren Shen,Niu Huang	茯神,石菖蒲,远志,茯苓,人参,牛黄	0.57735
AD154	Fu Ling,Fu Shen,Yuan Zhi,Ren Shen,Yi Zhi,Long Gu,Zhu Sha,Gan Cao	茯苓,茯神,远志,人参,益智,龙骨,朱砂,甘草	AD143	Hu Po,Ling Yang Jiao,Ren Shen,Fu Shen,Yuan Zhi,Gan Cao	琥珀,羚羊角,人参,茯神,远志,甘草	0.57735
AD154	Fu Ling,Fu Shen,Yuan Zhi,Ren Shen,Yi Zhi,Long Gu,Zhu Sha,Gan Cao	茯苓,茯神,远志,人参,益智,龙骨,朱砂,甘草	AD215	Fu Shen,Fu Ling,Yuan Zhi,Ren Shen,Shi Chang Pu,Long Chi	茯神,茯苓,远志,人参,石菖蒲,龙齿	0.57735
AD157	Ren Shen,Shu Di Huang	人参,熟地黄	AD59	Yuan Zhi,Mai Dong,Ren Shen,Shu Di Huang,Di Yu,Zhi Gan Cao	远志,麦冬,人参,熟地黄,地榆,炙甘草	0.57735
AD157	Ren Shen,Shu Di Huang	人参,熟地黄	AD176	E Jiao,Shu Di Huang,Dang Shen,Shan Zha,Ren Shen,Zhe Tang	阿胶,熟地黄,党参,山楂,人参,蔗糖	0.57735
AD161	Fu Ling,Shan Yao,Bai Zi Ren,Dang Gui,Di Huang,Long Yan Rou,Gou Qi Zi,Qiu Shi,Mai Dong,Lian Zi,Xuan Shen,Dan Shen	茯苓,山药,柏子仁,当归,地黄,龙眼肉,枸杞子,秋石,麦冬,莲子,玄参,丹参	AD146	Shu Di Huang,Xuan Shen,Dang Gui,Gou Qi Zi,Shi Chang Pu,Mai Dong,Fu Ling,Gan Cao,Bai Zi Ren	熟地黄,玄参,当归,枸杞子,石菖蒲,麦冬,茯苓,甘草,柏子仁	0.57735
AD176	E Jiao,Shu Di Huang,Dang Shen,Shan Zha,Ren Shen,Zhe Tang	阿胶,熟地黄,党参,山楂,人参,蔗糖	AD157	Ren Shen,Shu Di Huang	人参,熟地黄	0.57735
AD191	Long Chi,Dang Shen,Tian Dong,Mai Dong,Bai Shao,Gui Jia,Shu Di Huang,Dang Gui,Shan Yao,Jiu Jie Chang Pu,Fu Shen,Wu Wei Zi,Yi Zhi,Yuan Zhi,Suan Zao Ren,Huang Qi	龙齿,党参,天冬,麦冬,白芍,龟甲,熟地黄,当归,山药,九节菖蒲,茯神,五味子,益智,远志,酸枣仁,黄芪	AD150	Yuan Zhi,Shan Yao,Shu Di Huang,Tian Dong,Long Chi,Mai Dong,Wu Wei Zi,Che Qian Zi,Fu Ling,Fu Shen,Di Gu Pi,Rou Gui	远志,山药,熟地黄,天冬,龙齿,麦冬,五味子,车前子,茯苓,茯神,地骨皮,肉桂	0.57735
AD191	Long Chi,Dang Shen,Tian Dong,Mai Dong,Bai Shao,Gui Jia,Shu Di Huang,Dang Gui,Shan Yao,Jiu Jie Chang Pu,Fu Shen,Wu Wei Zi,Yi Zhi,Yuan Zhi,Suan Zao Ren,Huang Qi	龙齿,党参,天冬,麦冬,白芍,龟甲,熟地黄,当归,山药,九节菖蒲,茯神,五味子,益智,远志,酸枣仁,黄芪	AD153	Long Chi,Yuan Zhi,Tian Dong,Shu Di Huang,Shan Yao,Fu Shen,Mai Dong,Che Qian Zi,Fu Ling,Rou Gui,Di Gu Pi,Wu Wei Zi	龙齿,远志,天冬,熟地黄,山药,茯神,麦冬,车前子,茯苓,肉桂,地骨皮,五味子	0.57735
AD191	Long Chi,Dang Shen,Tian Dong,Mai Dong,Bai Shao,Gui Jia,Shu Di Huang,Dang Gui,Shan Yao,Jiu Jie Chang Pu,Fu Shen,Wu Wei Zi,Yi Zhi,Yuan Zhi,Suan Zao Ren,Huang Qi	龙齿,党参,天冬,麦冬,白芍,龟甲,熟地黄,当归,山药,九节菖蒲,茯神,五味子,益智,远志,酸枣仁,黄芪	AD259	Shan Yao,Yuan Zhi,Shu Di Huang,Tian Dong,Long Chi,Wu Wei Zi,Fu Ling,Mai Dong,Che Qian Zi,Fu Shen,Di Gu Pi,Rou Gui	山药,远志,熟地黄,天冬,龙齿,五味子,茯苓,麦冬,车前子,茯神,地骨皮,肉桂	0.57735
AD207	Zhu Sha,Rou Gui,Yuan Zhi,Ren Shen,Fu Ling,Mai Dong,Shi Chang Pu,Di Huang	朱砂,肉桂,远志,人参,茯苓,麦冬,石菖蒲,地黄	AD18	Fu Shen,Shi Chang Pu,Yuan Zhi,Fu Ling,Ren Shen,Niu Huang	茯神,石菖蒲,远志,茯苓,人参,牛黄	0.57735
AD207	Zhu Sha,Rou Gui,Yuan Zhi,Ren Shen,Fu Ling,Mai Dong,Shi Chang Pu,Di Huang	朱砂,肉桂,远志,人参,茯苓,麦冬,石菖蒲,地黄	AD215	Fu Shen,Fu Ling,Yuan Zhi,Ren Shen,Shi Chang Pu,Long Chi	茯神,茯苓,远志,人参,石菖蒲,龙齿	0.57735
AD208	Ren Shen,Fu Ling,Shi Chang Pu,Yuan Zhi,Sang Piao Shao,Long Gu,Gui Ban,Dang Gui	人参,茯苓,石菖蒲,远志,桑螵蛸,龙骨,龟板,当归	AD18	Fu Shen,Shi Chang Pu,Yuan Zhi,Fu Ling,Ren Shen,Niu Huang	茯神,石菖蒲,远志,茯苓,人参,牛黄	0.57735
AD208	Ren Shen,Fu Ling,Shi Chang Pu,Yuan Zhi,Sang Piao Shao,Long Gu,Gui Ban,Dang Gui	人参,茯苓,石菖蒲,远志,桑螵蛸,龙骨,龟板,当归	AD215	Fu Shen,Fu Ling,Yuan Zhi,Ren Shen,Shi Chang Pu,Long Chi	茯神,茯苓,远志,人参,石菖蒲,龙齿	0.57735
AD209	Ren Shen,Fu Shen,Huang Qi,Bai Zhu,Mai Dong,Xuan Shen,Chen Pi,Suan Zao Ren,Yuan Zhi,Gan Cao,Shi Chang Pu,Wu Wei Zi	人参,茯神,黄芪,白术,麦冬,玄参,陈皮,酸枣仁,远志,甘草,石菖蒲,五味子	AD63	Yuan Zhi,Mai Dong,Shi Chang Pu,Shu Di Huang,Shan Yao,Ren Shen,Fu Shen,Zhi Gan Cao,Bai Zhu	远志,麦冬,石菖蒲,熟地黄,山药,人参,茯神,炙甘草,白术	0.57735
AD209	Ren Shen,Fu Shen,Huang Qi,Bai Zhu,Mai Dong,Xuan Shen,Chen Pi,Suan Zao Ren,Yuan Zhi,Gan Cao,Shi Chang Pu,Wu Wei Zi	人参,茯神,黄芪,白术,麦冬,玄参,陈皮,酸枣仁,远志,甘草,石菖蒲,五味子	AD94	Ren Shen,Fu Shen,Ban Xia,Chen Pi,Shen Qu,Gan Cao,Fu Zi,Shi Chang Pu,Suan Zao Ren	人参,茯神,半夏,陈皮,神曲,甘草,附子,石菖蒲,酸枣仁	0.57735
AD209	Ren Shen,Fu Shen,Huang Qi,Bai Zhu,Mai Dong,Xuan Shen,Chen Pi,Suan Zao Ren,Yuan Zhi,Gan Cao,Shi Chang Pu,Wu Wei Zi	人参,茯神,黄芪,白术,麦冬,玄参,陈皮,酸枣仁,远志,甘草,石菖蒲,五味子	AD232	Ren Shen,Mai Dong,Fu Shen,Long Chi,Yuan Zhi,Huang Qi,Shi Chang Pu,Chi Shi Zhi,Shu Di Huang	人参,麦冬,茯神,龙齿,远志,黄芪,石菖蒲,赤石脂,熟地黄	0.57735
AD211	Fu Shen,Suan Zao Ren,Dang Gui,Ren Shen,Dan Shen,Wu Wei Zi	茯神,酸枣仁,当归,人参,丹参,五味子	AD214	Di Huang,Ren Shen,Fu Ling,Yuan Zhi,Shi Chang Pu,Xuan Shen,Bai Zi Ren,Jie Geng,Tian Dong,Dan Shen,Suan Zao Ren,Gan Cao,Mai Dong,Bai Bu,Du Zhong,Fu Shen,Dang Gui,Wu Wei Zi	地黄,人参,茯苓,远志,石菖蒲,玄参,柏子仁,桔梗,天冬,丹参,酸枣仁,甘草,麦冬,百部,杜仲,茯神,当归,五味子	0.57735
AD214	Di Huang,Ren Shen,Fu Ling,Yuan Zhi,Shi Chang Pu,Xuan Shen,Bai Zi Ren,Jie Geng,Tian Dong,Dan Shen,Suan Zao Ren,Gan Cao,Mai Dong,Bai Bu,Du Zhong,Fu Shen,Dang Gui,Wu Wei Zi	地黄,人参,茯苓,远志,石菖蒲,玄参,柏子仁,桔梗,天冬,丹参,酸枣仁,甘草,麦冬,百部,杜仲,茯神,当归,五味子	AD211	Fu Shen,Suan Zao Ren,Dang Gui,Ren Shen,Dan Shen,Wu Wei Zi	茯神,酸枣仁,当归,人参,丹参,五味子	0.57735
AD215	Fu Shen,Fu Ling,Yuan Zhi,Ren Shen,Shi Chang Pu,Long Chi	茯神,茯苓,远志,人参,石菖蒲,龙齿	AD34	Shi Chang Pu,Yuan Zhi,Ren Shen,Jie Geng,Niu Xi,Rou Gui,Fu Ling,Fu Zi	石菖蒲,远志,人参,桔梗,牛膝,肉桂,茯苓,附子	0.57735
AD215	Fu Shen,Fu Ling,Yuan Zhi,Ren Shen,Shi Chang Pu,Long Chi	茯神,茯苓,远志,人参,石菖蒲,龙齿	AD154	Fu Ling,Fu Shen,Yuan Zhi,Ren Shen,Yi Zhi,Long Gu,Zhu Sha,Gan Cao	茯苓,茯神,远志,人参,益智,龙骨,朱砂,甘草	0.57735
AD215	Fu Shen,Fu Ling,Yuan Zhi,Ren Shen,Shi Chang Pu,Long Chi	茯神,茯苓,远志,人参,石菖蒲,龙齿	AD207	Zhu Sha,Rou Gui,Yuan Zhi,Ren Shen,Fu Ling,Mai Dong,Shi Chang Pu,Di Huang	朱砂,肉桂,远志,人参,茯苓,麦冬,石菖蒲,地黄	0.57735
AD215	Fu Shen,Fu Ling,Yuan Zhi,Ren Shen,Shi Chang Pu,Long Chi	茯神,茯苓,远志,人参,石菖蒲,龙齿	AD208	Ren Shen,Fu Ling,Shi Chang Pu,Yuan Zhi,Sang Piao Shao,Long Gu,Gui Ban,Dang Gui	人参,茯苓,石菖蒲,远志,桑螵蛸,龙骨,龟板,当归	0.57735
AD215	Fu Shen,Fu Ling,Yuan Zhi,Ren Shen,Shi Chang Pu,Long Chi	茯神,茯苓,远志,人参,石菖蒲,龙齿	AD226	Shi Chang Pu,Yuan Zhi	石菖蒲,远志	0.57735
AD215	Fu Shen,Fu Ling,Yuan Zhi,Ren Shen,Shi Chang Pu,Long Chi	茯神,茯苓,远志,人参,石菖蒲,龙齿	AD230	Dang Gui,Ren Shen,Huang Lian,Fu Shen,Yuan Zhi,Zhi Gan Cao,Shi Chang Pu,Zhu Sha	当归,人参,黄连,茯神,远志,炙甘草,石菖蒲,朱砂	0.57735
AD215	Fu Shen,Fu Ling,Yuan Zhi,Ren Shen,Shi Chang Pu,Long Chi	茯神,茯苓,远志,人参,石菖蒲,龙齿	AD266	Yuan Zhi,Shi Chang Pu,Fu Shen,Tian Zhu Huang,Suan Zao Ren,Zhu Sha,Xi Jiao,Long Chi	远志,石菖蒲,茯神,天竺黄,酸枣仁,朱砂,犀角,龙齿	0.57735
AD215	Fu Shen,Fu Ling,Yuan Zhi,Ren Shen,Shi Chang Pu,Long Chi	茯神,茯苓,远志,人参,石菖蒲,龙齿	AD302	Ren Shen,Shi Chang Pu,Yuan Zhi,Fu Shen,Bai Zhu,Mai Dong,Niu Huang,Zhu Sha	人参,石菖蒲,远志,茯神,白术,麦冬,牛黄,朱砂	0.57735
AD223	Ban Xia,Chen Pi,Fu Ling,Gan Cao	半夏,陈皮,茯苓,甘草	AD39	Gan Cao,Fu Ling,Ku Xing Ren	甘草,茯苓,苦杏仁	0.57735
AD225	Ren Shen,Suan Zao Ren,Zhu Sha,Ru Xiang	人参,酸枣仁,朱砂,乳香	AD264	Ren Shen,Fu Ling,Shi Chang Pu,Yuan Zhi,Long Chi,Suan Zao Ren,Tie Fen,Mai Dong,Zhu Sha,Ru Xiang,She Xiang,Hu Po	人参,茯苓,石菖蒲,远志,龙齿,酸枣仁,铁粉,麦冬,朱砂,乳香,麝香,琥珀	0.57735
AD226	Shi Chang Pu,Yuan Zhi	石菖蒲,远志	AD18	Fu Shen,Shi Chang Pu,Yuan Zhi,Fu Ling,Ren Shen,Niu Huang	茯神,石菖蒲,远志,茯苓,人参,牛黄	0.57735
AD226	Shi Chang Pu,Yuan Zhi	石菖蒲,远志	AD113	Bai Zhu,Fu Ling,Yi Yi Ren,Yu Jin,Yuan Zhi,Shi Chang Pu	白术,茯苓,薏苡仁,郁金,远志,石菖蒲	0.57735
AD226	Shi Chang Pu,Yuan Zhi	石菖蒲,远志	AD149	Shi Chang Pu,Di Gu Pi,Fu Shen,Yuan Zhi,Ren Shen,Ba Ji Tian	石菖蒲,地骨皮,茯神,远志,人参,巴戟天	0.57735
AD226	Shi Chang Pu,Yuan Zhi	石菖蒲,远志	AD215	Fu Shen,Fu Ling,Yuan Zhi,Ren Shen,Shi Chang Pu,Long Chi	茯神,茯苓,远志,人参,石菖蒲,龙齿	0.57735
AD228	Dan Shen,Tian Dong,Shu Di Huang,Ren Shen,Yuan Zhi,Zhu Sha,Shi Chang Pu,Mai Dong,Fu Ling	丹参,天冬,熟地黄,人参,远志,朱砂,石菖蒲,麦冬,茯苓	AD264	Ren Shen,Fu Ling,Shi Chang Pu,Yuan Zhi,Long Chi,Suan Zao Ren,Tie Fen,Mai Dong,Zhu Sha,Ru Xiang,She Xiang,Hu Po	人参,茯苓,石菖蒲,远志,龙齿,酸枣仁,铁粉,麦冬,朱砂,乳香,麝香,琥珀	0.57735
AD230	Dang Gui,Ren Shen,Huang Lian,Fu Shen,Yuan Zhi,Zhi Gan Cao,Shi Chang Pu,Zhu Sha	当归,人参,黄连,茯神,远志,炙甘草,石菖蒲,朱砂	AD18	Fu Shen,Shi Chang Pu,Yuan Zhi,Fu Ling,Ren Shen,Niu Huang	茯神,石菖蒲,远志,茯苓,人参,牛黄	0.57735
AD230	Dang Gui,Ren Shen,Huang Lian,Fu Shen,Yuan Zhi,Zhi Gan Cao,Shi Chang Pu,Zhu Sha	当归,人参,黄连,茯神,远志,炙甘草,石菖蒲,朱砂	AD149	Shi Chang Pu,Di Gu Pi,Fu Shen,Yuan Zhi,Ren Shen,Ba Ji Tian	石菖蒲,地骨皮,茯神,远志,人参,巴戟天	0.57735
AD230	Dang Gui,Ren Shen,Huang Lian,Fu Shen,Yuan Zhi,Zhi Gan Cao,Shi Chang Pu,Zhu Sha	当归,人参,黄连,茯神,远志,炙甘草,石菖蒲,朱砂	AD215	Fu Shen,Fu Ling,Yuan Zhi,Ren Shen,Shi Chang Pu,Long Chi	茯神,茯苓,远志,人参,石菖蒲,龙齿	0.57735
AD231	Da Huang,Mang Xiao,Bai Shao,Rou Gui	大黄,芒硝,白芍,肉桂	AD49	Da Huang,Mang Xiao,Gan Sui	大黄,芒硝,甘遂	0.57735
AD232	Ren Shen,Mai Dong,Fu Shen,Long Chi,Yuan Zhi,Huang Qi,Shi Chang Pu,Chi Shi Zhi,Shu Di Huang	人参,麦冬,茯神,龙齿,远志,黄芪,石菖蒲,赤石脂,熟地黄	AD209	Ren Shen,Fu Shen,Huang Qi,Bai Zhu,Mai Dong,Xuan Shen,Chen Pi,Suan Zao Ren,Yuan Zhi,Gan Cao,Shi Chang Pu,Wu Wei Zi	人参,茯神,黄芪,白术,麦冬,玄参,陈皮,酸枣仁,远志,甘草,石菖蒲,五味子	0.57735
AD232	Ren Shen,Mai Dong,Fu Shen,Long Chi,Yuan Zhi,Huang Qi,Shi Chang Pu,Chi Shi Zhi,Shu Di Huang	人参,麦冬,茯神,龙齿,远志,黄芪,石菖蒲,赤石脂,熟地黄	AD280	Fu Shen,Ren Shen,Mai Dong,Shu Di Huang,Huang Qin,Xi Jiao,Yi Yi Ren,Bai Zi Ren,Long Chi,Yun Mu Fen,Fang Feng,Huang Qi	茯神,人参,麦冬,熟地黄,黄芩,犀角,薏苡仁,柏子仁,龙齿,云母粉,防风,黄芪	0.57735
AD232	Ren Shen,Mai Dong,Fu Shen,Long Chi,Yuan Zhi,Huang Qi,Shi Chang Pu,Chi Shi Zhi,Shu Di Huang	人参,麦冬,茯神,龙齿,远志,黄芪,石菖蒲,赤石脂,熟地黄	AD300	Fu Shen,Yuan Zhi,Shi Chang Pu	茯神,远志,石菖蒲	0.57735
AD235	Shi Chang Pu,Ci Shi,Ren Shen,Fu Shen,Shan Yao,Mai Dong,Yuan Zhi,Shu Di Huang,Chi Shi Zhi	石菖蒲,磁石,人参,茯神,山药,麦冬,远志,熟地黄,赤石脂	AD300	Fu Shen,Yuan Zhi,Shi Chang Pu	茯神,远志,石菖蒲	0.57735
AD237	Niu Xi,Bai Shao,Yuan Zhi,Huang Qi,Rou Cong Rong,Du Zhong,Xu Duan,She Chuang Zi,Shan Yao,Tu Si Zi,Fu Ling,Ren Shen,Lu Rong,Ba Ji Tian,Bai Zi Ren,Rou Gui,Wu Wei Zi,Shi Hu	牛膝,白芍,远志,黄芪,肉苁蓉,杜仲,续断,蛇床子,山药,菟丝子,茯苓,人参,鹿茸,巴戟天,柏子仁,肉桂,五味子,石斛	AD254	Lu Rong,Rou Cong Rong,Tu Si Zi,Ba Ji Tian,Niu Xi,Rou Gui,Zhi Gan Cao,Shan Zhu Yu,Gou Qi Zi,Wu Wei Zi,Gan Jiang,Ren Shen,Chi Shi Zhi,Bai Zi Ren,Ze Xie,Xi Xin,Fu Ling,Yuan Zhi,Zhi Ke,Hou Po,Shu Di Huang,Shi Hu,Shan Yao,Bai Zhu	鹿茸,肉苁蓉,菟丝子,巴戟天,牛膝,肉桂,炙甘草,山茱萸,枸杞子,五味子,干姜,人参,赤石脂,柏子仁,泽泻,细辛,茯苓,远志,枳壳,厚朴,熟地黄,石槲,山药,白术	0.57735
AD240	Rou Gui,Da Huang,Mang Xiao,Chi Shao	肉桂,大黄,芒硝,赤芍	AD49	Da Huang,Mang Xiao,Gan Sui	大黄,芒硝,甘遂	0.57735
AD244	Suan Zao Ren,Ren Shen,Zhu Sha,Ru Xiang	酸枣仁,人参,朱砂,乳香	AD264	Ren Shen,Fu Ling,Shi Chang Pu,Yuan Zhi,Long Chi,Suan Zao Ren,Tie Fen,Mai Dong,Zhu Sha,Ru Xiang,She Xiang,Hu Po	人参,茯苓,石菖蒲,远志,龙齿,酸枣仁,铁粉,麦冬,朱砂,乳香,麝香,琥珀	0.57735
AD254	Lu Rong,Rou Cong Rong,Tu Si Zi,Ba Ji Tian,Niu Xi,Rou Gui,Zhi Gan Cao,Shan Zhu Yu,Gou Qi Zi,Wu Wei Zi,Gan Jiang,Ren Shen,Chi Shi Zhi,Bai Zi Ren,Ze Xie,Xi Xin,Fu Ling,Yuan Zhi,Zhi Ke,Hou Po,Shu Di Huang,Shi Hu,Shan Yao,Bai Zhu	鹿茸,肉苁蓉,菟丝子,巴戟天,牛膝,肉桂,炙甘草,山茱萸,枸杞子,五味子,干姜,人参,赤石脂,柏子仁,泽泻,细辛,茯苓,远志,枳壳,厚朴,熟地黄,石槲,山药,白术	AD237	Niu Xi,Bai Shao,Yuan Zhi,Huang Qi,Rou Cong Rong,Du Zhong,Xu Duan,She Chuang Zi,Shan Yao,Tu Si Zi,Fu Ling,Ren Shen,Lu Rong,Ba Ji Tian,Bai Zi Ren,Rou Gui,Wu Wei Zi,Shi Hu	牛膝,白芍,远志,黄芪,肉苁蓉,杜仲,续断,蛇床子,山药,菟丝子,茯苓,人参,鹿茸,巴戟天,柏子仁,肉桂,五味子,石斛	0.57735
AD259	Shan Yao,Yuan Zhi,Shu Di Huang,Tian Dong,Long Chi,Wu Wei Zi,Fu Ling,Mai Dong,Che Qian Zi,Fu Shen,Di Gu Pi,Rou Gui	山药,远志,熟地黄,天冬,龙齿,五味子,茯苓,麦冬,车前子,茯神,地骨皮,肉桂	AD191	Long Chi,Dang Shen,Tian Dong,Mai Dong,Bai Shao,Gui Jia,Shu Di Huang,Dang Gui,Shan Yao,Jiu Jie Chang Pu,Fu Shen,Wu Wei Zi,Yi Zhi,Yuan Zhi,Suan Zao Ren,Huang Qi	龙齿,党参,天冬,麦冬,白芍,龟甲,熟地黄,当归,山药,九节菖蒲,茯神,五味子,益智,远志,酸枣仁,黄芪	0.57735
AD264	Ren Shen,Fu Ling,Shi Chang Pu,Yuan Zhi,Long Chi,Suan Zao Ren,Tie Fen,Mai Dong,Zhu Sha,Ru Xiang,She Xiang,Hu Po	人参,茯苓,石菖蒲,远志,龙齿,酸枣仁,铁粉,麦冬,朱砂,乳香,麝香,琥珀	AD86	Shi Chang Pu,Fu Ling,Yuan Zhi,Ren Shen	石菖蒲,茯苓,远志,人参	0.57735
AD264	Ren Shen,Fu Ling,Shi Chang Pu,Yuan Zhi,Long Chi,Suan Zao Ren,Tie Fen,Mai Dong,Zhu Sha,Ru Xiang,She Xiang,Hu Po	人参,茯苓,石菖蒲,远志,龙齿,酸枣仁,铁粉,麦冬,朱砂,乳香,麝香,琥珀	AD225	Ren Shen,Suan Zao Ren,Zhu Sha,Ru Xiang	人参,酸枣仁,朱砂,乳香	0.57735
AD264	Ren Shen,Fu Ling,Shi Chang Pu,Yuan Zhi,Long Chi,Suan Zao Ren,Tie Fen,Mai Dong,Zhu Sha,Ru Xiang,She Xiang,Hu Po	人参,茯苓,石菖蒲,远志,龙齿,酸枣仁,铁粉,麦冬,朱砂,乳香,麝香,琥珀	AD228	Dan Shen,Tian Dong,Shu Di Huang,Ren Shen,Yuan Zhi,Zhu Sha,Shi Chang Pu,Mai Dong,Fu Ling	丹参,天冬,熟地黄,人参,远志,朱砂,石菖蒲,麦冬,茯苓	0.57735
AD264	Ren Shen,Fu Ling,Shi Chang Pu,Yuan Zhi,Long Chi,Suan Zao Ren,Tie Fen,Mai Dong,Zhu Sha,Ru Xiang,She Xiang,Hu Po	人参,茯苓,石菖蒲,远志,龙齿,酸枣仁,铁粉,麦冬,朱砂,乳香,麝香,琥珀	AD244	Suan Zao Ren,Ren Shen,Zhu Sha,Ru Xiang	酸枣仁,人参,朱砂,乳香	0.57735
AD264	Ren Shen,Fu Ling,Shi Chang Pu,Yuan Zhi,Long Chi,Suan Zao Ren,Tie Fen,Mai Dong,Zhu Sha,Ru Xiang,She Xiang,Hu Po	人参,茯苓,石菖蒲,远志,龙齿,酸枣仁,铁粉,麦冬,朱砂,乳香,麝香,琥珀	AD306	Ren Shen,Dang Gui,Suan Zao Ren,Fu Ling,Yuan Zhi,Long Chi,Hu Po,Jin Bo,Yin Bo	人参,当归,酸枣仁,茯苓,远志,龙齿,琥珀,金箔,银箔	0.57735
AD266	Yuan Zhi,Shi Chang Pu,Fu Shen,Tian Zhu Huang,Suan Zao Ren,Zhu Sha,Xi Jiao,Long Chi	远志,石菖蒲,茯神,天竺黄,酸枣仁,朱砂,犀角,龙齿	AD215	Fu Shen,Fu Ling,Yuan Zhi,Ren Shen,Shi Chang Pu,Long Chi	茯神,茯苓,远志,人参,石菖蒲,龙齿	0.57735
AD269	Zhu Sha,Ren Shen,Yuan Zhi,Shu Di Huang,Bai Zhu,Shi Chang Pu,Dang Gui,Mai Dong,Huang Qi,Fu Ling,Fu Shen,Bai Zi Ren,Mu Bie Zi,Lian Zi,Yi Zhi	朱砂,人参,远志,熟地黄,白术,石菖蒲,当归,麦冬,黄芪,茯苓,茯神,柏子仁,木鳖子,莲子,益智	AD287	Shi Chang Pu,Fu Ling,Fu Shen,Ren Shen,Yuan Zhi	石菖蒲,茯苓,茯神,人参,远志	0.57735
AD269	Zhu Sha,Ren Shen,Yuan Zhi,Shu Di Huang,Bai Zhu,Shi Chang Pu,Dang Gui,Mai Dong,Huang Qi,Fu Ling,Fu Shen,Bai Zi Ren,Mu Bie Zi,Lian Zi,Yi Zhi	朱砂,人参,远志,熟地黄,白术,石菖蒲,当归,麦冬,黄芪,茯苓,茯神,柏子仁,木鳖子,莲子,益智	AD312	Yuan Zhi,Shi Chang Pu,Fu Ling,Ren Shen,Zhu Sha	远志,石菖蒲,茯苓,人参,朱砂	0.57735
AD277	Fu Shen,Chen Xiang,Ren Shen	茯神,沉香,人参	AD57	Fu Shen,Yi Zhi,Fang Feng,Ren Shen,Sang Ji Sheng,Huo Xiang,Zhi Gan Cao,Chen Xiang,Shu Di Huang	茯神,益智,防风,人参,桑寄生,藿香,炙甘草,沉香,熟地黄	0.57735
AD278	Long Gu,Hu Gu,Yuan Zhi	龙骨,虎骨,远志	AD89	Gui Jia,Long Gu,Yuan Zhi,Shi Chang Pu	龟甲,龙骨,远志,石菖蒲	0.57735
AD280	Fu Shen,Ren Shen,Mai Dong,Shu Di Huang,Huang Qin,Xi Jiao,Yi Yi Ren,Bai Zi Ren,Long Chi,Yun Mu Fen,Fang Feng,Huang Qi	茯神,人参,麦冬,熟地黄,黄芩,犀角,薏苡仁,柏子仁,龙齿,云母粉,防风,黄芪	AD232	Ren Shen,Mai Dong,Fu Shen,Long Chi,Yuan Zhi,Huang Qi,Shi Chang Pu,Chi Shi Zhi,Shu Di Huang	人参,麦冬,茯神,龙齿,远志,黄芪,石菖蒲,赤石脂,熟地黄	0.57735
AD287	Shi Chang Pu,Fu Ling,Fu Shen,Ren Shen,Yuan Zhi	石菖蒲,茯苓,茯神,人参,远志	AD269	Zhu Sha,Ren Shen,Yuan Zhi,Shu Di Huang,Bai Zhu,Shi Chang Pu,Dang Gui,Mai Dong,Huang Qi,Fu Ling,Fu Shen,Bai Zi Ren,Mu Bie Zi,Lian Zi,Yi Zhi	朱砂,人参,远志,熟地黄,白术,石菖蒲,当归,麦冬,黄芪,茯苓,茯神,柏子仁,木鳖子,莲子,益智	0.57735
AD300	Fu Shen,Yuan Zhi,Shi Chang Pu	茯神,远志,石菖蒲	AD55	Gui Jia,Mu Tong,Yuan Zhi,Shi Chang Pu	龟甲,木通,远志,石菖蒲	0.57735
AD300	Fu Shen,Yuan Zhi,Shi Chang Pu	茯神,远志,石菖蒲	AD63	Yuan Zhi,Mai Dong,Shi Chang Pu,Shu Di Huang,Shan Yao,Ren Shen,Fu Shen,Zhi Gan Cao,Bai Zhu	远志,麦冬,石菖蒲,熟地黄,山药,人参,茯神,炙甘草,白术	0.57735
AD300	Fu Shen,Yuan Zhi,Shi Chang Pu	茯神,远志,石菖蒲	AD86	Shi Chang Pu,Fu Ling,Yuan Zhi,Ren Shen	石菖蒲,茯苓,远志,人参	0.57735
AD300	Fu Shen,Yuan Zhi,Shi Chang Pu	茯神,远志,石菖蒲	AD89	Gui Jia,Long Gu,Yuan Zhi,Shi Chang Pu	龟甲,龙骨,远志,石菖蒲	0.57735
AD300	Fu Shen,Yuan Zhi,Shi Chang Pu	茯神,远志,石菖蒲	AD152	Shu Di Huang,Shan Zhu Yu,Yuan Zhi,Suan Zao Ren,Bai Zi Ren,Fu Shen,Ren Shen,Shi Chang Pu,Jie Zi	熟地黄,山茱萸,远志,酸枣仁,柏子仁,茯神,人参,石菖蒲,芥子	0.57735
AD300	Fu Shen,Yuan Zhi,Shi Chang Pu	茯神,远志,石菖蒲	AD232	Ren Shen,Mai Dong,Fu Shen,Long Chi,Yuan Zhi,Huang Qi,Shi Chang Pu,Chi Shi Zhi,Shu Di Huang	人参,麦冬,茯神,龙齿,远志,黄芪,石菖蒲,赤石脂,熟地黄	0.57735
AD300	Fu Shen,Yuan Zhi,Shi Chang Pu	茯神,远志,石菖蒲	AD235	Shi Chang Pu,Ci Shi,Ren Shen,Fu Shen,Shan Yao,Mai Dong,Yuan Zhi,Shu Di Huang,Chi Shi Zhi	石菖蒲,磁石,人参,茯神,山药,麦冬,远志,熟地黄,赤石脂	0.57735
AD300	Fu Shen,Yuan Zhi,Shi Chang Pu	茯神,远志,石菖蒲	AD377	Shi Chang Pu,Dang Gui,Xi Hong Hua,Yuan Zhi	石菖蒲,当归,西红花,远志	0.57735
AD300	Fu Shen,Yuan Zhi,Shi Chang Pu	茯神,远志,石菖蒲	AD382	Yu Jin,Shi Chang Pu,Chuan Xiong,San Qi,Yuan Zhi,Dan Nan Xing,Fu Shen,Huang Qi,Sheng Ma	郁金,石菖蒲,川芎,三七,远志,胆南星,茯神,黄芪,升麻	0.57735
AD302	Ren Shen,Shi Chang Pu,Yuan Zhi,Fu Shen,Bai Zhu,Mai Dong,Niu Huang,Zhu Sha	人参,石菖蒲,远志,茯神,白术,麦冬,牛黄,朱砂	AD149	Shi Chang Pu,Di Gu Pi,Fu Shen,Yuan Zhi,Ren Shen,Ba Ji Tian	石菖蒲,地骨皮,茯神,远志,人参,巴戟天	0.57735
AD302	Ren Shen,Shi Chang Pu,Yuan Zhi,Fu Shen,Bai Zhu,Mai Dong,Niu Huang,Zhu Sha	人参,石菖蒲,远志,茯神,白术,麦冬,牛黄,朱砂	AD215	Fu Shen,Fu Ling,Yuan Zhi,Ren Shen,Shi Chang Pu,Long Chi	茯神,茯苓,远志,人参,石菖蒲,龙齿	0.57735
AD306	Ren Shen,Dang Gui,Suan Zao Ren,Fu Ling,Yuan Zhi,Long Chi,Hu Po,Jin Bo,Yin Bo	人参,当归,酸枣仁,茯苓,远志,龙齿,琥珀,金箔,银箔	AD264	Ren Shen,Fu Ling,Shi Chang Pu,Yuan Zhi,Long Chi,Suan Zao Ren,Tie Fen,Mai Dong,Zhu Sha,Ru Xiang,She Xiang,Hu Po	人参,茯苓,石菖蒲,远志,龙齿,酸枣仁,铁粉,麦冬,朱砂,乳香,麝香,琥珀	0.57735
AD312	Yuan Zhi,Shi Chang Pu,Fu Ling,Ren Shen,Zhu Sha	远志,石菖蒲,茯苓,人参,朱砂	AD269	Zhu Sha,Ren Shen,Yuan Zhi,Shu Di Huang,Bai Zhu,Shi Chang Pu,Dang Gui,Mai Dong,Huang Qi,Fu Ling,Fu Shen,Bai Zi Ren,Mu Bie Zi,Lian Zi,Yi Zhi	朱砂,人参,远志,熟地黄,白术,石菖蒲,当归,麦冬,黄芪,茯苓,茯神,柏子仁,木鳖子,莲子,益智	0.57735
AD320	Ren Shen,Bai Zhu,Mai Dong,Wu Wei Zi,Bai Shao,Jie Zi,Suan Zao Ren,Xuan Shen	人参,白术,麦冬,五味子,白芍,芥子,酸枣仁,玄参	AD135	Suan Zao Ren,Wu Wei Zi,Bai Shao,Di Huang,Mai Dong,Bai He	酸枣仁,五味子,白芍,地黄,麦冬,百合	0.57735
AD367	Dan Shen,Bai Mao Gen,Chuan Niu Xi,Fu Ling	丹参,白茅根,川牛膝,茯苓	AD368	She Xiang,Dan Shen,Bai Mao Gen	麝香,丹参,白茅根	0.57735
AD368	She Xiang,Dan Shen,Bai Mao Gen	麝香,丹参,白茅根	AD367	Dan Shen,Bai Mao Gen,Chuan Niu Xi,Fu Ling	丹参,白茅根,川牛膝,茯苓	0.57735
AD377	Shi Chang Pu,Dang Gui,Xi Hong Hua,Yuan Zhi	石菖蒲,当归,西红花,远志	AD300	Fu Shen,Yuan Zhi,Shi Chang Pu	茯神,远志,石菖蒲	0.57735
AD382	Yu Jin,Shi Chang Pu,Chuan Xiong,San Qi,Yuan Zhi,Dan Nan Xing,Fu Shen,Huang Qi,Sheng Ma	郁金,石菖蒲,川芎,三七,远志,胆南星,茯神,黄芪,升麻	AD300	Fu Shen,Yuan Zhi,Shi Chang Pu	茯神,远志,石菖蒲	0.57735
AD19	Xi Jiao,Tian Ma,Gui Jia,Niu Huang,Fu Shen,Yuan Zhi,Ren Shen,Rou Gui,Long Chi,Zhu Sha,She Xiang,Bing Pian,Shi Chang Pu,Jin Bo,Ling Yang Jiao,Yin Bo	犀角,天麻,龟甲,牛黄,茯神,远志,人参,肉桂,龙齿,朱砂,麝香,冰片,石菖蒲,金箔,羚羊角,银箔	AD309	Hu Jing,Xi Jiao,Ling Yang Jiao,Mai Dong,Di Huang,Dan Nan Xing,Huang Lian,Zhi Zi,Yuan Zhi,Ban Xia,Shi Chang Pu,Tian Ma,Suan Zao Ren,Zhu Sha,She Xiang,Gan Cao,Jin Bo,Ren Shen,Fu Shen	虎睛,犀角,羚羊角,麦冬,地黄,胆南星,黄连,栀子,远志,半夏,石菖蒲,天麻,酸枣仁,朱砂,麝香,甘草,金箔,人参,茯神	0.573539
AD309	Hu Jing,Xi Jiao,Ling Yang Jiao,Mai Dong,Di Huang,Dan Nan Xing,Huang Lian,Zhi Zi,Yuan Zhi,Ban Xia,Shi Chang Pu,Tian Ma,Suan Zao Ren,Zhu Sha,She Xiang,Gan Cao,Jin Bo,Ren Shen,Fu Shen	虎睛,犀角,羚羊角,麦冬,地黄,胆南星,黄连,栀子,远志,半夏,石菖蒲,天麻,酸枣仁,朱砂,麝香,甘草,金箔,人参,茯神	AD19	Xi Jiao,Tian Ma,Gui Jia,Niu Huang,Fu Shen,Yuan Zhi,Ren Shen,Rou Gui,Long Chi,Zhu Sha,She Xiang,Bing Pian,Shi Chang Pu,Jin Bo,Ling Yang Jiao,Yin Bo	犀角,天麻,龟甲,牛黄,茯神,远志,人参,肉桂,龙齿,朱砂,麝香,冰片,石菖蒲,金箔,羚羊角,银箔	0.573539
AD12	Fang Feng,Xi Jiao,Fu Shen,Yuan Zhi,Ren Shen,Jiang Can,Fu Zi,Chuan Xiong,Zhu Sha,Qiang Huo,Rou Gui,Dang Gui,Mai Dong	防风,犀角,茯神,远志,人参,僵蚕,附子,川芎,朱砂,羌活,肉桂,当归,麦冬	AD17	Tie Fen,Di Huang,Yuan Zhi,Rou Gui,Huang Qi,Zi Shi Ying,Fang Feng,Dang Gui,Ren Shen,Fu Ling,Gan Cao,Bai Zhu,Qiang Huo,Fu Shen,Mai Dong	铁粉,地黄,远志,肉桂,黄芪,紫石英,防风,当归,人参,茯苓,甘草,白术,羌活,茯神,麦冬	0.572892
AD17	Tie Fen,Di Huang,Yuan Zhi,Rou Gui,Huang Qi,Zi Shi Ying,Fang Feng,Dang Gui,Ren Shen,Fu Ling,Gan Cao,Bai Zhu,Qiang Huo,Fu Shen,Mai Dong	铁粉,地黄,远志,肉桂,黄芪,紫石英,防风,当归,人参,茯苓,甘草,白术,羌活,茯神,麦冬	AD12	Fang Feng,Xi Jiao,Fu Shen,Yuan Zhi,Ren Shen,Jiang Can,Fu Zi,Chuan Xiong,Zhu Sha,Qiang Huo,Rou Gui,Dang Gui,Mai Dong	防风,犀角,茯神,远志,人参,僵蚕,附子,川芎,朱砂,羌活,肉桂,当归,麦冬	0.572892
AD130	Fu Zi,Yuan Zhi,Bai Shao,Dang Gui,Wu Wei Zi,Shu Di Huang,Rou Gui,Fu Ling,Ren Shen,Zhi Huang Qi,Bai Zhu,Chen Pi,Zhi Cao,Wei Jiang,Da Zao	附子,远志,白芍,当归,五味子,熟地黄,肉桂,茯苓,人参,炙黄芪,白术,陈皮,炙草,煨姜,大枣	AD206	Dang Gui,Shu Di Huang,Fu Shen,Yuan Zhi,Suan Zao Ren,Zhi Huang Qi,Ren Shen,Bai Zi Ren,Rou Gui,Bai Shao,Wu Wei Zi,Ju Hong,Gan Cao	当归,熟地黄,茯神,远志,酸枣仁,炙黄芪,人参,柏子仁,肉桂,白芍,五味子,橘红,甘草	0.572892
AD206	Dang Gui,Shu Di Huang,Fu Shen,Yuan Zhi,Suan Zao Ren,Zhi Huang Qi,Ren Shen,Bai Zi Ren,Rou Gui,Bai Shao,Wu Wei Zi,Ju Hong,Gan Cao	当归,熟地黄,茯神,远志,酸枣仁,炙黄芪,人参,柏子仁,肉桂,白芍,五味子,橘红,甘草	AD130	Fu Zi,Yuan Zhi,Bai Shao,Dang Gui,Wu Wei Zi,Shu Di Huang,Rou Gui,Fu Ling,Ren Shen,Zhi Huang Qi,Bai Zhu,Chen Pi,Zhi Cao,Wei Jiang,Da Zao	附子,远志,白芍,当归,五味子,熟地黄,肉桂,茯苓,人参,炙黄芪,白术,陈皮,炙草,煨姜,大枣	0.572892
AD8	Ren Shen,Bai Zhu,Ban Xia,Liu Shen Qu,Tian Nan Xing,Gan Cao,Chen Pi,Shi Chang Pu,Fu Zi,Rou Dou Kou	人参,白术,半夏,六神曲,天南星,甘草,陈皮,石菖蒲,附子,肉豆蔻	AD122	Fu Zi,Ren Shen,Gan Jiang,Gan Cao,Bai Zhu,Gui Zhi,Hou Po,Chen Pi,Ban Xia,Fu Ling,Lu Jiao	附子,人参,干姜,甘草,白术,桂枝,厚朴,陈皮,半夏,茯苓,鹿角	0.572078
AD44	Gan Jiang,Hua Jiao,Shi Zhu Yu,Ren Shen,Rou Gui,Xi Xin,Bai Zhu,Fu Ling,Fu Zi,Chen Pi	干姜,花椒,食茱萸,人参,肉桂,细辛,白术,茯苓,附子,陈皮	AD122	Fu Zi,Ren Shen,Gan Jiang,Gan Cao,Bai Zhu,Gui Zhi,Hou Po,Chen Pi,Ban Xia,Fu Ling,Lu Jiao	附子,人参,干姜,甘草,白术,桂枝,厚朴,陈皮,半夏,茯苓,鹿角	0.572078
AD87	Fu Ling,Yuan Zhi,Zhi Gan Cao,Rou Gui,Ren Shen,Bai Shao,Fang Feng,Shu Di Huang,Tie Fen,Huang Qi,Mai Dong	茯苓,远志,炙甘草,肉桂,人参,白芍,防风,熟地黄,铁粉,黄芪,麦冬	AD217	Ren Shen,Gan Cao,Bai Shao,Dang Gui,Sheng Jiang,Fu Ling,Rou Gui,Mai Dong,Yuan Zhi,Da Zao	人参,甘草,白芍,当归,生姜,茯苓,肉桂,麦冬,远志,大枣	0.572078
AD88	Ren Shen,Fu Shen,Niu Huang,Shan Yao,Mai Dong,Tie Fen,She Xiang,Yuan Zhi,Di Huang,Ling Yang Jiao,Suan Zao Ren	人参,茯神,牛黄,山药,麦冬,铁粉,麝香,远志,地黄,羚羊角,酸枣仁	AD142	Lu Rong,Yuan Zhi,Shi Chang Pu,Fu Shen,Suan Zao Ren,Di Huang,Dang Gui,Ren Shen,Bai Zhu,She Xiang	鹿茸,远志,石菖蒲,茯神,酸枣仁,地黄,当归,人参,白术,麝香	0.572078
AD122	Fu Zi,Ren Shen,Gan Jiang,Gan Cao,Bai Zhu,Gui Zhi,Hou Po,Chen Pi,Ban Xia,Fu Ling,Lu Jiao	附子,人参,干姜,甘草,白术,桂枝,厚朴,陈皮,半夏,茯苓,鹿角	AD8	Ren Shen,Bai Zhu,Ban Xia,Liu Shen Qu,Tian Nan Xing,Gan Cao,Chen Pi,Shi Chang Pu,Fu Zi,Rou Dou Kou	人参,白术,半夏,六神曲,天南星,甘草,陈皮,石菖蒲,附子,肉豆蔻	0.572078
AD122	Fu Zi,Ren Shen,Gan Jiang,Gan Cao,Bai Zhu,Gui Zhi,Hou Po,Chen Pi,Ban Xia,Fu Ling,Lu Jiao	附子,人参,干姜,甘草,白术,桂枝,厚朴,陈皮,半夏,茯苓,鹿角	AD44	Gan Jiang,Hua Jiao,Shi Zhu Yu,Ren Shen,Rou Gui,Xi Xin,Bai Zhu,Fu Ling,Fu Zi,Chen Pi	干姜,花椒,食茱萸,人参,肉桂,细辛,白术,茯苓,附子,陈皮	0.572078
AD137	Tian Dong,Huang Qi,Shu Di Huang,Dang Gui,Mai Dong,Ren Shen,Di Huang,Shan Yao,Fu Shen,Wu Wei Zi,Yuan Zhi	天冬,黄芪,熟地黄,当归,麦冬,人参,地黄,山药,茯神,五味子,远志	AD156	Dan Shen,Zhu Sha,Yuan Zhi,Fu Shen,Ren Shen,Shi Chang Pu,Shu Di Huang,Tian Dong,Mai Dong,Gan Cao	丹参,朱砂,远志,茯神,人参,石菖蒲,熟地黄,天冬,麦冬,甘草	0.572078
AD142	Lu Rong,Yuan Zhi,Shi Chang Pu,Fu Shen,Suan Zao Ren,Di Huang,Dang Gui,Ren Shen,Bai Zhu,She Xiang	鹿茸,远志,石菖蒲,茯神,酸枣仁,地黄,当归,人参,白术,麝香	AD88	Ren Shen,Fu Shen,Niu Huang,Shan Yao,Mai Dong,Tie Fen,She Xiang,Yuan Zhi,Di Huang,Ling Yang Jiao,Suan Zao Ren	人参,茯神,牛黄,山药,麦冬,铁粉,麝香,远志,地黄,羚羊角,酸枣仁	0.572078
AD142	Lu Rong,Yuan Zhi,Shi Chang Pu,Fu Shen,Suan Zao Ren,Di Huang,Dang Gui,Ren Shen,Bai Zhu,She Xiang	鹿茸,远志,石菖蒲,茯神,酸枣仁,地黄,当归,人参,白术,麝香	AD224	Ren Shen,Fu Ling,Yuan Zhi,Shi Chang Pu,Suan Zao Ren,Huang Lian,Dang Gui,Bai Zi Ren,Mu Xiang,Di Huang,Zhu Sha	人参,茯苓,远志,石菖蒲,酸枣仁,黄连,当归,柏子仁,木香,地黄,朱砂	0.572078
AD142	Lu Rong,Yuan Zhi,Shi Chang Pu,Fu Shen,Suan Zao Ren,Di Huang,Dang Gui,Ren Shen,Bai Zhu,She Xiang	鹿茸,远志,石菖蒲,茯神,酸枣仁,地黄,当归,人参,白术,麝香	AD289	Fu Ling,Ren Shen,Yuan Zhi,Shi Chang Pu,Huang Lian,Suan Zao Ren,Bai Zi Ren,Dang Gui,Di Huang,Mu Xiang,Zhu Sha	茯苓,人参,远志,石菖蒲,黄连,酸枣仁,柏子仁,当归,地黄,木香,朱砂	0.572078
AD147	Shu Di Huang,Tian Dong,Mai Dong,Fu Ling,Ren Shen,Yuan Zhi,Fu Shen,Shan Yao,Rou Gui,Zhu Sha,Dang Gui	熟地黄,天冬,麦冬,茯苓,人参,远志,茯神,山药,肉桂,朱砂,当归	AD217	Ren Shen,Gan Cao,Bai Shao,Dang Gui,Sheng Jiang,Fu Ling,Rou Gui,Mai Dong,Yuan Zhi,Da Zao	人参,甘草,白芍,当归,生姜,茯苓,肉桂,麦冬,远志,大枣	0.572078
AD147	Shu Di Huang,Tian Dong,Mai Dong,Fu Ling,Ren Shen,Yuan Zhi,Fu Shen,Shan Yao,Rou Gui,Zhu Sha,Dang Gui	熟地黄,天冬,麦冬,茯苓,人参,远志,茯神,山药,肉桂,朱砂,当归	AD227	Tian Dong,Fu Ling,Shi Chang Pu,Ren Shen,Yuan Zhi,Suan Zao Ren,Huang Qi,Jie Geng,Zhu Sha,Rou Gui	天冬,茯苓,石菖蒲,人参,远志,酸枣仁,黄芪,桔梗,朱砂,肉桂	0.572078
AD147	Shu Di Huang,Tian Dong,Mai Dong,Fu Ling,Ren Shen,Yuan Zhi,Fu Shen,Shan Yao,Rou Gui,Zhu Sha,Dang Gui	熟地黄,天冬,麦冬,茯苓,人参,远志,茯神,山药,肉桂,朱砂,当归	AD258	Zhu Sha,Yuan Zhi,Ren Shen,Fu Ling,Fu Shen,Gan Cao,Bai Shi Ying,Zi Shi Ying,Shan Yao,Long Chi	朱砂,远志,人参,茯苓,茯神,甘草,白石英,紫石英,山药,龙齿	0.572078
AD156	Dan Shen,Zhu Sha,Yuan Zhi,Fu Shen,Ren Shen,Shi Chang Pu,Shu Di Huang,Tian Dong,Mai Dong,Gan Cao	丹参,朱砂,远志,茯神,人参,石菖蒲,熟地黄,天冬,麦冬,甘草	AD137	Tian Dong,Huang Qi,Shu Di Huang,Dang Gui,Mai Dong,Ren Shen,Di Huang,Shan Yao,Fu Shen,Wu Wei Zi,Yuan Zhi	天冬,黄芪,熟地黄,当归,麦冬,人参,地黄,山药,茯神,五味子,远志	0.572078
AD175	Huang Qi,Dang Shen,Bai Zhu,Dang Gui,Suan Zao Ren,Chen Pi,Long Yan Rou,Mu Xiang,Yuan Zhi,Fu Ling,Gan Cao	黄芪,党参,白术,当归,酸枣仁,陈皮,龙眼肉,木香,远志,茯苓,甘草	AD279	Fu Ling,Fu Shen,Suan Zao Ren,Ren Shen,Huang Qi,Dang Gui,Bai Shao,Yuan Zhi,Gan Cao,Lian Zi	茯苓,茯神,酸枣仁,人参,黄芪,当归,白芍,远志,甘草,莲子	0.572078
AD217	Ren Shen,Gan Cao,Bai Shao,Dang Gui,Sheng Jiang,Fu Ling,Rou Gui,Mai Dong,Yuan Zhi,Da Zao	人参,甘草,白芍,当归,生姜,茯苓,肉桂,麦冬,远志,大枣	AD87	Fu Ling,Yuan Zhi,Zhi Gan Cao,Rou Gui,Ren Shen,Bai Shao,Fang Feng,Shu Di Huang,Tie Fen,Huang Qi,Mai Dong	茯苓,远志,炙甘草,肉桂,人参,白芍,防风,熟地黄,铁粉,黄芪,麦冬	0.572078
AD217	Ren Shen,Gan Cao,Bai Shao,Dang Gui,Sheng Jiang,Fu Ling,Rou Gui,Mai Dong,Yuan Zhi,Da Zao	人参,甘草,白芍,当归,生姜,茯苓,肉桂,麦冬,远志,大枣	AD147	Shu Di Huang,Tian Dong,Mai Dong,Fu Ling,Ren Shen,Yuan Zhi,Fu Shen,Shan Yao,Rou Gui,Zhu Sha,Dang Gui	熟地黄,天冬,麦冬,茯苓,人参,远志,茯神,山药,肉桂,朱砂,当归	0.572078
AD224	Ren Shen,Fu Ling,Yuan Zhi,Shi Chang Pu,Suan Zao Ren,Huang Lian,Dang Gui,Bai Zi Ren,Mu Xiang,Di Huang,Zhu Sha	人参,茯苓,远志,石菖蒲,酸枣仁,黄连,当归,柏子仁,木香,地黄,朱砂	AD142	Lu Rong,Yuan Zhi,Shi Chang Pu,Fu Shen,Suan Zao Ren,Di Huang,Dang Gui,Ren Shen,Bai Zhu,She Xiang	鹿茸,远志,石菖蒲,茯神,酸枣仁,地黄,当归,人参,白术,麝香	0.572078
AD224	Ren Shen,Fu Ling,Yuan Zhi,Shi Chang Pu,Suan Zao Ren,Huang Lian,Dang Gui,Bai Zi Ren,Mu Xiang,Di Huang,Zhu Sha	人参,茯苓,远志,石菖蒲,酸枣仁,黄连,当归,柏子仁,木香,地黄,朱砂	AD227	Tian Dong,Fu Ling,Shi Chang Pu,Ren Shen,Yuan Zhi,Suan Zao Ren,Huang Qi,Jie Geng,Zhu Sha,Rou Gui	天冬,茯苓,石菖蒲,人参,远志,酸枣仁,黄芪,桔梗,朱砂,肉桂	0.572078
AD227	Tian Dong,Fu Ling,Shi Chang Pu,Ren Shen,Yuan Zhi,Suan Zao Ren,Huang Qi,Jie Geng,Zhu Sha,Rou Gui	天冬,茯苓,石菖蒲,人参,远志,酸枣仁,黄芪,桔梗,朱砂,肉桂	AD147	Shu Di Huang,Tian Dong,Mai Dong,Fu Ling,Ren Shen,Yuan Zhi,Fu Shen,Shan Yao,Rou Gui,Zhu Sha,Dang Gui	熟地黄,天冬,麦冬,茯苓,人参,远志,茯神,山药,肉桂,朱砂,当归	0.572078
AD227	Tian Dong,Fu Ling,Shi Chang Pu,Ren Shen,Yuan Zhi,Suan Zao Ren,Huang Qi,Jie Geng,Zhu Sha,Rou Gui	天冬,茯苓,石菖蒲,人参,远志,酸枣仁,黄芪,桔梗,朱砂,肉桂	AD224	Ren Shen,Fu Ling,Yuan Zhi,Shi Chang Pu,Suan Zao Ren,Huang Lian,Dang Gui,Bai Zi Ren,Mu Xiang,Di Huang,Zhu Sha	人参,茯苓,远志,石菖蒲,酸枣仁,黄连,当归,柏子仁,木香,地黄,朱砂	0.572078
AD227	Tian Dong,Fu Ling,Shi Chang Pu,Ren Shen,Yuan Zhi,Suan Zao Ren,Huang Qi,Jie Geng,Zhu Sha,Rou Gui	天冬,茯苓,石菖蒲,人参,远志,酸枣仁,黄芪,桔梗,朱砂,肉桂	AD289	Fu Ling,Ren Shen,Yuan Zhi,Shi Chang Pu,Huang Lian,Suan Zao Ren,Bai Zi Ren,Dang Gui,Di Huang,Mu Xiang,Zhu Sha	茯苓,人参,远志,石菖蒲,黄连,酸枣仁,柏子仁,当归,地黄,木香,朱砂	0.572078
AD258	Zhu Sha,Yuan Zhi,Ren Shen,Fu Ling,Fu Shen,Gan Cao,Bai Shi Ying,Zi Shi Ying,Shan Yao,Long Chi	朱砂,远志,人参,茯苓,茯神,甘草,白石英,紫石英,山药,龙齿	AD147	Shu Di Huang,Tian Dong,Mai Dong,Fu Ling,Ren Shen,Yuan Zhi,Fu Shen,Shan Yao,Rou Gui,Zhu Sha,Dang Gui	熟地黄,天冬,麦冬,茯苓,人参,远志,茯神,山药,肉桂,朱砂,当归	0.572078
AD279	Fu Ling,Fu Shen,Suan Zao Ren,Ren Shen,Huang Qi,Dang Gui,Bai Shao,Yuan Zhi,Gan Cao,Lian Zi	茯苓,茯神,酸枣仁,人参,黄芪,当归,白芍,远志,甘草,莲子	AD175	Huang Qi,Dang Shen,Bai Zhu,Dang Gui,Suan Zao Ren,Chen Pi,Long Yan Rou,Mu Xiang,Yuan Zhi,Fu Ling,Gan Cao	黄芪,党参,白术,当归,酸枣仁,陈皮,龙眼肉,木香,远志,茯苓,甘草	0.572078
AD279	Fu Ling,Fu Shen,Suan Zao Ren,Ren Shen,Huang Qi,Dang Gui,Bai Shao,Yuan Zhi,Gan Cao,Lian Zi	茯苓,茯神,酸枣仁,人参,黄芪,当归,白芍,远志,甘草,莲子	AD311	Dang Gui,Bai Shao,Fu Shen,Mai Dong,Chen Pi,Chuan Bei Mu,Yuan Zhi,Chuan Xiong,Suan Zao Ren,Huang Lian,Gan Cao	当归,白芍,茯神,麦冬,陈皮,川贝母,远志,川芎,酸枣仁,黄连,甘草	0.572078
AD285	Yuan Zhi,Shi Chang Pu,Huang Lian,Dang Gui,Gou Qi Zi,Suan Zao Ren,Mai Dong,Ju Hua,Di Huang,Ren Shen	远志,石菖蒲,黄连,当归,枸杞子,酸枣仁,麦冬,菊花,地黄,人参	AD319	Dang Gui,Di Huang,Bai Shao,Suan Zao Ren,Shi Chang Pu,Yuan Zhi,Ren Shen,Fu Shen,Bai Zhu,Gan Cao,Long Yan Rou	当归,地黄,白芍,酸枣仁,石菖蒲,远志,人参,茯神,白术,甘草,龙眼肉	0.572078
AD285	Yuan Zhi,Shi Chang Pu,Huang Lian,Dang Gui,Gou Qi Zi,Suan Zao Ren,Mai Dong,Ju Hua,Di Huang,Ren Shen	远志,石菖蒲,黄连,当归,枸杞子,酸枣仁,麦冬,菊花,地黄,人参	AD321	Ren Shen,Dang Gui,Mai Dong,Suan Zao Ren,Tian Hua Fen,Wu Wei Zi,Yuan Zhi,Shen Qu,Zhu Sha,Shi Chang Pu,Tu Si Zi	人参,当归,麦冬,酸枣仁,天花粉,五味子,远志,神曲,朱砂,石菖蒲,菟丝子	0.572078
AD289	Fu Ling,Ren Shen,Yuan Zhi,Shi Chang Pu,Huang Lian,Suan Zao Ren,Bai Zi Ren,Dang Gui,Di Huang,Mu Xiang,Zhu Sha	茯苓,人参,远志,石菖蒲,黄连,酸枣仁,柏子仁,当归,地黄,木香,朱砂	AD142	Lu Rong,Yuan Zhi,Shi Chang Pu,Fu Shen,Suan Zao Ren,Di Huang,Dang Gui,Ren Shen,Bai Zhu,She Xiang	鹿茸,远志,石菖蒲,茯神,酸枣仁,地黄,当归,人参,白术,麝香	0.572078
AD289	Fu Ling,Ren Shen,Yuan Zhi,Shi Chang Pu,Huang Lian,Suan Zao Ren,Bai Zi Ren,Dang Gui,Di Huang,Mu Xiang,Zhu Sha	茯苓,人参,远志,石菖蒲,黄连,酸枣仁,柏子仁,当归,地黄,木香,朱砂	AD227	Tian Dong,Fu Ling,Shi Chang Pu,Ren Shen,Yuan Zhi,Suan Zao Ren,Huang Qi,Jie Geng,Zhu Sha,Rou Gui	天冬,茯苓,石菖蒲,人参,远志,酸枣仁,黄芪,桔梗,朱砂,肉桂	0.572078
AD311	Dang Gui,Bai Shao,Fu Shen,Mai Dong,Chen Pi,Chuan Bei Mu,Yuan Zhi,Chuan Xiong,Suan Zao Ren,Huang Lian,Gan Cao	当归,白芍,茯神,麦冬,陈皮,川贝母,远志,川芎,酸枣仁,黄连,甘草	AD279	Fu Ling,Fu Shen,Suan Zao Ren,Ren Shen,Huang Qi,Dang Gui,Bai Shao,Yuan Zhi,Gan Cao,Lian Zi	茯苓,茯神,酸枣仁,人参,黄芪,当归,白芍,远志,甘草,莲子	0.572078
AD319	Dang Gui,Di Huang,Bai Shao,Suan Zao Ren,Shi Chang Pu,Yuan Zhi,Ren Shen,Fu Shen,Bai Zhu,Gan Cao,Long Yan Rou	当归,地黄,白芍,酸枣仁,石菖蒲,远志,人参,茯神,白术,甘草,龙眼肉	AD285	Yuan Zhi,Shi Chang Pu,Huang Lian,Dang Gui,Gou Qi Zi,Suan Zao Ren,Mai Dong,Ju Hua,Di Huang,Ren Shen	远志,石菖蒲,黄连,当归,枸杞子,酸枣仁,麦冬,菊花,地黄,人参	0.572078
AD319	Dang Gui,Di Huang,Bai Shao,Suan Zao Ren,Shi Chang Pu,Yuan Zhi,Ren Shen,Fu Shen,Bai Zhu,Gan Cao,Long Yan Rou	当归,地黄,白芍,酸枣仁,石菖蒲,远志,人参,茯神,白术,甘草,龙眼肉	AD394	Ban Xia,Chen Pi,Shi Chang Pu,Yuan Zhi,Suan Zao Ren,Fu Shen,Shen Qu,Fu Zi,Ren Shen,Gan Cao	半夏,陈皮,石菖蒲,远志,酸枣仁,茯神,神曲,附子,人参,甘草	0.572078
AD321	Ren Shen,Dang Gui,Mai Dong,Suan Zao Ren,Tian Hua Fen,Wu Wei Zi,Yuan Zhi,Shen Qu,Zhu Sha,Shi Chang Pu,Tu Si Zi	人参,当归,麦冬,酸枣仁,天花粉,五味子,远志,神曲,朱砂,石菖蒲,菟丝子	AD285	Yuan Zhi,Shi Chang Pu,Huang Lian,Dang Gui,Gou Qi Zi,Suan Zao Ren,Mai Dong,Ju Hua,Di Huang,Ren Shen	远志,石菖蒲,黄连,当归,枸杞子,酸枣仁,麦冬,菊花,地黄,人参	0.572078
AD394	Ban Xia,Chen Pi,Shi Chang Pu,Yuan Zhi,Suan Zao Ren,Fu Shen,Shen Qu,Fu Zi,Ren Shen,Gan Cao	半夏,陈皮,石菖蒲,远志,酸枣仁,茯神,神曲,附子,人参,甘草	AD319	Dang Gui,Di Huang,Bai Shao,Suan Zao Ren,Shi Chang Pu,Yuan Zhi,Ren Shen,Fu Shen,Bai Zhu,Gan Cao,Long Yan Rou	当归,地黄,白芍,酸枣仁,石菖蒲,远志,人参,茯神,白术,甘草,龙眼肉	0.572078
AD17	Tie Fen,Di Huang,Yuan Zhi,Rou Gui,Huang Qi,Zi Shi Ying,Fang Feng,Dang Gui,Ren Shen,Fu Ling,Gan Cao,Bai Zhu,Qiang Huo,Fu Shen,Mai Dong	铁粉,地黄,远志,肉桂,黄芪,紫石英,防风,当归,人参,茯苓,甘草,白术,羌活,茯神,麦冬	AD217	Ren Shen,Gan Cao,Bai Shao,Dang Gui,Sheng Jiang,Fu Ling,Rou Gui,Mai Dong,Yuan Zhi,Da Zao	人参,甘草,白芍,当归,生姜,茯苓,肉桂,麦冬,远志,大枣	0.571548
AD17	Tie Fen,Di Huang,Yuan Zhi,Rou Gui,Huang Qi,Zi Shi Ying,Fang Feng,Dang Gui,Ren Shen,Fu Ling,Gan Cao,Bai Zhu,Qiang Huo,Fu Shen,Mai Dong	铁粉,地黄,远志,肉桂,黄芪,紫石英,防风,当归,人参,茯苓,甘草,白术,羌活,茯神,麦冬	AD279	Fu Ling,Fu Shen,Suan Zao Ren,Ren Shen,Huang Qi,Dang Gui,Bai Shao,Yuan Zhi,Gan Cao,Lian Zi	茯苓,茯神,酸枣仁,人参,黄芪,当归,白芍,远志,甘草,莲子	0.571548
AD130	Fu Zi,Yuan Zhi,Bai Shao,Dang Gui,Wu Wei Zi,Shu Di Huang,Rou Gui,Fu Ling,Ren Shen,Zhi Huang Qi,Bai Zhu,Chen Pi,Zhi Cao,Wei Jiang,Da Zao	附子,远志,白芍,当归,五味子,熟地黄,肉桂,茯苓,人参,炙黄芪,白术,陈皮,炙草,煨姜,大枣	AD217	Ren Shen,Gan Cao,Bai Shao,Dang Gui,Sheng Jiang,Fu Ling,Rou Gui,Mai Dong,Yuan Zhi,Da Zao	人参,甘草,白芍,当归,生姜,茯苓,肉桂,麦冬,远志,大枣	0.571548
AD151	Yuan Zhi,Ren Shen,Huang Qi,Bai Zhu,Gan Cao,Dang Gui,Di Huang,Bai Shao,Fu Ling,Chen Pi,Rou Gui,Dan Nan Xing,Hu Po,Zhu Sha,Wu Wei Zi	远志,人参,黄芪,白术,甘草,当归,地黄,白芍,茯苓,陈皮,肉桂,胆南星,琥珀,朱砂,五味子	AD217	Ren Shen,Gan Cao,Bai Shao,Dang Gui,Sheng Jiang,Fu Ling,Rou Gui,Mai Dong,Yuan Zhi,Da Zao	人参,甘草,白芍,当归,生姜,茯苓,肉桂,麦冬,远志,大枣	0.571548
AD151	Yuan Zhi,Ren Shen,Huang Qi,Bai Zhu,Gan Cao,Dang Gui,Di Huang,Bai Shao,Fu Ling,Chen Pi,Rou Gui,Dan Nan Xing,Hu Po,Zhu Sha,Wu Wei Zi	远志,人参,黄芪,白术,甘草,当归,地黄,白芍,茯苓,陈皮,肉桂,胆南星,琥珀,朱砂,五味子	AD279	Fu Ling,Fu Shen,Suan Zao Ren,Ren Shen,Huang Qi,Dang Gui,Bai Shao,Yuan Zhi,Gan Cao,Lian Zi	茯苓,茯神,酸枣仁,人参,黄芪,当归,白芍,远志,甘草,莲子	0.571548
AD156	Dan Shen,Zhu Sha,Yuan Zhi,Fu Shen,Ren Shen,Shi Chang Pu,Shu Di Huang,Tian Dong,Mai Dong,Gan Cao	丹参,朱砂,远志,茯神,人参,石菖蒲,熟地黄,天冬,麦冬,甘草	AD181	Dan Shen,Dang Gui,Dang Shen,Shi Chang Pu,Fu Ling,Mai Dong,Tian Dong,Wu Wei Zi,Di Huang,Xuan Shen,Yuan Zhi,Suan Zao Ren,Jie Geng,Zhu Sha,Gan Cao	丹参,当归,党参,石菖蒲,茯苓,麦冬,天冬,五味子,地黄,玄参,远志,酸枣仁,桔梗,朱砂,甘草	0.571548
AD156	Dan Shen,Zhu Sha,Yuan Zhi,Fu Shen,Ren Shen,Shi Chang Pu,Shu Di Huang,Tian Dong,Mai Dong,Gan Cao	丹参,朱砂,远志,茯神,人参,石菖蒲,熟地黄,天冬,麦冬,甘草	AD269	Zhu Sha,Ren Shen,Yuan Zhi,Shu Di Huang,Bai Zhu,Shi Chang Pu,Dang Gui,Mai Dong,Huang Qi,Fu Ling,Fu Shen,Bai Zi Ren,Mu Bie Zi,Lian Zi,Yi Zhi	朱砂,人参,远志,熟地黄,白术,石菖蒲,当归,麦冬,黄芪,茯苓,茯神,柏子仁,木鳖子,莲子,益智	0.571548
AD181	Dan Shen,Dang Gui,Dang Shen,Shi Chang Pu,Fu Ling,Mai Dong,Tian Dong,Wu Wei Zi,Di Huang,Xuan Shen,Yuan Zhi,Suan Zao Ren,Jie Geng,Zhu Sha,Gan Cao	丹参,当归,党参,石菖蒲,茯苓,麦冬,天冬,五味子,地黄,玄参,远志,酸枣仁,桔梗,朱砂,甘草	AD156	Dan Shen,Zhu Sha,Yuan Zhi,Fu Shen,Ren Shen,Shi Chang Pu,Shu Di Huang,Tian Dong,Mai Dong,Gan Cao	丹参,朱砂,远志,茯神,人参,石菖蒲,熟地黄,天冬,麦冬,甘草	0.571548
AD181	Dan Shen,Dang Gui,Dang Shen,Shi Chang Pu,Fu Ling,Mai Dong,Tian Dong,Wu Wei Zi,Di Huang,Xuan Shen,Yuan Zhi,Suan Zao Ren,Jie Geng,Zhu Sha,Gan Cao	丹参,当归,党参,石菖蒲,茯苓,麦冬,天冬,五味子,地黄,玄参,远志,酸枣仁,桔梗,朱砂,甘草	AD227	Tian Dong,Fu Ling,Shi Chang Pu,Ren Shen,Yuan Zhi,Suan Zao Ren,Huang Qi,Jie Geng,Zhu Sha,Rou Gui	天冬,茯苓,石菖蒲,人参,远志,酸枣仁,黄芪,桔梗,朱砂,肉桂	0.571548
AD217	Ren Shen,Gan Cao,Bai Shao,Dang Gui,Sheng Jiang,Fu Ling,Rou Gui,Mai Dong,Yuan Zhi,Da Zao	人参,甘草,白芍,当归,生姜,茯苓,肉桂,麦冬,远志,大枣	AD17	Tie Fen,Di Huang,Yuan Zhi,Rou Gui,Huang Qi,Zi Shi Ying,Fang Feng,Dang Gui,Ren Shen,Fu Ling,Gan Cao,Bai Zhu,Qiang Huo,Fu Shen,Mai Dong	铁粉,地黄,远志,肉桂,黄芪,紫石英,防风,当归,人参,茯苓,甘草,白术,羌活,茯神,麦冬	0.571548
AD217	Ren Shen,Gan Cao,Bai Shao,Dang Gui,Sheng Jiang,Fu Ling,Rou Gui,Mai Dong,Yuan Zhi,Da Zao	人参,甘草,白芍,当归,生姜,茯苓,肉桂,麦冬,远志,大枣	AD130	Fu Zi,Yuan Zhi,Bai Shao,Dang Gui,Wu Wei Zi,Shu Di Huang,Rou Gui,Fu Ling,Ren Shen,Zhi Huang Qi,Bai Zhu,Chen Pi,Zhi Cao,Wei Jiang,Da Zao	附子,远志,白芍,当归,五味子,熟地黄,肉桂,茯苓,人参,炙黄芪,白术,陈皮,炙草,煨姜,大枣	0.571548
AD217	Ren Shen,Gan Cao,Bai Shao,Dang Gui,Sheng Jiang,Fu Ling,Rou Gui,Mai Dong,Yuan Zhi,Da Zao	人参,甘草,白芍,当归,生姜,茯苓,肉桂,麦冬,远志,大枣	AD151	Yuan Zhi,Ren Shen,Huang Qi,Bai Zhu,Gan Cao,Dang Gui,Di Huang,Bai Shao,Fu Ling,Chen Pi,Rou Gui,Dan Nan Xing,Hu Po,Zhu Sha,Wu Wei Zi	远志,人参,黄芪,白术,甘草,当归,地黄,白芍,茯苓,陈皮,肉桂,胆南星,琥珀,朱砂,五味子	0.571548
AD227	Tian Dong,Fu Ling,Shi Chang Pu,Ren Shen,Yuan Zhi,Suan Zao Ren,Huang Qi,Jie Geng,Zhu Sha,Rou Gui	天冬,茯苓,石菖蒲,人参,远志,酸枣仁,黄芪,桔梗,朱砂,肉桂	AD181	Dan Shen,Dang Gui,Dang Shen,Shi Chang Pu,Fu Ling,Mai Dong,Tian Dong,Wu Wei Zi,Di Huang,Xuan Shen,Yuan Zhi,Suan Zao Ren,Jie Geng,Zhu Sha,Gan Cao	丹参,当归,党参,石菖蒲,茯苓,麦冬,天冬,五味子,地黄,玄参,远志,酸枣仁,桔梗,朱砂,甘草	0.571548
AD269	Zhu Sha,Ren Shen,Yuan Zhi,Shu Di Huang,Bai Zhu,Shi Chang Pu,Dang Gui,Mai Dong,Huang Qi,Fu Ling,Fu Shen,Bai Zi Ren,Mu Bie Zi,Lian Zi,Yi Zhi	朱砂,人参,远志,熟地黄,白术,石菖蒲,当归,麦冬,黄芪,茯苓,茯神,柏子仁,木鳖子,莲子,益智	AD156	Dan Shen,Zhu Sha,Yuan Zhi,Fu Shen,Ren Shen,Shi Chang Pu,Shu Di Huang,Tian Dong,Mai Dong,Gan Cao	丹参,朱砂,远志,茯神,人参,石菖蒲,熟地黄,天冬,麦冬,甘草	0.571548
AD269	Zhu Sha,Ren Shen,Yuan Zhi,Shu Di Huang,Bai Zhu,Shi Chang Pu,Dang Gui,Mai Dong,Huang Qi,Fu Ling,Fu Shen,Bai Zi Ren,Mu Bie Zi,Lian Zi,Yi Zhi	朱砂,人参,远志,熟地黄,白术,石菖蒲,当归,麦冬,黄芪,茯苓,茯神,柏子仁,木鳖子,莲子,益智	AD279	Fu Ling,Fu Shen,Suan Zao Ren,Ren Shen,Huang Qi,Dang Gui,Bai Shao,Yuan Zhi,Gan Cao,Lian Zi	茯苓,茯神,酸枣仁,人参,黄芪,当归,白芍,远志,甘草,莲子	0.571548
AD279	Fu Ling,Fu Shen,Suan Zao Ren,Ren Shen,Huang Qi,Dang Gui,Bai Shao,Yuan Zhi,Gan Cao,Lian Zi	茯苓,茯神,酸枣仁,人参,黄芪,当归,白芍,远志,甘草,莲子	AD17	Tie Fen,Di Huang,Yuan Zhi,Rou Gui,Huang Qi,Zi Shi Ying,Fang Feng,Dang Gui,Ren Shen,Fu Ling,Gan Cao,Bai Zhu,Qiang Huo,Fu Shen,Mai Dong	铁粉,地黄,远志,肉桂,黄芪,紫石英,防风,当归,人参,茯苓,甘草,白术,羌活,茯神,麦冬	0.571548
AD279	Fu Ling,Fu Shen,Suan Zao Ren,Ren Shen,Huang Qi,Dang Gui,Bai Shao,Yuan Zhi,Gan Cao,Lian Zi	茯苓,茯神,酸枣仁,人参,黄芪,当归,白芍,远志,甘草,莲子	AD151	Yuan Zhi,Ren Shen,Huang Qi,Bai Zhu,Gan Cao,Dang Gui,Di Huang,Bai Shao,Fu Ling,Chen Pi,Rou Gui,Dan Nan Xing,Hu Po,Zhu Sha,Wu Wei Zi	远志,人参,黄芪,白术,甘草,当归,地黄,白芍,茯苓,陈皮,肉桂,胆南星,琥珀,朱砂,五味子	0.571548
AD279	Fu Ling,Fu Shen,Suan Zao Ren,Ren Shen,Huang Qi,Dang Gui,Bai Shao,Yuan Zhi,Gan Cao,Lian Zi	茯苓,茯神,酸枣仁,人参,黄芪,当归,白芍,远志,甘草,莲子	AD269	Zhu Sha,Ren Shen,Yuan Zhi,Shu Di Huang,Bai Zhu,Shi Chang Pu,Dang Gui,Mai Dong,Huang Qi,Fu Ling,Fu Shen,Bai Zi Ren,Mu Bie Zi,Lian Zi,Yi Zhi	朱砂,人参,远志,熟地黄,白术,石菖蒲,当归,麦冬,黄芪,茯苓,茯神,柏子仁,木鳖子,莲子,益智	0.571548
AD23	Mai Dong,Fu Ling,Ren Shen,Yuan Zhi,Fang Feng,Chi Shao,Chen Pi	麦冬,茯苓,人参,远志,防风,赤芍,陈皮	AD297	Shi Long Rui,Long Gu,Fu Ling,Yuan Zhi,Shu Di Huang,Ren Shen,Mai Dong	石龙芮,龙骨,茯苓,远志,熟地黄,人参,麦冬	0.571429
AD58	Fu Ling,Rou Gui,Yuan Zhi,Ren Shen,Tian Dong,Shi Chang Pu,Di Gu Pi	茯苓,肉桂,远志,人参,天冬,石菖蒲,地骨皮	AD148	Fu Ling,Rou Gui,Zhi Gan Cao,Bai Shao,Gan Jiang,Yuan Zhi,Ren Shen	茯苓,肉桂,炙甘草,白芍,干姜,远志,人参	0.571429
AD58	Fu Ling,Rou Gui,Yuan Zhi,Ren Shen,Tian Dong,Shi Chang Pu,Di Gu Pi	茯苓,肉桂,远志,人参,天冬,石菖蒲,地骨皮	AD233	Fu Shen,Shu Di Huang,Ren Shen,Long Gu,Shi Chang Pu,Yuan Zhi,Tian Dong	茯神,熟地黄,人参,龙骨,石菖蒲,远志,天冬	0.571429
AD78	Di Huang,Ren Shen,Fu Ling,Yuan Zhi,Rou Cong Rong,Tu Si Zi,She Chuang Zi	地黄,人参,茯苓,远志,肉苁蓉,菟丝子,蛇床子	AD245	Yuan Zhi,Mu Li,Fu Ling,Ren Shen,Gan Jiang,Zhu Sha,Rou Cong Rong	远志,牡蛎,茯苓,人参,干姜,朱砂,肉苁蓉	0.571429
AD91	Sheng Jiang,Ban Xia,Rou Gui,Ren Shen,Wu Zhu Yu,Zhi Gan Cao,Fu Ling	生姜,半夏,肉桂,人参,吴茱萸,炙甘草,茯苓	AD148	Fu Ling,Rou Gui,Zhi Gan Cao,Bai Shao,Gan Jiang,Yuan Zhi,Ren Shen	茯苓,肉桂,炙甘草,白芍,干姜,远志,人参	0.571429
AD131	Suan Zao Ren,Bai Shao,Wu Wei Zi,Ren Shen,Zhi Gan Cao,Huang Qi,Long Yan Rou,Bai Zi Ren,Mai Dong,Dan Shen,Fu Ling,Fu Shen,Shi Chang Pu,Yuan Zhi	酸枣仁,白芍,五味子,人参,炙甘草,黄芪,龙眼肉,柏子仁,麦冬,丹参,茯苓,茯神,石菖蒲,远志	AD216	Long Yan Rou,Long Chi,Fu Ling,Yuan Zhi,Suan Zao Ren,Fu Shen,Rou Gui,Shu Di Huang,Ren Shen,Huang Qi,Bai Zi Ren,Zhu Sha,E Jiao,Zi Shi Ying	龙眼肉,龙齿,茯苓,远志,酸枣仁,茯神,肉桂,熟地黄,人参,黄芪,柏子仁,朱砂,阿胶,紫石英	0.571429
AD131	Suan Zao Ren,Bai Shao,Wu Wei Zi,Ren Shen,Zhi Gan Cao,Huang Qi,Long Yan Rou,Bai Zi Ren,Mai Dong,Dan Shen,Fu Ling,Fu Shen,Shi Chang Pu,Yuan Zhi	酸枣仁,白芍,五味子,人参,炙甘草,黄芪,龙眼肉,柏子仁,麦冬,丹参,茯苓,茯神,石菖蒲,远志	AD234	Shi Chang Pu,Du Zhong,Shu Di Huang,Fu Ling,Ren Shen,Dan Shen,Fang Feng,Bai Zi Ren,Bai Bu,Yuan Zhi,Wu Wei Zi,Shan Yao,Mai Dong,Rou Gui	石菖蒲,杜仲,熟地黄,茯苓,人参,丹参,防风,柏子仁,百部,远志,五味子,山药,麦冬,肉桂	0.571429
AD131	Suan Zao Ren,Bai Shao,Wu Wei Zi,Ren Shen,Zhi Gan Cao,Huang Qi,Long Yan Rou,Bai Zi Ren,Mai Dong,Dan Shen,Fu Ling,Fu Shen,Shi Chang Pu,Yuan Zhi	酸枣仁,白芍,五味子,人参,炙甘草,黄芪,龙眼肉,柏子仁,麦冬,丹参,茯苓,茯神,石菖蒲,远志	AD296	Yuan Zhi,Shi Chang Pu,Fu Ling,Shu Di Huang,Ren Shen,Bai Zi Ren,Du Zhong,Mai Dong,Zhi Huang Qi,Wu Wei Zi,Ze Xie,Shan Yao,Suan Zao Ren,Rou Gui	远志,石菖蒲,茯苓,熟地黄,人参,柏子仁,杜仲,麦冬,炙黄芪,五味子,泽泻,山药,酸枣仁,肉桂	0.571429
AD148	Fu Ling,Rou Gui,Zhi Gan Cao,Bai Shao,Gan Jiang,Yuan Zhi,Ren Shen	茯苓,肉桂,炙甘草,白芍,干姜,远志,人参	AD58	Fu Ling,Rou Gui,Yuan Zhi,Ren Shen,Tian Dong,Shi Chang Pu,Di Gu Pi	茯苓,肉桂,远志,人参,天冬,石菖蒲,地骨皮	0.571429
AD148	Fu Ling,Rou Gui,Zhi Gan Cao,Bai Shao,Gan Jiang,Yuan Zhi,Ren Shen	茯苓,肉桂,炙甘草,白芍,干姜,远志,人参	AD91	Sheng Jiang,Ban Xia,Rou Gui,Ren Shen,Wu Zhu Yu,Zhi Gan Cao,Fu Ling	生姜,半夏,肉桂,人参,吴茱萸,炙甘草,茯苓	0.571429
AD148	Fu Ling,Rou Gui,Zhi Gan Cao,Bai Shao,Gan Jiang,Yuan Zhi,Ren Shen	茯苓,肉桂,炙甘草,白芍,干姜,远志,人参	AD245	Yuan Zhi,Mu Li,Fu Ling,Ren Shen,Gan Jiang,Zhu Sha,Rou Cong Rong	远志,牡蛎,茯苓,人参,干姜,朱砂,肉苁蓉	0.571429
AD155	Shu Di Huang,Fu Ling,Fu Shen,Ren Shen,Suan Zao Ren,Bai Zi Ren,Zi Shi Ying,Rou Gui,E Jiao,Dang Gui,Huang Qi,Yuan Zhi,Zhu Sha,Long Chi	熟地黄,茯苓,茯神,人参,酸枣仁,柏子仁,紫石英,肉桂,阿胶,当归,黄芪,远志,朱砂,龙齿	AD188	Ren Shen,Bai Zhu,Huang Qi,Dang Gui,Xuan Shen,Bai Zi Ren,Mai Dong,Fu Shen,Shu Di Huang,Shan Zhu Yu,Suan Zao Ren,Long Chi,Jie Zi,Shi Chang Pu	人参,白术,黄芪,当归,玄参,柏子仁,麦冬,茯神,熟地黄,山茱萸,酸枣仁,龙齿,芥子,石菖蒲	0.571429
AD188	Ren Shen,Bai Zhu,Huang Qi,Dang Gui,Xuan Shen,Bai Zi Ren,Mai Dong,Fu Shen,Shu Di Huang,Shan Zhu Yu,Suan Zao Ren,Long Chi,Jie Zi,Shi Chang Pu	人参,白术,黄芪,当归,玄参,柏子仁,麦冬,茯神,熟地黄,山茱萸,酸枣仁,龙齿,芥子,石菖蒲	AD155	Shu Di Huang,Fu Ling,Fu Shen,Ren Shen,Suan Zao Ren,Bai Zi Ren,Zi Shi Ying,Rou Gui,E Jiao,Dang Gui,Huang Qi,Yuan Zhi,Zhu Sha,Long Chi	熟地黄,茯苓,茯神,人参,酸枣仁,柏子仁,紫石英,肉桂,阿胶,当归,黄芪,远志,朱砂,龙齿	0.571429
AD216	Long Yan Rou,Long Chi,Fu Ling,Yuan Zhi,Suan Zao Ren,Fu Shen,Rou Gui,Shu Di Huang,Ren Shen,Huang Qi,Bai Zi Ren,Zhu Sha,E Jiao,Zi Shi Ying	龙眼肉,龙齿,茯苓,远志,酸枣仁,茯神,肉桂,熟地黄,人参,黄芪,柏子仁,朱砂,阿胶,紫石英	AD131	Suan Zao Ren,Bai Shao,Wu Wei Zi,Ren Shen,Zhi Gan Cao,Huang Qi,Long Yan Rou,Bai Zi Ren,Mai Dong,Dan Shen,Fu Ling,Fu Shen,Shi Chang Pu,Yuan Zhi	酸枣仁,白芍,五味子,人参,炙甘草,黄芪,龙眼肉,柏子仁,麦冬,丹参,茯苓,茯神,石菖蒲,远志	0.571429
AD233	Fu Shen,Shu Di Huang,Ren Shen,Long Gu,Shi Chang Pu,Yuan Zhi,Tian Dong	茯神,熟地黄,人参,龙骨,石菖蒲,远志,天冬	AD58	Fu Ling,Rou Gui,Yuan Zhi,Ren Shen,Tian Dong,Shi Chang Pu,Di Gu Pi	茯苓,肉桂,远志,人参,天冬,石菖蒲,地骨皮	0.571429
AD233	Fu Shen,Shu Di Huang,Ren Shen,Long Gu,Shi Chang Pu,Yuan Zhi,Tian Dong	茯神,熟地黄,人参,龙骨,石菖蒲,远志,天冬	AD297	Shi Long Rui,Long Gu,Fu Ling,Yuan Zhi,Shu Di Huang,Ren Shen,Mai Dong	石龙芮,龙骨,茯苓,远志,熟地黄,人参,麦冬	0.571429
AD233	Fu Shen,Shu Di Huang,Ren Shen,Long Gu,Shi Chang Pu,Yuan Zhi,Tian Dong	茯神,熟地黄,人参,龙骨,石菖蒲,远志,天冬	AD307	Ba Ji Tian,Shi Chang Pu,Di Gu Pi,Fu Ling,Yuan Zhi,Fu Shen,Ren Shen	巴戟天,石菖蒲,地骨皮,茯苓,远志,茯神,人参	0.571429
[truncated: 157,671 more rows]

## Sheet: Table S2-5
Table S2-5. Detailed taxonomic and medicinal information of botanical drugs included in table 1.
[truncated: 24 more rows]
