# Supplementary material for: SZBC-AI4TCM: a comprehensive web-based computing platform for traditional Chinese medicine research and development
Source: Front Pharmacol. 2025 Nov 17;16:1698202. doi: 10.3389/fphar.2025.1698202 (PMC12665764; doi:10.3389/fphar.2025.1698202)
Supplement: Supplementary file 2 [file Table3.xlsx]

## Sheet: Table S3-1
Table S3-1. Identification of 3,384 AD-related genes from DisGeNET database on the SZBC-AI4TCM platform.
Disease	Symbol	EntrezID	Source
alzheimer's disease	RORA	6095	disgenet_v7.0
alzheimer's disease	HTR1F	3355	disgenet_v7.0
alzheimer's disease	HTR1A	3350	disgenet_v7.0
alzheimer's disease	HTR1B	3351	disgenet_v7.0
alzheimer's disease	PI4KA	5297	disgenet_v7.0
alzheimer's disease	ECSCR	641700	disgenet_v7.0
alzheimer's disease	XIST	7503	disgenet_v7.0
alzheimer's disease	SIRT3	23410	disgenet_v7.0
alzheimer's disease	IMPA1	3612	disgenet_v7.0
alzheimer's disease	CYP26A1	1592	disgenet_v7.0
alzheimer's disease	NAMPT	10135	disgenet_v7.0
alzheimer's disease	SLC47A1	55244	disgenet_v7.0
alzheimer's disease	GUSB	2990	disgenet_v7.0
alzheimer's disease	DCTN6	10671	disgenet_v7.0
alzheimer's disease	DCTN4	51164	disgenet_v7.0
alzheimer's disease	PEDS1-UBE2V1	387522	disgenet_v7.0
alzheimer's disease	BCL2	596	disgenet_v7.0
alzheimer's disease	DIO1	1733	disgenet_v7.0
alzheimer's disease	DIO2	1734	disgenet_v7.0
alzheimer's disease	ADAMTS10	81794	disgenet_v7.0
alzheimer's disease	ADAMTS13	11093	disgenet_v7.0
alzheimer's disease	GADL1	339896	disgenet_v7.0
alzheimer's disease	MS4A6A	64231	disgenet_v7.0
alzheimer's disease	MS4A6E	245802	disgenet_v7.0
alzheimer's disease	PRKRA	8575	disgenet_v7.0
alzheimer's disease	DNAJA3	9093	disgenet_v7.0
alzheimer's disease	THOP1	7064	disgenet_v7.0
alzheimer's disease	RNF112	7732	disgenet_v7.0
alzheimer's disease	GJB6	10804	disgenet_v7.0
alzheimer's disease	GABPA	2551	disgenet_v7.0
alzheimer's disease	HYOU1	10525	disgenet_v7.0
alzheimer's disease	F2RL3	9002	disgenet_v7.0
alzheimer's disease	F2RL2	2151	disgenet_v7.0
alzheimer's disease	F2RL1	2150	disgenet_v7.0
alzheimer's disease	ARVCF	421	disgenet_v7.0
alzheimer's disease	MAP1B	4131	disgenet_v7.0
alzheimer's disease	CHRDL1	91851	disgenet_v7.0
alzheimer's disease	IGFBP1	3484	disgenet_v7.0
alzheimer's disease	IGFBP5	3488	disgenet_v7.0
alzheimer's disease	BST1	683	disgenet_v7.0
alzheimer's disease	DUSP22	56940	disgenet_v7.0
alzheimer's disease	SRRM2	23524	disgenet_v7.0
alzheimer's disease	MFAP1	4236	disgenet_v7.0
alzheimer's disease	LYZL4	131375	disgenet_v7.0
alzheimer's disease	GOLM1	51280	disgenet_v7.0
alzheimer's disease	DNM1L	10059	disgenet_v7.0
alzheimer's disease	PDLIM3	27295	disgenet_v7.0
alzheimer's disease	THRA	7067	disgenet_v7.0
alzheimer's disease	SCD5	79966	disgenet_v7.0
alzheimer's disease	ACVRL1	94	disgenet_v7.0
alzheimer's disease	IREB2	3658	disgenet_v7.0
alzheimer's disease	REM1	28954	disgenet_v7.0
alzheimer's disease	SPPL2A	84888	disgenet_v7.0
alzheimer's disease	MAP2K3	5606	disgenet_v7.0
alzheimer's disease	MAP2K2	5605	disgenet_v7.0
alzheimer's disease	MAP2K1	5604	disgenet_v7.0
alzheimer's disease	MAP2K4	6416	disgenet_v7.0
alzheimer's disease	MIR98	407054	disgenet_v7.0
alzheimer's disease	MIR93	407050	disgenet_v7.0
alzheimer's disease	CHRM2	1129	disgenet_v7.0
alzheimer's disease	CHRM1	1128	disgenet_v7.0
alzheimer's disease	EHMT1	79813	disgenet_v7.0
alzheimer's disease	EHMT2	10919	disgenet_v7.0
alzheimer's disease	ESCO1	114799	disgenet_v7.0
alzheimer's disease	RPL13	6137	disgenet_v7.0
alzheimer's disease	PAXIP1	22976	disgenet_v7.0
alzheimer's disease	BCAP31	10134	disgenet_v7.0
alzheimer's disease	ATP6V0D1	9114	disgenet_v7.0
alzheimer's disease	TGM1	7051	disgenet_v7.0
alzheimer's disease	TGM2	7052	disgenet_v7.0
alzheimer's disease	TGM6	343641	disgenet_v7.0
alzheimer's disease	BAG1	573	disgenet_v7.0
alzheimer's disease	OR8J1	219477	disgenet_v7.0
alzheimer's disease	ADD3	120	disgenet_v7.0
alzheimer's disease	AHI1-DT	100131814	disgenet_v7.0
alzheimer's disease	AP2A2	161	disgenet_v7.0
alzheimer's disease	LINC-ROR	100885779	disgenet_v7.0
alzheimer's disease	KIF1B	23095	disgenet_v7.0
alzheimer's disease	KIF17	57576	disgenet_v7.0
alzheimer's disease	KIF11	3832	disgenet_v7.0
alzheimer's disease	BIN1	274	disgenet_v7.0
alzheimer's disease	BIN2	51411	disgenet_v7.0
alzheimer's disease	PRB1	5542	disgenet_v7.0
alzheimer's disease	RASGRF1	5923	disgenet_v7.0
alzheimer's disease	SELENOM	140606	disgenet_v7.0
alzheimer's disease	SELENOS	55829	disgenet_v7.0
alzheimer's disease	SELENOP	6414	disgenet_v7.0
alzheimer's disease	PRSS21	10942	disgenet_v7.0
alzheimer's disease	DSC3	1825	disgenet_v7.0
alzheimer's disease	DSC1	1823	disgenet_v7.0
alzheimer's disease	SEZ6L2	26470	disgenet_v7.0
alzheimer's disease	GAPDHS	26330	disgenet_v7.0
alzheimer's disease	COPS5	10987	disgenet_v7.0
alzheimer's disease	RAB29	8934	disgenet_v7.0
alzheimer's disease	EBM	1881	disgenet_v7.0
alzheimer's disease	GNB3	2784	disgenet_v7.0
alzheimer's disease	GRAP2	9402	disgenet_v7.0
alzheimer's disease	CLMN	79789	disgenet_v7.0
alzheimer's disease	SPON1	10418	disgenet_v7.0
alzheimer's disease	CYP27A1	1593	disgenet_v7.0
alzheimer's disease	CYP7B1	9420	disgenet_v7.0
alzheimer's disease	FPR2	2358	disgenet_v7.0
alzheimer's disease	GTS	2973	disgenet_v7.0
alzheimer's disease	SELE	6401	disgenet_v7.0
alzheimer's disease	SURF1	6834	disgenet_v7.0
alzheimer's disease	LIFR	3977	disgenet_v7.0
alzheimer's disease	PON1	5444	disgenet_v7.0
alzheimer's disease	PON3	5446	disgenet_v7.0
alzheimer's disease	PON2	5445	disgenet_v7.0
alzheimer's disease	PRSS3	5646	disgenet_v7.0
alzheimer's disease	NUP153	9972	disgenet_v7.0
alzheimer's disease	XBP1	7494	disgenet_v7.0
alzheimer's disease	BRD3	8019	disgenet_v7.0
alzheimer's disease	TLR2	7097	disgenet_v7.0
alzheimer's disease	TLR3	7098	disgenet_v7.0
alzheimer's disease	TLR6	10333	disgenet_v7.0
alzheimer's disease	TLR4	7099	disgenet_v7.0
alzheimer's disease	TLR5	7100	disgenet_v7.0
alzheimer's disease	TLR8	51311	disgenet_v7.0
alzheimer's disease	TLR9	54106	disgenet_v7.0
alzheimer's disease	TOMM20	9804	disgenet_v7.0
alzheimer's disease	NCAPH2	29781	disgenet_v7.0
alzheimer's disease	ITIH4	3700	disgenet_v7.0
alzheimer's disease	MYO5C	55930	disgenet_v7.0
alzheimer's disease	CCDC134	79879	disgenet_v7.0
alzheimer's disease	DYSF	8291	disgenet_v7.0
alzheimer's disease	LIF	3976	disgenet_v7.0
alzheimer's disease	APCDD1	147495	disgenet_v7.0
alzheimer's disease	GRIN2B	2904	disgenet_v7.0
alzheimer's disease	GRIN2A	2903	disgenet_v7.0
alzheimer's disease	TMPRSS6	164656	disgenet_v7.0
alzheimer's disease	ATHS	470	disgenet_v7.0
alzheimer's disease	NFATC2	4773	disgenet_v7.0
alzheimer's disease	NFATC3	4775	disgenet_v7.0
alzheimer's disease	NFATC4	4776	disgenet_v7.0
alzheimer's disease	AHSA1	10598	disgenet_v7.0
alzheimer's disease	MIR937	100126338	disgenet_v7.0
alzheimer's disease	AGBL1	123624	disgenet_v7.0
alzheimer's disease	NUP62	23636	disgenet_v7.0
alzheimer's disease	CDNF	441549	disgenet_v7.0
alzheimer's disease	MEF2C	4208	disgenet_v7.0
alzheimer's disease	MEF2A	4205	disgenet_v7.0
alzheimer's disease	MEF2D	4209	disgenet_v7.0
alzheimer's disease	HHIP	64399	disgenet_v7.0
alzheimer's disease	SZT2	23334	disgenet_v7.0
alzheimer's disease	ACAT1	38	disgenet_v7.0
alzheimer's disease	RHBDL3	162494	disgenet_v7.0
alzheimer's disease	NPHP1	4867	disgenet_v7.0
alzheimer's disease	ST3GAL4	6484	disgenet_v7.0
alzheimer's disease	GSK3A	2931	disgenet_v7.0
alzheimer's disease	GSK3B	2932	disgenet_v7.0
alzheimer's disease	CDK5RAP2	55755	disgenet_v7.0
alzheimer's disease	HCK	3055	disgenet_v7.0
alzheimer's disease	SLC29A4	222962	disgenet_v7.0
alzheimer's disease	PTGS1	5742	disgenet_v7.0
alzheimer's disease	POMC	5443	disgenet_v7.0
alzheimer's disease	TRBV20OR9-2	6962	disgenet_v7.0
alzheimer's disease	ST6GAL1	6480	disgenet_v7.0
alzheimer's disease	SERPINF1	5176	disgenet_v7.0
alzheimer's disease	SERPINF2	5345	disgenet_v7.0
alzheimer's disease	MOV10	4343	disgenet_v7.0
alzheimer's disease	PLCL1	5334	disgenet_v7.0
alzheimer's disease	GRB2	2885	disgenet_v7.0
alzheimer's disease	HIP1	3092	disgenet_v7.0
alzheimer's disease	JUNB	3726	disgenet_v7.0
alzheimer's disease	JUND	3727	disgenet_v7.0
alzheimer's disease	MAP3K7	6885	disgenet_v7.0
alzheimer's disease	HLA-C	3107	disgenet_v7.0
alzheimer's disease	HLA-B	3106	disgenet_v7.0
alzheimer's disease	HLA-A	3105	disgenet_v7.0
alzheimer's disease	PLAUR	5329	disgenet_v7.0
alzheimer's disease	CUX1	1523	disgenet_v7.0
alzheimer's disease	FSHR	2492	disgenet_v7.0
alzheimer's disease	ABCB1	5243	disgenet_v7.0
alzheimer's disease	ABCB6	10058	disgenet_v7.0
alzheimer's disease	HNRNPK	3190	disgenet_v7.0
alzheimer's disease	HNRNPC	3183	disgenet_v7.0
alzheimer's disease	SUOX	6821	disgenet_v7.0
alzheimer's disease	SRSF5	6430	disgenet_v7.0
alzheimer's disease	SRSF6	6431	disgenet_v7.0
alzheimer's disease	SRSF1	6426	disgenet_v7.0
alzheimer's disease	SRSF3	6428	disgenet_v7.0
alzheimer's disease	SRSF2	6427	disgenet_v7.0
alzheimer's disease	MFN2	9927	disgenet_v7.0
alzheimer's disease	IGF1R	3480	disgenet_v7.0
alzheimer's disease	AP4M1	9179	disgenet_v7.0
alzheimer's disease	HNRNPA1	3178	disgenet_v7.0
alzheimer's disease	PRKAB1	5564	disgenet_v7.0
alzheimer's disease	TARDBP	23435	disgenet_v7.0
alzheimer's disease	RNF19A	25897	disgenet_v7.0
alzheimer's disease	OGDH	4967	disgenet_v7.0
alzheimer's disease	TBK1	29110	disgenet_v7.0
alzheimer's disease	TBX2	6909	disgenet_v7.0
alzheimer's disease	SLC11A2	4891	disgenet_v7.0
alzheimer's disease	SLC11A1	6556	disgenet_v7.0
alzheimer's disease	ASCC2	84164	disgenet_v7.0
alzheimer's disease	HYI	81888	disgenet_v7.0
alzheimer's disease	MAP1A	4130	disgenet_v7.0
alzheimer's disease	GGTLC5P	653590	disgenet_v7.0
alzheimer's disease	G6PD	2539	disgenet_v7.0
alzheimer's disease	SYNJ1	8867	disgenet_v7.0
alzheimer's disease	ESR2	2100	disgenet_v7.0
alzheimer's disease	ESR1	2099	disgenet_v7.0
alzheimer's disease	AKAP5	9495	disgenet_v7.0
alzheimer's disease	AKAP9	10142	disgenet_v7.0
alzheimer's disease	AGO1	26523	disgenet_v7.0
alzheimer's disease	HSPA9	3313	disgenet_v7.0
alzheimer's disease	HSPA8	3312	disgenet_v7.0
alzheimer's disease	HSPA2	3306	disgenet_v7.0
alzheimer's disease	HSPA4	3308	disgenet_v7.0
alzheimer's disease	PCNA	5111	disgenet_v7.0
alzheimer's disease	COMT	1312	disgenet_v7.0
alzheimer's disease	MIR23B	407011	disgenet_v7.0
alzheimer's disease	SH2D4B	387694	disgenet_v7.0
alzheimer's disease	GPNMB	10457	disgenet_v7.0
alzheimer's disease	DDX25	29118	disgenet_v7.0
alzheimer's disease	KDM1A	23028	disgenet_v7.0
alzheimer's disease	SAR1B	51128	disgenet_v7.0
alzheimer's disease	SDCBP2	27111	disgenet_v7.0
alzheimer's disease	CETP	1071	disgenet_v7.0
alzheimer's disease	LOC102724334	102724334	disgenet_v7.0
alzheimer's disease	MIF	4282	disgenet_v7.0
alzheimer's disease	ALDH7A1	501	disgenet_v7.0
alzheimer's disease	MIR431	574038	disgenet_v7.0
alzheimer's disease	MIR664A	100302234	disgenet_v7.0
alzheimer's disease	RCOR1	23186	disgenet_v7.0
alzheimer's disease	SLC17A7	57030	disgenet_v7.0
alzheimer's disease	UTRN	7402	disgenet_v7.0
alzheimer's disease	SIRT2	22933	disgenet_v7.0
alzheimer's disease	SIRT1	23411	disgenet_v7.0
alzheimer's disease	SIRT6	51548	disgenet_v7.0
alzheimer's disease	SIRT5	23408	disgenet_v7.0
alzheimer's disease	SMAD7	4092	disgenet_v7.0
alzheimer's disease	SMAD1	4086	disgenet_v7.0
alzheimer's disease	SMAD2	4087	disgenet_v7.0
alzheimer's disease	CSPG4	1464	disgenet_v7.0
alzheimer's disease	CADPS2	93664	disgenet_v7.0
alzheimer's disease	IKBKB	3551	disgenet_v7.0
alzheimer's disease	AGPS	8540	disgenet_v7.0
alzheimer's disease	P2RY2	5029	disgenet_v7.0
alzheimer's disease	P2RY1	5028	disgenet_v7.0
alzheimer's disease	P2RY6	5031	disgenet_v7.0
alzheimer's disease	CHN2	1124	disgenet_v7.0
alzheimer's disease	ZMYM3	9203	disgenet_v7.0
alzheimer's disease	EFNA5	1946	disgenet_v7.0
alzheimer's disease	HEBP1	50865	disgenet_v7.0
alzheimer's disease	TM7SF2	7108	disgenet_v7.0
alzheimer's disease	CXCL1	2919	disgenet_v7.0
alzheimer's disease	CXCL2	2920	disgenet_v7.0
alzheimer's disease	CXCL9	4283	disgenet_v7.0
alzheimer's disease	CXCL8	3576	disgenet_v7.0
alzheimer's disease	F13B	2165	disgenet_v7.0
alzheimer's disease	MASP1	5648	disgenet_v7.0
alzheimer's disease	NCKAP1	10787	disgenet_v7.0
alzheimer's disease	GADD45A	1647	disgenet_v7.0
alzheimer's disease	STUB1	10273	disgenet_v7.0
alzheimer's disease	PIK3C3	5289	disgenet_v7.0
alzheimer's disease	PIK3CA	5290	disgenet_v7.0
alzheimer's disease	PIK3CB	5291	disgenet_v7.0
alzheimer's disease	PIK3CG	5294	disgenet_v7.0
alzheimer's disease	PPARGC1A	10891	disgenet_v7.0
alzheimer's disease	PPARGC1B	133522	disgenet_v7.0
alzheimer's disease	ALDH1A1	216	disgenet_v7.0
alzheimer's disease	ALDH1A2	8854	disgenet_v7.0
alzheimer's disease	PNP	4860	disgenet_v7.0
alzheimer's disease	DCP1B	196513	disgenet_v7.0
alzheimer's disease	CSNK2A1	1457	disgenet_v7.0
alzheimer's disease	SLC22A5	6584	disgenet_v7.0
alzheimer's disease	EP300	2033	disgenet_v7.0
alzheimer's disease	IGF2	3481	disgenet_v7.0
alzheimer's disease	IGF1	3479	disgenet_v7.0
alzheimer's disease	CDC25C	995	disgenet_v7.0
alzheimer's disease	CDC25B	994	disgenet_v7.0
alzheimer's disease	GBF1	8729	disgenet_v7.0
alzheimer's disease	SPARCL1	8404	disgenet_v7.0
alzheimer's disease	CP20	7938	disgenet_v7.0
alzheimer's disease	WASF1	8936	disgenet_v7.0
alzheimer's disease	WASF2	10163	disgenet_v7.0
alzheimer's disease	WASF3	10810	disgenet_v7.0
alzheimer's disease	GLS	2744	disgenet_v7.0
alzheimer's disease	STC1	6781	disgenet_v7.0
alzheimer's disease	STX1A	6804	disgenet_v7.0
alzheimer's disease	STX1B	112755	disgenet_v7.0
alzheimer's disease	GALNS	2588	disgenet_v7.0
alzheimer's disease	PRRX1	5396	disgenet_v7.0
alzheimer's disease	PRRX2	51450	disgenet_v7.0
alzheimer's disease	DRD2	1813	disgenet_v7.0
alzheimer's disease	CXADR	1525	disgenet_v7.0
alzheimer's disease	SNX27	81609	disgenet_v7.0
alzheimer's disease	TULP4	56995	disgenet_v7.0
alzheimer's disease	SOS2	6655	disgenet_v7.0
alzheimer's disease	SOS1	6654	disgenet_v7.0
alzheimer's disease	SOX21-AS1	100507533	disgenet_v7.0
alzheimer's disease	CETN1	1068	disgenet_v7.0
alzheimer's disease	WNK1	65125	disgenet_v7.0
alzheimer's disease	LRRC15	131578	disgenet_v7.0
alzheimer's disease	PHB2	11331	disgenet_v7.0
alzheimer's disease	CCRL2	9034	disgenet_v7.0
alzheimer's disease	LRPPRC	10128	disgenet_v7.0
alzheimer's disease	BLMH	642	disgenet_v7.0
alzheimer's disease	HOXA@	3197	disgenet_v7.0
alzheimer's disease	CERT1	10087	disgenet_v7.0
alzheimer's disease	IFNL3	282617	disgenet_v7.0
alzheimer's disease	CD209	30835	disgenet_v7.0
alzheimer's disease	CD200	4345	disgenet_v7.0
alzheimer's disease	NACA	4666	disgenet_v7.0
alzheimer's disease	HYCC1	84668	disgenet_v7.0
alzheimer's disease	ATM	472	disgenet_v7.0
alzheimer's disease	ATD	465	disgenet_v7.0
alzheimer's disease	CEACAM22P	388550	disgenet_v7.0
alzheimer's disease	PDZD2	23037	disgenet_v7.0
alzheimer's disease	COLGALT2	23127	disgenet_v7.0
alzheimer's disease	DLG3	1741	disgenet_v7.0
alzheimer's disease	DLG2	1740	disgenet_v7.0
alzheimer's disease	DLG4	1742	disgenet_v7.0
alzheimer's disease	GFRA1	2674	disgenet_v7.0
alzheimer's disease	GFRA3	2676	disgenet_v7.0
alzheimer's disease	NANS	54187	disgenet_v7.0
alzheimer's disease	IQCK	124152	disgenet_v7.0
alzheimer's disease	MX1	4599	disgenet_v7.0
alzheimer's disease	HARS1	3035	disgenet_v7.0
alzheimer's disease	PTCRA	171558	disgenet_v7.0
alzheimer's disease	MDM4	4194	disgenet_v7.0
alzheimer's disease	BDKRB2	624	disgenet_v7.0
alzheimer's disease	TSPO	706	disgenet_v7.0
alzheimer's disease	P2RY12	64805	disgenet_v7.0
alzheimer's disease	GLUL	2752	disgenet_v7.0
alzheimer's disease	MS4A1	931	disgenet_v7.0
alzheimer's disease	IL4R	3566	disgenet_v7.0
alzheimer's disease	RBBP6	5930	disgenet_v7.0
alzheimer's disease	VPS51	738	disgenet_v7.0
alzheimer's disease	PROS1	5627	disgenet_v7.0
alzheimer's disease	NR4A2	4929	disgenet_v7.0
alzheimer's disease	SPPL2B	56928	disgenet_v7.0
alzheimer's disease	TFIP11	24144	disgenet_v7.0
alzheimer's disease	BIRC3	330	disgenet_v7.0
alzheimer's disease	CSF1	1435	disgenet_v7.0
alzheimer's disease	CSF2	1437	disgenet_v7.0
alzheimer's disease	CSF3	1440	disgenet_v7.0
alzheimer's disease	MGAM	8972	disgenet_v7.0
alzheimer's disease	TP73	7161	disgenet_v7.0
alzheimer's disease	CARD14	79092	disgenet_v7.0
alzheimer's disease	SPHK2	56848	disgenet_v7.0
alzheimer's disease	SPHK1	8877	disgenet_v7.0
alzheimer's disease	KHSRP	8570	disgenet_v7.0
alzheimer's disease	IGHG3	3502	disgenet_v7.0
alzheimer's disease	ITGAV	3685	disgenet_v7.0
alzheimer's disease	ITGAX	3687	disgenet_v7.0
alzheimer's disease	ITGAL	3683	disgenet_v7.0
alzheimer's disease	ITGAM	3684	disgenet_v7.0
alzheimer's disease	FCGR1A	2209	disgenet_v7.0
alzheimer's disease	MIR30E	407034	disgenet_v7.0
alzheimer's disease	MIR30B	407030	disgenet_v7.0
alzheimer's disease	HAS3	3038	disgenet_v7.0
alzheimer's disease	MAK16	84549	disgenet_v7.0
alzheimer's disease	PLEKHM2	23207	disgenet_v7.0
alzheimer's disease	NECTIN2	5819	disgenet_v7.0
alzheimer's disease	PAGR1	79447	disgenet_v7.0
alzheimer's disease	CD14	929	disgenet_v7.0
alzheimer's disease	CD19	930	disgenet_v7.0
alzheimer's disease	TNC	3371	disgenet_v7.0
alzheimer's disease	TNR	7143	disgenet_v7.0
alzheimer's disease	MSI2	124540	disgenet_v7.0
alzheimer's disease	PPP2CA	5515	disgenet_v7.0
alzheimer's disease	PSPN	5623	disgenet_v7.0
alzheimer's disease	PSPH	5723	disgenet_v7.0
alzheimer's disease	KCNB1	3745	disgenet_v7.0
alzheimer's disease	C10orf71	118461	disgenet_v7.0
alzheimer's disease	PDC	5132	disgenet_v7.0
alzheimer's disease	PAX6	5080	disgenet_v7.0
alzheimer's disease	CX3CR1	1524	disgenet_v7.0
alzheimer's disease	OPRK1	4986	disgenet_v7.0
alzheimer's disease	NDFIP1	80762	disgenet_v7.0
alzheimer's disease	ORI6	107197953	disgenet_v7.0
alzheimer's disease	CDKN2B-AS1	100048912	disgenet_v7.0
alzheimer's disease	CHRM3	1131	disgenet_v7.0
alzheimer's disease	FXYD6-FXYD2	100533181	disgenet_v7.0
alzheimer's disease	MUC4	4585	disgenet_v7.0
alzheimer's disease	MED23	9439	disgenet_v7.0
alzheimer's disease	AIMP1	9255	disgenet_v7.0
alzheimer's disease	OR2AG1	144125	disgenet_v7.0
alzheimer's disease	CSE1L	1434	disgenet_v7.0
alzheimer's disease	CEACAM5	1048	disgenet_v7.0
alzheimer's disease	CBLN4	140689	disgenet_v7.0
alzheimer's disease	WWOX	51741	disgenet_v7.0
alzheimer's disease	SEMA3A	10371	disgenet_v7.0
alzheimer's disease	TPT1	7178	disgenet_v7.0
alzheimer's disease	RPL15	6138	disgenet_v7.0
alzheimer's disease	MAZ	4150	disgenet_v7.0
alzheimer's disease	MAG	4099	disgenet_v7.0
alzheimer's disease	CBX5	23468	disgenet_v7.0
alzheimer's disease	DKK2	27123	disgenet_v7.0
alzheimer's disease	DKK3	27122	disgenet_v7.0
alzheimer's disease	DKK1	22943	disgenet_v7.0
alzheimer's disease	TESC	54997	disgenet_v7.0
alzheimer's disease	SPARC	6678	disgenet_v7.0
alzheimer's disease	MIR200B	406984	disgenet_v7.0
alzheimer's disease	NEUROG2	63973	disgenet_v7.0
alzheimer's disease	APOC1P1	342	disgenet_v7.0
alzheimer's disease	LGR5	8549	disgenet_v7.0
alzheimer's disease	LGR6	59352	disgenet_v7.0
alzheimer's disease	NOX4	50507	disgenet_v7.0
alzheimer's disease	PPP1CB	5500	disgenet_v7.0
alzheimer's disease	PPP1CA	5499	disgenet_v7.0
alzheimer's disease	GC	2638	disgenet_v7.0
alzheimer's disease	TAS2R62P	338399	disgenet_v7.0
alzheimer's disease	TSC2	7249	disgenet_v7.0
alzheimer's disease	TSC1	7248	disgenet_v7.0
alzheimer's disease	SIGLEC7	27036	disgenet_v7.0
alzheimer's disease	TMEM230	29058	disgenet_v7.0
alzheimer's disease	IL21	59067	disgenet_v7.0
alzheimer's disease	TRIT1	54802	disgenet_v7.0
alzheimer's disease	AVPR2	554	disgenet_v7.0
alzheimer's disease	OAT	4942	disgenet_v7.0
alzheimer's disease	MARK4	57787	disgenet_v7.0
alzheimer's disease	MARK1	4139	disgenet_v7.0
alzheimer's disease	MARK2	2011	disgenet_v7.0
alzheimer's disease	MARK3	4140	disgenet_v7.0
alzheimer's disease	SERPINI1	5274	disgenet_v7.0
alzheimer's disease	NR5A1	2516	disgenet_v7.0
alzheimer's disease	LOC646506	646506	disgenet_v7.0
alzheimer's disease	HSP90AB1	3326	disgenet_v7.0
alzheimer's disease	CHIT1	1118	disgenet_v7.0
alzheimer's disease	UPK3B	105375355	disgenet_v7.0
alzheimer's disease	ERG	2078	disgenet_v7.0
alzheimer's disease	DAO	1610	disgenet_v7.0
alzheimer's disease	NKPD1	284353	disgenet_v7.0
alzheimer's disease	SIL1	64374	disgenet_v7.0
alzheimer's disease	NUCKS1	64710	disgenet_v7.0
alzheimer's disease	SUMO1	7341	disgenet_v7.0
alzheimer's disease	SUMO2	6613	disgenet_v7.0
alzheimer's disease	NDUFA9	4704	disgenet_v7.0
alzheimer's disease	NDUFA6	4700	disgenet_v7.0
alzheimer's disease	ABL1	25	disgenet_v7.0
alzheimer's disease	ATF7IP	55729	disgenet_v7.0
alzheimer's disease	ZNF253	56242	disgenet_v7.0
alzheimer's disease	CTSS	1520	disgenet_v7.0
alzheimer's disease	CTSZ	1522	disgenet_v7.0
alzheimer's disease	CTSB	1508	disgenet_v7.0
alzheimer's disease	CTSD	1509	disgenet_v7.0
alzheimer's disease	CTSG	1511	disgenet_v7.0
alzheimer's disease	CTSK	1513	disgenet_v7.0
alzheimer's disease	CTSL	1514	disgenet_v7.0
alzheimer's disease	ATP4A	495	disgenet_v7.0
alzheimer's disease	GHSR	2693	disgenet_v7.0
alzheimer's disease	NCL	4691	disgenet_v7.0
alzheimer's disease	BCYRN1	618	disgenet_v7.0
alzheimer's disease	DSCAML1	57453	disgenet_v7.0
alzheimer's disease	PIEZO1	9780	disgenet_v7.0
alzheimer's disease	PSCA	8000	disgenet_v7.0
alzheimer's disease	EPHX2	2053	disgenet_v7.0
alzheimer's disease	NPTXR	23467	disgenet_v7.0
alzheimer's disease	NPTX2	4885	disgenet_v7.0
alzheimer's disease	NPTX1	4884	disgenet_v7.0
alzheimer's disease	TPK1	27010	disgenet_v7.0
alzheimer's disease	ACTG1	71	disgenet_v7.0
alzheimer's disease	ACTG2	72	disgenet_v7.0
alzheimer's disease	RB1	5925	disgenet_v7.0
alzheimer's disease	SIGMAR1	10280	disgenet_v7.0
alzheimer's disease	HRC	3270	disgenet_v7.0
alzheimer's disease	PAG1	55824	disgenet_v7.0
alzheimer's disease	H4C16	121504	disgenet_v7.0
alzheimer's disease	AKT2	208	disgenet_v7.0
alzheimer's disease	NR2F6	2063	disgenet_v7.0
alzheimer's disease	HRES1	3272	disgenet_v7.0
alzheimer's disease	TDO2	6999	disgenet_v7.0
alzheimer's disease	MAT2A	4144	disgenet_v7.0
alzheimer's disease	PARK16	100359403	disgenet_v7.0
alzheimer's disease	FAS	355	disgenet_v7.0
alzheimer's disease	GABRG3	2567	disgenet_v7.0
alzheimer's disease	BEST1	7439	disgenet_v7.0
alzheimer's disease	FOLH1B	219595	disgenet_v7.0
alzheimer's disease	ALB	213	disgenet_v7.0
alzheimer's disease	SYK	6850	disgenet_v7.0
alzheimer's disease	PRDM6	93166	disgenet_v7.0
alzheimer's disease	SFPQ	6421	disgenet_v7.0
alzheimer's disease	MBL2	4153	disgenet_v7.0
alzheimer's disease	MIR155	406947	disgenet_v7.0
alzheimer's disease	MIR15A	406948	disgenet_v7.0
alzheimer's disease	MIR15B	406949	disgenet_v7.0
alzheimer's disease	RELN	5649	disgenet_v7.0
alzheimer's disease	RELB	5971	disgenet_v7.0
alzheimer's disease	RELA	5970	disgenet_v7.0
alzheimer's disease	MPO	4353	disgenet_v7.0
alzheimer's disease	MPI	4351	disgenet_v7.0
alzheimer's disease	MPG	4350	disgenet_v7.0
alzheimer's disease	MPZ	4359	disgenet_v7.0
alzheimer's disease	NOLC1	9221	disgenet_v7.0
alzheimer's disease	GRAMD4	23151	disgenet_v7.0
alzheimer's disease	LDAF1	57146	disgenet_v7.0
alzheimer's disease	SPC25	57405	disgenet_v7.0
alzheimer's disease	PENK	5179	disgenet_v7.0
alzheimer's disease	BRCA2	675	disgenet_v7.0
alzheimer's disease	DNM1	1759	disgenet_v7.0
alzheimer's disease	DNM2	1785	disgenet_v7.0
alzheimer's disease	MIR384	494333	disgenet_v7.0
alzheimer's disease	MIR4668	100616114	disgenet_v7.0
alzheimer's disease	EEF2K	29904	disgenet_v7.0
alzheimer's disease	PABPC4	8761	disgenet_v7.0
alzheimer's disease	USP14	9097	disgenet_v7.0
alzheimer's disease	RTN4	57142	disgenet_v7.0
alzheimer's disease	RTN3	10313	disgenet_v7.0
alzheimer's disease	MBL3P	50639	disgenet_v7.0
alzheimer's disease	ADIPOR1	51094	disgenet_v7.0
alzheimer's disease	GPAA1	8733	disgenet_v7.0
alzheimer's disease	SLC2A12	154091	disgenet_v7.0
alzheimer's disease	FKBP1A	2280	disgenet_v7.0
alzheimer's disease	OPA1	4976	disgenet_v7.0
alzheimer's disease	PTPA	5524	disgenet_v7.0
alzheimer's disease	TNFRSF21	27242	disgenet_v7.0
alzheimer's disease	ECE1	1889	disgenet_v7.0
alzheimer's disease	GSM1	2933	disgenet_v7.0
alzheimer's disease	LGMN	5641	disgenet_v7.0
alzheimer's disease	CSN2	1447	disgenet_v7.0
alzheimer's disease	CHGB	1114	disgenet_v7.0
alzheimer's disease	LAMC1	3915	disgenet_v7.0
alzheimer's disease	P2RX5-TAX1BP3	100533970	disgenet_v7.0
alzheimer's disease	HSPA1B	3304	disgenet_v7.0
alzheimer's disease	FTMT	94033	disgenet_v7.0
alzheimer's disease	PC	5091	disgenet_v7.0
alzheimer's disease	LPAL2	80350	disgenet_v7.0
alzheimer's disease	KIF6	221458	disgenet_v7.0
alzheimer's disease	IGHV1-68	28462	disgenet_v7.0
alzheimer's disease	NAT10	55226	disgenet_v7.0
alzheimer's disease	MSTO1	55154	disgenet_v7.0
alzheimer's disease	PADI1	29943	disgenet_v7.0
alzheimer's disease	PADI2	11240	disgenet_v7.0
alzheimer's disease	PADI4	23569	disgenet_v7.0
alzheimer's disease	CHAF1B	8208	disgenet_v7.0
alzheimer's disease	RAB10	10890	disgenet_v7.0
alzheimer's disease	CAST	831	disgenet_v7.0
alzheimer's disease	CASR	846	disgenet_v7.0
alzheimer's disease	SRPK2	6733	disgenet_v7.0
alzheimer's disease	C1orf52	148423	disgenet_v7.0
alzheimer's disease	FCGR3A	2214	disgenet_v7.0
alzheimer's disease	FAM181A	90050	disgenet_v7.0
alzheimer's disease	TPTEP2-CSNK1E	102800317	disgenet_v7.0
alzheimer's disease	XIAP	331	disgenet_v7.0
alzheimer's disease	CNP	1267	disgenet_v7.0
alzheimer's disease	CCHCR1	54535	disgenet_v7.0
alzheimer's disease	ERVK-32	110006328	disgenet_v7.0
alzheimer's disease	SLC25A20	788	disgenet_v7.0
alzheimer's disease	CYP2J2	1573	disgenet_v7.0
alzheimer's disease	NAA25	80018	disgenet_v7.0
alzheimer's disease	CIP2A	57650	disgenet_v7.0
alzheimer's disease	CFLAR	8837	disgenet_v7.0
alzheimer's disease	CALR	811	disgenet_v7.0
alzheimer's disease	ATXN7L1	222255	disgenet_v7.0
alzheimer's disease	FXN	2395	disgenet_v7.0
alzheimer's disease	ETFA	2108	disgenet_v7.0
alzheimer's disease	IGBP1	3476	disgenet_v7.0
alzheimer's disease	APLP1	333	disgenet_v7.0
alzheimer's disease	CENPK	64105	disgenet_v7.0
alzheimer's disease	SOX3	6658	disgenet_v7.0
alzheimer's disease	SOX5	6660	disgenet_v7.0
alzheimer's disease	GPR37L1	9283	disgenet_v7.0
alzheimer's disease	C20orf181	100128998	disgenet_v7.0
alzheimer's disease	POTEKP	440915	disgenet_v7.0
alzheimer's disease	RAB27A	5873	disgenet_v7.0
alzheimer's disease	RAB27B	5874	disgenet_v7.0
alzheimer's disease	GRIN3A	116443	disgenet_v7.0
alzheimer's disease	GRIN3B	116444	disgenet_v7.0
alzheimer's disease	HECW1	23072	disgenet_v7.0
alzheimer's disease	HECW2	57520	disgenet_v7.0
alzheimer's disease	MLLT3	4300	disgenet_v7.0
alzheimer's disease	MT-TL1	4567	disgenet_v7.0
alzheimer's disease	STEAP1B	256227	disgenet_v7.0
alzheimer's disease	HMGCS2	3158	disgenet_v7.0
alzheimer's disease	CYBB	1536	disgenet_v7.0
alzheimer's disease	DCX	1641	disgenet_v7.0
alzheimer's disease	ALOX5AP	241	disgenet_v7.0
alzheimer's disease	ITSN1	6453	disgenet_v7.0
alzheimer's disease	ABCG2	9429	disgenet_v7.0
alzheimer's disease	AKR1A1	10327	disgenet_v7.0
alzheimer's disease	IL6ST	3572	disgenet_v7.0
alzheimer's disease	JAM2	58494	disgenet_v7.0
alzheimer's disease	ATP5PF	522	disgenet_v7.0
alzheimer's disease	LINC01672	100505887	disgenet_v7.0
alzheimer's disease	MARS1	4141	disgenet_v7.0
alzheimer's disease	SERPINA1	5265	disgenet_v7.0
alzheimer's disease	GSTO2	119391	disgenet_v7.0
alzheimer's disease	GSTO1	9446	disgenet_v7.0
alzheimer's disease	OCM	654231	disgenet_v7.0
alzheimer's disease	DEFA1	1667	disgenet_v7.0
alzheimer's disease	ARG1	383	disgenet_v7.0
alzheimer's disease	ARG2	384	disgenet_v7.0
alzheimer's disease	EZR	7430	disgenet_v7.0
alzheimer's disease	CELF2	10659	disgenet_v7.0
alzheimer's disease	CELF1	10658	disgenet_v7.0
alzheimer's disease	SNRNP70	6625	disgenet_v7.0
alzheimer's disease	S100B	6285	disgenet_v7.0
alzheimer's disease	DHCR24	1718	disgenet_v7.0
alzheimer's disease	UCHL1	7345	disgenet_v7.0
alzheimer's disease	HBG2	3048	disgenet_v7.0
alzheimer's disease	COL17A1	1308	disgenet_v7.0
alzheimer's disease	AHCYL1	10768	disgenet_v7.0
alzheimer's disease	KCNIP3	30818	disgenet_v7.0
alzheimer's disease	BCAN	63827	disgenet_v7.0
alzheimer's disease	BCAM	4059	disgenet_v7.0
alzheimer's disease	ABCC8	6833	disgenet_v7.0
alzheimer's disease	ABCC9	10060	disgenet_v7.0
alzheimer's disease	ABCC4	10257	disgenet_v7.0
alzheimer's disease	ABCC1	4363	disgenet_v7.0
alzheimer's disease	ABCC2	1244	disgenet_v7.0
alzheimer's disease	RMDN2	151393	disgenet_v7.0
alzheimer's disease	RMDN3	55177	disgenet_v7.0
alzheimer's disease	RMDN1	51115	disgenet_v7.0
alzheimer's disease	ADORA2A	135	disgenet_v7.0
alzheimer's disease	MIR301B	100126318	disgenet_v7.0
alzheimer's disease	PRKACA	5566	disgenet_v7.0
alzheimer's disease	PRKACB	5567	disgenet_v7.0
alzheimer's disease	DNM1P33	554175	disgenet_v7.0
alzheimer's disease	SCRN1	9805	disgenet_v7.0
alzheimer's disease	YES1	7525	disgenet_v7.0
alzheimer's disease	PTGS2	5743	disgenet_v7.0
alzheimer's disease	CDK18	5129	disgenet_v7.0
alzheimer's disease	GGTLC4P	729838	disgenet_v7.0
alzheimer's disease	NGFR	4804	disgenet_v7.0
alzheimer's disease	CCN2	1490	disgenet_v7.0
alzheimer's disease	CCNC	892	disgenet_v7.0
alzheimer's disease	SORCS1	114815	disgenet_v7.0
alzheimer's disease	SORCS2	57537	disgenet_v7.0
alzheimer's disease	SORCS3	22986	disgenet_v7.0
alzheimer's disease	ADIPOQ	9370	disgenet_v7.0
alzheimer's disease	CTBP1	1487	disgenet_v7.0
alzheimer's disease	PNPLA2	57104	disgenet_v7.0
alzheimer's disease	GTDC1	79712	disgenet_v7.0
alzheimer's disease	MIR206	406989	disgenet_v7.0
alzheimer's disease	MIR20A	406982	disgenet_v7.0
alzheimer's disease	HEY2	23493	disgenet_v7.0
alzheimer's disease	GPRASP2	114928	disgenet_v7.0
alzheimer's disease	AD6	64851	disgenet_v7.0
alzheimer's disease	AD5	8081	disgenet_v7.0
alzheimer's disease	ADA	100	disgenet_v7.0
alzheimer's disease	ARPP19	10776	disgenet_v7.0
alzheimer's disease	MBD2	8932	disgenet_v7.0
alzheimer's disease	RBP4	5950	disgenet_v7.0
alzheimer's disease	COL11A1	1301	disgenet_v7.0
alzheimer's disease	COL11A2	1302	disgenet_v7.0
alzheimer's disease	RETN	56729	disgenet_v7.0
alzheimer's disease	BCL2A1	597	disgenet_v7.0
alzheimer's disease	NRDC	4898	disgenet_v7.0
alzheimer's disease	KLF8	11279	disgenet_v7.0
alzheimer's disease	KLF4	9314	disgenet_v7.0
alzheimer's disease	TRIM13	10206	disgenet_v7.0
alzheimer's disease	MIR28	407020	disgenet_v7.0
alzheimer's disease	MIR21	406991	disgenet_v7.0
alzheimer's disease	MIR25	407014	disgenet_v7.0
alzheimer's disease	DNER	92737	disgenet_v7.0
alzheimer's disease	MIR4467	100616367	disgenet_v7.0
alzheimer's disease	CYP46A1	10858	disgenet_v7.0
alzheimer's disease	AHSA2P	130872	disgenet_v7.0
alzheimer's disease	OTC	5009	disgenet_v7.0
alzheimer's disease	MIR545	664614	disgenet_v7.0
alzheimer's disease	ING1	3621	disgenet_v7.0
alzheimer's disease	OLIG2	10215	disgenet_v7.0
alzheimer's disease	YBX1	4904	disgenet_v7.0
alzheimer's disease	NKAIN3	286183	disgenet_v7.0
alzheimer's disease	NKAIN2	154215	disgenet_v7.0
alzheimer's disease	CDA	978	disgenet_v7.0
alzheimer's disease	BNIP3	664	disgenet_v7.0
alzheimer's disease	USP13	8975	disgenet_v7.0
alzheimer's disease	USP10	9100	disgenet_v7.0
alzheimer's disease	BSG	682	disgenet_v7.0
alzheimer's disease	OXT	5020	disgenet_v7.0
alzheimer's disease	ZNF569	148266	disgenet_v7.0
alzheimer's disease	LINC00343	144920	disgenet_v7.0
alzheimer's disease	POU3F4	5456	disgenet_v7.0
alzheimer's disease	POR	5447	disgenet_v7.0
alzheimer's disease	TERF2	7014	disgenet_v7.0
alzheimer's disease	TERF1	7013	disgenet_v7.0
alzheimer's disease	ATP5PD	10476	disgenet_v7.0
alzheimer's disease	ATP5PO	539	disgenet_v7.0
alzheimer's disease	GPR141	353345	disgenet_v7.0
alzheimer's disease	STIP1	10963	disgenet_v7.0
alzheimer's disease	CYP2B6	1555	disgenet_v7.0
alzheimer's disease	THBS1	7057	disgenet_v7.0
alzheimer's disease	TPM1	7168	disgenet_v7.0
alzheimer's disease	IRS4	8471	disgenet_v7.0
alzheimer's disease	IRS1	3667	disgenet_v7.0
alzheimer's disease	IRS2	8660	disgenet_v7.0
alzheimer's disease	ACP3	55	disgenet_v7.0
alzheimer's disease	TYRP1	7306	disgenet_v7.0
alzheimer's disease	RGCC	28984	disgenet_v7.0
alzheimer's disease	MIR125A	406910	disgenet_v7.0
alzheimer's disease	ZAP70	7535	disgenet_v7.0
alzheimer's disease	GOLGA6A	342096	disgenet_v7.0
alzheimer's disease	GEMIN7	79760	disgenet_v7.0
alzheimer's disease	GEMIN4	50628	disgenet_v7.0
alzheimer's disease	SNX12	29934	disgenet_v7.0
alzheimer's disease	FHL2	2274	disgenet_v7.0
alzheimer's disease	FHL5	9457	disgenet_v7.0
alzheimer's disease	CALM2	805	disgenet_v7.0
alzheimer's disease	CALM1	801	disgenet_v7.0
alzheimer's disease	HPSE	10855	disgenet_v7.0
alzheimer's disease	WNT5A	7474	disgenet_v7.0
alzheimer's disease	LBR	3930	disgenet_v7.0
alzheimer's disease	LBH	81606	disgenet_v7.0
alzheimer's disease	STMN1	3925	disgenet_v7.0
alzheimer's disease	STMN2	11075	disgenet_v7.0
alzheimer's disease	TDP1	55775	disgenet_v7.0
alzheimer's disease	TDP2	51567	disgenet_v7.0
alzheimer's disease	TREM2	54209	disgenet_v7.0
alzheimer's disease	MAGEE1	57692	disgenet_v7.0
alzheimer's disease	RPPH1	85495	disgenet_v7.0
alzheimer's disease	CD274	29126	disgenet_v7.0
alzheimer's disease	MCIDAS	345643	disgenet_v7.0
alzheimer's disease	CR1L	1379	disgenet_v7.0
alzheimer's disease	ASL	435	disgenet_v7.0
alzheimer's disease	SP1	6667	disgenet_v7.0
alzheimer's disease	SP4	6671	disgenet_v7.0
alzheimer's disease	PDE5A	8654	disgenet_v7.0
alzheimer's disease	CEACAM20	125931	disgenet_v7.0
alzheimer's disease	HSPD1	3329	disgenet_v7.0
alzheimer's disease	HSD11B1	3290	disgenet_v7.0
alzheimer's disease	REL-DT	400957	disgenet_v7.0
alzheimer's disease	SLC12A2-DT	644873	disgenet_v7.0
alzheimer's disease	CALM3	808	disgenet_v7.0
alzheimer's disease	PLAU	5328	disgenet_v7.0
alzheimer's disease	FBXW7	55294	disgenet_v7.0
alzheimer's disease	SEMA6A	57556	disgenet_v7.0
alzheimer's disease	ASAH1	427	disgenet_v7.0
alzheimer's disease	MEIKIN	728637	disgenet_v7.0
alzheimer's disease	SUCLG2	8801	disgenet_v7.0
alzheimer's disease	RASA1	5921	disgenet_v7.0
alzheimer's disease	PVR	5817	disgenet_v7.0
alzheimer's disease	VPS4A	27183	disgenet_v7.0
alzheimer's disease	NEU1	4758	disgenet_v7.0
alzheimer's disease	GRM5	2915	disgenet_v7.0
alzheimer's disease	GRM1	2911	disgenet_v7.0
alzheimer's disease	GRM2	2912	disgenet_v7.0
alzheimer's disease	GRM3	2913	disgenet_v7.0
alzheimer's disease	AATF	26574	disgenet_v7.0
alzheimer's disease	ALOX12	239	disgenet_v7.0
alzheimer's disease	MTRR	4552	disgenet_v7.0
alzheimer's disease	LBP	3929	disgenet_v7.0
alzheimer's disease	M6PR	4074	disgenet_v7.0
alzheimer's disease	LINC01080	101515984	disgenet_v7.0
alzheimer's disease	OPN1MW2	728458	disgenet_v7.0
alzheimer's disease	EPHA8	2046	disgenet_v7.0
alzheimer's disease	HSD17B1	3292	disgenet_v7.0
alzheimer's disease	RNR2	6053	disgenet_v7.0
alzheimer's disease	AD10	780912	disgenet_v7.0
alzheimer's disease	AD11	100188795	disgenet_v7.0
alzheimer's disease	AD14	100188754	disgenet_v7.0
alzheimer's disease	COL12A1	1303	disgenet_v7.0
alzheimer's disease	CTCF	10664	disgenet_v7.0
alzheimer's disease	PCYT1A	5130	disgenet_v7.0
alzheimer's disease	PCYT1B	9468	disgenet_v7.0
alzheimer's disease	GULOP	2989	disgenet_v7.0
alzheimer's disease	ACO1	48	disgenet_v7.0
alzheimer's disease	KIR2DL2	3803	disgenet_v7.0
alzheimer's disease	NAT8B	51471	disgenet_v7.0
alzheimer's disease	TREM1	54210	disgenet_v7.0
alzheimer's disease	LRPAP1	4043	disgenet_v7.0
alzheimer's disease	CSF2RB	1439	disgenet_v7.0
alzheimer's disease	CH25H	9023	disgenet_v7.0
alzheimer's disease	SPAG11B	10407	disgenet_v7.0
alzheimer's disease	PSENEN	55851	disgenet_v7.0
alzheimer's disease	PHF14	9678	disgenet_v7.0
alzheimer's disease	PHF13	148479	disgenet_v7.0
alzheimer's disease	VLDLR	7436	disgenet_v7.0
alzheimer's disease	H4C11	8363	disgenet_v7.0
alzheimer's disease	H4C13	8368	disgenet_v7.0
alzheimer's disease	H4C12	8362	disgenet_v7.0
alzheimer's disease	H4C15	554313	disgenet_v7.0
alzheimer's disease	H4C14	8370	disgenet_v7.0
alzheimer's disease	KLK10	5655	disgenet_v7.0
alzheimer's disease	COX6B1	1340	disgenet_v7.0
alzheimer's disease	PAWR	5074	disgenet_v7.0
alzheimer's disease	PDGFB	5155	disgenet_v7.0
alzheimer's disease	CFAP410	755	disgenet_v7.0
alzheimer's disease	HCRT	3060	disgenet_v7.0
alzheimer's disease	NOP53	29997	disgenet_v7.0
alzheimer's disease	ENPEP	2028	disgenet_v7.0
alzheimer's disease	MEFV	4210	disgenet_v7.0
alzheimer's disease	CCDC83	220047	disgenet_v7.0
alzheimer's disease	CCDC89	220388	disgenet_v7.0
alzheimer's disease	ADAMTS4	9507	disgenet_v7.0
alzheimer's disease	ADAMTS1	9510	disgenet_v7.0
alzheimer's disease	ADAMTS3	9508	disgenet_v7.0
alzheimer's disease	ADAMTS2	9509	disgenet_v7.0
alzheimer's disease	ATG4C	84938	disgenet_v7.0
alzheimer's disease	ATG4B	23192	disgenet_v7.0
alzheimer's disease	TSPAN31	6302	disgenet_v7.0
alzheimer's disease	MAPK8IP1	9479	disgenet_v7.0
alzheimer's disease	MAPK8IP3	23162	disgenet_v7.0
alzheimer's disease	NARS2	79731	disgenet_v7.0
alzheimer's disease	IL1RAP	3556	disgenet_v7.0
alzheimer's disease	BDNF	627	disgenet_v7.0
alzheimer's disease	TERC	7012	disgenet_v7.0
alzheimer's disease	TERT	7015	disgenet_v7.0
alzheimer's disease	VCP	7415	disgenet_v7.0
alzheimer's disease	VCX	26609	disgenet_v7.0
alzheimer's disease	NINJ2	4815	disgenet_v7.0
alzheimer's disease	LSR	51599	disgenet_v7.0
alzheimer's disease	SPEN	23013	disgenet_v7.0
alzheimer's disease	POTEM	641455	disgenet_v7.0
alzheimer's disease	CACYBP	27101	disgenet_v7.0
alzheimer's disease	SPAST	6683	disgenet_v7.0
alzheimer's disease	RHOA	387	disgenet_v7.0
alzheimer's disease	GMNC	647309	disgenet_v7.0
alzheimer's disease	ODF1	4956	disgenet_v7.0
alzheimer's disease	RNF213	57674	disgenet_v7.0
alzheimer's disease	SCD	6319	disgenet_v7.0
alzheimer's disease	ZNF423	23090	disgenet_v7.0
alzheimer's disease	UCN3	114131	disgenet_v7.0
alzheimer's disease	GART	2618	disgenet_v7.0
alzheimer's disease	CNR1	1268	disgenet_v7.0
alzheimer's disease	MUL1	79594	disgenet_v7.0
alzheimer's disease	INPPL1	3636	disgenet_v7.0
alzheimer's disease	CLU	1191	disgenet_v7.0
alzheimer's disease	CLC	1178	disgenet_v7.0
alzheimer's disease	GGA3	23163	disgenet_v7.0
alzheimer's disease	TAOK2	9344	disgenet_v7.0
alzheimer's disease	USP9X	8239	disgenet_v7.0
alzheimer's disease	PGF	5228	disgenet_v7.0
alzheimer's disease	PGD	5226	disgenet_v7.0
alzheimer's disease	PGR	5241	disgenet_v7.0
alzheimer's disease	GSTT1	2952	disgenet_v7.0
alzheimer's disease	ATF4	468	disgenet_v7.0
alzheimer's disease	LOC107987479	107987479	disgenet_v7.0
alzheimer's disease	DBI	1622	disgenet_v7.0
alzheimer's disease	DBH	1621	disgenet_v7.0
alzheimer's disease	ESRRA	2101	disgenet_v7.0
alzheimer's disease	CTRL	1506	disgenet_v7.0
alzheimer's disease	CDKN1B	1027	disgenet_v7.0
alzheimer's disease	CDKN1A	1026	disgenet_v7.0
alzheimer's disease	GPX1	2876	disgenet_v7.0
alzheimer's disease	AZI2	64343	disgenet_v7.0
alzheimer's disease	MS4A4A	51338	disgenet_v7.0
alzheimer's disease	MS4A4E	643680	disgenet_v7.0
alzheimer's disease	TMEM175	84286	disgenet_v7.0
alzheimer's disease	CCND1	595	disgenet_v7.0
alzheimer's disease	DNAJC5	80331	disgenet_v7.0
alzheimer's disease	PPP2R5E	5529	disgenet_v7.0
alzheimer's disease	TAPBPL	55080	disgenet_v7.0
alzheimer's disease	CRADD	8738	disgenet_v7.0
alzheimer's disease	LGALS9	3965	disgenet_v7.0
alzheimer's disease	DNMBP	23268	disgenet_v7.0
alzheimer's disease	CX3CL1	6376	disgenet_v7.0
alzheimer's disease	SYNPO	11346	disgenet_v7.0
alzheimer's disease	MAFF	23764	disgenet_v7.0
alzheimer's disease	MAF1	84232	disgenet_v7.0
alzheimer's disease	PCP4	5121	disgenet_v7.0
alzheimer's disease	MIR29C	407026	disgenet_v7.0
alzheimer's disease	MIR29A	407021	disgenet_v7.0
alzheimer's disease	MIR299	407023	disgenet_v7.0
alzheimer's disease	MIR296	407022	disgenet_v7.0
alzheimer's disease	STOX1	219736	disgenet_v7.0
alzheimer's disease	PLAT	5327	disgenet_v7.0
alzheimer's disease	MIR142	406934	disgenet_v7.0
alzheimer's disease	MIR140	406932	disgenet_v7.0
alzheimer's disease	MIR144	406936	disgenet_v7.0
alzheimer's disease	FAM72A	729533	disgenet_v7.0
alzheimer's disease	EIF2AK2	5610	disgenet_v7.0
alzheimer's disease	CFC1	55997	disgenet_v7.0
alzheimer's disease	TRPM1	4308	disgenet_v7.0
alzheimer's disease	PLCB1	23236	disgenet_v7.0
alzheimer's disease	TMEM163	81615	disgenet_v7.0
alzheimer's disease	PEMT	10400	disgenet_v7.0
alzheimer's disease	BPIFA2	140683	disgenet_v7.0
alzheimer's disease	EIF3E	3646	disgenet_v7.0
alzheimer's disease	HTR7	3363	disgenet_v7.0
alzheimer's disease	CHD1	1105	disgenet_v7.0
alzheimer's disease	TNFRSF1B	7133	disgenet_v7.0
alzheimer's disease	DYM	54808	disgenet_v7.0
alzheimer's disease	ABCB11	8647	disgenet_v7.0
alzheimer's disease	GNPDA2	132789	disgenet_v7.0
alzheimer's disease	GFAP	2670	disgenet_v7.0
alzheimer's disease	RAF1	5894	disgenet_v7.0
alzheimer's disease	ANK1	286	disgenet_v7.0
alzheimer's disease	GSTT2B	653689	disgenet_v7.0
alzheimer's disease	ELK3	2004	disgenet_v7.0
alzheimer's disease	CGB8	94115	disgenet_v7.0
alzheimer's disease	CGB3	1082	disgenet_v7.0
alzheimer's disease	ABLIM2	84448	disgenet_v7.0
alzheimer's disease	IL2RB	3560	disgenet_v7.0
alzheimer's disease	OSM	5008	disgenet_v7.0
alzheimer's disease	GOLGA6L2	283685	disgenet_v7.0
alzheimer's disease	TCF4	6925	disgenet_v7.0
alzheimer's disease	CTXN3	613212	disgenet_v7.0
alzheimer's disease	SLC26A7	115111	disgenet_v7.0
alzheimer's disease	CD81	975	disgenet_v7.0
alzheimer's disease	CD80	941	disgenet_v7.0
alzheimer's disease	CD86	942	disgenet_v7.0
alzheimer's disease	CD8A	925	disgenet_v7.0
alzheimer's disease	PNPLA7	375775	disgenet_v7.0
alzheimer's disease	DIAPH1	1729	disgenet_v7.0
alzheimer's disease	SPNS2	124976	disgenet_v7.0
alzheimer's disease	EDEM2	55741	disgenet_v7.0
alzheimer's disease	RBMS3	27303	disgenet_v7.0
alzheimer's disease	BAG2	9532	disgenet_v7.0
alzheimer's disease	BAG3	9531	disgenet_v7.0
alzheimer's disease	BAG5	9529	disgenet_v7.0
alzheimer's disease	TYK2	7297	disgenet_v7.0
alzheimer's disease	KLC1	3831	disgenet_v7.0
alzheimer's disease	SLC25A38	54977	disgenet_v7.0
alzheimer's disease	SLC25A37	51312	disgenet_v7.0
alzheimer's disease	FYN	2534	disgenet_v7.0
alzheimer's disease	TPSG1	25823	disgenet_v7.0
alzheimer's disease	PAFAH1B2	5049	disgenet_v7.0
alzheimer's disease	MGLL	11343	disgenet_v7.0
alzheimer's disease	TSC22D3	1831	disgenet_v7.0
alzheimer's disease	NECAB3	63941	disgenet_v7.0
alzheimer's disease	MIR873	100126316	disgenet_v7.0
alzheimer's disease	CYP2C19	1557	disgenet_v7.0
alzheimer's disease	BCS1L	617	disgenet_v7.0
alzheimer's disease	LUZP2	338645	disgenet_v7.0
alzheimer's disease	LIN28B	389421	disgenet_v7.0
alzheimer's disease	LIN28A	79727	disgenet_v7.0
alzheimer's disease	UBXN4	23190	disgenet_v7.0
alzheimer's disease	TBPL1	9519	disgenet_v7.0
alzheimer's disease	BACH1	571	disgenet_v7.0
alzheimer's disease	TMC5	79838	disgenet_v7.0
alzheimer's disease	CA2	760	disgenet_v7.0
alzheimer's disease	IFNB1	3456	disgenet_v7.0
alzheimer's disease	STAG3L5P	101735302	disgenet_v7.0
alzheimer's disease	GMFB	2764	disgenet_v7.0
alzheimer's disease	CYCS	54205	disgenet_v7.0
alzheimer's disease	OMA1	115209	disgenet_v7.0
alzheimer's disease	RCAN1	1827	disgenet_v7.0
alzheimer's disease	COL18A1	80781	disgenet_v7.0
alzheimer's disease	LINC01725	101927587	disgenet_v7.0
alzheimer's disease	EBF3	253738	disgenet_v7.0
alzheimer's disease	ACSS2	55902	disgenet_v7.0
alzheimer's disease	CINP	51550	disgenet_v7.0
alzheimer's disease	NUDT11	55190	disgenet_v7.0
alzheimer's disease	HP	3240	disgenet_v7.0
alzheimer's disease	EBNA1BP2	10969	disgenet_v7.0
alzheimer's disease	NQO2	4835	disgenet_v7.0
alzheimer's disease	TGFBI	7045	disgenet_v7.0
alzheimer's disease	TGFB1	7040	disgenet_v7.0
alzheimer's disease	TGFB2	7042	disgenet_v7.0
alzheimer's disease	TGFB3	7043	disgenet_v7.0
alzheimer's disease	HPSE2	60495	disgenet_v7.0
alzheimer's disease	BCR	613	disgenet_v7.0
alzheimer's disease	MAP3K5	4217	disgenet_v7.0
alzheimer's disease	SLC2A8	29988	disgenet_v7.0
alzheimer's disease	PIK3R1	5295	disgenet_v7.0
alzheimer's disease	ERCC6L2-AS1	100128782	disgenet_v7.0
alzheimer's disease	MTCO2P12	107075310	disgenet_v7.0
alzheimer's disease	ZMYM2	7750	disgenet_v7.0
alzheimer's disease	GRIP1	23426	disgenet_v7.0
alzheimer's disease	PMS2CL	441194	disgenet_v7.0
alzheimer's disease	HYLS1	219844	disgenet_v7.0
alzheimer's disease	HLA-G	3135	disgenet_v7.0
alzheimer's disease	TP53INP1	94241	disgenet_v7.0
alzheimer's disease	SARDH	1757	disgenet_v7.0
alzheimer's disease	TFCP2	7024	disgenet_v7.0
alzheimer's disease	RGS4	5999	disgenet_v7.0
alzheimer's disease	RGS6	9628	disgenet_v7.0
alzheimer's disease	RGS2	5997	disgenet_v7.0
alzheimer's disease	SCFD1	23256	disgenet_v7.0
alzheimer's disease	MILR1	284021	disgenet_v7.0
alzheimer's disease	SAMD4A	23034	disgenet_v7.0
alzheimer's disease	TXN	7295	disgenet_v7.0
alzheimer's disease	CYP11A1	1583	disgenet_v7.0
alzheimer's disease	HECTD2	143279	disgenet_v7.0
alzheimer's disease	WASHC4	23325	disgenet_v7.0
alzheimer's disease	RARRES2	5919	disgenet_v7.0
alzheimer's disease	TAC1	6863	disgenet_v7.0
alzheimer's disease	DAXX	1616	disgenet_v7.0
alzheimer's disease	MIR181A2	406954	disgenet_v7.0
alzheimer's disease	MIR212	406994	disgenet_v7.0
alzheimer's disease	MIR210	406992	disgenet_v7.0
alzheimer's disease	MIR214	406996	disgenet_v7.0
alzheimer's disease	ACE	1636	disgenet_v7.0
alzheimer's disease	HNF4A	3172	disgenet_v7.0
alzheimer's disease	CYP19A1	1588	disgenet_v7.0
alzheimer's disease	RBM8A	9939	disgenet_v7.0
alzheimer's disease	MFGE8	4240	disgenet_v7.0
alzheimer's disease	MOG	4340	disgenet_v7.0
alzheimer's disease	ACO2	50	disgenet_v7.0
alzheimer's disease	PLEKHG5	57449	disgenet_v7.0
alzheimer's disease	MIF-AS1	284889	disgenet_v7.0
alzheimer's disease	MFSD2A	84879	disgenet_v7.0
alzheimer's disease	LINC01508	101927873	disgenet_v7.0
alzheimer's disease	EDNRA	1909	disgenet_v7.0
alzheimer's disease	MIR455	619556	disgenet_v7.0
alzheimer's disease	TRIM27	5987	disgenet_v7.0
alzheimer's disease	MMP7	4316	disgenet_v7.0
alzheimer's disease	MMP2	4313	disgenet_v7.0
alzheimer's disease	MMP3	4314	disgenet_v7.0
alzheimer's disease	MMP1	4312	disgenet_v7.0
alzheimer's disease	MMP8	4317	disgenet_v7.0
alzheimer's disease	MMP9	4318	disgenet_v7.0
alzheimer's disease	MIR31	407035	disgenet_v7.0
alzheimer's disease	LMO4	8543	disgenet_v7.0
alzheimer's disease	MIR338	442906	disgenet_v7.0
alzheimer's disease	MIR339	442907	disgenet_v7.0
alzheimer's disease	MIR330	442902	disgenet_v7.0
alzheimer's disease	MIR335	442904	disgenet_v7.0
alzheimer's disease	SH3PXD2A	9644	disgenet_v7.0
alzheimer's disease	ADNP	23394	disgenet_v7.0
alzheimer's disease	CHL1	10752	disgenet_v7.0
alzheimer's disease	HRH3	11255	disgenet_v7.0
alzheimer's disease	OCA2	4948	disgenet_v7.0
alzheimer's disease	CGA	1081	disgenet_v7.0
alzheimer's disease	SGMS2	166929	disgenet_v7.0
alzheimer's disease	SGMS1	259230	disgenet_v7.0
alzheimer's disease	ATCAY	85300	disgenet_v7.0
alzheimer's disease	ANGPT2	285	disgenet_v7.0
alzheimer's disease	ANGPT1	284	disgenet_v7.0
alzheimer's disease	ANGPT4	51378	disgenet_v7.0
alzheimer's disease	H2BC12L	54145	disgenet_v7.0
alzheimer's disease	PIWIL1	9271	disgenet_v7.0
alzheimer's disease	CDKN2A	1029	disgenet_v7.0
alzheimer's disease	CDKN2D	1032	disgenet_v7.0
alzheimer's disease	MRC1	4360	disgenet_v7.0
alzheimer's disease	TCN2	6948	disgenet_v7.0
alzheimer's disease	TOPORS	10210	disgenet_v7.0
alzheimer's disease	PHB1	5245	disgenet_v7.0
alzheimer's disease	TCIRG1	10312	disgenet_v7.0
alzheimer's disease	GRIA2	2891	disgenet_v7.0
alzheimer's disease	GRIA3	2892	disgenet_v7.0
alzheimer's disease	GRIA1	2890	disgenet_v7.0
alzheimer's disease	GRIA4	2893	disgenet_v7.0
alzheimer's disease	CLK2	1196	disgenet_v7.0
alzheimer's disease	PLXNB1	5364	disgenet_v7.0
alzheimer's disease	PMS2P1	5379	disgenet_v7.0
alzheimer's disease	KLK8	11202	disgenet_v7.0
alzheimer's disease	KLK4	9622	disgenet_v7.0
alzheimer's disease	KLK6	5653	disgenet_v7.0
alzheimer's disease	KLK7	5650	disgenet_v7.0
alzheimer's disease	ZNF224	7767	disgenet_v7.0
alzheimer's disease	GPR151	134391	disgenet_v7.0
alzheimer's disease	XK	7504	disgenet_v7.0
alzheimer's disease	GNE	10020	disgenet_v7.0
alzheimer's disease	CYP2C9	1559	disgenet_v7.0
alzheimer's disease	MZF1	7593	disgenet_v7.0
alzheimer's disease	NXF1	10482	disgenet_v7.0
alzheimer's disease	FAF1	11124	disgenet_v7.0
alzheimer's disease	STAR	6770	disgenet_v7.0
alzheimer's disease	XPO5	57510	disgenet_v7.0
alzheimer's disease	MIR1246	100302142	disgenet_v7.0
alzheimer's disease	RYR3	6263	disgenet_v7.0
alzheimer's disease	SMOX	54498	disgenet_v7.0
alzheimer's disease	CD320	51293	disgenet_v7.0
alzheimer's disease	KCNC4	3749	disgenet_v7.0
alzheimer's disease	CXCL11	6373	disgenet_v7.0
alzheimer's disease	CXCL10	3627	disgenet_v7.0
alzheimer's disease	CXCL12	6387	disgenet_v7.0
alzheimer's disease	NTN1	9423	disgenet_v7.0
alzheimer's disease	HIF1A	3091	disgenet_v7.0
alzheimer's disease	LCT	3938	disgenet_v7.0
alzheimer's disease	LCK	3932	disgenet_v7.0
alzheimer's disease	SNORD118	727676	disgenet_v7.0
alzheimer's disease	GGTLC3	728226	disgenet_v7.0
alzheimer's disease	WDHD1	11169	disgenet_v7.0
alzheimer's disease	IL1R1	3554	disgenet_v7.0
alzheimer's disease	COTL1	23406	disgenet_v7.0
alzheimer's disease	MAOB	4129	disgenet_v7.0
alzheimer's disease	MAOA	4128	disgenet_v7.0
alzheimer's disease	INHCAP	100129696	disgenet_v7.0
alzheimer's disease	PTGS2	5743	disgenet_v7.0
alzheimer's disease	MT-CO3	4514	disgenet_v7.0
alzheimer's disease	PTGS1	5742	disgenet_v7.0
alzheimer's disease	CPLX1	10815	disgenet_v7.0
alzheimer's disease	ARC	23237	disgenet_v7.0
alzheimer's disease	SST	6750	disgenet_v7.0
alzheimer's disease	NRIP1	8204	disgenet_v7.0
alzheimer's disease	PDE4A	5141	disgenet_v7.0
alzheimer's disease	PDE4D	5144	disgenet_v7.0
alzheimer's disease	APEX1	328	disgenet_v7.0
alzheimer's disease	EGFR	1956	disgenet_v7.0
alzheimer's disease	NDE1	54820	disgenet_v7.0
alzheimer's disease	GAB2	9846	disgenet_v7.0
alzheimer's disease	LNPEP	4012	disgenet_v7.0
alzheimer's disease	DROSHA	29102	disgenet_v7.0
alzheimer's disease	COL4A4	1286	disgenet_v7.0
alzheimer's disease	PPIL1	51645	disgenet_v7.0
alzheimer's disease	ACE3P	100129123	disgenet_v7.0
alzheimer's disease	KLRC1	3821	disgenet_v7.0
alzheimer's disease	CPS1	1373	disgenet_v7.0
alzheimer's disease	UBE2V1	7335	disgenet_v7.0
alzheimer's disease	PLB1	151056	disgenet_v7.0
alzheimer's disease	SEPTIN1	1731	disgenet_v7.0
alzheimer's disease	SEPTIN2	4735	disgenet_v7.0
alzheimer's disease	SEPTIN8	23176	disgenet_v7.0
alzheimer's disease	NRXN1	9378	disgenet_v7.0
alzheimer's disease	GLS2	27165	disgenet_v7.0
alzheimer's disease	IL6R	3570	disgenet_v7.0
alzheimer's disease	CCKAR	886	disgenet_v7.0
alzheimer's disease	SND1	27044	disgenet_v7.0
alzheimer's disease	NOG	9241	disgenet_v7.0
alzheimer's disease	CSF1R	1436	disgenet_v7.0
alzheimer's disease	PPP1R2C	80316	disgenet_v7.0
alzheimer's disease	RPS3A	6189	disgenet_v7.0
alzheimer's disease	ADAP1	11033	disgenet_v7.0
alzheimer's disease	CRMP1	1400	disgenet_v7.0
alzheimer's disease	PDE7A	5150	disgenet_v7.0
alzheimer's disease	PDE7B	27115	disgenet_v7.0
alzheimer's disease	FGF21	26291	disgenet_v7.0
alzheimer's disease	CDC42	998	disgenet_v7.0
alzheimer's disease	LINC01567	400511	disgenet_v7.0
alzheimer's disease	CTBS	1486	disgenet_v7.0
alzheimer's disease	ACHE	43	disgenet_v7.0
alzheimer's disease	BCHE	590	disgenet_v7.0
alzheimer's disease	ABCD1	215	disgenet_v7.0
alzheimer's disease	CFAP97	57587	disgenet_v7.0
alzheimer's disease	CYTH4	27128	disgenet_v7.0
alzheimer's disease	TWIST1	7291	disgenet_v7.0
alzheimer's disease	ATXN2	6311	disgenet_v7.0
alzheimer's disease	ATXN3	4287	disgenet_v7.0
alzheimer's disease	ATXN1	6310	disgenet_v7.0
alzheimer's disease	CD74	972	disgenet_v7.0
alzheimer's disease	OCIAD2	132299	disgenet_v7.0
alzheimer's disease	IL31RA	133396	disgenet_v7.0
alzheimer's disease	ZC3H14	79882	disgenet_v7.0
alzheimer's disease	TRAT1	50852	disgenet_v7.0
alzheimer's disease	KIDINS220	57498	disgenet_v7.0
alzheimer's disease	MMP14	4323	disgenet_v7.0
alzheimer's disease	MMP13	4322	disgenet_v7.0
alzheimer's disease	PDF	64146	disgenet_v7.0
alzheimer's disease	MEG3	55384	disgenet_v7.0
alzheimer's disease	FN1	2335	disgenet_v7.0
alzheimer's disease	HSPG2	3339	disgenet_v7.0
alzheimer's disease	KDM1B	221656	disgenet_v7.0
alzheimer's disease	CREB1	1385	disgenet_v7.0
alzheimer's disease	ELANE	1991	disgenet_v7.0
alzheimer's disease	BMAL1	406	disgenet_v7.0
alzheimer's disease	CBLL2	158506	disgenet_v7.0
alzheimer's disease	DLX5	1749	disgenet_v7.0
alzheimer's disease	PCA3	50652	disgenet_v7.0
alzheimer's disease	AGAP2	116986	disgenet_v7.0
alzheimer's disease	INS-IGF2	723961	disgenet_v7.0
alzheimer's disease	IFNG	3458	disgenet_v7.0
alzheimer's disease	LTF	4057	disgenet_v7.0
alzheimer's disease	KAZN	23254	disgenet_v7.0
alzheimer's disease	CSNK1D	1453	disgenet_v7.0
alzheimer's disease	CSNK1E	1454	disgenet_v7.0
alzheimer's disease	INSRR	3645	disgenet_v7.0
alzheimer's disease	SLCO6A1	133482	disgenet_v7.0
alzheimer's disease	PDIA6	10130	disgenet_v7.0
alzheimer's disease	PDIA2	64714	disgenet_v7.0
alzheimer's disease	AIM2	9447	disgenet_v7.0
alzheimer's disease	HSPA5	3309	disgenet_v7.0
alzheimer's disease	ZNF436	80818	disgenet_v7.0
alzheimer's disease	PQBP1	10084	disgenet_v7.0
alzheimer's disease	GAS7	8522	disgenet_v7.0
alzheimer's disease	GAS6	2621	disgenet_v7.0
alzheimer's disease	TENM3-AS1	90768	disgenet_v7.0
alzheimer's disease	DPP4	1803	disgenet_v7.0
alzheimer's disease	MC1R	4157	disgenet_v7.0
alzheimer's disease	SMPD1	6609	disgenet_v7.0
alzheimer's disease	SMPD2	6610	disgenet_v7.0
alzheimer's disease	MIR23A	407010	disgenet_v7.0
alzheimer's disease	NDUFA5	4698	disgenet_v7.0
alzheimer's disease	AR	367	disgenet_v7.0
alzheimer's disease	CPB1	1360	disgenet_v7.0
alzheimer's disease	TECPR2	9895	disgenet_v7.0
alzheimer's disease	FAT1	2195	disgenet_v7.0
alzheimer's disease	HOOK2	29911	disgenet_v7.0
alzheimer's disease	HOOK3	84376	disgenet_v7.0
alzheimer's disease	PITX2	5308	disgenet_v7.0
alzheimer's disease	JAG2	3714	disgenet_v7.0
alzheimer's disease	JAG1	182	disgenet_v7.0
alzheimer's disease	NFE2L2	4780	disgenet_v7.0
alzheimer's disease	NFE2L1	4779	disgenet_v7.0
alzheimer's disease	LAMC2	3918	disgenet_v7.0
alzheimer's disease	LAMC3	10319	disgenet_v7.0
alzheimer's disease	HSPA1A	3303	disgenet_v7.0
alzheimer's disease	CCL4L1	388372	disgenet_v7.0
alzheimer's disease	CCL4L2	9560	disgenet_v7.0
alzheimer's disease	MIR650	723778	disgenet_v7.0
alzheimer's disease	LRP1-AS	105751187	disgenet_v7.0
alzheimer's disease	MSH2	4436	disgenet_v7.0
alzheimer's disease	MSH3	4437	disgenet_v7.0
alzheimer's disease	EPO	2056	disgenet_v7.0
alzheimer's disease	ASS1P1	442167	disgenet_v7.0
alzheimer's disease	SCARB2	950	disgenet_v7.0
alzheimer's disease	SCARB1	949	disgenet_v7.0
alzheimer's disease	DCN	1634	disgenet_v7.0
alzheimer's disease	IL6-AS1	541472	disgenet_v7.0
alzheimer's disease	EXOSC6	118460	disgenet_v7.0
alzheimer's disease	TRAM1	23471	disgenet_v7.0
alzheimer's disease	SCGN	10590	disgenet_v7.0
alzheimer's disease	TYRO3	7301	disgenet_v7.0
alzheimer's disease	WEE1	7465	disgenet_v7.0
alzheimer's disease	CCNE2	9134	disgenet_v7.0
alzheimer's disease	DNAJB1	3337	disgenet_v7.0
alzheimer's disease	ADH1B	125	disgenet_v7.0
alzheimer's disease	FLOT1	10211	disgenet_v7.0
alzheimer's disease	HCN1	348980	disgenet_v7.0
alzheimer's disease	HCN3	57657	disgenet_v7.0
alzheimer's disease	SNRPG	6637	disgenet_v7.0
alzheimer's disease	S100A12	6283	disgenet_v7.0
alzheimer's disease	PAEP	5047	disgenet_v7.0
alzheimer's disease	TACR2	6865	disgenet_v7.0
alzheimer's disease	GAL3ST1	9514	disgenet_v7.0
alzheimer's disease	DNAJC27	51277	disgenet_v7.0
alzheimer's disease	GYPA	2993	disgenet_v7.0
alzheimer's disease	GYPB	2994	disgenet_v7.0
alzheimer's disease	GYPC	2995	disgenet_v7.0
alzheimer's disease	GYPE	2996	disgenet_v7.0
alzheimer's disease	GABRA2	2555	disgenet_v7.0
alzheimer's disease	IL1RN	3557	disgenet_v7.0
alzheimer's disease	REG1A	5967	disgenet_v7.0
alzheimer's disease	FASLG	356	disgenet_v7.0
alzheimer's disease	STS	412	disgenet_v7.0
alzheimer's disease	MIR139	406931	disgenet_v7.0
alzheimer's disease	MIR137	406928	disgenet_v7.0
alzheimer's disease	MIR134	406924	disgenet_v7.0
alzheimer's disease	MIR132	406921	disgenet_v7.0
alzheimer's disease	PPP2R2B	5521	disgenet_v7.0
alzheimer's disease	BMP6	654	disgenet_v7.0
alzheimer's disease	BMP4	652	disgenet_v7.0
alzheimer's disease	BMP1	649	disgenet_v7.0
alzheimer's disease	MVP	9961	disgenet_v7.0
alzheimer's disease	FANCD2	2177	disgenet_v7.0
alzheimer's disease	RACK1	10399	disgenet_v7.0
alzheimer's disease	CD163	9332	disgenet_v7.0
alzheimer's disease	EIF4E	1977	disgenet_v7.0
alzheimer's disease	FAAH	2166	disgenet_v7.0
alzheimer's disease	MED12	9968	disgenet_v7.0
alzheimer's disease	IFIT3	3437	disgenet_v7.0
alzheimer's disease	MIR100	406892	disgenet_v7.0
alzheimer's disease	COASY	80347	disgenet_v7.0
alzheimer's disease	HTR6	3362	disgenet_v7.0
alzheimer's disease	HTR4	3360	disgenet_v7.0
alzheimer's disease	RTL1	388015	disgenet_v7.0
alzheimer's disease	AIRE	326	disgenet_v7.0
alzheimer's disease	NGF	4803	disgenet_v7.0
alzheimer's disease	NGB	58157	disgenet_v7.0
alzheimer's disease	VPS35	55737	disgenet_v7.0
alzheimer's disease	SIRT1-AS	106633813	disgenet_v7.0
alzheimer's disease	APP	351	disgenet_v7.0
alzheimer's disease	IFNA13	3447	disgenet_v7.0
alzheimer's disease	FGF23	8074	disgenet_v7.0
alzheimer's disease	KRBOX1	100506243	disgenet_v7.0
alzheimer's disease	NQO1	1728	disgenet_v7.0
alzheimer's disease	SLC22A2	6582	disgenet_v7.0
alzheimer's disease	GADD45GIP1	90480	disgenet_v7.0
alzheimer's disease	RTN4R	65078	disgenet_v7.0
alzheimer's disease	ICAM1	3383	disgenet_v7.0
alzheimer's disease	TMED10	10972	disgenet_v7.0
alzheimer's disease	LAMP2	3920	disgenet_v7.0
alzheimer's disease	SLC7A11	23657	disgenet_v7.0
alzheimer's disease	NPC1L1	29881	disgenet_v7.0
alzheimer's disease	ASCC1	51008	disgenet_v7.0
alzheimer's disease	PPP2R1A	5518	disgenet_v7.0
alzheimer's disease	RAB38	23682	disgenet_v7.0
alzheimer's disease	RAB3D	9545	disgenet_v7.0
alzheimer's disease	RAB3A	5864	disgenet_v7.0
alzheimer's disease	EGF	1950	disgenet_v7.0
alzheimer's disease	FBXL2	25827	disgenet_v7.0
alzheimer's disease	KNG1	3827	disgenet_v7.0
alzheimer's disease	AAVS1	17	disgenet_v7.0
alzheimer's disease	BMPER	168667	disgenet_v7.0
alzheimer's disease	ANXA1	301	disgenet_v7.0
alzheimer's disease	ANXA5	308	disgenet_v7.0
alzheimer's disease	ANXA6	309	disgenet_v7.0
alzheimer's disease	HK1	3098	disgenet_v7.0
alzheimer's disease	MCL1	4170	disgenet_v7.0
alzheimer's disease	SLC24A4	123041	disgenet_v7.0
alzheimer's disease	SLC24A2	25769	disgenet_v7.0
alzheimer's disease	SLC24A3	57419	disgenet_v7.0
alzheimer's disease	HCAR2	338442	disgenet_v7.0
alzheimer's disease	EZH2	2146	disgenet_v7.0
alzheimer's disease	SLC25A48	153328	disgenet_v7.0
alzheimer's disease	PLA2G6	8398	disgenet_v7.0
alzheimer's disease	PLA2G7	7941	disgenet_v7.0
alzheimer's disease	PLA2G3	50487	disgenet_v7.0
alzheimer's disease	KIAA1217	56243	disgenet_v7.0
alzheimer's disease	PARVB	29780	disgenet_v7.0
alzheimer's disease	FOXM1	2305	disgenet_v7.0
alzheimer's disease	TRPA1	8989	disgenet_v7.0
alzheimer's disease	SYBU	55638	disgenet_v7.0
alzheimer's disease	IFNAR1	3454	disgenet_v7.0
alzheimer's disease	SHANK1	50944	disgenet_v7.0
alzheimer's disease	CDKAL1	54901	disgenet_v7.0
alzheimer's disease	RABEP1	9135	disgenet_v7.0
alzheimer's disease	RABEPK	10244	disgenet_v7.0
alzheimer's disease	APOC4	346	disgenet_v7.0
alzheimer's disease	APOC2	344	disgenet_v7.0
alzheimer's disease	APOC3	345	disgenet_v7.0
alzheimer's disease	APOC1	341	disgenet_v7.0
alzheimer's disease	UGT1A	7361	disgenet_v7.0
alzheimer's disease	CLUH	23277	disgenet_v7.0
alzheimer's disease	RAD23B	5887	disgenet_v7.0
alzheimer's disease	S100A10	6281	disgenet_v7.0
alzheimer's disease	ELOC	6921	disgenet_v7.0
alzheimer's disease	ATP2B4	493	disgenet_v7.0
alzheimer's disease	FANCG	2189	disgenet_v7.0
alzheimer's disease	DMXL1	1657	disgenet_v7.0
alzheimer's disease	MCOLN1	57192	disgenet_v7.0
alzheimer's disease	IFNA1	3439	disgenet_v7.0
alzheimer's disease	PARD3	56288	disgenet_v7.0
alzheimer's disease	PPARG	5468	disgenet_v7.0
alzheimer's disease	PPARD	5467	disgenet_v7.0
alzheimer's disease	PPARA	5465	disgenet_v7.0
alzheimer's disease	ZNF862	643641	disgenet_v7.0
alzheimer's disease	MBOAT4	619373	disgenet_v7.0
alzheimer's disease	SLC22A8	9376	disgenet_v7.0
alzheimer's disease	BECN1	8678	disgenet_v7.0
alzheimer's disease	SGCG	6445	disgenet_v7.0
alzheimer's disease	SGCA	6442	disgenet_v7.0
alzheimer's disease	OTOF	9381	disgenet_v7.0
alzheimer's disease	VEGFA	7422	disgenet_v7.0
alzheimer's disease	VEGFC	7424	disgenet_v7.0
alzheimer's disease	PLA2G1B	5319	disgenet_v7.0
alzheimer's disease	PLA2G15	23659	disgenet_v7.0
alzheimer's disease	ATP6V0E1	8992	disgenet_v7.0
alzheimer's disease	PGAM5P1	100421133	disgenet_v7.0
alzheimer's disease	SEMA5A	9037	disgenet_v7.0
alzheimer's disease	GNPAT	8443	disgenet_v7.0
alzheimer's disease	P2RY4	5030	disgenet_v7.0
alzheimer's disease	AKR1C4	1109	disgenet_v7.0
alzheimer's disease	AKR1C2	1646	disgenet_v7.0
alzheimer's disease	NANOG	79923	disgenet_v7.0
alzheimer's disease	DEFB104B	503618	disgenet_v7.0
alzheimer's disease	IL33	90865	disgenet_v7.0
alzheimer's disease	TMEM59	9528	disgenet_v7.0
alzheimer's disease	TMEM54	113452	disgenet_v7.0
alzheimer's disease	WARS1	7453	disgenet_v7.0
alzheimer's disease	GSTM2	2946	disgenet_v7.0
alzheimer's disease	GSTM3	2947	disgenet_v7.0
alzheimer's disease	PROS2P	5628	disgenet_v7.0
alzheimer's disease	VAMP1	6843	disgenet_v7.0
alzheimer's disease	GPR42	2866	disgenet_v7.0
alzheimer's disease	POU2F3	25833	disgenet_v7.0
alzheimer's disease	POU2F1	5451	disgenet_v7.0
alzheimer's disease	VPS26A	9559	disgenet_v7.0
alzheimer's disease	MEIOSIN	388553	disgenet_v7.0
alzheimer's disease	DOCK2	1794	disgenet_v7.0
alzheimer's disease	DOCK3	1795	disgenet_v7.0
alzheimer's disease	DOCK8	81704	disgenet_v7.0
alzheimer's disease	RENBP	5973	disgenet_v7.0
alzheimer's disease	LILRB2	10288	disgenet_v7.0
alzheimer's disease	LILRB1	10859	disgenet_v7.0
alzheimer's disease	CHRFAM7A	89832	disgenet_v7.0
alzheimer's disease	SLIT3	6586	disgenet_v7.0
alzheimer's disease	STK32B	55351	disgenet_v7.0
alzheimer's disease	MSR1	4481	disgenet_v7.0
alzheimer's disease	TYR	7299	disgenet_v7.0
alzheimer's disease	PRKAA1	5562	disgenet_v7.0
alzheimer's disease	AMPH	273	disgenet_v7.0
alzheimer's disease	SLC25A4	291	disgenet_v7.0
alzheimer's disease	EEF1A1	1915	disgenet_v7.0
alzheimer's disease	DEFB104A	140596	disgenet_v7.0
alzheimer's disease	CLPTM1	1209	disgenet_v7.0
alzheimer's disease	RHD	6007	disgenet_v7.0
alzheimer's disease	RHO	6010	disgenet_v7.0
alzheimer's disease	TAB3	257397	disgenet_v7.0
alzheimer's disease	GGA1	26088	disgenet_v7.0
alzheimer's disease	TNNI3	7137	disgenet_v7.0
alzheimer's disease	SLTM	79811	disgenet_v7.0
alzheimer's disease	CCL8	6355	disgenet_v7.0
alzheimer's disease	CCL2	6347	disgenet_v7.0
alzheimer's disease	CCL3	6348	disgenet_v7.0
alzheimer's disease	CCL1	6346	disgenet_v7.0
alzheimer's disease	CCL4	6351	disgenet_v7.0
alzheimer's disease	CCL5	6352	disgenet_v7.0
alzheimer's disease	CREB3L1	90993	disgenet_v7.0
alzheimer's disease	CDR1-AS	103611090	disgenet_v7.0
alzheimer's disease	RUNX1T1	862	disgenet_v7.0
alzheimer's disease	LMNB1	4001	disgenet_v7.0
alzheimer's disease	ETS2	2114	disgenet_v7.0
alzheimer's disease	AGRN	375790	disgenet_v7.0
alzheimer's disease	MIR26B	407017	disgenet_v7.0
alzheimer's disease	ATP6V1H	51606	disgenet_v7.0
alzheimer's disease	MECP2	4204	disgenet_v7.0
alzheimer's disease	ABO	28	disgenet_v7.0
alzheimer's disease	PPIG	9360	disgenet_v7.0
alzheimer's disease	PPIF	10105	disgenet_v7.0
alzheimer's disease	PPID	5481	disgenet_v7.0
alzheimer's disease	PPIC	5480	disgenet_v7.0
alzheimer's disease	PPIB	5479	disgenet_v7.0
alzheimer's disease	PPIA	5478	disgenet_v7.0
alzheimer's disease	KRT18	3875	disgenet_v7.0
alzheimer's disease	KRT14	3861	disgenet_v7.0
alzheimer's disease	ZNRD2	10534	disgenet_v7.0
alzheimer's disease	OSBPL6	114880	disgenet_v7.0
alzheimer's disease	CD40LG	959	disgenet_v7.0
alzheimer's disease	NRF1	4899	disgenet_v7.0
alzheimer's disease	PTCD1	26024	disgenet_v7.0
alzheimer's disease	WARS2	10352	disgenet_v7.0
alzheimer's disease	VAV1	7409	disgenet_v7.0
alzheimer's disease	LMNA	4000	disgenet_v7.0
alzheimer's disease	PSIP1	11168	disgenet_v7.0
alzheimer's disease	TRMO	51531	disgenet_v7.0
alzheimer's disease	GSTM1	2944	disgenet_v7.0
alzheimer's disease	VRK3	51231	disgenet_v7.0
alzheimer's disease	TMED7	51014	disgenet_v7.0
alzheimer's disease	GMPR	2766	disgenet_v7.0
alzheimer's disease	NTS	4922	disgenet_v7.0
alzheimer's disease	SYCP2	10388	disgenet_v7.0
alzheimer's disease	GLIS3	169792	disgenet_v7.0
alzheimer's disease	GLIS1	148979	disgenet_v7.0
alzheimer's disease	TFAM	7019	disgenet_v7.0
alzheimer's disease	FLVCR1	28982	disgenet_v7.0
alzheimer's disease	C3AR1	719	disgenet_v7.0
alzheimer's disease	LINC02268	101928509	disgenet_v7.0
alzheimer's disease	CST3	1471	disgenet_v7.0
alzheimer's disease	CST7	8530	disgenet_v7.0
alzheimer's disease	CFD	1675	disgenet_v7.0
alzheimer's disease	CFB	629	disgenet_v7.0
alzheimer's disease	BCL2L11	10018	disgenet_v7.0
alzheimer's disease	PIK3CD	5293	disgenet_v7.0
alzheimer's disease	SH3RF1	57630	disgenet_v7.0
alzheimer's disease	USP39	10713	disgenet_v7.0
alzheimer's disease	TSPOAP1	9256	disgenet_v7.0
alzheimer's disease	SPHKAP	80309	disgenet_v7.0
alzheimer's disease	EIF1	10209	disgenet_v7.0
alzheimer's disease	EIF5	1983	disgenet_v7.0
alzheimer's disease	DTL	51514	disgenet_v7.0
alzheimer's disease	GSTZ1	2954	disgenet_v7.0
alzheimer's disease	CSNK1G2	1455	disgenet_v7.0
alzheimer's disease	OTUB1	55611	disgenet_v7.0
alzheimer's disease	LMTK2	22853	disgenet_v7.0
alzheimer's disease	RBFOX1	54715	disgenet_v7.0
alzheimer's disease	NAP1L1	4673	disgenet_v7.0
alzheimer's disease	MEGF10	84466	disgenet_v7.0
alzheimer's disease	SSTR3	6753	disgenet_v7.0
alzheimer's disease	SSTR2	6752	disgenet_v7.0
alzheimer's disease	SSTR4	6754	disgenet_v7.0
alzheimer's disease	STAG3	10734	disgenet_v7.0
alzheimer's disease	C4B_2	100293534	disgenet_v7.0
alzheimer's disease	LRRTM3	347731	disgenet_v7.0
alzheimer's disease	RND1	27289	disgenet_v7.0
alzheimer's disease	TRADD	8717	disgenet_v7.0
alzheimer's disease	LTBP2	4053	disgenet_v7.0
alzheimer's disease	MIR766	768218	disgenet_v7.0
alzheimer's disease	AIMP2	7965	disgenet_v7.0
alzheimer's disease	DPYSL5	56896	disgenet_v7.0
alzheimer's disease	DPYSL2	1808	disgenet_v7.0
alzheimer's disease	DPYSL3	1809	disgenet_v7.0
alzheimer's disease	OSTN	344901	disgenet_v7.0
alzheimer's disease	HAMP	57817	disgenet_v7.0
alzheimer's disease	TOMM70	9868	disgenet_v7.0
alzheimer's disease	ELMO1	9844	disgenet_v7.0
alzheimer's disease	TYROBP	7305	disgenet_v7.0
alzheimer's disease	RPS6	6194	disgenet_v7.0
alzheimer's disease	RPSA	3921	disgenet_v7.0
alzheimer's disease	RREB1	6239	disgenet_v7.0
alzheimer's disease	SNHG19	100507303	disgenet_v7.0
alzheimer's disease	ATP6V1E1	529	disgenet_v7.0
alzheimer's disease	HCA1	266790	disgenet_v7.0
alzheimer's disease	ACTR2	10097	disgenet_v7.0
alzheimer's disease	DNMT1	1786	disgenet_v7.0
alzheimer's disease	WDR41	55255	disgenet_v7.0
alzheimer's disease	WDR45	11152	disgenet_v7.0
alzheimer's disease	DYRK1A	1859	disgenet_v7.0
alzheimer's disease	GPC1	2817	disgenet_v7.0
alzheimer's disease	GPC6	10082	disgenet_v7.0
alzheimer's disease	GOLIM4	27333	disgenet_v7.0
alzheimer's disease	STAT1	6772	disgenet_v7.0
alzheimer's disease	GORASP1	64689	disgenet_v7.0
alzheimer's disease	EMP1	2012	disgenet_v7.0
alzheimer's disease	MNAT1	4331	disgenet_v7.0
alzheimer's disease	SRM	6723	disgenet_v7.0
alzheimer's disease	SRF	6722	disgenet_v7.0
alzheimer's disease	PRDX6	9588	disgenet_v7.0
alzheimer's disease	PRDX4	10549	disgenet_v7.0
alzheimer's disease	PRDX3	10935	disgenet_v7.0
alzheimer's disease	PRDX1	5052	disgenet_v7.0
alzheimer's disease	SGK3	23678	disgenet_v7.0
alzheimer's disease	SGK1	6446	disgenet_v7.0
alzheimer's disease	CDK9	1025	disgenet_v7.0
alzheimer's disease	CDK1	983	disgenet_v7.0
alzheimer's disease	CDK4	1019	disgenet_v7.0
alzheimer's disease	CDK5	1020	disgenet_v7.0
alzheimer's disease	UBR1	197131	disgenet_v7.0
alzheimer's disease	TFPI2	7980	disgenet_v7.0
alzheimer's disease	PM20D1	148811	disgenet_v7.0
alzheimer's disease	TNMD	64102	disgenet_v7.0
alzheimer's disease	SPTBN1	6711	disgenet_v7.0
alzheimer's disease	MIR196A1	406972	disgenet_v7.0
alzheimer's disease	MAPK1	5594	disgenet_v7.0
alzheimer's disease	MAPK7	5598	disgenet_v7.0
alzheimer's disease	MAPK9	5601	disgenet_v7.0
alzheimer's disease	SEMA4D	10507	disgenet_v7.0
alzheimer's disease	NCF1	653361	disgenet_v7.0
alzheimer's disease	HMGA1	3159	disgenet_v7.0
alzheimer's disease	TCF7L2	6934	disgenet_v7.0
alzheimer's disease	PTPRG	5793	disgenet_v7.0
alzheimer's disease	PTPRC	5788	disgenet_v7.0
alzheimer's disease	PTPRA	5786	disgenet_v7.0
alzheimer's disease	TNFSF11	8600	disgenet_v7.0
alzheimer's disease	TNFSF10	8743	disgenet_v7.0
alzheimer's disease	MCCC1	56922	disgenet_v7.0
alzheimer's disease	NUFIP2	57532	disgenet_v7.0
alzheimer's disease	MIR1908	100302263	disgenet_v7.0
alzheimer's disease	MS4A2	2206	disgenet_v7.0
alzheimer's disease	MS4A3	932	disgenet_v7.0
alzheimer's disease	PPY	5539	disgenet_v7.0
alzheimer's disease	PPL	5493	disgenet_v7.0
alzheimer's disease	SLIT2	9353	disgenet_v7.0
alzheimer's disease	NLN	57486	disgenet_v7.0
alzheimer's disease	PYCARD	29108	disgenet_v7.0
alzheimer's disease	HP1BP3	50809	disgenet_v7.0
alzheimer's disease	RPS23	6228	disgenet_v7.0
alzheimer's disease	RPS21	6227	disgenet_v7.0
alzheimer's disease	EIF2S1	1965	disgenet_v7.0
alzheimer's disease	EIF2S3	1968	disgenet_v7.0
alzheimer's disease	EIF2S2	8894	disgenet_v7.0
alzheimer's disease	ARL17B	100506084	disgenet_v7.0
alzheimer's disease	PGPEP1	54858	disgenet_v7.0
alzheimer's disease	COG5	10466	disgenet_v7.0
alzheimer's disease	DST	667	disgenet_v7.0
alzheimer's disease	KMT2A	4297	disgenet_v7.0
alzheimer's disease	FGF13	2258	disgenet_v7.0
alzheimer's disease	FGF10	2255	disgenet_v7.0
alzheimer's disease	FGF14	2259	disgenet_v7.0
alzheimer's disease	PRND	23627	disgenet_v7.0
alzheimer's disease	PRNP	5621	disgenet_v7.0
alzheimer's disease	SBNO1	55206	disgenet_v7.0
alzheimer's disease	ERBB2	2064	disgenet_v7.0
alzheimer's disease	ERBB4	2066	disgenet_v7.0
alzheimer's disease	HAP1	9001	disgenet_v7.0
alzheimer's disease	ACMSD	130013	disgenet_v7.0
alzheimer's disease	UBTF	7343	disgenet_v7.0
alzheimer's disease	MIR219A1	407002	disgenet_v7.0
alzheimer's disease	TCP1	6950	disgenet_v7.0
alzheimer's disease	FMR1	2332	disgenet_v7.0
alzheimer's disease	PWAR4	347745	disgenet_v7.0
alzheimer's disease	PWAR1	145624	disgenet_v7.0
alzheimer's disease	CD69	969	disgenet_v7.0
alzheimer's disease	CD68	968	disgenet_v7.0
alzheimer's disease	CD63	967	disgenet_v7.0
alzheimer's disease	TAM	8205	disgenet_v7.0
alzheimer's disease	TAT	6898	disgenet_v7.0
alzheimer's disease	CDK5R2	8941	disgenet_v7.0
alzheimer's disease	ANKS1B	56899	disgenet_v7.0
alzheimer's disease	ACOT7	11332	disgenet_v7.0
alzheimer's disease	STAT3	6774	disgenet_v7.0
alzheimer's disease	NUBP1	4682	disgenet_v7.0
alzheimer's disease	MIR181C	406957	disgenet_v7.0
alzheimer's disease	ZNF608	57507	disgenet_v7.0
alzheimer's disease	NR1I3	9970	disgenet_v7.0
alzheimer's disease	NR1I2	8856	disgenet_v7.0
alzheimer's disease	FOS	2353	disgenet_v7.0
alzheimer's disease	HNMT	3176	disgenet_v7.0
alzheimer's disease	RANBP9	10048	disgenet_v7.0
alzheimer's disease	GPR50	9248	disgenet_v7.0
alzheimer's disease	MIR598	693183	disgenet_v7.0
alzheimer's disease	SLC19A3	80704	disgenet_v7.0
alzheimer's disease	SLC19A1	6573	disgenet_v7.0
alzheimer's disease	MTHFD1L	25902	disgenet_v7.0
alzheimer's disease	BAP1	8314	disgenet_v7.0
alzheimer's disease	GNA12	2768	disgenet_v7.0
alzheimer's disease	IGFALS	3483	disgenet_v7.0
alzheimer's disease	HNRNPDL	9987	disgenet_v7.0
alzheimer's disease	MEF2C-AS1	101929423	disgenet_v7.0
alzheimer's disease	PRKAA2	5563	disgenet_v7.0
alzheimer's disease	C4B	721	disgenet_v7.0
alzheimer's disease	GKN1	56287	disgenet_v7.0
alzheimer's disease	MIR133B	442890	disgenet_v7.0
alzheimer's disease	PARK7	11315	disgenet_v7.0
alzheimer's disease	MIR4487	100616222	disgenet_v7.0
alzheimer's disease	CRYAB	1410	disgenet_v7.0
alzheimer's disease	PTDSS1	9791	disgenet_v7.0
alzheimer's disease	CTDSP2	10106	disgenet_v7.0
alzheimer's disease	ADI1	55256	disgenet_v7.0
alzheimer's disease	NEUROD1	4760	disgenet_v7.0
alzheimer's disease	NEUROD6	63974	disgenet_v7.0
alzheimer's disease	CYP3A4	1576	disgenet_v7.0
alzheimer's disease	IARS1	3376	disgenet_v7.0
alzheimer's disease	ITPKB	3707	disgenet_v7.0
alzheimer's disease	LIG1	3978	disgenet_v7.0
alzheimer's disease	LIG3	3980	disgenet_v7.0
alzheimer's disease	PFDN5	5204	disgenet_v7.0
alzheimer's disease	ODC1	4953	disgenet_v7.0
alzheimer's disease	PLTP	5360	disgenet_v7.0
alzheimer's disease	PKP4	8502	disgenet_v7.0
alzheimer's disease	ARMH1	339541	disgenet_v7.0
alzheimer's disease	TRIQK	286144	disgenet_v7.0
alzheimer's disease	NLRP1	22861	disgenet_v7.0
alzheimer's disease	NLRP3	114548	disgenet_v7.0
alzheimer's disease	MYLIP	29116	disgenet_v7.0
alzheimer's disease	CFDP1	10428	disgenet_v7.0
alzheimer's disease	CACUL1	143384	disgenet_v7.0
alzheimer's disease	MIR626	693211	disgenet_v7.0
alzheimer's disease	MSI1	4440	disgenet_v7.0
alzheimer's disease	LDLR	3949	disgenet_v7.0
alzheimer's disease	VAMP2	6844	disgenet_v7.0
alzheimer's disease	RUNX1	861	disgenet_v7.0
alzheimer's disease	CAMP	820	disgenet_v7.0
alzheimer's disease	IRF8	3394	disgenet_v7.0
alzheimer's disease	IRF2	3660	disgenet_v7.0
alzheimer's disease	IRF6	3664	disgenet_v7.0
alzheimer's disease	RAB11A	8766	disgenet_v7.0
alzheimer's disease	RAB11B	9230	disgenet_v7.0
alzheimer's disease	DDO	8528	disgenet_v7.0
alzheimer's disease	NFIB	4781	disgenet_v7.0
alzheimer's disease	ALDH2	217	disgenet_v7.0
alzheimer's disease	FOCAD	54914	disgenet_v7.0
alzheimer's disease	ABI3	51225	disgenet_v7.0
alzheimer's disease	GIP	2695	disgenet_v7.0
alzheimer's disease	UNC5C	8633	disgenet_v7.0
alzheimer's disease	HTT	3064	disgenet_v7.0
alzheimer's disease	BRAP	8315	disgenet_v7.0
alzheimer's disease	TERF2IP	54386	disgenet_v7.0
alzheimer's disease	ADARB1	104	disgenet_v7.0
alzheimer's disease	EXOC3L4	91828	disgenet_v7.0
alzheimer's disease	SIDT2	51092	disgenet_v7.0
alzheimer's disease	PPP1R42	286187	disgenet_v7.0
alzheimer's disease	TXNRD2	10587	disgenet_v7.0
alzheimer's disease	TXNRD1	7296	disgenet_v7.0
alzheimer's disease	TRH	7200	disgenet_v7.0
alzheimer's disease	LARS1	51520	disgenet_v7.0
alzheimer's disease	MPHOSPH6	10200	disgenet_v7.0
alzheimer's disease	PTGDR	5729	disgenet_v7.0
alzheimer's disease	PTGDS	5730	disgenet_v7.0
alzheimer's disease	ZIC1	7545	disgenet_v7.0
alzheimer's disease	RAN	5901	disgenet_v7.0
alzheimer's disease	CSMD1	64478	disgenet_v7.0
alzheimer's disease	WNT3A	89780	disgenet_v7.0
alzheimer's disease	SLC44A4	80736	disgenet_v7.0
alzheimer's disease	HCRTR2	3062	disgenet_v7.0
alzheimer's disease	PANK2	80025	disgenet_v7.0
alzheimer's disease	MAGEC3	139081	disgenet_v7.0
alzheimer's disease	RBM3	5935	disgenet_v7.0
alzheimer's disease	NAE1	8883	disgenet_v7.0
alzheimer's disease	SLC18A3	6572	disgenet_v7.0
alzheimer's disease	SLC18A2	6571	disgenet_v7.0
alzheimer's disease	MADD	8567	disgenet_v7.0
alzheimer's disease	EPC2	26122	disgenet_v7.0
alzheimer's disease	POLE3	54107	disgenet_v7.0
alzheimer's disease	TRPC4AP	26133	disgenet_v7.0
alzheimer's disease	PTGES	9536	disgenet_v7.0
alzheimer's disease	CDSN	1041	disgenet_v7.0
alzheimer's disease	ALAS1	211	disgenet_v7.0
alzheimer's disease	MIR127	406914	disgenet_v7.0
alzheimer's disease	MIR122	406906	disgenet_v7.0
alzheimer's disease	DDX39B	7919	disgenet_v7.0
alzheimer's disease	DDX39A	10212	disgenet_v7.0
alzheimer's disease	NAT8	9027	disgenet_v7.0
alzheimer's disease	SDF4	51150	disgenet_v7.0
alzheimer's disease	ADCY10	55811	disgenet_v7.0
alzheimer's disease	BMS1	9790	disgenet_v7.0
alzheimer's disease	C1QA	712	disgenet_v7.0
alzheimer's disease	KIAA0319	9856	disgenet_v7.0
alzheimer's disease	B3GAT1	27087	disgenet_v7.0
alzheimer's disease	SREK1IP1	285672	disgenet_v7.0
alzheimer's disease	TBC1D8	11138	disgenet_v7.0
alzheimer's disease	TRPC6	7225	disgenet_v7.0
alzheimer's disease	PLK1	5347	disgenet_v7.0
alzheimer's disease	SBSN	374897	disgenet_v7.0
alzheimer's disease	TIA1	7072	disgenet_v7.0
alzheimer's disease	IL10	3586	disgenet_v7.0
alzheimer's disease	IL13	3596	disgenet_v7.0
alzheimer's disease	IL15	3600	disgenet_v7.0
alzheimer's disease	IL16	3603	disgenet_v7.0
alzheimer's disease	IL18	3606	disgenet_v7.0
alzheimer's disease	IL19	29949	disgenet_v7.0
alzheimer's disease	IL1B	3553	disgenet_v7.0
alzheimer's disease	F2R	2149	disgenet_v7.0
alzheimer's disease	CHEK2	11200	disgenet_v7.0
alzheimer's disease	CHEK1	1111	disgenet_v7.0
alzheimer's disease	TREML2	79865	disgenet_v7.0
alzheimer's disease	LAYN	143903	disgenet_v7.0
alzheimer's disease	NDP	4693	disgenet_v7.0
alzheimer's disease	IQCJ	654502	disgenet_v7.0
alzheimer's disease	CARTPT	9607	disgenet_v7.0
alzheimer's disease	GEMIN7-AS1	105372419	disgenet_v7.0
alzheimer's disease	SCIMP	388325	disgenet_v7.0
alzheimer's disease	MIR326	442900	disgenet_v7.0
alzheimer's disease	NOL3	8996	disgenet_v7.0
alzheimer's disease	ST8SIA1	6489	disgenet_v7.0
alzheimer's disease	MIR146A	406938	disgenet_v7.0
alzheimer's disease	FTH1	2495	disgenet_v7.0
alzheimer's disease	SI	6476	disgenet_v7.0
alzheimer's disease	APCS	325	disgenet_v7.0
alzheimer's disease	APC2	10297	disgenet_v7.0
alzheimer's disease	SEL1L	6400	disgenet_v7.0
alzheimer's disease	NCALD	83988	disgenet_v7.0
alzheimer's disease	DSG2	1829	disgenet_v7.0
alzheimer's disease	DSG1	1828	disgenet_v7.0
alzheimer's disease	MIR6840	102466747	disgenet_v7.0
alzheimer's disease	MIR6845	102466748	disgenet_v7.0
alzheimer's disease	FARP1	10160	disgenet_v7.0
alzheimer's disease	LTC4S	4056	disgenet_v7.0
alzheimer's disease	CD2AP	23607	disgenet_v7.0
alzheimer's disease	FNDC5	252995	disgenet_v7.0
alzheimer's disease	ROCK1	6093	disgenet_v7.0
alzheimer's disease	ROCK2	9475	disgenet_v7.0
alzheimer's disease	RAP1A	5906	disgenet_v7.0
alzheimer's disease	RAB21	23011	disgenet_v7.0
alzheimer's disease	KCNE3	10008	disgenet_v7.0
alzheimer's disease	GRIK4	2900	disgenet_v7.0
alzheimer's disease	SGSM3	27352	disgenet_v7.0
alzheimer's disease	CAMKK2	10645	disgenet_v7.0
alzheimer's disease	ADRA1A	148	disgenet_v7.0
alzheimer's disease	HDC	3067	disgenet_v7.0
alzheimer's disease	MCM2	4171	disgenet_v7.0
alzheimer's disease	NCS1	23413	disgenet_v7.0
alzheimer's disease	SLC30A4	7782	disgenet_v7.0
alzheimer's disease	SLC40A1	30061	disgenet_v7.0
alzheimer's disease	ADCY2	108	disgenet_v7.0
alzheimer's disease	ADAM30	11085	disgenet_v7.0
alzheimer's disease	CALHM1	255022	disgenet_v7.0
alzheimer's disease	ANKK1	255239	disgenet_v7.0
alzheimer's disease	SORT1	6272	disgenet_v7.0
alzheimer's disease	NCAPD2	9918	disgenet_v7.0
alzheimer's disease	XPNPEP1	7511	disgenet_v7.0
alzheimer's disease	TSHZ1	10194	disgenet_v7.0
alzheimer's disease	PDIK1L	149420	disgenet_v7.0
alzheimer's disease	SPCS1	28972	disgenet_v7.0
alzheimer's disease	SLC8A1-AS1	100128590	disgenet_v7.0
alzheimer's disease	PRPF6	24148	disgenet_v7.0
alzheimer's disease	VIM	7431	disgenet_v7.0
alzheimer's disease	VIP	7432	disgenet_v7.0
alzheimer's disease	PGRMC1	10857	disgenet_v7.0
alzheimer's disease	TAX1BP1	8887	disgenet_v7.0
alzheimer's disease	POLDIP2	26073	disgenet_v7.0
alzheimer's disease	F3	2152	disgenet_v7.0
alzheimer's disease	FAM72B	653820	disgenet_v7.0
alzheimer's disease	MSRB3	253827	disgenet_v7.0
alzheimer's disease	MSRB2	22921	disgenet_v7.0
alzheimer's disease	SET	6418	disgenet_v7.0
alzheimer's disease	HS3ST1	9957	disgenet_v7.0
alzheimer's disease	PLA2G2A	5320	disgenet_v7.0
alzheimer's disease	QRFP	347148	disgenet_v7.0
alzheimer's disease	ARRB2	409	disgenet_v7.0
alzheimer's disease	ARRB1	408	disgenet_v7.0
alzheimer's disease	HHEX	3087	disgenet_v7.0
alzheimer's disease	ACAP1	9744	disgenet_v7.0
alzheimer's disease	H2BC12	85236	disgenet_v7.0
alzheimer's disease	CFTR	1080	disgenet_v7.0
alzheimer's disease	EIF2AK3	9451	disgenet_v7.0
alzheimer's disease	ACACA	31	disgenet_v7.0
alzheimer's disease	EIF2AK4	440275	disgenet_v7.0
alzheimer's disease	TUBA1B	10376	disgenet_v7.0
alzheimer's disease	BAX	581	disgenet_v7.0
alzheimer's disease	MAP3K10	4294	disgenet_v7.0
alzheimer's disease	MAP3K12	7786	disgenet_v7.0
alzheimer's disease	GULP1	51454	disgenet_v7.0
alzheimer's disease	DHX40	79665	disgenet_v7.0
alzheimer's disease	GATA1	2623	disgenet_v7.0
alzheimer's disease	BDNF-AS	497258	disgenet_v7.0
alzheimer's disease	NFASC	23114	disgenet_v7.0
alzheimer's disease	DPPA2	151871	disgenet_v7.0
alzheimer's disease	ARHGAP20	57569	disgenet_v7.0
alzheimer's disease	ARHGAP24	83478	disgenet_v7.0
alzheimer's disease	ALDH1L1	10840	disgenet_v7.0
alzheimer's disease	SERPINB1	1992	disgenet_v7.0
alzheimer's disease	SERPINB6	5269	disgenet_v7.0
alzheimer's disease	PYY	5697	disgenet_v7.0
alzheimer's disease	DLG1	1739	disgenet_v7.0
alzheimer's disease	SMPD3	55512	disgenet_v7.0
alzheimer's disease	SOCS4	122809	disgenet_v7.0
alzheimer's disease	SOCS7	30837	disgenet_v7.0
alzheimer's disease	SOCS6	9306	disgenet_v7.0
alzheimer's disease	SOCS1	8651	disgenet_v7.0
alzheimer's disease	SOCS3	9021	disgenet_v7.0
alzheimer's disease	SOCS2	8835	disgenet_v7.0
alzheimer's disease	CD200R1	131450	disgenet_v7.0
alzheimer's disease	DLD	1738	disgenet_v7.0
alzheimer's disease	TP53BP1	7158	disgenet_v7.0
alzheimer's disease	TP53BP2	7159	disgenet_v7.0
alzheimer's disease	LCN2	3934	disgenet_v7.0
alzheimer's disease	GFRA4	64096	disgenet_v7.0
alzheimer's disease	CD28	940	disgenet_v7.0
alzheimer's disease	ZGLP1	100125288	disgenet_v7.0
alzheimer's disease	NMNAT2	23057	disgenet_v7.0
alzheimer's disease	NMNAT1	64802	disgenet_v7.0
alzheimer's disease	APRT	353	disgenet_v7.0
alzheimer's disease	GAL	51083	disgenet_v7.0
alzheimer's disease	ADGRF2P	222611	disgenet_v7.0
alzheimer's disease	CLCF1	23529	disgenet_v7.0
alzheimer's disease	BRI3	25798	disgenet_v7.0
alzheimer's disease	MID1	4281	disgenet_v7.0
alzheimer's disease	NPM3	10360	disgenet_v7.0
alzheimer's disease	GZMB	3002	disgenet_v7.0
alzheimer's disease	TLE3	7090	disgenet_v7.0
alzheimer's disease	TLE1	7088	disgenet_v7.0
alzheimer's disease	TLE5	166	disgenet_v7.0
alzheimer's disease	SYVN1	84447	disgenet_v7.0
alzheimer's disease	TRPM7	54822	disgenet_v7.0
alzheimer's disease	TRPM2	7226	disgenet_v7.0
alzheimer's disease	FBXO2	26232	disgenet_v7.0
alzheimer's disease	FBXO7	25793	disgenet_v7.0
alzheimer's disease	NRCAM	4897	disgenet_v7.0
alzheimer's disease	WNT1	7471	disgenet_v7.0
alzheimer's disease	PSAT1	29968	disgenet_v7.0
alzheimer's disease	COIL	8161	disgenet_v7.0
alzheimer's disease	MIR27A	407018	disgenet_v7.0
alzheimer's disease	MT-CYB	4519	disgenet_v7.0
alzheimer's disease	CHCHD2	51142	disgenet_v7.0
alzheimer's disease	CTCFL	140690	disgenet_v7.0
alzheimer's disease	PTGER1	5731	disgenet_v7.0
alzheimer's disease	PTGER2	5732	disgenet_v7.0
alzheimer's disease	PTGER3	5733	disgenet_v7.0
alzheimer's disease	DGKZ	8525	disgenet_v7.0
alzheimer's disease	DGKQ	1609	disgenet_v7.0
alzheimer's disease	CORO1A	11151	disgenet_v7.0
alzheimer's disease	LRSAM1	90678	disgenet_v7.0
alzheimer's disease	CASP6	839	disgenet_v7.0
alzheimer's disease	CASP7	840	disgenet_v7.0
alzheimer's disease	CASP4	837	disgenet_v7.0
alzheimer's disease	CASP2	835	disgenet_v7.0
alzheimer's disease	CASP3	836	disgenet_v7.0
alzheimer's disease	CASP1	834	disgenet_v7.0
alzheimer's disease	CASP8	841	disgenet_v7.0
alzheimer's disease	CASP9	842	disgenet_v7.0
alzheimer's disease	PLP1	5354	disgenet_v7.0
alzheimer's disease	MME	4311	disgenet_v7.0
alzheimer's disease	NRG1	3084	disgenet_v7.0
alzheimer's disease	NRG3	10718	disgenet_v7.0
alzheimer's disease	NRGN	4900	disgenet_v7.0
alzheimer's disease	QRFPR	84109	disgenet_v7.0
alzheimer's disease	PTF1A	256297	disgenet_v7.0
alzheimer's disease	HLA-DQA1	3117	disgenet_v7.0
alzheimer's disease	ADH6	130	disgenet_v7.0
alzheimer's disease	GLB1	2720	disgenet_v7.0
alzheimer's disease	IL9R	3581	disgenet_v7.0
alzheimer's disease	ALOX5	240	disgenet_v7.0
alzheimer's disease	ANKRD55	79722	disgenet_v7.0
alzheimer's disease	CLSTN3	9746	disgenet_v7.0
alzheimer's disease	FIS1	51024	disgenet_v7.0
alzheimer's disease	AQP9	366	disgenet_v7.0
alzheimer's disease	AQP4	361	disgenet_v7.0
alzheimer's disease	AQP1	358	disgenet_v7.0
alzheimer's disease	FOXA1	3169	disgenet_v7.0
alzheimer's disease	SNW1	22938	disgenet_v7.0
alzheimer's disease	ACKR1	2532	disgenet_v7.0
alzheimer's disease	ACKR2	1238	disgenet_v7.0
alzheimer's disease	ACKR3	57007	disgenet_v7.0
alzheimer's disease	UBA52	7311	disgenet_v7.0
alzheimer's disease	TFF1	7031	disgenet_v7.0
alzheimer's disease	TFF3	7033	disgenet_v7.0
alzheimer's disease	OPN4	94233	disgenet_v7.0
alzheimer's disease	MIR590	693175	disgenet_v7.0
alzheimer's disease	MIR592	693177	disgenet_v7.0
alzheimer's disease	ITPR2	3709	disgenet_v7.0
alzheimer's disease	ITPR3	3710	disgenet_v7.0
alzheimer's disease	ITPR1	3708	disgenet_v7.0
alzheimer's disease	NLGN1	22871	disgenet_v7.0
alzheimer's disease	SNAR-I	100170222	disgenet_v7.0
alzheimer's disease	KIF5A	3798	disgenet_v7.0
alzheimer's disease	MAT1A	4143	disgenet_v7.0
alzheimer's disease	IFT43	112752	disgenet_v7.0
alzheimer's disease	CAT	847	disgenet_v7.0
alzheimer's disease	CAD	790	disgenet_v7.0
alzheimer's disease	PDCD4	27250	disgenet_v7.0
alzheimer's disease	PDCD1	5133	disgenet_v7.0
alzheimer's disease	LHCGR	3973	disgenet_v7.0
alzheimer's disease	PSMB6	5694	disgenet_v7.0
alzheimer's disease	PSMB2	5690	disgenet_v7.0
alzheimer's disease	PSMB9	5698	disgenet_v7.0
alzheimer's disease	CXCR2	3579	disgenet_v7.0
alzheimer's disease	TTBK1	84630	disgenet_v7.0
alzheimer's disease	BLM	641	disgenet_v7.0
alzheimer's disease	NCSTN	23385	disgenet_v7.0
alzheimer's disease	PNO1	56902	disgenet_v7.0
alzheimer's disease	ZNF804A	91752	disgenet_v7.0
alzheimer's disease	ELAVL4	1996	disgenet_v7.0
alzheimer's disease	ELAVL2	1993	disgenet_v7.0
alzheimer's disease	CAV1	857	disgenet_v7.0
alzheimer's disease	PPP1R15A	23645	disgenet_v7.0
alzheimer's disease	SLC12A3	6559	disgenet_v7.0
alzheimer's disease	NUBPL	80224	disgenet_v7.0
alzheimer's disease	MGAT3	4248	disgenet_v7.0
alzheimer's disease	SMIM20	389203	disgenet_v7.0
alzheimer's disease	GPI	2821	disgenet_v7.0
alzheimer's disease	GPT	2875	disgenet_v7.0
alzheimer's disease	EIF4G2	1982	disgenet_v7.0
alzheimer's disease	TDRD9	122402	disgenet_v7.0
alzheimer's disease	IDO1	3620	disgenet_v7.0
alzheimer's disease	CALCOCO2	10241	disgenet_v7.0
alzheimer's disease	USE1	55850	disgenet_v7.0
alzheimer's disease	NAPSA	9476	disgenet_v7.0
alzheimer's disease	MIR1229	100302156	disgenet_v7.0
alzheimer's disease	PDE10A	10846	disgenet_v7.0
alzheimer's disease	SQLE	6713	disgenet_v7.0
alzheimer's disease	LDHA	3939	disgenet_v7.0
alzheimer's disease	MYO16	23026	disgenet_v7.0
alzheimer's disease	UBE2D2	7322	disgenet_v7.0
alzheimer's disease	TNFRSF1A	7132	disgenet_v7.0
alzheimer's disease	ATP6V1B2	526	disgenet_v7.0
alzheimer's disease	ACADVL	37	disgenet_v7.0
alzheimer's disease	LRP8	7804	disgenet_v7.0
alzheimer's disease	LRP2	4036	disgenet_v7.0
alzheimer's disease	LRP1	4035	disgenet_v7.0
alzheimer's disease	LRP6	4040	disgenet_v7.0
alzheimer's disease	NR4A3	8013	disgenet_v7.0
alzheimer's disease	LEP	3952	disgenet_v7.0
alzheimer's disease	CCR2	729230	disgenet_v7.0
alzheimer's disease	CCR3	1232	disgenet_v7.0
alzheimer's disease	CCR5	1234	disgenet_v7.0
alzheimer's disease	CCR6	1235	disgenet_v7.0
alzheimer's disease	ARAP3	64411	disgenet_v7.0
alzheimer's disease	ARAP2	116984	disgenet_v7.0
alzheimer's disease	LOC110366354	110366354	disgenet_v7.0
alzheimer's disease	LRRC4	64101	disgenet_v7.0
alzheimer's disease	CFI	3426	disgenet_v7.0
alzheimer's disease	SLC10A2	6555	disgenet_v7.0
alzheimer's disease	APC	324	disgenet_v7.0
alzheimer's disease	CFAP20DC	200844	disgenet_v7.0
alzheimer's disease	PDE2A	5138	disgenet_v7.0
alzheimer's disease	CEACAM19	56971	disgenet_v7.0
alzheimer's disease	SPECC1	92521	disgenet_v7.0
alzheimer's disease	GAD1	2571	disgenet_v7.0
alzheimer's disease	GAD2	2572	disgenet_v7.0
alzheimer's disease	MIR106B	406900	disgenet_v7.0
alzheimer's disease	HSP90AA1	3320	disgenet_v7.0
alzheimer's disease	BCAS3	54828	disgenet_v7.0
alzheimer's disease	RXRA	6256	disgenet_v7.0
alzheimer's disease	LPAR2	9170	disgenet_v7.0
alzheimer's disease	LPAR3	23566	disgenet_v7.0
alzheimer's disease	CFL2	1073	disgenet_v7.0
alzheimer's disease	CFL1	1072	disgenet_v7.0
alzheimer's disease	PLD4	122618	disgenet_v7.0
alzheimer's disease	PLD1	5337	disgenet_v7.0
alzheimer's disease	PLD2	5338	disgenet_v7.0
alzheimer's disease	PLD3	23646	disgenet_v7.0
alzheimer's disease	HMGB2	3148	disgenet_v7.0
alzheimer's disease	HMGB1	3146	disgenet_v7.0
alzheimer's disease	MYO18A	399687	disgenet_v7.0
alzheimer's disease	BID	637	disgenet_v7.0
alzheimer's disease	ANK3	288	disgenet_v7.0
alzheimer's disease	HSP90B2P	7190	disgenet_v7.0
alzheimer's disease	RAMP2	10266	disgenet_v7.0
alzheimer's disease	ATRNL1	26033	disgenet_v7.0
alzheimer's disease	MOAP1	64112	disgenet_v7.0
alzheimer's disease	CSF3R	1441	disgenet_v7.0
alzheimer's disease	PSEN2	5664	disgenet_v7.0
alzheimer's disease	PSEN1	5663	disgenet_v7.0
alzheimer's disease	ADRB1	153	disgenet_v7.0
alzheimer's disease	ADRB2	154	disgenet_v7.0
alzheimer's disease	IGSF23	147710	disgenet_v7.0
alzheimer's disease	TMED9	54732	disgenet_v7.0
alzheimer's disease	SKIL	6498	disgenet_v7.0
alzheimer's disease	MAPK8	5599	disgenet_v7.0
alzheimer's disease	PFKFB3	5209	disgenet_v7.0
alzheimer's disease	MTERF4	130916	disgenet_v7.0
alzheimer's disease	RNMT	8731	disgenet_v7.0
alzheimer's disease	SLC16A1	6566	disgenet_v7.0
alzheimer's disease	SLC16A3	9123	disgenet_v7.0
alzheimer's disease	SLC16A4	9122	disgenet_v7.0
alzheimer's disease	SLC16A7	9194	disgenet_v7.0
alzheimer's disease	NEDD4	4734	disgenet_v7.0
alzheimer's disease	NEDD9	4739	disgenet_v7.0
alzheimer's disease	C5AR1	728	disgenet_v7.0
alzheimer's disease	TNFAIP6	7130	disgenet_v7.0
alzheimer's disease	TNFAIP1	7126	disgenet_v7.0
alzheimer's disease	CPE	1363	disgenet_v7.0
alzheimer's disease	CPO	130749	disgenet_v7.0
alzheimer's disease	CPQ	10404	disgenet_v7.0
alzheimer's disease	PROC	5624	disgenet_v7.0
alzheimer's disease	OLR1	4973	disgenet_v7.0
alzheimer's disease	RRAS	6237	disgenet_v7.0
alzheimer's disease	PITRM1	10531	disgenet_v7.0
alzheimer's disease	APH1B	83464	disgenet_v7.0
alzheimer's disease	APH1A	51107	disgenet_v7.0
alzheimer's disease	MIR632	693217	disgenet_v7.0
alzheimer's disease	LTB	4050	disgenet_v7.0
alzheimer's disease	FRMD6	122786	disgenet_v7.0
alzheimer's disease	ATP9B	374868	disgenet_v7.0
alzheimer's disease	STX8	9482	disgenet_v7.0
alzheimer's disease	ZDHHC15	158866	disgenet_v7.0
alzheimer's disease	PLCG2	5336	disgenet_v7.0
alzheimer's disease	CD55	1604	disgenet_v7.0
alzheimer's disease	CD59	966	disgenet_v7.0
alzheimer's disease	CD5L	922	disgenet_v7.0
alzheimer's disease	TBP	6908	disgenet_v7.0
alzheimer's disease	ACOT8	10005	disgenet_v7.0
alzheimer's disease	MCF2L	23263	disgenet_v7.0
alzheimer's disease	ANP32A	8125	disgenet_v7.0
alzheimer's disease	PRKN	5071	disgenet_v7.0
alzheimer's disease	MINDY4	84182	disgenet_v7.0
alzheimer's disease	CGB5	93659	disgenet_v7.0
alzheimer's disease	INS	3630	disgenet_v7.0
alzheimer's disease	KCNN2	3781	disgenet_v7.0
alzheimer's disease	EPHA1-AS1	285965	disgenet_v7.0
alzheimer's disease	ACTBL2	345651	disgenet_v7.0
alzheimer's disease	DCHS2	54798	disgenet_v7.0
alzheimer's disease	PLPP4	196051	disgenet_v7.0
alzheimer's disease	RCBTB1	55213	disgenet_v7.0
alzheimer's disease	PCLAF	9768	disgenet_v7.0
alzheimer's disease	CPT1A	1374	disgenet_v7.0
alzheimer's disease	ORM1	5004	disgenet_v7.0
alzheimer's disease	ORM2	5005	disgenet_v7.0
alzheimer's disease	EXOC3L2	90332	disgenet_v7.0
alzheimer's disease	GPER1	2852	disgenet_v7.0
alzheimer's disease	SLC2A4	6517	disgenet_v7.0
alzheimer's disease	SLC2A3	6515	disgenet_v7.0
alzheimer's disease	SLC2A1	6513	disgenet_v7.0
alzheimer's disease	NR1H2	7376	disgenet_v7.0
alzheimer's disease	NR1H3	10062	disgenet_v7.0
alzheimer's disease	FLG	2312	disgenet_v7.0
alzheimer's disease	NAT2	10	disgenet_v7.0
alzheimer's disease	NAT1	9	disgenet_v7.0
alzheimer's disease	FGF2	2247	disgenet_v7.0
alzheimer's disease	CSNK1G3	1456	disgenet_v7.0
alzheimer's disease	SYT1	6857	disgenet_v7.0
alzheimer's disease	RPA1	6117	disgenet_v7.0
alzheimer's disease	MT2A	4502	disgenet_v7.0
alzheimer's disease	OSCAR	126014	disgenet_v7.0
alzheimer's disease	CTNND2	1501	disgenet_v7.0
alzheimer's disease	CTNND1	1500	disgenet_v7.0
alzheimer's disease	LRAT	9227	disgenet_v7.0
alzheimer's disease	CASTOR3P	352954	disgenet_v7.0
alzheimer's disease	MET	4233	disgenet_v7.0
alzheimer's disease	MELTF	4241	disgenet_v7.0
alzheimer's disease	PEDS1	387521	disgenet_v7.0
[truncated: 1,386 more rows]

## Sheet: Table S3-2
Table S3-2. Protein-protein interaction (PPI) of AD-related genes based on Protein–Protein Interaction (STRING) module.
Node1	Node2	Node1_string_id	Node2_string_id	Neighborhood_on_chromosome	Gene_fusion	Phylogenetic_cooccurrence	Homology	Coexpression	Experimentally_determined_interaction	Database_annotated	Automated_textmining	Combined_score
BCL2	SOD1	9606.ENSP00000381185	9606.ENSP00000270142	0	0	0	0	0	0.329	0.9	0.976	0.998
BCL2	BID	9606.ENSP00000381185	9606.ENSP00000318822	0	0	0	0	0	0.835	0.9	0.917	0.998
BCL2	VDAC1	9606.ENSP00000381185	9606.ENSP00000378487	0	0	0	0	0	0.292	0.8	0.995	0.998
IGFBP5	IGF2	9606.ENSP00000233813	9606.ENSP00000391826	0	0	0	0	0.138	0.421	0.555	0.996	0.998
MAP2K4	MAP3K7	9606.ENSP00000410402	9606.ENSP00000358335	0	0	0	0.62	0.083	0.51	0.9	0.322	0.998
MAP2K4	ARRB2	9606.ENSP00000410402	9606.ENSP00000403701	0	0	0	0	0	0.422	0.9	0.971	0.998
MAP2K4	MAP3K5	9606.ENSP00000410402	9606.ENSP00000351908	0	0	0	0.606	0.068	0.785	0.9	0.935	0.998
EHMT2	DNMT1	9606.ENSP00000379078	9606.ENSP00000352516	0	0	0	0	0.057	0.625	0	0.995	0.998
ATP6V0D1	TCIRG1	9606.ENSP00000290949	9606.ENSP00000265686	0	0	0	0	0.068	0.623	0.9	0.733	0.998
DSC1	DSG1	9606.ENSP00000257198	9606.ENSP00000257192	0	0	0	0.652	0.31	0.625	0.555	0.987	0.998
COPS5	JUN	9606.ENSP00000350512	9606.ENSP00000360266	0	0	0	0	0	0.664	0	0.995	0.998
LIFR	CTF1	9606.ENSP00000398368	9606.ENSP00000279804	0	0	0	0	0	0.608	0.9	0.968	0.998
PON1	APOA1	9606.ENSP00000222381	9606.ENSP00000236850	0	0	0	0	0.064	0	0.8	0.996	0.998
XBP1	ATF6	9606.ENSP00000216037	9606.ENSP00000356919	0	0	0	0	0.049	0.549	0.833	0.986	0.998
TLR2	HSPA1B	9606.ENSP00000260010	9606.ENSP00000364801	0	0	0	0	0	0	0.9	0.988	0.998
TLR2	CLEC7A	9606.ENSP00000260010	9606.ENSP00000302569	0	0	0	0	0.294	0.292	0	0.998	0.998
TLR2	HMGB1	9606.ENSP00000260010	9606.ENSP00000345347	0	0	0	0	0	0.292	0.555	0.996	0.998
TLR2	CD36	9606.ENSP00000260010	9606.ENSP00000415743	0	0	0	0	0.181	0	0.555	0.996	0.998
TLR3	RIPK1	9606.ENSP00000296795	9606.ENSP00000259808	0	0	0	0	0.057	0.549	0.555	0.88	0.998
TLR4	CD36	9606.ENSP00000363089	9606.ENSP00000415743	0	0	0	0	0.21	0.292	0.555	0.994	0.998
TLR4	IFNB1	9606.ENSP00000363089	9606.ENSP00000369581	0	0	0	0	0	0	0	0.998	0.998
TLR4	IRAK1	9606.ENSP00000363089	9606.ENSP00000358997	0	0	0	0	0	0.329	0	0.997	0.998
ITIH4	CD209	9606.ENSP00000266041	9606.ENSP00000315477	0	0	0	0	0.042	0	0	0.998	0.998
GRIN2B	DLG3	9606.ENSP00000477455	9606.ENSP00000363480	0	0	0	0	0	0.722	0.444	0.994	0.998
GRIN2A	DLG3	9606.ENSP00000332549	9606.ENSP00000363480	0	0	0	0	0	0.474	0.555	0.995	0.998
GRIN2A	GRIN3B	9606.ENSP00000332549	9606.ENSP00000234389	0	0	0	0.659	0	0.51	0.888	0.988	0.998
NFATC2	FOS	9606.ENSP00000379330	9606.ENSP00000306245	0	0	0	0	0	0.939	0.6	0.937	0.998
NFATC2	JUN	9606.ENSP00000379330	9606.ENSP00000360266	0	0	0	0	0	0.945	0.6	0.942	0.998
AHSA1	STIP1	9606.ENSP00000216479	9606.ENSP00000351646	0	0	0	0	0.393	0.188	0	0.952	0.998
NUP62	NUP98	9606.ENSP00000471191	9606.ENSP00000316032	0	0	0	0	0.083	0.8	0.555	0.956	0.998
GRB2	PIK3R1	9606.ENSP00000376345	9606.ENSP00000428056	0	0	0	0	0.042	0.917	0.444	0.975	0.998
HLA-C	HLA-A	9606.ENSP00000365402	9606.ENSP00000379873	0	0	0	0.991	0.772	0.596	0.9	0.848	0.998
HLA-C	HLA-B	9606.ENSP00000365402	9606.ENSP00000399168	0	0	0	0.993	0.782	0.605	0.9	0.869	0.998
HNRNPC	CELF1	9606.ENSP00000451291	9606.ENSP00000436864	0	0	0	0	0.24	0.994	0	0.703	0.998
SRSF1	RBM8A	9606.ENSP00000258962	9606.ENSP00000463058	0	0	0	0	0.203	0.994	0.555	0.37	0.998
SRSF1	SNRNP70	9606.ENSP00000258962	9606.ENSP00000472998	0	0	0	0	0.679	0.737	0	0.982	0.998
SRSF3	TRA2B	9606.ENSP00000362820	9606.ENSP00000416959	0	0	0	0	0.773	0.831	0.444	0.911	0.998
SRSF3	RBM8A	9606.ENSP00000362820	9606.ENSP00000463058	0	0	0	0	0.338	0.994	0.555	0.244	0.998
SRSF2	TRA2B	9606.ENSP00000376276	9606.ENSP00000416959	0	0	0	0.671	0.211	0.994	0.444	0.524	0.998
IGF1R	IRS2	9606.ENSP00000497069	9606.ENSP00000365016	0	0	0	0	0.125	0.23	0.9	0.97	0.998
HNRNPA1	HNRNPA2B1	9606.ENSP00000341826	9606.ENSP00000346694	0	0	0	0.972	0.779	0.831	0.444	0.918	0.998
HNRNPA1	PTBP1	9606.ENSP00000341826	9606.ENSP00000349428	0	0	0	0	0.665	0.673	0.888	0.931	0.998
TARDBP	HNRNPA2B1	9606.ENSP00000240185	9606.ENSP00000346694	0	0	0	0.662	0.766	0.591	0	0.979	0.998
TBK1	TNFRSF1A	9606.ENSP00000329967	9606.ENSP00000162749	0	0	0	0	0.064	0.994	0.555	0.447	0.998
TBK1	TRAF2	9606.ENSP00000329967	9606.ENSP00000247668	0	0	0	0	0.055	0.994	0.555	0.477	0.998
TBK1	TNF	9606.ENSP00000329967	9606.ENSP00000398698	0	0	0	0	0.042	0.994	0.555	0.606	0.998
SYNJ1	SH3GL2	9606.ENSP00000409667	9606.ENSP00000369981	0	0	0	0	0.072	0.625	0	0.991	0.998
ESR2	ESR1	9606.ENSP00000343925	9606.ENSP00000405330	0	0	0	0.934	0.042	0.83	0.9	0.934	0.998
ESR1	HDAC1	9606.ENSP00000405330	9606.ENSP00000362649	0	0	0	0	0	0.832	0.555	0.987	0.998
ESR1	CAV1	9606.ENSP00000405330	9606.ENSP00000339191	0	0	0	0	0	0.621	0.555	0.992	0.998
ESR1	FOXA1	9606.ENSP00000405330	9606.ENSP00000250448	0	0	0	0	0.108	0.625	0.555	0.99	0.998
AKAP5	PRKACB	9606.ENSP00000378207	9606.ENSP00000359719	0	0	0	0	0.067	0.828	0.555	0.985	0.998
AKAP5	PRKACA	9606.ENSP00000378207	9606.ENSP00000309591	0	0	0	0	0	0.78	0.555	0.985	0.998
AGO1	TARBP2	9606.ENSP00000362300	9606.ENSP00000266987	0	0	0	0	0	0.601	0.9	0.956	0.998
HSPA9	VDAC1	9606.ENSP00000297185	9606.ENSP00000378487	0	0	0	0	0.339	0.201	0.555	0.996	0.998
HSPA9	TP53	9606.ENSP00000297185	9606.ENSP00000269305	0	0	0	0	0	0.836	0	0.99	0.998
HSPA8	DNAJC5	9606.ENSP00000437125	9606.ENSP00000354111	0	0	0	0	0.042	0	0.888	0.984	0.998
HSPA8	HSPH1	9606.ENSP00000437125	9606.ENSP00000487365	0	0	0	0.736	0.421	0.817	0.444	0.953	0.998
HSPA4	FKBP4	9606.ENSP00000302961	9606.ENSP00000001008	0	0	0	0	0.139	0.292	0	0.996	0.998
KDM1A	DNMT1	9606.ENSP00000383042	9606.ENSP00000352516	0	0	0	0	0.084	0.625	0	0.996	0.998
KDM1A	CTBP1	9606.ENSP00000383042	9606.ENSP00000290921	0	0	0	0	0.061	0.845	0	0.992	0.998
RCOR1	ZNF217	9606.ENSP00000262241	9606.ENSP00000360526	0	0	0	0	0.122	0.833	0	0.989	0.998
SIRT1	PPARG	9606.ENSP00000212015	9606.ENSP00000287820	0	0	0	0	0	0.292	0.9	0.98	0.998
SMAD7	YAP1	9606.ENSP00000262158	9606.ENSP00000478927	0	0	0	0	0.048	0.974	0.888	0.638	0.998
SMAD2	CTNNB1	9606.ENSP00000262160	9606.ENSP00000495360	0	0	0	0	0.055	0.662	0.555	0.991	0.998
SMAD2	TGFBR2	9606.ENSP00000262160	9606.ENSP00000351905	0	0	0	0	0	0	0.9	0.978	0.998
EFNA5	EPHA1	9606.ENSP00000328777	9606.ENSP00000275815	0	0	0	0	0	0	0.722	0.995	0.998
CXCL1	CXCR4	9606.ENSP00000379110	9606.ENSP00000386884	0	0	0	0	0.066	0	0.722	0.993	0.998
CXCL2	CCL8	9606.ENSP00000427279	9606.ENSP00000378118	0	0	0	0	0.11	0.994	0	0.662	0.998
CXCL2	CXCR1	9606.ENSP00000427279	9606.ENSP00000295683	0	0	0	0	0	0	0.9	0.988	0.998
CXCL9	CCR5	9606.ENSP00000354901	9606.ENSP00000292303	0	0	0	0	0.256	0	0.722	0.995	0.998
CXCL8	CCL8	9606.ENSP00000306512	9606.ENSP00000378118	0	0	0	0	0.09	0.994	0	0.666	0.998
CXCL8	CCR2	9606.ENSP00000306512	9606.ENSP00000292301	0	0	0	0	0.06	0	0.722	0.995	0.998
MASP1	MBL2	9606.ENSP00000296280	9606.ENSP00000363079	0	0	0	0	0.067	0.892	0.6	0.974	0.998
PIK3CA	PIK3CD	9606.ENSP00000263967	9606.ENSP00000366563	0	0	0	0.898	0	0	0.9	0.983	0.998
PIK3CA	PIK3CB	9606.ENSP00000263967	9606.ENSP00000501150	0	0	0	0.892	0.083	0	0.9	0.984	0.998
PIK3CA	AKT1	9606.ENSP00000263967	9606.ENSP00000451828	0	0	0	0	0.06	0.722	0.9	0.944	0.998
PIK3CB	PIK3CD	9606.ENSP00000501150	9606.ENSP00000366563	0	0	0	0.967	0	0	0.9	0.983	0.998
PPARGC1A	HNF4A	9606.ENSP00000264867	9606.ENSP00000312987	0	0	0	0	0	0.847	0	0.992	0.998
PNP	ADA	9606.ENSP00000354532	9606.ENSP00000361965	0	0	0	0	0.059	0	0.9	0.971	0.998
EP300	NFKB1	9606.ENSP00000263253	9606.ENSP00000226574	0	0	0	0	0.058	0.833	0.555	0.981	0.998
EP300	STAT1	9606.ENSP00000263253	9606.ENSP00000354394	0	0	0	0	0.049	0.868	0.722	0.977	0.998
IGF2	IGF1	9606.ENSP00000391826	9606.ENSP00000376637	0	0	0	0.834	0.083	0	0.9	0.985	0.998
IGF1	IRS1	9606.ENSP00000376637	9606.ENSP00000304895	0	0	0	0	0	0	0.555	0.998	0.998
CDC25C	CHEK2	9606.ENSP00000321656	9606.ENSP00000372023	0	0	0	0	0.122	0.889	0.833	0.914	0.998
CDC25B	CDK1	9606.ENSP00000245960	9606.ENSP00000378699	0	0	0	0	0.06	0.735	0.9	0.925	0.998
STX1B	VAMP2	9606.ENSP00000215095	9606.ENSP00000418572	0	0	0	0	0.086	0.479	0.9	0.958	0.998
DRD2	GNAI1	9606.ENSP00000354859	9606.ENSP00000497260	0	0	0	0	0	0.322	0.9	0.226	0.998
DRD2	ARRB2	9606.ENSP00000354859	9606.ENSP00000403701	0	0	0	0	0	0.624	0.9	0.958	0.998
SNX27	VPS26A	9606.ENSP00000400333	9606.ENSP00000263559	0	0	0	0	0.049	0.51	0	0.98	0.998
SOS2	EGFR	9606.ENSP00000216373	9606.ENSP00000275493	0	0	0	0	0.044	0.846	0.9	0.888	0.998
CCRL2	CCL19	9606.ENSP00000349967	9606.ENSP00000308815	0	0	0	0	0.075	0	0.9	0.99	0.998
ATM	CHEK1	9606.ENSP00000278616	9606.ENSP00000391090	0	0	0	0	0.05	0.421	0.9	0.963	0.998
DLG4	GRIN1	9606.ENSP00000497806	9606.ENSP00000360608	0	0	0	0	0.142	0.628	0.9	0.907	0.998
DLG4	ERBB4	9606.ENSP00000497806	9606.ENSP00000342235	0	0	0	0	0.062	0.783	0.888	0.977	0.998
GFRA1	ARTN	9606.ENSP00000347591	9606.ENSP00000387435	0	0	0	0	0	0	0.444	0.998	0.998
GFRA1	PSPN	9606.ENSP00000347591	9606.ENSP00000245810	0	0	0	0	0	0	0.444	0.998	0.998
GFRA3	PSPN	9606.ENSP00000274721	9606.ENSP00000245810	0	0	0	0	0.042	0	0.444	0.997	0.998
BIRC3	UBE2D2	9606.ENSP00000263464	9606.ENSP00000381717	0	0	0	0	0.049	0.986	0.555	0.815	0.998
BIRC3	TRADD	9606.ENSP00000263464	9606.ENSP00000341268	0	0	0	0	0.066	0	0.888	0.992	0.998
CSF2	IL1B	9606.ENSP00000296871	9606.ENSP00000263341	0	0	0	0	0.26	0	0.444	0.996	0.998
ITGAM	THY1	9606.ENSP00000496959	9606.ENSP00000284240	0	0	0	0	0.042	0	0.9	0.987	0.998
PPP2CA	PPP2R2B	9606.ENSP00000418447	9606.ENSP00000377936	0	0	0	0	0	0.675	0.9	0.702	0.998
PPP2CA	LCMT1	9606.ENSP00000418447	9606.ENSP00000382021	0	0	0	0	0.05	0.955	0.444	0.9	0.998
CX3CR1	CCL2	9606.ENSP00000351059	9606.ENSP00000225831	0	0	0	0	0.042	0	0.722	0.996	0.998
NOX4	NCF1	9606.ENSP00000263317	9606.ENSP00000289473	0	0	0	0	0	0	0.6	0.997	0.998
NOX4	CYBB	9606.ENSP00000263317	9606.ENSP00000367851	0	0	0	0.88	0.049	0	0.9	0.984	0.998
PPP1CA	PPP1R15A	9606.ENSP00000326031	9606.ENSP00000200453	0	0	0	0	0	0.981	0.555	0.895	0.998
OAT	ARG1	9606.ENSP00000357838	9606.ENSP00000349446	0	0	0	0	0.055	0	0.9	0.782	0.998
HSP90AB1	NR3C1	9606.ENSP00000360609	9606.ENSP00000231509	0	0	0	0	0.042	0.474	0.555	0.994	0.998
HSP90AB1	HIF1A	9606.ENSP00000360609	9606.ENSP00000437955	0	0	0	0	0.049	0.777	0	0.994	0.998
HSP90AB1	HDAC6	9606.ENSP00000360609	9606.ENSP00000365804	0	0	0	0	0.044	0.395	0.555	0.994	0.998
HSP90AB1	NOS3	9606.ENSP00000360609	9606.ENSP00000297494	0	0	0	0	0	0	0.888	0.992	0.998
HSP90AB1	MTOR	9606.ENSP00000360609	9606.ENSP00000354558	0	0	0	0	0.05	0.994	0	0.737	0.998
HSP90AB1	EGFR	9606.ENSP00000360609	9606.ENSP00000275493	0	0	0	0	0.054	0.829	0	0.993	0.998
SIL1	HSPA5	9606.ENSP00000265195	9606.ENSP00000324173	0	0	0	0	0.083	0.799	0	0.884	0.998
SUMO1	CREBBP	9606.ENSP00000376077	9606.ENSP00000262367	0	0	0	0	0.053	0.971	0.444	0.907	0.998
NDUFA9	UQCRC1	9606.ENSP00000266544	9606.ENSP00000203407	0	0	0	0	0.255	0.825	0	0.775	0.998
ACTG1	CFL1	9606.ENSP00000458162	9606.ENSP00000432660	0	0	0	0	0.5	0.782	0.9	0.771	0.998
RB1	CCND1	9606.ENSP00000267163	9606.ENSP00000227507	0	0	0	0	0	0.923	0.9	0.803	0.998
ALB	ORM1	9606.ENSP00000295897	9606.ENSP00000259396	0	0	0	0	0.335	0	0	0.997	0.998
ALB	APOA1	9606.ENSP00000295897	9606.ENSP00000236850	0	0	0	0	0.525	0.077	0.555	0.994	0.998
ALB	SERPINA1	9606.ENSP00000295897	9606.ENSP00000416066	0	0	0	0	0.128	0	0.444	0.996	0.998
ALB	ORM2	9606.ENSP00000295897	9606.ENSP00000394936	0	0	0	0	0.337	0	0	0.998	0.998
ALB	FN1	9606.ENSP00000295897	9606.ENSP00000346839	0	0	0	0	0.078	0.077	0.444	0.997	0.998
MBL2	FCN2	9606.ENSP00000363079	9606.ENSP00000291744	0	0	0	0	0.107	0.292	0.6	0.994	0.998
RELN	LRP8	9606.ENSP00000392423	9606.ENSP00000303634	0	0	0	0	0.056	0.837	0	0.952	0.998
RELA	PPARG	9606.ENSP00000384273	9606.ENSP00000287820	0	0	0	0	0	0.832	0.833	0.976	0.998
RELA	HDAC1	9606.ENSP00000384273	9606.ENSP00000362649	0	0	0	0	0.111	0.891	0	0.981	0.998
MPO	LTF	9606.ENSP00000225275	9606.ENSP00000231751	0	0	0	0	0.249	0.225	0	0.997	0.998
MPI	GPI	9606.ENSP00000318318	9606.ENSP00000405573	0	0	0	0	0.063	0	0.9	0.9	0.998
DNM2	HCLS1	9606.ENSP00000373905	9606.ENSP00000320176	0	0	0	0	0.163	0	0.9	0.982	0.998
USP14	UBC	9606.ENSP00000261601	9606.ENSP00000441543	0	0	0	0	0.042	0.966	0.444	0.397	0.998
PTPA	PPP2R1A	9606.ENSP00000377036	9606.ENSP00000324804	0	0	0	0	0.105	0.879	0.8	0.873	0.998
TNFRSF21	APP	9606.ENSP00000296861	9606.ENSP00000284981	0	0	0	0	0.1	0.236	0	0.993	0.998
HSPA1B	DNAJB1	9606.ENSP00000364801	9606.ENSP00000254322	0	0	0	0	0.519	0.719	0.555	0.956	0.998
HSPA1B	HSP90AA1	9606.ENSP00000364801	9606.ENSP00000335153	0	0	0	0	0.128	0.816	0.555	0.959	0.998
CALR	LRP1	9606.ENSP00000320866	9606.ENSP00000243077	0	0	0	0	0.066	0.292	0	0.998	0.998
ALOX5AP	ALOX5	9606.ENSP00000479870	9606.ENSP00000363512	0	0	0	0	0.324	0.615	0.555	0.991	0.998
IL6ST	OSM	9606.ENSP00000370698	9606.ENSP00000215781	0	0	0	0	0	0.778	0.9	0.945	0.998
EZR	PRKACB	9606.ENSP00000338934	9606.ENSP00000359719	0	0	0	0	0	0	0.9	0.982	0.998
EZR	ICAM1	9606.ENSP00000338934	9606.ENSP00000264832	0	0	0	0	0.049	0.292	0.9	0.98	0.998
EZR	PRKACA	9606.ENSP00000338934	9606.ENSP00000309591	0	0	0	0	0.042	0	0.9	0.982	0.998
PRKACB	PRKAR1B	9606.ENSP00000359719	9606.ENSP00000385749	0	0	0	0	0.062	0.826	0.9	0.7	0.998
NGFR	RTN4R	9606.ENSP00000172229	9606.ENSP00000043402	0	0	0	0	0.067	0.51	0	0.996	0.998
KLF4	SOX2	9606.ENSP00000363804	9606.ENSP00000323588	0	0	0	0	0	0	0.888	0.994	0.998
OTC	CPS1	9606.ENSP00000039007	9606.ENSP00000402608	0	0	0	0	0.181	0.175	0.9	0.72	0.998
TERF2	TERF1	9606.ENSP00000254942	9606.ENSP00000276603	0	0	0	0.673	0	0.51	0.8	0.988	0.998
IRS2	PIK3R1	9606.ENSP00000365016	9606.ENSP00000428056	0	0	0	0	0.054	0.874	0.9	0.801	0.998
IRS2	INS	9606.ENSP00000365016	9606.ENSP00000380432	0	0	0	0	0	0	0.9	0.984	0.998
CALM3	TRPV1	9606.ENSP00000291295	9606.ENSP00000459962	0	0	0	0	0	0.9	0	0.977	0.998
CALM3	CAMK4	9606.ENSP00000291295	9606.ENSP00000282356	0	0	0	0	0	0.423	0.9	0.97	0.998
GRM1	HOMER1	9606.ENSP00000282753	9606.ENSP00000334382	0	0	0	0	0	0.292	0.9	0.971	0.998
GRM2	HTR2A	9606.ENSP00000378492	9606.ENSP00000437737	0	0	0	0	0.064	0.322	0	0.997	0.998
AATF	UTP11	9606.ENSP00000477848	9606.ENSP00000362105	0	0	0	0	0.101	0.8	0	0.247	0.998
AATF	BMS1	9606.ENSP00000477848	9606.ENSP00000363642	0	0	0	0	0.085	0.8	0	0.348	0.998
ACO1	IDH2	9606.ENSP00000309477	9606.ENSP00000331897	0	0	0	0	0.042	0	0.9	0.883	0.998
ACO1	IDH1	9606.ENSP00000309477	9606.ENSP00000390265	0	0	0	0	0.067	0	0.9	0.891	0.998
VLDLR	APOE	9606.ENSP00000371532	9606.ENSP00000252486	0	0	0	0	0	0.236	0.6	0.997	0.998
COX6B1	COX8A	9606.ENSP00000466818	9606.ENSP00000321260	0	0	0	0	0.771	0.8	0.888	0.734	0.998
IL1RAP	IL1A	9606.ENSP00000314807	9606.ENSP00000263339	0	0	0	0	0.045	0	0.555	0.997	0.998
BDNF	SORT1	9606.ENSP00000414303	9606.ENSP00000256637	0	0	0	0	0	0.772	0	0.995	0.998
TERT	HSP90AA1	9606.ENSP00000309572	9606.ENSP00000335153	0	0	0	0	0	0.82	0	0.986	0.998
VCP	SYVN1	9606.ENSP00000351777	9606.ENSP00000366395	0	0	0	0	0.049	0.87	0.8	0.927	0.998
CACYBP	S100A6	9606.ENSP00000356652	9606.ENSP00000357709	0	0	0	0	0	0.776	0	0.991	0.998
RHOA	ROCK2	9606.ENSP00000400175	9606.ENSP00000317985	0	0	0	0	0.056	0.373	0.9	0.972	0.998
UCN3	CRHR1	9606.ENSP00000369798	9606.ENSP00000381333	0	0	0	0	0.067	0	0.9	0.989	0.998
CLU	APOA1	9606.ENSP00000315130	9606.ENSP00000236850	0	0	0	0	0.049	0	0.8	0.994	0.998
CLU	APP	9606.ENSP00000315130	9606.ENSP00000284981	0	0	0	0	0.085	0.837	0.8	0.964	0.998
PGF	FLT4	9606.ENSP00000451040	9606.ENSP00000261937	0	0	0	0	0.058	0	0.722	0.997	0.998
CDKN1B	CCNE2	9606.ENSP00000228872	9606.ENSP00000429089	0	0	0	0	0	0.835	0.9	0.777	0.998
CDKN1A	CDK1	9606.ENSP00000384849	9606.ENSP00000378699	0	0	0	0	0	0.887	0	0.985	0.998
CCND1	CDK1	9606.ENSP00000227507	9606.ENSP00000378699	0	0	0	0	0.074	0.829	0	0.982	0.998
CCND1	CDKN2A	9606.ENSP00000227507	9606.ENSP00000418915	0	0	0	0	0	0.726	0.9	0.946	0.998
PLAT	PLG	9606.ENSP00000220809	9606.ENSP00000308938	0	0	0	0.758	0	0	0.9	0.986	0.998
CD81	CLDN1	9606.ENSP00000263645	9606.ENSP00000295522	0	0	0	0	0	0.045	0	0.998	0.998
CD80	ICAM1	9606.ENSP00000264246	9606.ENSP00000264832	0	0	0	0	0.084	0	0.444	0.997	0.998
CD80	PDCD1	9606.ENSP00000264246	9606.ENSP00000335062	0	0	0	0	0.113	0.405	0	0.997	0.998
CD80	CD40LG	9606.ENSP00000264246	9606.ENSP00000359663	0	0	0	0	0.062	0	0	0.998	0.998
CD86	CD40LG	9606.ENSP00000332049	9606.ENSP00000359663	0	0	0	0	0.081	0	0	0.998	0.998
CD8A	HLA-G	9606.ENSP00000386559	9606.ENSP00000366024	0	0	0	0	0.087	0.51	0.9	0.961	0.998
FYN	LCK	9606.ENSP00000346671	9606.ENSP00000477713	0	0	0	0.966	0.102	0.292	0.9	0.981	0.998
CYCS	MT-CYB	9606.ENSP00000307786	9606.ENSP00000354554	0	0	0	0	0.049	0	0.444	0.988	0.998
HP	APOA1	9606.ENSP00000348170	9606.ENSP00000236850	0	0	0	0	0.127	0.593	0	0.996	0.998
EBNA1BP2	NOC2L	9606.ENSP00000407323	9606.ENSP00000317992	0	0	0	0	0.098	0.45	0.6	0	0.998
TGFB2	TGFBR1	9606.ENSP00000355896	9606.ENSP00000447297	0	0	0	0	0	0.287	0	0.997	0.998
PIK3R1	EGFR	9606.ENSP00000428056	9606.ENSP00000275493	0	0	0	0	0.042	0.897	0.9	0.901	0.998
HLA-G	KLRC1	9606.ENSP00000366024	9606.ENSP00000438038	0	0	0	0	0	0.6	0.722	0.993	0.998
RBM8A	NXF1	9606.ENSP00000463058	9606.ENSP00000436679	0	0	0	0	0.075	0.994	0	0.749	0.998
RBM8A	DDX39B	9606.ENSP00000463058	9606.ENSP00000416269	0	0	0	0	0.163	0.994	0.555	0.27	0.998
ACO2	IDH2	9606.ENSP00000216254	9606.ENSP00000331897	0	0	0	0	0.106	0.238	0.9	0.9	0.998
ACO2	IDH1	9606.ENSP00000216254	9606.ENSP00000390265	0	0	0	0	0.074	0	0.9	0.873	0.998
MMP9	CD44	9606.ENSP00000361405	9606.ENSP00000398632	0	0	0	0	0.055	0	0.555	0.994	0.998
MMP9	TIMP2	9606.ENSP00000361405	9606.ENSP00000262768	0	0	0	0	0.074	0	0	0.997	0.998
MMP9	LCN2	9606.ENSP00000361405	9606.ENSP00000362108	0	0	0	0	0.117	0.422	0.444	0.994	0.998
CDKN2A	MYC	9606.ENSP00000418915	9606.ENSP00000478887	0	0	0	0	0	0.783	0.9	0.929	0.998
KLK4	SERPING1	9606.ENSP00000326159	9606.ENSP00000278407	0	0	0	0	0	0	0	0.998	0.998
CXCL11	CCL11	9606.ENSP00000306884	9606.ENSP00000302234	0	0	0	0	0.083	0.994	0	0.664	0.998
CXCL11	ACKR3	9606.ENSP00000306884	9606.ENSP00000272928	0	0	0	0	0	0	0.555	0.997	0.998
CXCL11	CCL1	9606.ENSP00000306884	9606.ENSP00000225842	0	0	0	0	0.062	0.994	0.555	0.609	0.998
CXCL10	CCL26	9606.ENSP00000305651	9606.ENSP00000378365	0	0	0	0	0	0.994	0	0.744	0.998
CXCL10	CCR2	9606.ENSP00000305651	9606.ENSP00000292301	0	0	0	0	0.08	0	0.722	0.994	0.998
CXCL12	CXCR2	9606.ENSP00000379140	9606.ENSP00000319635	0	0	0	0	0	0	0.722	0.996	0.998
CXCL12	CCR2	9606.ENSP00000379140	9606.ENSP00000292301	0	0	0	0	0.05	0	0.722	0.997	0.998
CXCL12	CXCR3	9606.ENSP00000379140	9606.ENSP00000362795	0	0	0	0	0.044	0	0.722	0.996	0.998
CXCL12	CCR5	9606.ENSP00000379140	9606.ENSP00000292303	0	0	0	0	0.067	0	0.722	0.994	0.998
CXCL12	CCL11	9606.ENSP00000379140	9606.ENSP00000302234	0	0	0	0	0.075	0.994	0	0.747	0.998
HIF1A	CTNNB1	9606.ENSP00000437955	9606.ENSP00000495360	0	0	0	0	0.255	0.785	0	0.989	0.998
LCK	CD28	9606.ENSP00000477713	9606.ENSP00000324890	0	0	0	0	0.215	0	0.444	0.996	0.998
WDHD1	MCM2	9606.ENSP00000353793	9606.ENSP00000265056	0	0	0	0	0.248	0.8	0	0.209	0.998
MT-CO3	COX10	9606.ENSP00000354982	9606.ENSP00000261643	0	0	0	0	0	0	0.6	0.837	0.998
APEX1	POLB	9606.ENSP00000216714	9606.ENSP00000265421	0	0	0	0	0.049	0.51	0.9	0.969	0.998
EGFR	CTNNB1	9606.ENSP00000275493	9606.ENSP00000495360	0	0	0	0	0.064	0.687	0.9	0.938	0.998
EGFR	CD44	9606.ENSP00000275493	9606.ENSP00000398632	0	0	0	0	0.072	0.785	0	0.995	0.998
EGFR	PDGFRB	9606.ENSP00000275493	9606.ENSP00000261799	0	0	0	0.571	0.084	0.51	0.9	0.971	0.998
EGFR	STAT3	9606.ENSP00000275493	9606.ENSP00000264657	0	0	0	0	0.042	0.923	0	0.985	0.998
FGF21	FGFR1	9606.ENSP00000471477	9606.ENSP00000393312	0	0	0	0	0	0	0.9	0.985	0.998
FN1	VWF	9606.ENSP00000346839	9606.ENSP00000261405	0	0	0	0	0.042	0	0.444	0.998	0.998
FN1	ELN	9606.ENSP00000346839	9606.ENSP00000351807	0	0	0	0	0.062	0	0	0.998	0.998
HSPG2	FGF2	9606.ENSP00000363827	9606.ENSP00000264498	0	0	0	0	0.062	0.236	0.555	0.995	0.998
CREB1	FOS	9606.ENSP00000387699	9606.ENSP00000306245	0	0	0	0	0	0	0.555	0.996	0.998
CREB1	CRTC1	9606.ENSP00000387699	9606.ENSP00000345001	0	0	0	0	0	0.42	0.9	0.971	0.998
CREB1	TP53	9606.ENSP00000387699	9606.ENSP00000269305	0	0	0	0	0.049	0.776	0	0.992	0.998
CREB1	JUN	9606.ENSP00000387699	9606.ENSP00000360266	0	0	0	0	0	0.392	0	0.997	0.998
ELANE	SLPI	9606.ENSP00000466090	9606.ENSP00000342082	0	0	0	0	0.083	0.946	0	0.981	0.998
IFNG	JAK2	9606.ENSP00000229135	9606.ENSP00000371067	0	0	0	0	0.083	0	0.9	0.989	0.998
IFNG	IL1B	9606.ENSP00000229135	9606.ENSP00000263341	0	0	0	0	0.075	0	0	0.997	0.998
SMPD2	SMPD3	9606.ENSP00000258052	9606.ENSP00000219334	0	0	0	0	0	0	0.9	0.982	0.998
CCL4L2	CCR5	9606.ENSP00000483330	9606.ENSP00000292303	0	0	0	0	0	0	0.9	0.974	0.998
WEE1	CDK1	9606.ENSP00000402084	9606.ENSP00000378699	0	0	0	0	0.125	0.625	0.9	0.953	0.998
SNRPG	SNW1	9606.ENSP00000393388	9606.ENSP00000451129	0	0	0	0	0.075	0.861	0.9	0.095	0.998
SNRPG	XAB2	9606.ENSP00000393388	9606.ENSP00000351137	0	0	0	0	0.075	0.852	0.9	0	0.998
SNRPG	LSM2	9606.ENSP00000393388	9606.ENSP00000364813	0	0	0	0	0.181	0.838	0.9	0.418	0.998
FASLG	TNFRSF1A	9606.ENSP00000356694	9606.ENSP00000162749	0	0	0	0	0	0.617	0	0.997	0.998
PPP2R2B	PPP2R1A	9606.ENSP00000377936	9606.ENSP00000324804	0	0	0	0	0	0.835	0.9	0.686	0.998
MED12	CDK9	9606.ENSP00000363193	9606.ENSP00000362361	0	0	0	0	0.102	0.994	0.6	0.376	0.998
APP	PRNP	9606.ENSP00000284981	9606.ENSP00000399376	0	0	0	0	0.09	0.778	0.555	0.984	0.998
APP	NAE1	9606.ENSP00000284981	9606.ENSP00000351990	0	0	0	0	0.042	0.315	0.9	0.985	0.998
APP	APBA2	9606.ENSP00000284981	9606.ENSP00000453293	0	0	0	0	0	0.752	0	0.988	0.998
APP	NCSTN	9606.ENSP00000284981	9606.ENSP00000294785	0	0	0	0	0.06	0.948	0.444	0.94	0.998
APP	APBA1	9606.ENSP00000284981	9606.ENSP00000265381	0	0	0	0	0.072	0.977	0	0.913	0.998
PPP2R1A	SGO1	9606.ENSP00000324804	9606.ENSP00000263753	0	0	0	0	0	0.941	0.9	0.8	0.998
KNG1	F12	9606.ENSP00000493985	9606.ENSP00000253496	0	0	0	0	0.047	0.236	0.833	0.99	0.998
KNG1	C1QBP	9606.ENSP00000493985	9606.ENSP00000225698	0	0	0	0	0	0.6	0.777	0.987	0.998
KNG1	F11	9606.ENSP00000493985	9606.ENSP00000384957	0	0	0	0	0.24	0.292	0.555	0.995	0.998
HK1	VDAC1	9606.ENSP00000494664	9606.ENSP00000378487	0	0	0	0	0.049	0.626	0.888	0.982	0.998
MCL1	BBC3	9606.ENSP00000358022	9606.ENSP00000404503	0	0	0	0	0.05	0.873	0.6	0.949	0.998
MCL1	BAK1	9606.ENSP00000358022	9606.ENSP00000363591	0	0	0	0.644	0.063	0.923	0.9	0.871	0.998
MCL1	BECN1	9606.ENSP00000358022	9606.ENSP00000355231	0	0	0	0	0.06	0.51	0	0.993	0.998
EZH2	YY1	9606.ENSP00000320147	9606.ENSP00000262238	0	0	0	0	0.049	0.51	0.6	0.993	0.998
EZH2	PHF1	9606.ENSP00000320147	9606.ENSP00000363640	0	0	0	0	0	0.885	0.555	0.963	0.998
IFNAR1	STAT1	9606.ENSP00000270139	9606.ENSP00000354394	0	0	0	0	0.138	0.292	0.9	0.982	0.998
APOC2	LPL	9606.ENSP00000466775	9606.ENSP00000497642	0	0	0	0	0.048	0	0.9	0.983	0.998
APOC1	APOA1	9606.ENSP00000465356	9606.ENSP00000236850	0	0	0	0	0.104	0.248	0.8	0.992	0.998
RAD23B	ERCC1	9606.ENSP00000350708	9606.ENSP00000013807	0	0	0	0	0	0	0.9	0.976	0.998
PPARG	CREBBP	9606.ENSP00000287820	9606.ENSP00000262367	0	0	0	0	0	0.982	0.555	0.88	0.998
BECN1	ITPR1	9606.ENSP00000355231	9606.ENSP00000306253	0	0	0	0	0.049	0.292	0.9	0.978	0.998
SLC25A4	PPIF	9606.ENSP00000281456	9606.ENSP00000225174	0	0	0	0	0.042	0.292	0.9	0.976	0.998
CCL2	CCL26	9606.ENSP00000225831	9606.ENSP00000378365	0	0	0	0	0.044	0.994	0	0.743	0.998
CCL2	CCL11	9606.ENSP00000225831	9606.ENSP00000302234	0	0	0	0.977	0.109	0.994	0	0.667	0.998
CCL2	CXCR3	9606.ENSP00000225831	9606.ENSP00000362795	0	0	0	0	0.044	0	0.722	0.995	0.998
CCL2	CXCR4	9606.ENSP00000225831	9606.ENSP00000386884	0	0	0	0	0.056	0	0.722	0.994	0.998
CCL2	CCR3	9606.ENSP00000225831	9606.ENSP00000441600	0	0	0	0	0	0.292	0.722	0.993	0.998
CCL3	CCR3	9606.ENSP00000477908	9606.ENSP00000441600	0	0	0	0	0.044	0.287	0.722	0.996	0.998
CCL4	CCR3	9606.ENSP00000482259	9606.ENSP00000441600	0	0	0	0	0.056	0.287	0.722	0.996	0.998
CCL5	CXCR4	9606.ENSP00000474412	9606.ENSP00000386884	0	0	0	0	0.068	0	0.722	0.997	0.998
MECP2	DNMT1	9606.ENSP00000395535	9606.ENSP00000352516	0	0	0	0	0.049	0.292	0	0.997	0.998
CD40LG	CD28	9606.ENSP00000359663	9606.ENSP00000324890	0	0	0	0	0.338	0	0	0.997	0.998
VAV1	PLCG2	9606.ENSP00000472929	9606.ENSP00000482457	0	0	0	0.559	0.141	0.292	0.9	0.981	0.998
C3AR1	C3	9606.ENSP00000302079	9606.ENSP00000245907	0	0	0	0	0.064	0	0.9	0.983	0.998
CFD	C3	9606.ENSP00000468253	9606.ENSP00000245907	0	0	0	0	0.068	0.8	0.9	0.944	0.998
BCL2L11	BAK1	9606.ENSP00000376943	9606.ENSP00000363591	0	0	0	0	0.049	0.937	0.9	0.72	0.998
BCL2L11	BAX	9606.ENSP00000376943	9606.ENSP00000293288	0	0	0	0	0.06	0.874	0.9	0.836	0.998
EIF1	EIF4A1	9606.ENSP00000419449	9606.ENSP00000293831	0	0	0	0	0.123	0.8	0	0.988	0.998
EIF1	EIF2S1	9606.ENSP00000419449	9606.ENSP00000256383	0	0	0	0	0.055	0.8	0.6	0.912	0.998
EIF1	EIF2S2	9606.ENSP00000419449	9606.ENSP00000364119	0	0	0	0	0.054	0.8	0	0.929	0.998
EIF5	EIF2S1	9606.ENSP00000216554	9606.ENSP00000256383	0	0	0	0	0.181	0.364	0.555	0.793	0.998
TRADD	TANK	9606.ENSP00000341268	9606.ENSP00000259075	0	0	0	0	0	0	0.9	0.99	0.998
ELMO1	CRK	9606.ENSP00000312185	9606.ENSP00000300574	0	0	0	0	0.047	0.422	0.9	0.963	0.998
RPS6	EIF2S1	9606.ENSP00000369757	9606.ENSP00000256383	0	0	0	0	0.622	0.8	0.555	0.479	0.998
CDK4	HSP90AA1	9606.ENSP00000257904	9606.ENSP00000335153	0	0	0	0	0.056	0.847	0	0.989	0.998
MAPK1	TP53	9606.ENSP00000215832	9606.ENSP00000269305	0	0	0	0	0	0.806	0.9	0.912	0.998
MAPK1	JUN	9606.ENSP00000215832	9606.ENSP00000360266	0	0	0	0	0	0.761	0.9	0.956	0.998
RPS21	EEF2	9606.ENSP00000345957	9606.ENSP00000307940	0	0	0	0	0.393	0.8	0.555	0.147	0.998
EIF2S1	EIF2AK3	9606.ENSP00000256383	9606.ENSP00000307235	0	0	0	0	0	0.292	0.9	0.962	0.998
FGF13	FGFR1	9606.ENSP00000396198	9606.ENSP00000393312	0	0	0	0	0	0	0	0.998	0.998
ERBB2	CTNNB1	9606.ENSP00000269571	9606.ENSP00000495360	0	0	0	0	0	0.625	0.9	0.953	0.998
CD63	TSG101	9606.ENSP00000447730	9606.ENSP00000251968	0	0	0	0	0.06	0	0	0.998	0.998
CD63	TIMP1	9606.ENSP00000447730	9606.ENSP00000218388	0	0	0	0	0.21	0.785	0	0.99	0.998
C4B	C3	9606.ENSP00000415941	9606.ENSP00000245907	0	0	0	0.753	0.11	0	0.9	0.986	0.998
C4B	C4BPA	9606.ENSP00000415941	9606.ENSP00000356037	0	0	0	0	0.066	0	0.9	0.986	0.998
C4B	CD46	9606.ENSP00000415941	9606.ENSP00000313875	0	0	0	0	0	0	0.777	0.996	0.998
NLRP1	NLRP3	9606.ENSP00000460475	9606.ENSP00000337383	0	0	0	0.786	0.067	0	0.9	0.986	0.998
NLRP3	CARD8	9606.ENSP00000337383	9606.ENSP00000499211	0	0	0	0	0.081	0.292	0.9	0.976	0.998
RUNX1	HDAC1	9606.ENSP00000300305	9606.ENSP00000362649	0	0	0	0	0.049	0.735	0.9	0.954	0.998
HTT	TP53	9606.ENSP00000347184	9606.ENSP00000269305	0	0	0	0	0	0.307	0.888	0.989	0.998
TIA1	G3BP1	9606.ENSP00000401371	9606.ENSP00000377681	0	0	0	0	0.058	0.292	0	0.997	0.998
IL18	CASP1	9606.ENSP00000280357	9606.ENSP00000433138	0	0	0	0	0.092	0.292	0.9	0.978	0.998
IL1B	IL4	9606.ENSP00000263341	9606.ENSP00000231449	0	0	0	0	0.044	0	0.444	0.998	0.998
IL1B	TNF	9606.ENSP00000263341	9606.ENSP00000398698	0	0	0	0	0.478	0	0.444	0.99	0.998
IL1B	IL5	9606.ENSP00000263341	9606.ENSP00000231454	0	0	0	0	0	0	0	0.998	0.998
F2R	F2	9606.ENSP00000321326	9606.ENSP00000308541	0	0	0	0	0.047	0.946	0.9	0.695	0.998
CAMKK2	CALML5	9606.ENSP00000312741	9606.ENSP00000369689	0	0	0	0	0	0	0.9	0.978	0.998
PRPF6	LSM2	9606.ENSP00000266079	9606.ENSP00000364813	0	0	0	0	0.083	0.853	0.9	0.394	0.998
ARRB1	GRK2	9606.ENSP00000409581	9606.ENSP00000312262	0	0	0	0	0.06	0.469	0.888	0.98	0.998
ACACA	FASN	9606.ENSP00000483300	9606.ENSP00000304592	0	0	0	0	0.419	0.073	0.9	0.948	0.998
BAX	BID	9606.ENSP00000293288	9606.ENSP00000318822	0	0	0	0	0.054	0.831	0.9	0.914	0.998
NFASC	CNTN1	9606.ENSP00000344786	9606.ENSP00000447006	0	0	0	0.696	0.138	0	0.9	0.908	0.998
DLD	OGDHL	9606.ENSP00000205402	9606.ENSP00000363216	0	0	0	0	0	0.623	0.9	0.611	0.998
LCN2	SLC22A17	9606.ENSP00000362108	9606.ENSP00000380437	0	0	0	0	0	0	0.777	0.993	0.998
CASP8	TNFRSF1A	9606.ENSP00000351273	9606.ENSP00000162749	0	0	0	0	0.042	0.593	0	0.996	0.998
ACKR2	CCL27	9606.ENSP00000416996	9606.ENSP00000259631	0	0	0	0	0	0	0	0.998	0.998
UBA52	PRKN	9606.ENSP00000388107	9606.ENSP00000355865	0	0	0	0.719	0	0.91	0.9	0.065	0.998
UBA52	EEF2	9606.ENSP00000388107	9606.ENSP00000307940	0	0	0	0	0.333	0.8	0.555	0.167	0.998
PDCD1	PTPN11	9606.ENSP00000335062	9606.ENSP00000489597	0	0	0	0	0	0.609	0.9	0.973	0.998
PSMB2	PSMD3	9606.ENSP00000362334	9606.ENSP00000264639	0	0	0	0	0.108	0.928	0	0.4	0.998
UBE2D2	UBC	9606.ENSP00000381717	9606.ENSP00000441543	0	0	0	0	0	0.984	0.555	0.723	0.998
LRP1	A2M	9606.ENSP00000243077	9606.ENSP00000323929	0	0	0	0	0.12	0.488	0	0.997	0.998
LRP6	DVL1	9606.ENSP00000261349	9606.ENSP00000368166	0	0	0	0	0	0	0.722	0.994	0.998
CCR2	CCL11	9606.ENSP00000292301	9606.ENSP00000302234	0	0	0	0	0.055	0	0.722	0.995	0.998
CCR3	CCR5	9606.ENSP00000441600	9606.ENSP00000292303	0	0	0	0.954	0.078	0	0.9	0.981	0.998
CCR5	CCL11	9606.ENSP00000292303	9606.ENSP00000302234	0	0	0	0	0.067	0.287	0.722	0.995	0.998
HSP90AA1	HSF1	9606.ENSP00000335153	9606.ENSP00000431512	0	0	0	0	0.049	0.837	0.777	0.949	0.998
HSP90AA1	MTOR	9606.ENSP00000335153	9606.ENSP00000354558	0	0	0	0	0.042	0.994	0	0.749	0.998
RXRA	NR1H2	9606.ENSP00000419692	9606.ENSP00000499121	0	0	0	0.696	0.049	0.786	0.9	0.792	0.998
RAMP2	CALCA	9606.ENSP00000253796	9606.ENSP00000331746	0	0	0	0	0	0.875	0.9	0.925	0.998
PSEN1	NOTCH1	9606.ENSP00000326366	9606.ENSP00000498587	0	0	0	0	0.058	0.952	0.722	0.881	0.998
MAPK8	ATF2	9606.ENSP00000378974	9606.ENSP00000264110	0	0	0	0	0.102	0.991	0.444	0.704	0.998
PRKN	UBB	9606.ENSP00000355865	9606.ENSP00000478771	0	0	0	0.624	0	0.946	0.9	0.467	0.998
INS	GCG	9606.ENSP00000380432	9606.ENSP00000387662	0	0	0	0	0.156	0.217	0	0.997	0.998
FGF2	KDR	9606.ENSP00000264498	9606.ENSP00000263923	0	0	0	0	0.067	0	0.722	0.995	0.998
C3	ITGB2	9606.ENSP00000245907	9606.ENSP00000380948	0	0	0	0	0.074	0.292	0.9	0.98	0.998
C3	C4A	9606.ENSP00000245907	9606.ENSP00000396688	0	0	0	0.75	0.137	0	0.9	0.987	0.998
TNF	MLKL	9606.ENSP00000398698	9606.ENSP00000308351	0	0	0	0	0.062	0.994	0	0.665	0.998
TNF	UBC	9606.ENSP00000398698	9606.ENSP00000441543	0	0	0	0	0	0.994	0.555	0.532	0.998
LSM2	SART3	9606.ENSP00000364813	9606.ENSP00000449386	0	0	0	0	0.067	0.816	0	0.686	0.998
MTHFD1	ATIC	9606.ENSP00000498336	9606.ENSP00000236959	0	0	0	0	0.23	0	0.9	0.916	0.998
FOXO3	TP53	9606.ENSP00000339527	9606.ENSP00000269305	0	0	0	0	0	0.776	0	0.989	0.998
FOXO3	AKT1	9606.ENSP00000339527	9606.ENSP00000451828	0	0	0	0	0.103	0.796	0.9	0.918	0.998
FOXO3	CTNNB1	9606.ENSP00000339527	9606.ENSP00000495360	0	0	0	0	0.049	0.51	0.4	0.991	0.998
APOA1	A2M	9606.ENSP00000236850	9606.ENSP00000323929	0	0	0	0	0.08	0	0.833	0.994	0.998
VWF	ITGB3	9606.ENSP00000261405	9606.ENSP00000452786	0	0	0	0	0.127	0.236	0.9	0.983	0.998
UVRAG	SH3GLB1	9606.ENSP00000348455	9606.ENSP00000479919	0	0	0	0	0.049	0.51	0	0.996	0.998
PTPN11	JAK2	9606.ENSP00000489597	9606.ENSP00000371067	0	0	0	0	0.042	0.735	0.9	0.947	0.998
BCAR1	PTK2B	9606.ENSP00000391669	9606.ENSP00000380638	0	0	0	0	0	0.722	0.9	0.942	0.998
JUN	IRF3	9606.ENSP00000360266	9606.ENSP00000471896	0	0	0	0	0	0.8	0	0.992	0.998
MUC1	CTNNB1	9606.ENSP00000484824	9606.ENSP00000495360	0	0	0	0	0	0.833	0	0.993	0.998
MAPK14	DUSP1	9606.ENSP00000229795	9606.ENSP00000239223	0	0	0	0	0.042	0.786	0.9	0.897	0.998
MAPK14	ATF2	9606.ENSP00000229795	9606.ENSP00000264110	0	0	0	0	0.088	0.948	0.9	0.471	0.998
TLN2	ITGB1	9606.ENSP00000453508	9606.ENSP00000379350	0	0	0	0	0.042	0	0.9	0.976	0.998
CD46	C4A	9606.ENSP00000313875	9606.ENSP00000396688	0	0	0	0	0	0	0.777	0.996	0.998
PECAM1	CTNNB1	9606.ENSP00000457421	9606.ENSP00000495360	0	0	0	0	0.042	0.601	0.9	0.962	0.998
PECAM1	CD177	9606.ENSP00000457421	9606.ENSP00000479536	0	0	0	0	0.053	0	0.9	0.986	0.998
TOLLIP	MYD88	9606.ENSP00000314733	9606.ENSP00000498321	0	0	0	0	0.05	0	0.888	0.991	0.998
TOLLIP	TOM1	9606.ENSP00000314733	9606.ENSP00000413697	0	0	0	0	0.137	0.873	0	0.989	0.998
ITGB2	F11R	9606.ENSP00000380948	9606.ENSP00000357005	0	0	0	0	0.049	0	0.9	0.987	0.998
ITGB2	VCAM1	9606.ENSP00000380948	9606.ENSP00000294728	0	0	0	0	0.056	0	0.444	0.997	0.998
TRIB3	AKT1	9606.ENSP00000415416	9606.ENSP00000451828	0	0	0	0.588	0.042	0.625	0.9	0.965	0.998
IRF7	IRAK1	9606.ENSP00000380697	9606.ENSP00000358997	0	0	0	0	0.062	0.437	0.9	0.979	0.998
OCLN	F11R	9606.ENSP00000347379	9606.ENSP00000357005	0	0	0	0	0.086	0	0	0.998	0.998
C4BPA	C4A	9606.ENSP00000356037	9606.ENSP00000396688	0	0	0	0	0.072	0	0.9	0.984	0.998
AKT1	ILK	9606.ENSP00000451828	9606.ENSP00000379975	0	0	0	0	0.098	0.735	0.9	0.923	0.998
DLL1	NOTCH4	9606.ENSP00000355718	9606.ENSP00000364163	0	0	0	0.651	0.084	0	0.9	0.987	0.998
ENO1	GAPDH	9606.ENSP00000495530	9606.ENSP00000380070	0	0	0	0	0.78	0.746	0	0.906	0.998
ENO1	TPI1	9606.ENSP00000495530	9606.ENSP00000229270	0	0	0	0	0.631	0.747	0	0.86	0.998
ATP5MC1	ATP5F1A	9606.ENSP00000377033	9606.ENSP00000381736	0	0	0	0	0.086	0	0.8	0.783	0.998
PER3	PER2	9606.ENSP00000482093	9606.ENSP00000254657	0	0	0	0.809	0.081	0.292	0.9	0.552	0.998
NOC2L	NOC3L	9606.ENSP00000317992	9606.ENSP00000360412	0	0	0	0	0.067	0.427	0	0.1	0.998
IL7	IL4	9606.ENSP00000263851	9606.ENSP00000231449	0	0	0	0	0	0	0	0.998	0.998
UBB	UBC	9606.ENSP00000478771	9606.ENSP00000441543	0	0	0	0.997	0.779	0.9	0.9	0.481	0.998
UBC	TSG101	9606.ENSP00000441543	9606.ENSP00000251968	0	0	0	0	0.056	0.984	0.555	0.149	0.998
UBC	USP2	9606.ENSP00000441543	9606.ENSP00000260187	0	0	0	0	0	0.991	0.555	0.349	0.998
MAP1LC3B	OPTN	9606.ENSP00000498476	9606.ENSP00000368022	0	0	0	0	0.109	0.977	0	0.906	0.998
CALML5	CAMK4	9606.ENSP00000369689	9606.ENSP00000282356	0	0	0	0	0	0	0.9	0.986	0.998
CTNNB1	CTNNA3	9606.ENSP00000495360	9606.ENSP00000389714	0	0	0	0	0	0.835	0.9	0.833	0.998
CTNNB1	CTNNA2	9606.ENSP00000495360	9606.ENSP00000384638	0	0	0	0	0.127	0.729	0.9	0.835	0.998
UROD	HMBS	9606.ENSP00000246337	9606.ENSP00000498786	0	0	0	0	0.242	0	0	0.948	0.998
CCL19	CXCR4	9606.ENSP00000308815	9606.ENSP00000386884	0	0	0	0	0.072	0	0.722	0.995	0.998
PELI1	IRAK1	9606.ENSP00000351789	9606.ENSP00000358997	0	0	0	0	0	0.868	0.555	0.981	0.998
PAK3	ARHGEF7	9606.ENSP00000353864	9606.ENSP00000495631	0	0	0	0	0	0.612	0.9	0.925	0.998
BCL2	CYCS	9606.ENSP00000381185	9606.ENSP00000307786	0	0	0	0	0	0	0.9	0.959	0.997
ADAMTS13	VWF	9606.ENSP00000360997	9606.ENSP00000261405	0	0	0	0	0	0.702	0	0.99	0.997
HYOU1	SIL1	9606.ENSP00000480150	9606.ENSP00000265195	0	0	0	0	0.061	0	0.9	0.939	0.997
SRRM2	PRPF19	9606.ENSP00000301740	9606.ENSP00000227524	0	0	0	0	0.067	0.806	0.9	0.272	0.997
SCD5	ITIH4	9606.ENSP00000316329	9606.ENSP00000266041	0	0	0	0	0	0	0	0.997	0.997
TGM2	FN1	9606.ENSP00000355330	9606.ENSP00000346839	0	0	0	0	0.102	0.803	0	0.986	0.997
BAG1	BAG2	9606.ENSP00000489189	9606.ENSP00000359727	0	0	0	0	0	0	0.9	0.974	0.997
DSC1	CDSN	9606.ENSP00000257198	9606.ENSP00000365465	0	0	0	0	0.187	0.24	0	0.995	0.997
FPR2	CAMP	9606.ENSP00000468897	9606.ENSP00000296435	0	0	0	0	0.128	0	0	0.997	0.997
SELE	CD44	9606.ENSP00000331736	9606.ENSP00000398632	0	0	0	0	0	0.292	0.555	0.993	0.997
LIFR	IL6ST	9606.ENSP00000398368	9606.ENSP00000370698	0	0	0	0.607	0.086	0.51	0.9	0.96	0.997
XBP1	ERN1	9606.ENSP00000216037	9606.ENSP00000401445	0	0	0	0	0.074	0	0.9	0.967	0.997
TLR2	TOLLIP	9606.ENSP00000260010	9606.ENSP00000314733	0	0	0	0	0.047	0.292	0.9	0.966	0.997
TLR6	CD36	9606.ENSP00000389600	9606.ENSP00000415743	0	0	0	0	0.063	0.292	0.555	0.993	0.997
TLR9	HMGB1	9606.ENSP00000353874	9606.ENSP00000345347	0	0	0	0	0	0	0	0.997	0.997
GRIN2A	DLG2	9606.ENSP00000332549	9606.ENSP00000365272	0	0	0	0	0.115	0.23	0.555	0.992	0.997
ACAT1	HMGCS2	9606.ENSP00000265838	9606.ENSP00000358414	0	0	0	0	0.047	0	0.9	0.815	0.997
GSK3A	APC	9606.ENSP00000222330	9606.ENSP00000257430	0	0	0	0	0	0	0.9	0.963	0.997
HLA-C	LILRB1	9606.ENSP00000365402	9606.ENSP00000315997	0	0	0	0	0.065	0.292	0.555	0.991	0.997
HLA-A	CALR	9606.ENSP00000379873	9606.ENSP00000320866	0	0	0	0	0.074	0.926	0.9	0.62	0.997
HNRNPK	PTBP1	9606.ENSP00000365458	9606.ENSP00000349428	0	0	0	0	0.707	0.591	0.444	0.971	0.997
SRSF1	TRA2B	9606.ENSP00000258962	9606.ENSP00000416959	0	0	0	0	0.764	0.81	0.444	0.889	0.997
SRSF1	SRSF2	9606.ENSP00000258962	9606.ENSP00000376276	0	0	0	0.68	0.331	0.611	0.888	0.921	0.997
SRSF3	NXF1	9606.ENSP00000362820	9606.ENSP00000436679	0	0	0	0	0.127	0.292	0.722	0.989	0.997
IGF1R	EGF	9606.ENSP00000497069	9606.ENSP00000265171	0	0	0	0	0	0	0.9	0.979	0.997
IGF1R	INSR	9606.ENSP00000497069	9606.ENSP00000303830	0	0	0	0.967	0.058	0.927	0.9	0.696	0.997
HNRNPA1	TARDBP	9606.ENSP00000341826	9606.ENSP00000240185	0	0	0	0.668	0.7	0.582	0	0.976	0.997
SYNJ1	AMPH	9606.ENSP00000409667	9606.ENSP00000348602	0	0	0	0	0.063	0.422	0	0.994	0.997
ESR1	EP300	9606.ENSP00000405330	9606.ENSP00000263253	0	0	0	0	0	0.923	0.555	0.943	0.997
ESR1	CCND1	9606.ENSP00000405330	9606.ENSP00000227507	0	0	0	0	0.056	0.625	0.833	0.971	0.997
HSPA4	ST13	9606.ENSP00000302961	9606.ENSP00000216218	0	0	0	0	0.075	0.51	0.444	0.993	0.997
HSPA4	TP53	9606.ENSP00000302961	9606.ENSP00000269305	0	0	0	0	0	0.864	0	0.979	0.997
HSPA4	BAG2	9606.ENSP00000302961	9606.ENSP00000359727	0	0	0	0	0.085	0.616	0.444	0.987	0.997
PCNA	PCLAF	9606.ENSP00000368458	9606.ENSP00000300035	0	0	0	0	0.433	0.988	0.555	0.159	0.997
KDM1A	EZH2	9606.ENSP00000383042	9606.ENSP00000320147	0	0	0	0	0.074	0.308	0.555	0.993	0.997
IKBKB	KEAP1	9606.ENSP00000430684	9606.ENSP00000377245	0	0	0	0	0.092	0.833	0	0.983	0.997
AGPS	GNPAT	9606.ENSP00000264167	9606.ENSP00000355607	0	0	0	0	0.067	0.447	0.888	0.969	0.997
CXCL2	CXCL9	9606.ENSP00000427279	9606.ENSP00000354901	0	0	0	0.87	0.067	0.994	0.555	0.161	0.997
CXCL2	CCL11	9606.ENSP00000427279	9606.ENSP00000302234	0	0	0	0	0.049	0.994	0	0.545	0.997
CXCL9	CCL26	9606.ENSP00000354901	9606.ENSP00000378365	0	0	0	0	0	0.994	0	0.543	0.997
CXCL8	IL4	9606.ENSP00000306512	9606.ENSP00000231449	0	0	0	0	0.049	0	0.444	0.996	0.997
CXCL8	CXCR4	9606.ENSP00000306512	9606.ENSP00000386884	0	0	0	0	0.121	0	0.722	0.991	0.997
CXCL8	CXCR3	9606.ENSP00000306512	9606.ENSP00000362795	0	0	0	0	0	0	0.722	0.994	0.997
F13B	F13A1	9606.ENSP00000356382	9606.ENSP00000264870	0	0	0	0	0	0.51	0.9	0.945	0.997
GADD45A	CDK1	9606.ENSP00000360025	9606.ENSP00000378699	0	0	0	0	0.049	0.82	0.9	0.851	0.997
STUB1	BAG2	9606.ENSP00000219548	9606.ENSP00000359727	0	0	0	0	0.049	0.777	0.6	0.974	0.997
PIK3CA	PIK3CG	9606.ENSP00000263967	9606.ENSP00000419260	0	0	0	0.817	0.078	0	0.9	0.973	0.997
PIK3CA	RRAS	9606.ENSP00000263967	9606.ENSP00000246792	0	0	0	0	0	0	0.9	0.514	0.997
PIK3CB	PIK3CG	9606.ENSP00000501150	9606.ENSP00000419260	0	0	0	0.798	0	0	0.9	0.976	0.997
PPARGC1B	ESRRA	9606.ENSP00000312649	9606.ENSP00000384851	0	0	0	0	0.088	0.292	0.9	0.97	0.997
EP300	PPARG	9606.ENSP00000263253	9606.ENSP00000287820	0	0	0	0	0	0.853	0.555	0.963	0.997
STX1A	VAMP1	9606.ENSP00000222812	9606.ENSP00000379602	0	0	0	0	0.067	0.252	0.9	0.926	0.997
STX1B	SNAP25	9606.ENSP00000215095	9606.ENSP00000254976	0	0	0	0	0.172	0.292	0.6	0.976	0.997
GALNS	GLB1	9606.ENSP00000268695	9606.ENSP00000306920	0	0	0	0	0.056	0	0.9	0.97	0.997
DRD2	ADORA2A	9606.ENSP00000354859	9606.ENSP00000480012	0	0	0	0.646	0	0.803	0	0.987	0.997
ATM	KAT5	9606.ENSP00000278616	9606.ENSP00000340330	0	0	0	0	0	0.625	0.9	0.931	0.997
DLG3	DLG4	9606.ENSP00000363480	9606.ENSP00000497806	0	0	0	0.976	0	0.51	0.9	0.955	0.997
GFRA3	GDNF	9606.ENSP00000274721	9606.ENSP00000409007	0	0	0	0	0	0	0.444	0.989	0.997
BIRC3	CASP3	9606.ENSP00000263464	9606.ENSP00000311032	0	0	0	0	0.082	0.51	0.9	0.916	0.997
CSF1	IL34	9606.ENSP00000327513	9606.ENSP00000397863	0	0	0	0	0.049	0	0.9	0.973	0.997
CSF2	IL2	9606.ENSP00000296871	9606.ENSP00000226730	0	0	0	0	0.126	0	0.444	0.996	0.997
CSF2	IL1A	9606.ENSP00000296871	9606.ENSP00000263339	0	0	0	0	0.487	0	0.444	0.992	0.997
TP73	TP63	9606.ENSP00000367545	9606.ENSP00000264731	0	0	0	0.958	0.075	0.977	0.555	0.779	0.997
MAK16	NOC3L	9606.ENSP00000353246	9606.ENSP00000360412	0	0	0	0	0.7	0.583	0	0.222	0.997
CD19	FCGR3B	9606.ENSP00000313419	9606.ENSP00000433642	0	0	0	0	0.07	0	0	0.997	0.997
CD19	VAV1	9606.ENSP00000313419	9606.ENSP00000472929	0	0	0	0	0.127	0.625	0.9	0.913	0.997
CD19	FCGR3A	9606.ENSP00000313419	9606.ENSP00000356946	0	0	0	0	0.062	0	0	0.997	0.997
AIMP1	LARS1	9606.ENSP00000378191	9606.ENSP00000377954	0	0	0	0	0.067	0.85	0.9	0.507	0.997
PPP1CB	PPP1CA	9606.ENSP00000378769	9606.ENSP00000326031	0	0	0	0.994	0.067	0.873	0.9	0.812	0.997
HSP90AB1	HSP90AA1	9606.ENSP00000360609	9606.ENSP00000335153	0	0	0	0.995	0.783	0.896	0.9	0.048	0.997
CTSG	LTF	9606.ENSP00000216336	9606.ENSP00000231751	0	0	0	0	0.282	0	0	0.996	0.997
FAS	TNF	9606.ENSP00000498466	9606.ENSP00000398698	0	0	0	0	0.067	0.292	0	0.997	0.997
FAS	CFLAR	9606.ENSP00000498466	9606.ENSP00000312455	0	0	0	0	0.072	0.785	0.9	0.867	0.997
RELA	TNF	9606.ENSP00000384273	9606.ENSP00000398698	0	0	0	0	0.056	0.51	0.9	0.944	0.997
BRCA2	FANCG	9606.ENSP00000369497	9606.ENSP00000367910	0	0	0	0	0.067	0.735	0	0.99	0.997
DNM1	FIS1	9606.ENSP00000362014	9606.ENSP00000223136	0	0	0	0	0	0	0	0.996	0.997
USP14	ADRM1	9606.ENSP00000261601	9606.ENSP00000478877	0	0	0	0	0.082	0.786	0.555	0.913	0.997
ATP5PF	ATP5MC1	9606.ENSP00000389649	9606.ENSP00000377033	0	0	0	0	0.182	0.143	0.888	0.473	0.997
CTBP1	ZNF217	9606.ENSP00000290921	9606.ENSP00000360526	0	0	0	0	0.047	0.874	0	0.983	0.997
ING1	HDAC1	9606.ENSP00000364929	9606.ENSP00000362649	0	0	0	0	0	0.83	0.6	0.943	0.997
ATP5PD	ATP5MC2	9606.ENSP00000301587	9606.ENSP00000499883	0	0	0	0	0.129	0	0.888	0.433	0.997
STIP1	PRNP	9606.ENSP00000351646	9606.ENSP00000399376	0	0	0	0	0.043	0.312	0.9	0.96	0.997
STIP1	DNAJB1	9606.ENSP00000351646	9606.ENSP00000254322	0	0	0	0	0.197	0.183	0.555	0.983	0.997
THBS1	SCARB2	9606.ENSP00000260356	9606.ENSP00000264896	0	0	0	0	0.049	0.292	0	0.996	0.997
THBS1	MMP9	9606.ENSP00000260356	9606.ENSP00000361405	0	0	0	0	0.056	0.292	0.9	0.963	0.997
IRS1	PIK3R3	9606.ENSP00000304895	9606.ENSP00000262741	0	0	0	0	0	0.625	0.9	0.91	0.997
IRS1	IRS2	9606.ENSP00000304895	9606.ENSP00000365016	0	0	0	0.825	0.044	0.287	0.9	0.97	0.997
GEMIN7	GEMIN4	9606.ENSP00000270257	9606.ENSP00000321706	0	0	0	0	0.054	0.778	0.9	0.852	0.997
TREM2	APOE	9606.ENSP00000362205	9606.ENSP00000252486	0	0	0	0	0.181	0.584	0	0.994	0.997
CD274	CD28	9606.ENSP00000370989	9606.ENSP00000324890	0	0	0	0	0	0	0	0.997	0.997
FBXW7	JUN	9606.ENSP00000474725	9606.ENSP00000360266	0	0	0	0	0.049	0.837	0	0.982	0.997
HSD17B1	DHRS11	9606.ENSP00000225929	9606.ENSP00000482704	0	0	0	0	0	0	0.9	0.964	0.997
LRPAP1	LRP1	9606.ENSP00000497444	9606.ENSP00000243077	0	0	0	0	0.05	0.806	0.9	0.859	0.997
CSF2RB	IL5	9606.ENSP00000384053	9606.ENSP00000231454	0	0	0	0	0	0.591	0.9	0.953	0.997
UCN3	CRH	9606.ENSP00000369798	9606.ENSP00000276571	0	0	0	0	0	0.287	0.9	0.96	0.997
MUL1	UBE2D2	9606.ENSP00000264198	9606.ENSP00000381717	0	0	0	0	0.047	0.981	0	0.857	0.997
ATF4	CEBPB	9606.ENSP00000336790	9606.ENSP00000305422	0	0	0	0	0.072	0.918	0.9	0.685	0.997
CX3CL1	CCR2	9606.ENSP00000006053	9606.ENSP00000292301	0	0	0	0	0	0	0.722	0.994	0.997
TYK2	JAK2	9606.ENSP00000431885	9606.ENSP00000371067	0	0	0	0.887	0.049	0.292	0.888	0.982	0.997
TYK2	STAT1	9606.ENSP00000431885	9606.ENSP00000354394	0	0	0	0	0.049	0.292	0.9	0.948	0.997
TYK2	STAT3	9606.ENSP00000431885	9606.ENSP00000264657	0	0	0	0	0.067	0	0.9	0.955	0.997
FYN	CAV1	9606.ENSP00000346671	9606.ENSP00000339191	0	0	0	0	0	0.509	0.9	0.94	0.997
CYCS	CASP3	9606.ENSP00000307786	9606.ENSP00000311032	0	0	0	0	0.042	0	0.9	0.969	0.997
RCAN1	PPP3CA	9606.ENSP00000370527	9606.ENSP00000378323	0	0	0	0	0	0.983	0	0.725	0.997
HP	A2M	9606.ENSP00000348170	9606.ENSP00000323929	0	0	0	0	0.056	0	0	0.997	0.997
PIK3R1	PIK3R3	9606.ENSP00000428056	9606.ENSP00000262741	0	0	0	0.985	0.042	0.807	0.9	0.768	0.997
PIK3R1	PTEN	9606.ENSP00000428056	9606.ENSP00000361021	0	0	0	0	0.056	0.541	0.9	0.933	0.997
MMP2	MMP14	9606.ENSP00000219070	9606.ENSP00000308208	0	0	0	0.767	0.331	0	0.9	0.961	0.997
MMP2	TIMP1	9606.ENSP00000219070	9606.ENSP00000218388	0	0	0	0	0.109	0	0.444	0.994	0.997
MMP3	SPP1	9606.ENSP00000299855	9606.ENSP00000378517	0	0	0	0	0.057	0	0.833	0.992	0.997
GRIA3	GRIA4	9606.ENSP00000481554	9606.ENSP00000282499	0	0	0	0.987	0.123	0.55	0.8	0.982	0.997
GRIA1	GRIA4	9606.ENSP00000428994	9606.ENSP00000282499	0	0	0	0.981	0.138	0.292	0.888	0.983	0.997
KLK4	KNG1	9606.ENSP00000326159	9606.ENSP00000493985	0	0	0	0	0	0	0	0.997	0.997
NXF1	NUP98	9606.ENSP00000436679	9606.ENSP00000316032	0	0	0	0	0.124	0.815	0.555	0.94	0.997
CXCL11	CCL26	9606.ENSP00000306884	9606.ENSP00000378365	0	0	0	0	0	0.994	0	0.57	0.997
CXCL10	CXCR4	9606.ENSP00000305651	9606.ENSP00000386884	0	0	0	0	0.053	0	0.722	0.992	0.997
HIF1A	FOXO3	9606.ENSP00000437955	9606.ENSP00000339527	0	0	0	0	0.049	0.292	0.444	0.993	0.997
WDHD1	DNA2	9606.ENSP00000353793	9606.ENSP00000351185	0	0	0	0	0.435	0.292	0	0.83	0.997
IL1R1	IL6	9606.ENSP00000386380	9606.ENSP00000385675	0	0	0	0	0.086	0	0	0.997	0.997
SST	SSTR3	9606.ENSP00000287641	9606.ENSP00000480971	0	0	0	0	0.072	0	0.9	0.973	0.997
EGFR	CRK	9606.ENSP00000275493	9606.ENSP00000300574	0	0	0	0	0.049	0.842	0.9	0.853	0.997
EGFR	CBLC	9606.ENSP00000275493	9606.ENSP00000494162	0	0	0	0	0.067	0.982	0.722	0.204	0.997
EGFR	PTPN1	9606.ENSP00000275493	9606.ENSP00000360683	0	0	0	0	0.044	0.859	0	0.978	0.997
PPIL1	PRPF19	9606.ENSP00000362803	9606.ENSP00000227524	0	0	0	0	0.097	0.8	0.9	0.26	0.997
SEPTIN2	SEPTIN8	9606.ENSP00000479861	9606.ENSP00000367991	0	0	0	0.872	0.049	0.987	0.6	0.371	0.997
RPS3A	EEF1A1	9606.ENSP00000346050	9606.ENSP00000339063	0	0	0	0	0.778	0.913	0.555	0.326	0.997
CDC42	DOCK8	9606.ENSP00000497733	9606.ENSP00000394888	0	0	0	0	0.055	0.359	0.555	0.976	0.997
ATXN3	RAD23B	9606.ENSP00000496695	9606.ENSP00000350708	0	0	0	0	0	0.69	0.777	0.968	0.997
CD74	HLA-DQB1	9606.ENSP00000009530	9606.ENSP00000364080	0	0	0	0	0.258	0.236	0.6	0.647	0.997
FN1	PLG	9606.ENSP00000346839	9606.ENSP00000308938	0	0	0	0	0	0.292	0	0.996	0.997
HSPG2	BGN	9606.ENSP00000363827	9606.ENSP00000327336	0	0	0	0	0.14	0	0.555	0.994	0.997
ELANE	LTF	9606.ENSP00000466090	9606.ENSP00000231751	0	0	0	0	0.273	0	0	0.996	0.997
SCARB1	APOB	9606.ENSP00000261693	9606.ENSP00000233242	0	0	0	0	0.084	0	0.777	0.99	0.997
EXOSC6	C1D	9606.ENSP00000398597	9606.ENSP00000348107	0	0	0	0	0	0.786	0.9	0.659	0.997
NGF	SORT1	9606.ENSP00000358525	9606.ENSP00000256637	0	0	0	0	0	0.722	0	0.99	0.997
TMED10	NCSTN	9606.ENSP00000303145	9606.ENSP00000294785	0	0	0	0	0.082	0.422	0.9	0.966	0.997
EGF	NTRK1	9606.ENSP00000265171	9606.ENSP00000431418	0	0	0	0	0	0	0.722	0.991	0.997
RABEP1	GGA1	9606.ENSP00000445408	9606.ENSP00000371175	0	0	0	0	0.054	0.873	0.555	0.959	0.997
APOC2	APOA1	9606.ENSP00000466775	9606.ENSP00000236850	0	0	0	0	0.123	0.241	0.888	0.983	0.997
FANCG	RPA1	9606.ENSP00000367910	9606.ENSP00000254719	0	0	0	0	0.085	0.994	0.555	0.148	0.997
ATP6V0E1	ATP6V1H	9606.ENSP00000429690	9606.ENSP00000352522	0	0	0	0	0.049	0.8	0.555	0.577	0.997
CCL8	CCL11	9606.ENSP00000378118	9606.ENSP00000302234	0	0	0	0.975	0.155	0.994	0	0.597	0.997
CCL2	CXCR2	9606.ENSP00000225831	9606.ENSP00000319635	0	0	0	0	0	0	0.722	0.994	0.997
CCL3	CCL4	9606.ENSP00000477908	9606.ENSP00000482259	0	0	0	0.964	0.921	0.292	0.444	0.943	0.997
CCL3	CXCR3	9606.ENSP00000477908	9606.ENSP00000362795	0	0	0	0	0.086	0	0.722	0.992	0.997
CCL5	CXCR2	9606.ENSP00000474412	9606.ENSP00000319635	0	0	0	0	0.105	0	0.722	0.993	0.997
MECP2	HDAC2	9606.ENSP00000395535	9606.ENSP00000430432	0	0	0	0	0.049	0	0.555	0.994	0.997
CFD	CFB	9606.ENSP00000468253	9606.ENSP00000416561	0	0	0	0.608	0	0.9	0.9	0.798	0.997
PIK3CD	RRAS	9606.ENSP00000366563	9606.ENSP00000246792	0	0	0	0	0.042	0	0.9	0.493	0.997
DNMT1	TP53	9606.ENSP00000352516	9606.ENSP00000269305	0	0	0	0	0.059	0.597	0	0.994	0.997
DYRK1A	DCAF7	9606.ENSP00000340373	9606.ENSP00000483236	0	0	0	0	0.049	0.917	0	0.929	0.997
RPS23	EIF2S1	9606.ENSP00000296674	9606.ENSP00000256383	0	0	0	0	0.478	0.8	0.555	0.228	0.997
FGF13	FGFR3	9606.ENSP00000396198	9606.ENSP00000339824	0	0	0	0	0	0	0	0.997	0.997
CD63	ITGB1	9606.ENSP00000447730	9606.ENSP00000379350	0	0	0	0	0.083	0.625	0	0.992	0.997
PARK7	SOD1	9606.ENSP00000340278	9606.ENSP00000270142	0	0	0	0	0.781	0.624	0	0.747	0.997
LIG1	XRCC1	9606.ENSP00000263274	9606.ENSP00000262887	0	0	0	0	0.188	0	0.444	0.993	0.997
NLRP3	IL1B	9606.ENSP00000337383	9606.ENSP00000263341	0	0	0	0	0.339	0.312	0.9	0.946	0.997
HTT	CREBBP	9606.ENSP00000347184	9606.ENSP00000262367	0	0	0	0	0.092	0.832	0	0.98	0.997
HTT	OPTN	9606.ENSP00000347184	9606.ENSP00000368022	0	0	0	0	0.042	0.777	0	0.99	0.997
BRAP	BRCA1	9606.ENSP00000403524	9606.ENSP00000418960	0	0	0	0	0.048	0.474	0	0.995	0.997
BMS1	UTP11	9606.ENSP00000363642	9606.ENSP00000362105	0	0	0	0	0.144	0.8	0	0.27	0.997
IL10	IL6	9606.ENSP00000412237	9606.ENSP00000385675	0	0	0	0	0.074	0	0.888	0.983	0.997
IL18	IL1A	9606.ENSP00000280357	9606.ENSP00000263339	0	0	0	0	0.043	0	0.555	0.993	0.997
IL1B	TNFRSF1A	9606.ENSP00000263341	9606.ENSP00000162749	0	0	0	0	0.056	0	0	0.997	0.997
CHEK1	TP53	9606.ENSP00000391090	9606.ENSP00000269305	0	0	0	0	0.074	0.783	0.9	0.903	0.997
ARRB2	AKT1	9606.ENSP00000403701	9606.ENSP00000451828	0	0	0	0	0.075	0.625	0	0.993	0.997
H2BC12	H4C6	9606.ENSP00000349430	9606.ENSP00000244537	0	0	0	0	0.075	0.948	0.444	0.882	0.997
CD28	CD40	9606.ENSP00000324890	9606.ENSP00000361359	0	0	0	0	0	0	0	0.997	0.997
CASP6	CASP8	9606.ENSP00000265164	9606.ENSP00000351273	0	0	0	0.766	0.064	0.744	0.9	0.903	0.997
CASP1	CARD8	9606.ENSP00000433138	9606.ENSP00000499211	0	0	0	0	0.102	0	0.9	0.973	0.997
ITPR3	VDAC1	9606.ENSP00000363435	9606.ENSP00000378487	0	0	0	0	0.049	0.421	0	0.995	0.997
GPI	TKT	9606.ENSP00000405573	9606.ENSP00000391481	0	0	0	0	0.098	0.187	0.9	0.664	0.997
LDHA	PKM	9606.ENSP00000445175	9606.ENSP00000320171	0	0	0	0	0.285	0.422	0.9	0.875	0.997
TNFRSF1A	IL6	9606.ENSP00000162749	9606.ENSP00000385675	0	0	0	0	0.047	0	0	0.997	0.997
TNFRSF1A	TANK	9606.ENSP00000162749	9606.ENSP00000259075	0	0	0	0	0	0.994	0	0.597	0.997
CCR6	DEFB4A	9606.ENSP00000343952	9606.ENSP00000303532	0	0	0	0	0.042	0	0.555	0.995	0.997
HSP90AA1	ST13	9606.ENSP00000335153	9606.ENSP00000216218	0	0	0	0	0.085	0.618	0	0.993	0.997
HMGB1	TP53	9606.ENSP00000345347	9606.ENSP00000269305	0	0	0	0	0	0.976	0	0.863	0.997
MAPK8	TP53	9606.ENSP00000378974	9606.ENSP00000269305	0	0	0	0	0	0.837	0.9	0.861	0.997
TBP	TP53	9606.ENSP00000230354	9606.ENSP00000269305	0	0	0	0	0.049	0.867	0.444	0.972	0.997
RPA1	DNA2	9606.ENSP00000254719	9606.ENSP00000351185	0	0	0	0	0.067	0.903	0.555	0.678	0.997
NPM1	TP53	9606.ENSP00000296930	9606.ENSP00000269305	0	0	0	0	0.07	0.846	0.555	0.966	0.997
PPP3CA	CALML5	9606.ENSP00000378323	9606.ENSP00000369689	0	0	0	0	0	0	0.9	0.967	0.997
RIPK1	SQSTM1	9606.ENSP00000259808	9606.ENSP00000374455	0	0	0	0	0.044	0.575	0.9	0.933	0.997
MTR	MTHFD1	9606.ENSP00000355536	9606.ENSP00000498336	0	0	0	0	0.082	0	0.9	0.933	0.997
APOA1	ABCG1	9606.ENSP00000236850	9606.ENSP00000354995	0	0	0	0	0	0	0	0.997	0.997
SORL1	APOE	9606.ENSP00000260197	9606.ENSP00000252486	0	0	0	0	0.042	0.6	0	0.995	0.997
PDSS2	COQ2	9606.ENSP00000358033	9606.ENSP00000310873	0	0	0	0	0.06	0	0.888	0.97	0.997
PTGES3	NR3C1	9606.ENSP00000482075	9606.ENSP00000231509	0	0	0	0	0.042	0.971	0.888	0.591	0.997
RPL29	EEF2	9606.ENSP00000294189	9606.ENSP00000307940	0	0	0	0	0.426	0.8	0.555	0.146	0.997
MTOR	LAMP1	9606.ENSP00000354558	9606.ENSP00000333298	0	0	0	0	0.049	0.994	0	0.57	0.997
TH	SNCA	9606.ENSP00000370571	9606.ENSP00000500990	0	0	0	0	0	0	0.9	0.974	0.997
PKM	ENO1	9606.ENSP00000320171	9606.ENSP00000495530	0	0	0	0	0.486	0	0.9	0.847	0.997
JUN	TP53	9606.ENSP00000360266	9606.ENSP00000269305	0	0	0	0	0	0.324	0.555	0.992	0.997
GOLGA2	USO1	9606.ENSP00000416097	9606.ENSP00000264904	0	0	0	0	0.078	0.779	0.555	0.971	0.997
FGFR4	FGF9	9606.ENSP00000292408	9606.ENSP00000371790	0	0	0	0	0	0	0.722	0.989	0.997
NOS3	AKT1	9606.ENSP00000297494	9606.ENSP00000451828	0	0	0	0	0	0.786	0.9	0.909	0.997
CCL11	CCL27	9606.ENSP00000302234	9606.ENSP00000259631	0	0	0	0	0	0.994	0	0.658	0.997
CCL11	CCL26	9606.ENSP00000302234	9606.ENSP00000378365	0	0	0	0.836	0.082	0.994	0	0.428	0.997
NTRK1	HGF	9606.ENSP00000431418	9606.ENSP00000222390	0	0	0	0	0.042	0	0.722	0.993	0.997
CCL26	CCL21	9606.ENSP00000378365	9606.ENSP00000259607	0	0	0	0	0.043	0.994	0	0.678	0.997
BAK1	TP53	9606.ENSP00000363591	9606.ENSP00000269305	0	0	0	0	0	0.785	0.9	0.865	0.997
INSIG1	SREBF2	9606.ENSP00000344741	9606.ENSP00000354476	0	0	0	0	0.126	0.51	0.9	0.942	0.997
COX5A	NDUFA12	9606.ENSP00000317780	9606.ENSP00000330737	0	0	0	0	0.222	0.8	0	0.349	0.997
ENO1	PLG	9606.ENSP00000495530	9606.ENSP00000308938	0	0	0	0	0	0.292	0	0.996	0.997
ATP5MC1	ATP5MC2	9606.ENSP00000377033	9606.ENSP00000499883	0	0	0	0.972	0.1	0	0.9	0.077	0.997
ATP5MC2	ATP5F1A	9606.ENSP00000499883	9606.ENSP00000381736	0	0	0	0	0.101	0	0.6	0.398	0.997
BTK	LYN	9606.ENSP00000483570	9606.ENSP00000428924	0	0	0	0.867	0.16	0.292	0.9	0.961	0.997
PER3	PER1	9606.ENSP00000482093	9606.ENSP00000314420	0	0	0	0.816	0.059	0.421	0.9	0.174	0.997
PER1	PER2	9606.ENSP00000314420	9606.ENSP00000254657	0	0	0	0.897	0.082	0.431	0.9	0.12	0.997
FERMT2	ILK	9606.ENSP00000342858	9606.ENSP00000379975	0	0	0	0	0.05	0.667	0	0.984	0.997
XRCC1	OGG1	9606.ENSP00000262887	9606.ENSP00000306561	0	0	0	0	0.214	0.292	0	0.995	0.997
UBQLN2	UBC	9606.ENSP00000345195	9606.ENSP00000441543	0	0	0	0	0	0.981	0.555	0.496	0.997
IL9	IL7	9606.ENSP00000274520	9606.ENSP00000263851	0	0	0	0	0	0	0	0.997	0.997
IL7	IL2	9606.ENSP00000263851	9606.ENSP00000226730	0	0	0	0	0.049	0	0	0.997	0.997
IL2	IL1A	9606.ENSP00000226730	9606.ENSP00000263339	0	0	0	0	0.05	0	0	0.997	0.997
H4C6	PRMT5	9606.ENSP00000244537	9606.ENSP00000319169	0	0	0	0	0.097	0.987	0.555	0.62	0.997
UBB	UBE2K	9606.ENSP00000478771	9606.ENSP00000261427	0	0	0	0	0.045	0.926	0.555	0.601	0.997
TP53	MYC	9606.ENSP00000269305	9606.ENSP00000478887	0	0	0	0	0.067	0.3	0	0.997	0.997
CTNNB1	YAP1	9606.ENSP00000495360	9606.ENSP00000478927	0	0	0	0	0.067	0.835	0	0.987	0.997
CCL19	CCL21	9606.ENSP00000308815	9606.ENSP00000259607	0	0	0	0.848	0.769	0	0.9	0.908	0.997
CLN5	CLN3	9606.ENSP00000498772	9606.ENSP00000454229	0	0	0	0	0.06	0.292	0	0.995	0.997
CXCR3	CCL21	9606.ENSP00000362795	9606.ENSP00000259607	0	0	0	0	0.072	0	0.722	0.992	0.997
MYD88	IL1A	9606.ENSP00000498321	9606.ENSP00000263339	0	0	0	0	0	0	0.555	0.996	0.997
BCL2	BAG1	9606.ENSP00000381185	9606.ENSP00000489189	0	0	0	0	0.049	0.474	0	0.993	0.996
BCL2	ITPR1	9606.ENSP00000381185	9606.ENSP00000306253	0	0	0	0	0.082	0.51	0	0.992	0.996
SRRM2	SNW1	9606.ENSP00000301740	9606.ENSP00000451129	0	0	0	0	0.107	0.817	0.9	0.352	0.996
MAP2K2	MAP2K1	9606.ENSP00000262948	9606.ENSP00000302486	0	0	0	0.99	0.049	0.832	0.9	0.783	0.996
MAP2K2	RAF1	9606.ENSP00000262948	9606.ENSP00000401888	0	0	0	0.581	0.067	0.87	0.9	0.462	0.996
BCAP31	FIS1	9606.ENSP00000392330	9606.ENSP00000223136	0	0	0	0	0.082	0.292	0	0.994	0.996
PON1	CLU	9606.ENSP00000222381	9606.ENSP00000315130	0	0	0	0	0	0.292	0.8	0.983	0.996
NUP153	NUP160	9606.ENSP00000444029	9606.ENSP00000367721	0	0	0	0	0.322	0.66	0.555	0.96	0.996
NUP153	NUP62	9606.ENSP00000444029	9606.ENSP00000471191	0	0	0	0	0.081	0.292	0.555	0.984	0.996
NUP153	RAN	9606.ENSP00000444029	9606.ENSP00000446215	0	0	0	0	0.068	0.977	0.555	0.371	0.996
TLR2	SCARB2	9606.ENSP00000260010	9606.ENSP00000264896	0	0	0	0	0	0	0	0.996	0.996
TLR2	SCARB1	9606.ENSP00000260010	9606.ENSP00000261693	0	0	0	0	0	0	0	0.996	0.996
TLR4	NOX4	9606.ENSP00000363089	9606.ENSP00000263317	0	0	0	0	0.049	0.51	0	0.99	0.996
TLR4	SCARB1	9606.ENSP00000363089	9606.ENSP00000261693	0	0	0	0	0	0	0	0.995	0.996
TLR4	HSPA4	9606.ENSP00000363089	9606.ENSP00000302961	0	0	0	0	0	0.292	0	0.993	0.996
TLR4	SCARB2	9606.ENSP00000363089	9606.ENSP00000264896	0	0	0	0	0.062	0	0	0.994	0.996
GRIN2B	DLG2	9606.ENSP00000477455	9606.ENSP00000365272	0	0	0	0	0.109	0.474	0.444	0.988	0.996
GRIN2B	GRIN3B	9606.ENSP00000477455	9606.ENSP00000234389	0	0	0	0.671	0	0	0.888	0.985	0.996
GSK3A	CTNNB1	9606.ENSP00000222330	9606.ENSP00000495360	0	0	0	0	0.044	0.786	0.8	0.898	0.996
GSK3B	MYC	9606.ENSP00000324806	9606.ENSP00000478887	0	0	0	0	0	0.822	0.9	0.839	0.996
GSK3B	AKT1	9606.ENSP00000324806	9606.ENSP00000451828	0	0	0	0.586	0.138	0.923	0.9	0.419	0.996
GRB2	IRS4	9606.ENSP00000376345	9606.ENSP00000361202	0	0	0	0	0	0.488	0.9	0.903	0.996
MAP3K7	RIPK1	9606.ENSP00000358335	9606.ENSP00000259808	0	0	0	0.594	0.049	0.735	0.9	0.883	0.996
MAP3K7	IKBKB	9606.ENSP00000358335	9606.ENSP00000430684	0	0	0	0.579	0.047	0.916	0.9	0.578	0.996
HLA-B	CD8A	9606.ENSP00000399168	9606.ENSP00000386559	0	0	0	0	0.099	0.292	0.9	0.909	0.996
HNRNPC	PTBP1	9606.ENSP00000451291	9606.ENSP00000349428	0	0	0	0	0.663	0	0.444	0.981	0.996
HSPA9	ITPR3	9606.ENSP00000297185	9606.ENSP00000363435	0	0	0	0	0.054	0.292	0	0.995	0.996
HSPA8	HSPB8	9606.ENSP00000437125	9606.ENSP00000281938	0	0	0	0	0.047	0	0.6	0.992	0.996
PCNA	CDK4	9606.ENSP00000368458	9606.ENSP00000257904	0	0	0	0	0.219	0.783	0.9	0.766	0.996
COMT	MAOB	9606.ENSP00000354511	9606.ENSP00000367309	0	0	0	0	0	0	0.9	0.963	0.996
COMT	MAOA	9606.ENSP00000354511	9606.ENSP00000340684	0	0	0	0	0	0	0.9	0.96	0.996
KDM1A	AR	9606.ENSP00000383042	9606.ENSP00000363822	0	0	0	0	0	0.618	0.555	0.982	0.996
SLC17A7	SLC32A1	9606.ENSP00000221485	9606.ENSP00000217420	0	0	0	0	0.222	0	0.9	0.954	0.996
CXCL1	CXCL2	9606.ENSP00000379110	9606.ENSP00000427279	0	0	0	0.99	0.779	0.61	0.9	0.616	0.996
STUB1	UBE2V1	9606.ENSP00000219548	9606.ENSP00000340305	0	0	0	0	0.056	0.954	0.8	0.699	0.996
PPARGC1A	CREB1	9606.ENSP00000264867	9606.ENSP00000387699	0	0	0	0	0	0	0.9	0.963	0.996
PNP	APRT	9606.ENSP00000354532	9606.ENSP00000367615	0	0	0	0	0.06	0	0.9	0.718	0.996
EP300	CEBPB	9606.ENSP00000263253	9606.ENSP00000305422	0	0	0	0	0.053	0.735	0.555	0.976	0.996
CCRL2	RARRES2	9606.ENSP00000349967	9606.ENSP00000418009	0	0	0	0	0	0	0	0.996	0.996
DLG4	SHANK3	9606.ENSP00000497806	9606.ENSP00000489407	0	0	0	0	0.049	0	0.555	0.993	0.996
DLG4	NOS1	9606.ENSP00000497806	9606.ENSP00000477999	0	0	0	0	0.05	0.51	0	0.993	0.996
DLG4	FYN	9606.ENSP00000497806	9606.ENSP00000346671	0	0	0	0	0.067	0.51	0	0.992	0.996
BIRC3	CASP9	9606.ENSP00000263464	9606.ENSP00000330237	0	0	0	0	0	0.809	0.9	0.744	0.996
CSF2	CCL11	9606.ENSP00000296871	9606.ENSP00000302234	0	0	0	0	0.048	0	0	0.996	0.996
CSF3	IL1B	9606.ENSP00000225474	9606.ENSP00000263341	0	0	0	0	0.181	0	0.444	0.993	0.996
PPP2CA	TCP1	9606.ENSP00000418447	9606.ENSP00000317334	0	0	0	0	0.242	0.994	0	0.079	0.996
PSPN	RET	9606.ENSP00000245810	9606.ENSP00000347942	0	0	0	0	0	0	0.444	0.994	0.996
MUC4	ERBB2	9606.ENSP00000417498	9606.ENSP00000269571	0	0	0	0	0.042	0.474	0	0.993	0.996
AIMP1	IARS1	9606.ENSP00000378191	9606.ENSP00000364794	0	0	0	0	0.122	0.863	0.9	0.506	0.996
PPP1CB	PPP1R15A	9606.ENSP00000378769	9606.ENSP00000200453	0	0	0	0	0	0.329	0.555	0.989	0.996
PPP1CA	EIF2S1	9606.ENSP00000326031	9606.ENSP00000256383	0	0	0	0	0.097	0.926	0.9	0.336	0.996
SUMO1	TP53	9606.ENSP00000376077	9606.ENSP00000269305	0	0	0	0	0	0.828	0.9	0.811	0.996
ABL1	BCR	9606.ENSP00000361423	9606.ENSP00000303507	0	0	0	0	0.083	0.735	0.9	0.869	0.996
ACTG1	CFL2	9606.ENSP00000458162	9606.ENSP00000298159	0	0	0	0	0.049	0.801	0.9	0.759	0.996
FAS	TNFSF10	9606.ENSP00000498466	9606.ENSP00000241261	0	0	0	0	0.107	0	0.555	0.993	0.996
ALB	SHBG	9606.ENSP00000295897	9606.ENSP00000369816	0	0	0	0	0.062	0	0	0.996	0.996
ALB	LTF	9606.ENSP00000295897	9606.ENSP00000231751	0	0	0	0	0.047	0	0	0.996	0.996
BRCA2	PLK1	9606.ENSP00000369497	9606.ENSP00000300093	0	0	0	0	0.139	0.982	0	0.734	0.996
DNM1	AMPH	9606.ENSP00000362014	9606.ENSP00000348602	0	0	0	0	0.107	0.847	0	0.97	0.996
FKBP1A	PPP3R1	9606.ENSP00000383003	9606.ENSP00000234310	0	0	0	0	0.081	0.9	0.555	0.738	0.996
MLLT3	CDK9	9606.ENSP00000369695	9606.ENSP00000362361	0	0	0	0	0	0.857	0.9	0.764	0.996
IL6ST	CNTF	9606.ENSP00000370698	9606.ENSP00000355370	0	0	0	0	0	0.735	0.9	0.888	0.996
EZR	CD44	9606.ENSP00000338934	9606.ENSP00000398632	0	0	0	0	0.074	0.51	0	0.992	0.996
PRKACA	CREB1	9606.ENSP00000309591	9606.ENSP00000387699	0	0	0	0	0.042	0.51	0.9	0.934	0.996
ADIPOQ	CDH13	9606.ENSP00000389814	9606.ENSP00000268613	0	0	0	0	0	0	0	0.996	0.996
BSG	PPIB	9606.ENSP00000333769	9606.ENSP00000300026	0	0	0	0	0.074	0	0	0.996	0.996
BSG	CAV1	9606.ENSP00000333769	9606.ENSP00000339191	0	0	0	0	0.047	0.118	0.9	0.966	0.996
STIP1	PTGES3	9606.ENSP00000351646	9606.ENSP00000482075	0	0	0	0	0.125	0.184	0.9	0.797	0.996
IRS1	JAK2	9606.ENSP00000304895	9606.ENSP00000371067	0	0	0	0	0	0.625	0.9	0.902	0.996
CD274	PDCD1LG2	9606.ENSP00000370989	9606.ENSP00000380855	0	0	0	0.826	0.422	0.6	0.555	0.97	0.996
SP1	JUN	9606.ENSP00000329357	9606.ENSP00000360266	0	0	0	0	0	0.783	0.9	0.824	0.996
CALM3	HSP90AA1	9606.ENSP00000291295	9606.ENSP00000335153	0	0	0	0	0.042	0	0.888	0.983	0.996
CALM3	RYR3	9606.ENSP00000291295	9606.ENSP00000489262	0	0	0	0	0	0.9	0.9	0.48	0.996
CALM3	GRIN1	9606.ENSP00000291295	9606.ENSP00000360608	0	0	0	0	0.086	0.9	0.722	0.913	0.996
CALM3	CALML5	9606.ENSP00000291295	9606.ENSP00000369689	0	0	0	0.948	0	0	0.9	0.969	0.996
MEFV	NLRP3	9606.ENSP00000219596	9606.ENSP00000337383	0	0	0	0.556	0.097	0.292	0.6	0.99	0.996
GGA3	RABEP1	9606.ENSP00000438085	9606.ENSP00000445408	0	0	0	0	0.055	0.98	0.555	0.688	0.996
GGA3	IGF2R	9606.ENSP00000438085	9606.ENSP00000349437	0	0	0	0	0.049	0.985	0	0.786	0.996
ATF4	DDIT3	9606.ENSP00000336790	9606.ENSP00000448665	0	0	0	0	0.127	0.469	0.9	0.92	0.996
CDKN1B	AKT1	9606.ENSP00000228872	9606.ENSP00000451828	0	0	0	0	0.121	0.796	0.9	0.832	0.996
CDKN1A	CASP3	9606.ENSP00000384849	9606.ENSP00000311032	0	0	0	0	0.048	0.828	0.9	0.803	0.996
CD86	PDCD1	9606.ENSP00000332049	9606.ENSP00000335062	0	0	0	0	0.121	0	0	0.996	0.996
FYN	LYN	9606.ENSP00000346671	9606.ENSP00000428924	0	0	0	0.965	0.061	0	0.9	0.965	0.996
CYCS	VDAC1	9606.ENSP00000307786	9606.ENSP00000378487	0	0	0	0	0.124	0.287	0.9	0.923	0.996
PIK3R1	PTPN11	9606.ENSP00000428056	9606.ENSP00000489597	0	0	0	0	0.048	0.874	0.9	0.677	0.996
PIK3R1	GAB2	9606.ENSP00000428056	9606.ENSP00000354952	0	0	0	0	0.067	0.871	0.9	0.78	0.996
MMP2	TIMP3	9606.ENSP00000219070	9606.ENSP00000266085	0	0	0	0	0.215	0.481	0.9	0.904	0.996
ANGPT1	NTRK1	9606.ENSP00000428340	9606.ENSP00000431418	0	0	0	0	0	0	0.722	0.991	0.996
PLXNB1	MET	9606.ENSP00000351338	9606.ENSP00000317272	0	0	0	0.559	0.043	0.625	0.9	0.899	0.996
CXCL12	CCL26	9606.ENSP00000379140	9606.ENSP00000378365	0	0	0	0	0	0.994	0	0.475	0.996
HIF1A	PKM	9606.ENSP00000437955	9606.ENSP00000320171	0	0	0	0	0.06	0.292	0	0.995	0.996
IL1R1	TNF	9606.ENSP00000386380	9606.ENSP00000398698	0	0	0	0	0	0	0	0.996	0.996
IL1R1	IRAK4	9606.ENSP00000386380	9606.ENSP00000479889	0	0	0	0	0	0.292	0.9	0.945	0.996
APEX1	LIG1	9606.ENSP00000216714	9606.ENSP00000263274	0	0	0	0	0.084	0.143	0.888	0.973	0.996
APEX1	ANP32A	9606.ENSP00000216714	9606.ENSP00000417864	0	0	0	0	0.108	0.292	0	0.995	0.996
EGFR	ERBB4	9606.ENSP00000275493	9606.ENSP00000342235	0	0	0	0.956	0	0.786	0.444	0.977	0.996
EGFR	MET	9606.ENSP00000275493	9606.ENSP00000317272	0	0	0	0.589	0.246	0.796	0	0.978	0.996
DROSHA	TP53	9606.ENSP00000425979	9606.ENSP00000269305	0	0	0	0	0	0.51	0	0.992	0.996
ATXN2	ITPR1	9606.ENSP00000446576	9606.ENSP00000306253	0	0	0	0	0.044	0	0.9	0.969	0.996
ATXN3	PRKN	9606.ENSP00000496695	9606.ENSP00000355865	0	0	0	0	0	0.78	0.9	0.787	0.996
ATXN3	UBC	9606.ENSP00000496695	9606.ENSP00000441543	0	0	0	0	0	0.991	0.444	0.25	0.996
ATXN3	ITPR1	9606.ENSP00000496695	9606.ENSP00000306253	0	0	0	0	0	0	0.9	0.964	0.996
FN1	DCN	9606.ENSP00000346839	9606.ENSP00000052754	0	0	0	0	0.181	0.292	0	0.995	0.996
FN1	SPP1	9606.ENSP00000346839	9606.ENSP00000378517	0	0	0	0	0.098	0	0	0.996	0.996
FN1	HSPG2	9606.ENSP00000346839	9606.ENSP00000363827	0	0	0	0	0.14	0.316	0	0.995	0.996
CREB1	MECP2	9606.ENSP00000387699	9606.ENSP00000395535	0	0	0	0	0.049	0.167	0.777	0.988	0.996
LTF	LCN2	9606.ENSP00000231751	9606.ENSP00000362108	0	0	0	0	0.534	0	0	0.992	0.996
CSNK1D	PER2	9606.ENSP00000381531	9606.ENSP00000254657	0	0	0	0	0.047	0.727	0.9	0.811	0.996
CSNK1E	PER1	9606.ENSP00000380044	9606.ENSP00000314420	0	0	0	0	0.084	0.839	0.9	0.623	0.996
HSPA5	P4HB	9606.ENSP00000324173	9606.ENSP00000327801	0	0	0	0	0.276	0.523	0.4	0.936	0.996
HSPA5	MANF	9606.ENSP00000324173	9606.ENSP00000499582	0	0	0	0	0.458	0.08	0	0.908	0.996
AR	FOXA1	9606.ENSP00000363822	9606.ENSP00000250448	0	0	0	0	0.083	0.76	0	0.987	0.996
AR	CTNNB1	9606.ENSP00000363822	9606.ENSP00000495360	0	0	0	0	0	0.888	0	0.968	0.996
RTN4R	ANPEP	9606.ENSP00000043402	9606.ENSP00000300060	0	0	0	0	0	0	0	0.996	0.996
TMED10	APH1A	9606.ENSP00000303145	9606.ENSP00000358105	0	0	0	0	0.047	0	0.9	0.964	0.996
MCL1	BID	9606.ENSP00000358022	9606.ENSP00000318822	0	0	0	0	0.047	0.982	0	0.724	0.996
APOC1	APOB	9606.ENSP00000465356	9606.ENSP00000233242	0	0	0	0	0.074	0	0.8	0.986	0.996
PPARG	XPR1	9606.ENSP00000287820	9606.ENSP00000356562	0	0	0	0	0	0	0	0.996	0.996
BECN1	PINK1	9606.ENSP00000355231	9606.ENSP00000364204	0	0	0	0	0.074	0	0.9	0.963	0.996
GSTM2	GSTM3	9606.ENSP00000241337	9606.ENSP00000354357	0	0	0	0.983	0.208	0.982	0.722	0.391	0.996
VAMP1	SNAP25	9606.ENSP00000379602	9606.ENSP00000254976	0	0	0	0	0.062	0.292	0.6	0.966	0.996
CCL8	CCR3	9606.ENSP00000378118	9606.ENSP00000441600	0	0	0	0	0	0	0.722	0.991	0.996
CCL2	CCR6	9606.ENSP00000225831	9606.ENSP00000343952	0	0	0	0	0.042	0	0.722	0.99	0.996
CCL2	CXCR1	9606.ENSP00000225831	9606.ENSP00000295683	0	0	0	0	0	0	0.722	0.989	0.996
LMNB1	LMNA	9606.ENSP00000261366	9606.ENSP00000357283	0	0	0	0.958	0.042	0.921	0.9	0.584	0.996
VAV1	BTK	9606.ENSP00000472929	9606.ENSP00000483570	0	0	0	0.56	0.389	0.292	0.444	0.986	0.996
LMNA	SYNE1	9606.ENSP00000357283	9606.ENSP00000356224	0	0	0	0	0	0.48	0.888	0.968	0.996
NTS	NLN	9606.ENSP00000256010	9606.ENSP00000370372	0	0	0	0	0.057	0.9	0.833	0.855	0.996
OTUB1	UBC	9606.ENSP00000444357	9606.ENSP00000441543	0	0	0	0	0.067	0.991	0	0.372	0.996
RPS6	RPS6KB2	9606.ENSP00000369757	9606.ENSP00000308413	0	0	0	0	0	0.569	0.9	0.898	0.996
MAPK1	DUSP6	9606.ENSP00000215832	9606.ENSP00000279488	0	0	0	0	0.042	0.833	0.722	0.923	0.996
MAPK1	DUSP1	9606.ENSP00000215832	9606.ENSP00000239223	0	0	0	0	0	0.783	0.9	0.808	0.996
MAPK1	STAT3	9606.ENSP00000215832	9606.ENSP00000264657	0	0	0	0	0.06	0.926	0	0.95	0.996
PYCARD	CARD8	9606.ENSP00000247470	9606.ENSP00000499211	0	0	0	0	0.056	0	0.9	0.967	0.996
RANBP9	WDR26	9606.ENSP00000011619	9606.ENSP00000498603	0	0	0	0	0.426	0.837	0	0.581	0.996
LIG1	POLB	9606.ENSP00000263274	9606.ENSP00000265421	0	0	0	0	0.049	0	0.9	0.957	0.996
MPHOSPH6	C1D	9606.ENSP00000258169	9606.ENSP00000348107	0	0	0	0	0.082	0.822	0.9	0.705	0.996
SLC18A3	CHAT	9606.ENSP00000363229	9606.ENSP00000337103	0	0	0	0	0.138	0	0	0.973	0.996
PTGES	PTGES3	9606.ENSP00000342385	9606.ENSP00000482075	0	0	0	0	0	0	0.9	0.969	0.996
IL1B	IL6	9606.ENSP00000263341	9606.ENSP00000385675	0	0	0	0	0.426	0	0.444	0.985	0.996
IL1B	NFKB1	9606.ENSP00000263341	9606.ENSP00000226574	0	0	0	0	0.138	0	0.9	0.959	0.996
CHEK2	TP53BP1	9606.ENSP00000372023	9606.ENSP00000371475	0	0	0	0	0.049	0.292	0.555	0.928	0.996
CHEK1	BRCA1	9606.ENSP00000391090	9606.ENSP00000418960	0	0	0	0	0.338	0.676	0.555	0.962	0.996
RAB21	RABGEF1	9606.ENSP00000261263	9606.ENSP00000370208	0	0	0	0	0.08	0.959	0	0.902	0.996
F3	F2	9606.ENSP00000334145	9606.ENSP00000308541	0	0	0	0	0	0	0.6	0.993	0.996
ARRB2	MAPK3	9606.ENSP00000403701	9606.ENSP00000263025	0	0	0	0	0.067	0.677	0.9	0.892	0.996
ARRB1	NTSR1	9606.ENSP00000409581	9606.ENSP00000359532	0	0	0	0	0	0.9	0	0.967	0.996
TUBA1B	TUBB4B	9606.ENSP00000336799	9606.ENSP00000341289	0	0	0	0.929	0.765	0.51	0.722	0.847	0.996
BAX	BAK1	9606.ENSP00000293288	9606.ENSP00000363591	0	0	0	0.657	0.1	0.836	0.9	0.801	0.996
GATA1	SPI1	9606.ENSP00000365858	9606.ENSP00000227163	0	0	0	0	0.084	0.51	0	0.992	0.996
NFASC	ANK3	9606.ENSP00000344786	9606.ENSP00000280772	0	0	0	0	0.105	0	0.555	0.992	0.996
DLG1	PTEN	9606.ENSP00000345731	9606.ENSP00000361021	0	0	0	0	0	0.625	0.9	0.904	0.996
CASP4	CASP1	9606.ENSP00000388566	9606.ENSP00000433138	0	0	0	0.946	0.534	0	0.9	0.915	0.996
ACKR3	CXCR4	9606.ENSP00000272928	9606.ENSP00000386884	0	0	0	0.794	0.074	0.782	0.9	0.85	0.996
ITPR1	VDAC1	9606.ENSP00000306253	9606.ENSP00000378487	0	0	0	0	0.05	0.201	0	0.995	0.996
PSMB6	PSMD2	9606.ENSP00000270586	9606.ENSP00000310129	0	0	0	0	0.329	0.955	0	0.37	0.996
CAV1	CALML5	9606.ENSP00000339191	9606.ENSP00000369689	0	0	0	0	0	0	0.888	0.979	0.996
TNFRSF1A	HTRA2	9606.ENSP00000162749	9606.ENSP00000258080	0	0	0	0	0.044	0.994	0	0.37	0.996
LEP	NPY	9606.ENSP00000312652	9606.ENSP00000384364	0	0	0	0	0	0	0	0.996	0.996
CCR5	CXCR4	9606.ENSP00000292303	9606.ENSP00000386884	0	0	0	0.822	0.086	0.628	0.555	0.984	0.996
HSP90AA1	CALML5	9606.ENSP00000335153	9606.ENSP00000369689	0	0	0	0	0	0	0.888	0.982	0.996
CFL2	ACTB	9606.ENSP00000298159	9606.ENSP00000494750	0	0	0	0	0.047	0.832	0.9	0.691	0.996
CFL2	CTTN	9606.ENSP00000298159	9606.ENSP00000365745	0	0	0	0	0.042	0.196	0	0.995	0.996
CFL1	CTTN	9606.ENSP00000432660	9606.ENSP00000365745	0	0	0	0	0.042	0.19	0	0.995	0.996
RAMP2	IAPP	9606.ENSP00000253796	9606.ENSP00000240652	0	0	0	0	0	0.9	0.444	0.949	0.996
INS	NTRK1	9606.ENSP00000380432	9606.ENSP00000431418	0	0	0	0	0.056	0	0.722	0.989	0.996
KAT5	TP53	9606.ENSP00000340330	9606.ENSP00000269305	0	0	0	0	0	0.837	0.555	0.961	0.996
TNF	TANK	9606.ENSP00000398698	9606.ENSP00000259075	0	0	0	0	0.056	0.994	0	0.447	0.996
SLC6A3	SNCA	9606.ENSP00000270349	9606.ENSP00000500990	0	0	0	0	0	0.82	0	0.98	0.996
AMFR	UBC	9606.ENSP00000290649	9606.ENSP00000441543	0	0	0	0	0	0.988	0.444	0.469	0.996
RIPK1	MLKL	9606.ENSP00000259808	9606.ENSP00000308351	0	0	0	0.6	0.056	0.292	0.555	0.989	0.996
NCAM1	FGFR1	9606.ENSP00000480132	9606.ENSP00000393312	0	0	0	0.558	0.043	0.735	0.888	0.942	0.996
VCAN	CD44	9606.ENSP00000265077	9606.ENSP00000398632	0	0	0	0	0.083	0.464	0	0.993	0.996
MTHFD1	MTHFR	9606.ENSP00000498336	9606.ENSP00000365770	0	0	0	0	0	0	0.9	0.9	0.996
NFKB1	HDAC1	9606.ENSP00000226574	9606.ENSP00000362649	0	0	0	0	0.058	0.832	0	0.981	0.996
SOD1	VDAC1	9606.ENSP00000270142	9606.ENSP00000378487	0	0	0	0	0.235	0	0.9	0.948	0.996
NEFL	NEFH	9606.ENSP00000482169	9606.ENSP00000311997	0	0	0	0.812	0.117	0.618	0	0.985	0.996
MTOR	UBC	9606.ENSP00000354558	9606.ENSP00000441543	0	0	0	0	0	0.994	0	0.441	0.996
NLRP12	NLRC4	9606.ENSP00000375653	9606.ENSP00000385428	0	0	0	0	0.258	0	0	0.995	0.996
PKM	CTNNB1	9606.ENSP00000320171	9606.ENSP00000495360	0	0	0	0	0.062	0.662	0	0.989	0.996
TRAF2	CD40	9606.ENSP00000247668	9606.ENSP00000361359	0	0	0	0	0.064	0.923	0.9	0.461	0.996
BCAR1	TLN2	9606.ENSP00000391669	9606.ENSP00000453508	0	0	0	0	0.097	0	0	0.996	0.996
MAPK3	DUSP1	9606.ENSP00000263025	9606.ENSP00000239223	0	0	0	0	0.049	0.785	0.9	0.819	0.996
TLN2	FLNA	9606.ENSP00000453508	9606.ENSP00000358866	0	0	0	0	0.044	0	0	0.996	0.996
TLN2	ITGB3	9606.ENSP00000453508	9606.ENSP00000452786	0	0	0	0	0	0	0.9	0.961	0.996
NDUFB8	COX5A	9606.ENSP00000299166	9606.ENSP00000317780	0	0	0	0	0.248	0.8	0	0.638	0.996
SPP1	ITGB1	9606.ENSP00000378517	9606.ENSP00000379350	0	0	0	0	0.044	0.292	0.9	0.95	0.996
CTTN	WAS	9606.ENSP00000365745	9606.ENSP00000365891	0	0	0	0	0.042	0.292	0	0.994	0.996
CTTN	HDAC6	9606.ENSP00000365745	9606.ENSP00000365804	0	0	0	0	0.049	0.687	0	0.988	0.996
IRF7	IRAK4	9606.ENSP00000380697	9606.ENSP00000479889	0	0	0	0	0	0	0.9	0.963	0.996
ADAM17	TIMP3	9606.ENSP00000309968	9606.ENSP00000266085	0	0	0	0	0	0.933	0	0.945	0.996
COX5A	COX8A	9606.ENSP00000317780	9606.ENSP00000321260	0	0	0	0	0.329	0.825	0.888	0.842	0.996
NR3C1	FKBP4	9606.ENSP00000231509	9606.ENSP00000001008	0	0	0	0	0.044	0.629	0.888	0.951	0.996
POLB	PARP1	9606.ENSP00000265421	9606.ENSP00000355759	0	0	0	0	0.049	0.804	0.555	0.961	0.996
KDR	CTNNB1	9606.ENSP00000263923	9606.ENSP00000495360	0	0	0	0	0	0	0.888	0.981	0.996
CFH	CRP	9606.ENSP00000356399	9606.ENSP00000255030	0	0	0	0	0.049	0.893	0	0.97	0.996
UBQLN1	UBC	9606.ENSP00000365576	9606.ENSP00000441543	0	0	0	0	0.057	0.986	0	0.565	0.996
IL9	IL4	9606.ENSP00000274520	9606.ENSP00000231449	0	0	0	0	0.222	0	0	0.996	0.996
KLKB1	SERPING1	9606.ENSP00000264690	9606.ENSP00000278407	0	0	0	0	0.061	0	0.777	0.989	0.996
UBC	OPTN	9606.ENSP00000441543	9606.ENSP00000368022	0	0	0	0	0.045	0.991	0	0.437	0.996
AGTR1	ACE2	9606.ENSP00000398832	9606.ENSP00000389326	0	0	0	0	0	0	0	0.996	0.996
SNCA	APOE	9606.ENSP00000500990	9606.ENSP00000252486	0	0	0	0	0.06	0.785	0.555	0.967	0.996
PRKCA	PICK1	9606.ENSP00000408695	9606.ENSP00000385205	0	0	0	0	0	0.292	0.444	0.993	0.996
IGFBP5	IGFALS	9606.ENSP00000233813	9606.ENSP00000416683	0	0	0	0	0.042	0.292	0.888	0.966	0.995
EHMT2	KDM1A	9606.ENSP00000379078	9606.ENSP00000383042	0	0	0	0	0.081	0.51	0	0.987	0.995
RAB29	LRRK2	9606.ENSP00000356107	9606.ENSP00000298910	0	0	0	0	0	0.628	0	0.989	0.995
TLR3	IFNB1	9606.ENSP00000296795	9606.ENSP00000369581	0	0	0	0	0.056	0	0	0.995	0.995
TLR6	MYD88	9606.ENSP00000389600	9606.ENSP00000498321	0	0	0	0	0.064	0	0.9	0.939	0.995
TLR4	CD14	9606.ENSP00000363089	9606.ENSP00000385519	0	0	0	0	0.327	0	0.9	0.911	0.995
TLR4	FN1	9606.ENSP00000363089	9606.ENSP00000346839	0	0	0	0	0.049	0	0	0.993	0.995
NFATC2	FOXP3	9606.ENSP00000379330	9606.ENSP00000365380	0	0	0	0	0.06	0.944	0.555	0.843	0.995
NFATC3	MAPK8	9606.ENSP00000300659	9606.ENSP00000378974	0	0	0	0	0.049	0.919	0.9	0.278	0.995
GSK3B	PSEN1	9606.ENSP00000324806	9606.ENSP00000326366	0	0	0	0	0.067	0.735	0.9	0.776	0.995
SERPINF1	PLG	9606.ENSP00000254722	9606.ENSP00000308938	0	0	0	0	0	0	0	0.995	0.995
GRB2	EGF	9606.ENSP00000376345	9606.ENSP00000265171	0	0	0	0	0	0	0.444	0.993	0.995
GRB2	WAS	9606.ENSP00000376345	9606.ENSP00000365891	0	0	0	0	0.061	0.625	0.555	0.965	0.995
JUND	MAPK8	9606.ENSP00000252818	9606.ENSP00000378974	0	0	0	0	0.049	0.51	0.9	0.817	0.995
HNRNPK	HNRNPA1	9606.ENSP00000365458	9606.ENSP00000341826	0	0	0	0	0.767	0.777	0.444	0.815	0.995
TBK1	SQSTM1	9606.ENSP00000329967	9606.ENSP00000374455	0	0	0	0	0.056	0.744	0.9	0.802	0.995
ESR1	CALM3	9606.ENSP00000405330	9606.ENSP00000291295	0	0	0	0	0	0.916	0	0.942	0.995
HSPA9	ITPR1	9606.ENSP00000297185	9606.ENSP00000306253	0	0	0	0	0.062	0.201	0	0.995	0.995
PCNA	DTL	9606.ENSP00000368458	9606.ENSP00000355958	0	0	0	0	0.438	0.983	0.555	0.055	0.995
KDM1A	REST	9606.ENSP00000383042	9606.ENSP00000311816	0	0	0	0	0.049	0	0.888	0.978	0.995
RCOR1	MED12	9606.ENSP00000262241	9606.ENSP00000363193	0	0	0	0	0.079	0.994	0	0.185	0.995
SIRT1	RELA	9606.ENSP00000212015	9606.ENSP00000384273	0	0	0	0	0.049	0.625	0.9	0.887	0.995
CXCL1	CCR2	9606.ENSP00000379110	9606.ENSP00000292301	0	0	0	0	0	0	0.722	0.987	0.995
CXCL8	RELA	9606.ENSP00000306512	9606.ENSP00000384273	0	0	0	0	0.062	0.785	0.9	0.82	0.995
PIK3CA	PTEN	9606.ENSP00000263967	9606.ENSP00000361021	0	0	0	0	0.068	0	0.9	0.941	0.995
PPARGC1A	YY1	9606.ENSP00000264867	9606.ENSP00000262238	0	0	0	0	0	0	0	0.994	0.995
IGF1	IGF2R	9606.ENSP00000376637	9606.ENSP00000349437	0	0	0	0	0	0	0	0.995	0.995
IGF1	EGF	9606.ENSP00000376637	9606.ENSP00000265171	0	0	0	0	0	0	0.9	0.957	0.995
IGF1	IGFBP7	9606.ENSP00000376637	9606.ENSP00000295666	0	0	0	0	0.056	0.51	0	0.992	0.995
ATM	BRCA2	9606.ENSP00000278616	9606.ENSP00000369497	0	0	0	0	0.048	0.292	0.888	0.958	0.995
BIRC3	BECN1	9606.ENSP00000263464	9606.ENSP00000355231	0	0	0	0	0	0.994	0	0.251	0.995
CSF3	CCL11	9606.ENSP00000225474	9606.ENSP00000302234	0	0	0	0	0.08	0	0	0.995	0.995
TP73	YAP1	9606.ENSP00000367545	9606.ENSP00000478927	0	0	0	0	0	0.862	0.888	0.829	0.995
ITGAL	F11R	9606.ENSP00000349252	9606.ENSP00000357005	0	0	0	0	0.054	0	0.9	0.96	0.995
PPP2CA	CCT2	9606.ENSP00000418447	9606.ENSP00000299300	0	0	0	0	0.243	0.994	0	0.085	0.995
HSP90AB1	TP53	9606.ENSP00000360609	9606.ENSP00000269305	0	0	0	0	0.057	0.24	0	0.994	0.995
HSP90AB1	AHR	9606.ENSP00000360609	9606.ENSP00000242057	0	0	0	0	0	0.9	0.888	0.736	0.995
HSP90AB1	CALM3	9606.ENSP00000360609	9606.ENSP00000291295	0	0	0	0	0.05	0	0.888	0.975	0.995
HSP90AB1	CALML5	9606.ENSP00000360609	9606.ENSP00000369689	0	0	0	0	0	0	0.888	0.974	0.995
HSP90AB1	ST13	9606.ENSP00000360609	9606.ENSP00000216218	0	0	0	0	0.162	0	0	0.993	0.995
RB1	CDK1	9606.ENSP00000267163	9606.ENSP00000378699	0	0	0	0	0.062	0.837	0.9	0.703	0.995
ALB	HP	9606.ENSP00000295897	9606.ENSP00000348170	0	0	0	0	0.117	0	0	0.993	0.995
SYK	FCGR2A	9606.ENSP00000364898	9606.ENSP00000271450	0	0	0	0	0.127	0.625	0.9	0.883	0.995
BRCA2	TP53	9606.ENSP00000369497	9606.ENSP00000269305	0	0	0	0	0.066	0.828	0	0.973	0.995
USP14	PSMB2	9606.ENSP00000261601	9606.ENSP00000362334	0	0	0	0	0.2	0.888	0.555	0.224	0.995
USP14	UBB	9606.ENSP00000261601	9606.ENSP00000478771	0	0	0	0	0	0.926	0.444	0.3	0.995
CALR	HSPA5	9606.ENSP00000320866	9606.ENSP00000324173	0	0	0	0	0.342	0.235	0.555	0.948	0.995
GRIN3A	GRIN3B	9606.ENSP00000355155	9606.ENSP00000234389	0	0	0	0.951	0	0.222	0.8	0.981	0.995
S100B	TP53	9606.ENSP00000291700	9606.ENSP00000269305	0	0	0	0	0	0.522	0	0.99	0.995
PRKACB	CREB1	9606.ENSP00000359719	9606.ENSP00000387699	0	0	0	0	0.049	0	0.9	0.954	0.995
IRS1	PTPN1	9606.ENSP00000304895	9606.ENSP00000360683	0	0	0	0	0	0.51	0.9	0.903	0.995
CALM3	KCNN2	9606.ENSP00000291295	9606.ENSP00000264773	0	0	0	0	0	0.919	0	0.922	0.995
CALM3	SNCA	9606.ENSP00000291295	9606.ENSP00000500990	0	0	0	0	0.059	0.903	0	0.954	0.995
FBXW7	NOTCH1	9606.ENSP00000474725	9606.ENSP00000498587	0	0	0	0	0	0.923	0.555	0.87	0.995
TERT	CTNNB1	9606.ENSP00000309572	9606.ENSP00000495360	0	0	0	0	0	0.292	0.9	0.937	0.995
VCP	HDAC6	9606.ENSP00000351777	9606.ENSP00000365804	0	0	0	0	0.044	0.469	0.9	0.904	0.995
CNR1	GNAI1	9606.ENSP00000358513	9606.ENSP00000497260	0	0	0	0	0	0.952	0.9	0.074	0.995
CDKN1A	FOXO3	9606.ENSP00000384849	9606.ENSP00000339527	0	0	0	0	0.072	0.292	0	0.994	0.995
CDKN1A	AKT1	9606.ENSP00000384849	9606.ENSP00000451828	0	0	0	0	0	0.775	0.9	0.822	0.995
CX3CL1	CXCR4	9606.ENSP00000006053	9606.ENSP00000386884	0	0	0	0	0.042	0	0.722	0.988	0.995
CD81	TSG101	9606.ENSP00000263645	9606.ENSP00000251968	0	0	0	0	0.044	0	0	0.994	0.995
CD81	ITGB1	9606.ENSP00000263645	9606.ENSP00000379350	0	0	0	0	0.062	0.626	0	0.986	0.995
CD81	SCARB1	9606.ENSP00000263645	9606.ENSP00000261693	0	0	0	0	0.054	0.07	0	0.995	0.995
BAG2	HSPH1	9606.ENSP00000359727	9606.ENSP00000487365	0	0	0	0	0.066	0	0.9	0.943	0.995
TGFBI	FN1	9606.ENSP00000416330	9606.ENSP00000346839	0	0	0	0	0.21	0.292	0	0.993	0.995
PIK3R1	ERBB2	9606.ENSP00000428056	9606.ENSP00000269571	0	0	0	0	0	0.835	0.9	0.728	0.995
PIK3R1	AKT1	9606.ENSP00000428056	9606.ENSP00000451828	0	0	0	0	0.049	0.533	0.9	0.905	0.995
TAC1	AGT	9606.ENSP00000321106	9606.ENSP00000355627	0	0	0	0	0.062	0	0.444	0.993	0.995
ACE	KNG1	9606.ENSP00000290866	9606.ENSP00000493985	0	0	0	0	0	0	0.9	0.96	0.995
MMP9	TIMP3	9606.ENSP00000361405	9606.ENSP00000266085	0	0	0	0	0.047	0	0.9	0.918	0.995
FAF1	TNFAIP1	9606.ENSP00000379457	9606.ENSP00000226225	0	0	0	0	0	0.994	0	0.163	0.995
STAR	VDAC1	9606.ENSP00000276449	9606.ENSP00000378487	0	0	0	0	0.05	0	0.9	0.958	0.995
RYR3	RYR2	9606.ENSP00000489262	9606.ENSP00000355533	0	0	0	0.985	0.063	0.852	0.9	0.697	0.995
CDC42	PAK3	9606.ENSP00000497733	9606.ENSP00000353864	0	0	0	0	0	0.546	0.9	0.858	0.995
ATXN2	RBFOX1	9606.ENSP00000446576	9606.ENSP00000391269	0	0	0	0	0	0.179	0	0.995	0.995
CD74	HLA-DRB1	9606.ENSP00000009530	9606.ENSP00000353099	0	0	0	0	0.393	0.912	0.6	0.706	0.995
FN1	BGN	9606.ENSP00000346839	9606.ENSP00000327336	0	0	0	0	0.216	0	0	0.994	0.995
IFNG	IL10	9606.ENSP00000229135	9606.ENSP00000412237	0	0	0	0	0.063	0	0	0.987	0.995
PDIA6	HSPA5	9606.ENSP00000385385	9606.ENSP00000324173	0	0	0	0	0.288	0.605	0.6	0.774	0.995
AR	KLK3	9606.ENSP00000363822	9606.ENSP00000314151	0	0	0	0	0.047	0.872	0.555	0.935	0.995
ADH1B	ALDH2	9606.ENSP00000306606	9606.ENSP00000261733	0	0	0	0	0.084	0	0.722	0.983	0.995
S100A12	S100A8	9606.ENSP00000357726	9606.ENSP00000357721	0	0	0	0.856	0.935	0	0	0.444	0.995
APP	IDE	9606.ENSP00000284981	9606.ENSP00000265986	0	0	0	0	0.049	0.949	0	0.911	0.995
APP	MAPT	9606.ENSP00000284981	9606.ENSP00000340820	0	0	0	0	0	0.697	0	0.985	0.995
APP	APBB2	9606.ENSP00000284981	9606.ENSP00000427211	0	0	0	0	0.068	0.721	0	0.965	0.995
FGF23	FGFR4	9606.ENSP00000237837	9606.ENSP00000292408	0	0	0	0	0	0	0.722	0.984	0.995
RTN4R	LINGO1	9606.ENSP00000043402	9606.ENSP00000347451	0	0	0	0.601	0.109	0.51	0	0.989	0.995
ICAM1	CD44	9606.ENSP00000264832	9606.ENSP00000398632	0	0	0	0	0.09	0	0	0.995	0.995
EGF	INS	9606.ENSP00000265171	9606.ENSP00000380432	0	0	0	0	0	0	0.9	0.939	0.995
FOXM1	PLK1	9606.ENSP00000342307	9606.ENSP00000300093	0	0	0	0	0.623	0.292	0.9	0.803	0.995
APOC2	APOA2	9606.ENSP00000466775	9606.ENSP00000356969	0	0	0	0	0.149	0.613	0.888	0.93	0.995
APOC3	APOA5	9606.ENSP00000227667	9606.ENSP00000445002	0	0	0	0	0.42	0	0.8	0.969	0.995
ELOC	SOCS4	9606.ENSP00000478121	9606.ENSP00000452522	0	0	0	0	0	0.97	0	0.757	0.995
PPARD	RXRA	9606.ENSP00000310928	9606.ENSP00000419692	0	0	0	0.707	0.049	0.76	0.9	0.832	0.995
BECN1	SH3GLB1	9606.ENSP00000355231	9606.ENSP00000479919	0	0	0	0	0.099	0.33	0	0.993	0.995
BECN1	TRAF2	9606.ENSP00000355231	9606.ENSP00000247668	0	0	0	0	0.054	0.994	0	0.287	0.995
SGCA	DMD	9606.ENSP00000262018	9606.ENSP00000354923	0	0	0	0	0.06	0	0.8	0.979	0.995
NANOG	STAT3	9606.ENSP00000229307	9606.ENSP00000264657	0	0	0	0	0	0	0.9	0.951	0.995
EEF1A1	RPS6	9606.ENSP00000339063	9606.ENSP00000369757	0	0	0	0	0.634	0.898	0.555	0.393	0.995
CCL8	CCL5	9606.ENSP00000378118	9606.ENSP00000474412	0	0	0	0.863	0.098	0.994	0	0.163	0.995
CCL8	CCL26	9606.ENSP00000378118	9606.ENSP00000378365	0	0	0	0.821	0.056	0.994	0	0.172	0.995
CCL4	CXCR4	9606.ENSP00000482259	9606.ENSP00000386884	0	0	0	0	0.084	0	0.722	0.986	0.995
CCL4	CXCR3	9606.ENSP00000482259	9606.ENSP00000362795	0	0	0	0	0.125	0	0.722	0.985	0.995
CCL5	CCL26	9606.ENSP00000474412	9606.ENSP00000378365	0	0	0	0.887	0	0.994	0	0.109	0.995
CCL5	CCL11	9606.ENSP00000474412	9606.ENSP00000302234	0	0	0	0.885	0.056	0.994	0	0.153	0.995
EIF5	EIF2S3	9606.ENSP00000216554	9606.ENSP00000253039	0	0	0	0	0.163	0.214	0.555	0.873	0.995
RND1	PLXNA2	9606.ENSP00000308461	9606.ENSP00000356000	0	0	0	0	0	0.9	0.9	0.568	0.995
TRADD	CYLD	9606.ENSP00000341268	9606.ENSP00000392025	0	0	0	0	0.044	0	0.555	0.99	0.995
AIMP2	LARS1	9606.ENSP00000223029	9606.ENSP00000377954	0	0	0	0	0.083	0.837	0.9	0.715	0.995
RPS6	BMS1	9606.ENSP00000369757	9606.ENSP00000363642	0	0	0	0	0.056	0.841	0.555	0.06	0.995
MAPK1	MAPK14	9606.ENSP00000215832	9606.ENSP00000229795	0	0	0	0.935	0.333	0.816	0.9	0.677	0.995
RPS21	EIF2S1	9606.ENSP00000345957	9606.ENSP00000256383	0	0	0	0	0.428	0.8	0.555	0	0.995
KMT2A	CREBBP	9606.ENSP00000436786	9606.ENSP00000262367	0	0	0	0	0.076	0.98	0	0.719	0.995
FGF10	FGFR4	9606.ENSP00000264664	9606.ENSP00000292408	0	0	0	0	0	0	0.722	0.981	0.995
PRNP	NCAM1	9606.ENSP00000399376	9606.ENSP00000480132	0	0	0	0	0	0.508	0.9	0.867	0.995
STAT3	FOS	9606.ENSP00000264657	9606.ENSP00000306245	0	0	0	0	0.066	0.422	0.555	0.984	0.995
STAT3	JUN	9606.ENSP00000264657	9606.ENSP00000360266	0	0	0	0	0.048	0.292	0	0.993	0.995
FOS	EGR1	9606.ENSP00000306245	9606.ENSP00000239938	0	0	0	0	0.78	0	0.555	0.947	0.995
BAP1	BRCA1	9606.ENSP00000417132	9606.ENSP00000418960	0	0	0	0	0	0.292	0.555	0.987	0.995
HTT	ITPR1	9606.ENSP00000347184	9606.ENSP00000306253	0	0	0	0	0.081	0	0.9	0.944	0.995
CDSN	DSG1	9606.ENSP00000365465	9606.ENSP00000257192	0	0	0	0	0.164	0	0	0.995	0.995
FTH1	TFRC	9606.ENSP00000273550	9606.ENSP00000376197	0	0	0	0	0.047	0.852	0.555	0.945	0.995
ACACA	BRCA1	9606.ENSP00000483300	9606.ENSP00000418960	0	0	0	0	0.056	0.986	0	0.666	0.995
TUBA1B	MAPT	9606.ENSP00000336799	9606.ENSP00000340820	0	0	0	0	0	0.948	0.9	0.187	0.995
GATA1	TCF3	9606.ENSP00000365858	9606.ENSP00000262965	0	0	0	0	0.05	0	0.555	0.991	0.995
GFRA4	ARTN	9606.ENSP00000313423	9606.ENSP00000387435	0	0	0	0	0.081	0	0.444	0.993	0.995
FBXO7	PINK1	9606.ENSP00000266087	9606.ENSP00000364204	0	0	0	0	0.149	0.51	0	0.989	0.995
CASP7	PARP1	9606.ENSP00000358327	9606.ENSP00000355759	0	0	0	0	0.047	0.69	0.9	0.84	0.995
FIS1	DENR	9606.ENSP00000223136	9606.ENSP00000280557	0	0	0	0	0.072	0	0	0.995	0.995
PSMB6	PSMD3	9606.ENSP00000270586	9606.ENSP00000264639	0	0	0	0	0.097	0.954	0	0.284	0.995
GPI	GAPDH	9606.ENSP00000405573	9606.ENSP00000380070	0	0	0	0	0.335	0	0.888	0.884	0.995
TDRD9	PIWIL4	9606.ENSP00000387303	9606.ENSP00000299001	0	0	0	0	0.059	0	0.888	0.966	0.995
CCR2	CCL20	9606.ENSP00000292301	9606.ENSP00000351671	0	0	0	0	0	0	0.722	0.988	0.995
CFL2	HCLS1	9606.ENSP00000298159	9606.ENSP00000320176	0	0	0	0	0.054	0	0	0.995	0.995
CFL1	HCLS1	9606.ENSP00000432660	9606.ENSP00000320176	0	0	0	0	0.067	0	0	0.995	0.995
NEDD4	UBC	9606.ENSP00000424827	9606.ENSP00000441543	0	0	0	0	0	0.982	0.555	0.213	0.995
CD55	C4A	9606.ENSP00000356030	9606.ENSP00000396688	0	0	0	0	0	0	0.777	0.985	0.995
INS	IGFBP3	9606.ENSP00000380432	9606.ENSP00000370473	0	0	0	0	0	0	0	0.995	0.995
MET	CD44	9606.ENSP00000317272	9606.ENSP00000398632	0	0	0	0	0.076	0.487	0	0.991	0.995
IL27RA	CNTFR	9606.ENSP00000263379	9606.ENSP00000368265	0	0	0	0	0	0	0	0.995	0.995
HMOX1	BLVRA	9606.ENSP00000216117	9606.ENSP00000385757	0	0	0	0	0.06	0	0.9	0.937	0.995
CREBBP	FOXO3	9606.ENSP00000262367	9606.ENSP00000339527	0	0	0	0	0.138	0.967	0.555	0.574	0.995
CREBBP	H4C6	9606.ENSP00000262367	9606.ENSP00000244537	0	0	0	0	0.049	0.986	0.555	0.418	0.995
STXBP1	APBA1	9606.ENSP00000362399	9606.ENSP00000265381	0	0	0	0	0.099	0.292	0.555	0.94	0.995
FLNB	TLN2	9606.ENSP00000420213	9606.ENSP00000453508	0	0	0	0	0.047	0	0	0.995	0.995
APOA4	APOE	9606.ENSP00000350425	9606.ENSP00000252486	0	0	0	0.642	0.042	0	0.888	0.979	0.995
PAK1	ARHGEF7	9606.ENSP00000278568	9606.ENSP00000495631	0	0	0	0	0.042	0.923	0.9	0.35	0.995
TRPV4	TRPC1	9606.ENSP00000406191	9606.ENSP00000419313	0	0	0	0	0	0	0	0.995	0.995
E2F1	MYC	9606.ENSP00000345571	9606.ENSP00000478887	0	0	0	0	0.084	0.166	0.555	0.99	0.995
MTOR	RPS6KB2	9606.ENSP00000354558	9606.ENSP00000308413	0	0	0	0	0.049	0.292	0.9	0.865	0.995
PTPN11	S100A8	9606.ENSP00000489597	9606.ENSP00000357721	0	0	0	0	0	0	0	0.995	0.995
MUC1	LGALS3	9606.ENSP00000484824	9606.ENSP00000254301	0	0	0	0	0.086	0	0	0.995	0.995
P2RX6	P2RX1	9606.ENSP00000416193	9606.ENSP00000225538	0	0	0	0.914	0	0	0.9	0.947	0.995
TLN2	ILK	9606.ENSP00000453508	9606.ENSP00000379975	0	0	0	0	0.042	0	0	0.994	0.995
NME1	NME2	9606.ENSP00000337060	9606.ENSP00000376886	0	0	0	0.993	0.762	0.799	0.9	0.058	0.995
STAM2	UBC	9606.ENSP00000263904	9606.ENSP00000441543	0	0	0	0	0	0.984	0.555	0.125	0.995
IL23R	JAK2	9606.ENSP00000321345	9606.ENSP00000371067	0	0	0	0	0	0	0.9	0.953	0.995
ATP5MC1	ATP5F1B	9606.ENSP00000377033	9606.ENSP00000262030	0	0	0	0	0.213	0	0.8	0.479	0.995
CDH2	CDH1	9606.ENSP00000269141	9606.ENSP00000261769	0	0	0	0.927	0	0	0.8	0.983	0.995
IL9	IL5	9606.ENSP00000274520	9606.ENSP00000231454	0	0	0	0	0.492	0	0	0.991	0.995
IL6	JAK2	9606.ENSP00000385675	9606.ENSP00000371067	0	0	0	0	0.042	0	0.9	0.952	0.995
IL7	IL5	9606.ENSP00000263851	9606.ENSP00000231454	0	0	0	0	0	0	0	0.995	0.995
IL4	IL1A	9606.ENSP00000231449	9606.ENSP00000263339	0	0	0	0	0.048	0	0.444	0.992	0.995
UBC	CYLD	9606.ENSP00000441543	9606.ENSP00000392025	0	0	0	0	0	0.984	0.555	0.224	0.995
UBC	HDAC6	9606.ENSP00000441543	9606.ENSP00000365804	0	0	0	0	0	0.986	0.444	0.411	0.995
CALML5	MARCKS	9606.ENSP00000369689	9606.ENSP00000478061	0	0	0	0	0	0	0	0.995	0.995
KLK3	SERPINA3	9606.ENSP00000314151	9606.ENSP00000450540	0	0	0	0	0.047	0.201	0	0.994	0.995
PELI1	IRAK4	9606.ENSP00000351789	9606.ENSP00000479889	0	0	0	0	0.049	0.83	0.555	0.936	0.995
MAPKAPK5	HSPB1	9606.ENSP00000449381	9606.ENSP00000248553	0	0	0	0	0	0.735	0.9	0.839	0.995
P2RX4	P2RX7	9606.ENSP00000353032	9606.ENSP00000330696	0	0	0	0.918	0.134	0	0.9	0.946	0.995
PRKRA	TARBP2	9606.ENSP00000318176	9606.ENSP00000266987	0	0	0	0.921	0.06	0.844	0.8	0.875	0.994
DNAJA3	HSPA9	9606.ENSP00000262375	9606.ENSP00000297185	0	0	0	0	0.126	0.631	0	0.785	0.994
IGFBP1	INS	9606.ENSP00000275525	9606.ENSP00000380432	0	0	0	0	0.055	0	0	0.994	0.994
SRRM2	XAB2	9606.ENSP00000301740	9606.ENSP00000351137	0	0	0	0	0.149	0.8	0.9	0.377	0.994
BIN1	SYNJ1	9606.ENSP00000316779	9606.ENSP00000409667	0	0	0	0	0	0	0	0.992	0.994
TLR4	BGN	9606.ENSP00000363089	9606.ENSP00000327336	0	0	0	0	0.042	0.287	0	0.989	0.994
AHSA1	PTGES3	9606.ENSP00000216479	9606.ENSP00000482075	0	0	0	0	0.118	0.292	0	0.961	0.994
SZT2	LAMP1	9606.ENSP00000457168	9606.ENSP00000333298	0	0	0	0	0	0.994	0	0.068	0.994
GSK3B	LRP6	9606.ENSP00000324806	9606.ENSP00000261349	0	0	0	0	0.047	0.625	0.8	0.953	0.994
POMC	PDYN	9606.ENSP00000384092	9606.ENSP00000440185	0	0	0	0	0	0	0.9	0.946	0.994
GRB2	BCR	9606.ENSP00000376345	9606.ENSP00000303507	0	0	0	0	0.042	0.886	0.9	0.541	0.994
HLA-C	CD8A	9606.ENSP00000365402	9606.ENSP00000386559	0	0	0	0	0.072	0.292	0.9	0.873	0.994
PLAUR	SERPINE1	9606.ENSP00000339328	9606.ENSP00000223095	0	0	0	0	0.257	0	0.555	0.984	0.994
SRSF1	SRSF3	9606.ENSP00000258962	9606.ENSP00000362820	0	0	0	0.773	0.746	0.561	0.888	0.695	0.994
IGF1R	PIK3R1	9606.ENSP00000497069	9606.ENSP00000428056	0	0	0	0	0.042	0.777	0.9	0.7	0.994
TARDBP	SNCA	9606.ENSP00000240185	9606.ENSP00000500990	0	0	0	0	0	0	0	0.993	0.994
MAP1A	SQSTM1	9606.ENSP00000300231	9606.ENSP00000374455	0	0	0	0	0	0	0	0.994	0.994
ESR1	PIK3R1	9606.ENSP00000405330	9606.ENSP00000428056	0	0	0	0	0	0.701	0.444	0.971	0.994
HSPA4	HSPB8	9606.ENSP00000302961	9606.ENSP00000281938	0	0	0	0	0.06	0	0	0.994	0.994
HSPA4	SNCA	9606.ENSP00000302961	9606.ENSP00000500990	0	0	0	0	0	0.826	0	0.97	0.994
RCOR1	MECP2	9606.ENSP00000262241	9606.ENSP00000395535	0	0	0	0	0.049	0.292	0	0.992	0.994
RCOR1	TRIP4	9606.ENSP00000262241	9606.ENSP00000261884	0	0	0	0	0.044	0.994	0	0	0.994
SMAD7	TGFBR2	9606.ENSP00000262158	9606.ENSP00000351905	0	0	0	0	0.063	0.625	0.9	0.849	0.994
IKBKB	TRAF2	9606.ENSP00000430684	9606.ENSP00000247668	0	0	0	0	0.06	0.873	0.9	0.476	0.994
CXCL9	CXCR4	9606.ENSP00000354901	9606.ENSP00000386884	0	0	0	0	0.062	0	0.722	0.983	0.994
CXCL8	IL1B	9606.ENSP00000306512	9606.ENSP00000263341	0	0	0	0	0.759	0	0.444	0.962	0.994
PIK3CG	AKT1	9606.ENSP00000419260	9606.ENSP00000451828	0	0	0	0	0	0	0.9	0.94	0.994
PIK3CG	PIK3CD	9606.ENSP00000419260	9606.ENSP00000366563	0	0	0	0.803	0.087	0.292	0.9	0.923	0.994
EP300	CLOCK	9606.ENSP00000263253	9606.ENSP00000426983	0	0	0	0	0.042	0.292	0.555	0.982	0.994
STX1B	VAMP1	9606.ENSP00000215095	9606.ENSP00000379602	0	0	0	0	0.074	0.43	0.9	0.809	0.994
SOS2	PTPN11	9606.ENSP00000216373	9606.ENSP00000489597	0	0	0	0	0.049	0	0.9	0.937	0.994
CCRL2	DEFB4A	9606.ENSP00000349967	9606.ENSP00000303532	0	0	0	0	0	0	0	0.994	0.994
DLG4	GRIA1	9606.ENSP00000497806	9606.ENSP00000428994	0	0	0	0	0.085	0	0.6	0.982	0.994
BIRC3	XIAP	9606.ENSP00000263464	9606.ENSP00000360242	0	0	0	0.872	0.042	0.527	0.9	0.894	0.994
ITGAV	TGFB1	9606.ENSP00000261023	9606.ENSP00000221930	0	0	0	0	0.042	0.961	0.555	0.661	0.994
ITGAL	ITGAM	9606.ENSP00000349252	9606.ENSP00000496959	0	0	0	0.816	0.214	0	0.9	0.93	0.994
PPP2CA	PPFIA1	9606.ENSP00000418447	9606.ENSP00000253925	0	0	0	0	0.048	0.994	0	0.091	0.994
MED23	TRIP4	9606.ENSP00000357047	9606.ENSP00000261884	0	0	0	0	0.107	0.994	0	0	0.994
GC	LRP2	9606.ENSP00000421725	9606.ENSP00000496870	0	0	0	0	0.049	0.292	0.444	0.988	0.994
SUMO1	SUMO2	9606.ENSP00000376077	9606.ENSP00000405965	0	0	0	0.922	0.217	0	0.9	0.906	0.994
ALB	TTR	9606.ENSP00000295897	9606.ENSP00000237014	0	0	0	0	0.393	0.077	0	0.99	0.994
ALB	LRP2	9606.ENSP00000295897	9606.ENSP00000496870	0	0	0	0	0.065	0	0	0.994	0.994
RTN4	BACE1	9606.ENSP00000337838	9606.ENSP00000318585	0	0	0	0	0.054	0.292	0.9	0.916	0.994
FKBP1A	CALM3	9606.ENSP00000383003	9606.ENSP00000291295	0	0	0	0	0.063	0	0	0.99	0.994
CHGB	CHGA	9606.ENSP00000368244	9606.ENSP00000216492	0	0	0	0	0.435	0	0	0.978	0.994
HSPA1B	HSPA1A	9606.ENSP00000364801	9606.ENSP00000364802	0	0	0	0.9	0.775	0.9	0.555	0.551	0.994
CALR	P4HB	9606.ENSP00000320866	9606.ENSP00000327801	0	0	0	0	0.763	0.777	0	0.86	0.994
CYBB	AKT1	9606.ENSP00000367851	9606.ENSP00000451828	0	0	0	0	0.042	0	0	0.994	0.994
ATP5PF	ATP5MC2	9606.ENSP00000389649	9606.ENSP00000499883	0	0	0	0	0.108	0	0.888	0.322	0.994
PRKACA	RYR2	9606.ENSP00000309591	9606.ENSP00000355533	0	0	0	0	0	0.292	0.9	0.859	0.994
YES1	FYN	9606.ENSP00000462468	9606.ENSP00000346671	0	0	0	0.985	0	0.921	0.9	0.39	0.994
ADIPOQ	LEP	9606.ENSP00000389814	9606.ENSP00000312652	0	0	0	0	0.663	0	0	0.981	0.994
KLF4	NANOG	9606.ENSP00000363804	9606.ENSP00000229307	0	0	0	0	0	0	0.888	0.973	0.994
KLF4	POU5F1	9606.ENSP00000363804	9606.ENSP00000259915	0	0	0	0	0	0	0.888	0.97	0.994
ATP5PD	COX5A	9606.ENSP00000301587	9606.ENSP00000317780	0	0	0	0	0.328	0.162	0	0.668	0.994
ATP5PO	ATP5MC1	9606.ENSP00000290299	9606.ENSP00000377033	0	0	0	0	0.14	0	0.8	0.475	0.994
THBS1	SCARB1	9606.ENSP00000260356	9606.ENSP00000261693	0	0	0	0	0	0	0	0.994	0.994
IRS1	RPS6KB1	9606.ENSP00000304895	9606.ENSP00000225577	0	0	0	0	0.042	0.51	0.9	0.879	0.994
SP1	TP53	9606.ENSP00000329357	9606.ENSP00000269305	0	0	0	0	0.054	0.922	0	0.928	0.994
SP1	TBP	9606.ENSP00000329357	9606.ENSP00000230354	0	0	0	0	0.049	0.474	0.9	0.898	0.994
CALM3	DAPK1	9606.ENSP00000291295	9606.ENSP00000386135	0	0	0	0	0	0.946	0	0.856	0.994
RASA1	G3BP1	9606.ENSP00000274376	9606.ENSP00000377681	0	0	0	0	0.044	0.292	0	0.993	0.994
LRPAP1	LRP2	9606.ENSP00000497444	9606.ENSP00000496870	0	0	0	0	0	0.701	0.9	0.815	0.994
RHOA	DIAPH1	9606.ENSP00000400175	9606.ENSP00000373706	0	0	0	0	0.065	0.62	0.9	0.806	0.994
CLU	LRP2	9606.ENSP00000315130	9606.ENSP00000496870	0	0	0	0	0	0.625	0	0.987	0.994
AZI2	TNF	9606.ENSP00000419371	9606.ENSP00000398698	0	0	0	0	0	0.994	0	0.158	0.994
CX3CL1	CXCR1	9606.ENSP00000006053	9606.ENSP00000295683	0	0	0	0	0	0	0.722	0.985	0.994
EIF3E	EIF2S1	9606.ENSP00000220849	9606.ENSP00000256383	0	0	0	0	0.43	0.8	0.722	0.348	0.994
TNFRSF1B	TRAF2	9606.ENSP00000365435	9606.ENSP00000247668	0	0	0	0	0	0.874	0.9	0.444	0.994
CD81	CD63	9606.ENSP00000263645	9606.ENSP00000447730	0	0	0	0.68	0.085	0.303	0	0.988	0.994
FYN	MAPT	9606.ENSP00000346671	9606.ENSP00000340820	0	0	0	0	0	0.873	0	0.957	0.994
LIN28A	POU5F1	9606.ENSP00000363314	9606.ENSP00000259915	0	0	0	0	0.329	0	0.833	0.967	0.994
DAXX	H4C6	9606.ENSP00000266000	9606.ENSP00000244537	0	0	0	0	0.05	0.984	0.555	0.321	0.994
ANGPT1	KDR	9606.ENSP00000428340	9606.ENSP00000263923	0	0	0	0	0	0	0.722	0.983	0.994
GRIA3	PICK1	9606.ENSP00000481554	9606.ENSP00000385205	0	0	0	0	0	0.292	0.555	0.982	0.994
PLXNB1	ERBB2	9606.ENSP00000351338	9606.ENSP00000269571	0	0	0	0	0.075	0.292	0.9	0.928	0.994
CXCL11	CXCR4	9606.ENSP00000306884	9606.ENSP00000386884	0	0	0	0	0.049	0	0.722	0.983	0.994
HIF1A	STAT3	9606.ENSP00000437955	9606.ENSP00000264657	0	0	0	0	0.075	0.735	0.833	0.911	0.994
MT-CO3	COX15	9606.ENSP00000354982	9606.ENSP00000016171	0	0	0	0	0.067	0	0.8	0.774	0.994
EGFR	CTNND1	9606.ENSP00000275493	9606.ENSP00000382004	0	0	0	0	0.099	0.835	0.9	0.666	0.994
PPIL1	XAB2	9606.ENSP00000362803	9606.ENSP00000351137	0	0	0	0	0.049	0.841	0.9	0.32	0.994
PPIL1	SNRPG	9606.ENSP00000362803	9606.ENSP00000393388	0	0	0	0	0.188	0.8	0.9	0.167	0.994
RPS3A	BMS1	9606.ENSP00000346050	9606.ENSP00000363642	0	0	0	0	0.055	0.838	0.444	0	0.994
CD74	CXCR4	9606.ENSP00000009530	9606.ENSP00000386884	0	0	0	0	0.086	0.292	0	0.992	0.994
CD74	HLA-DQA1	9606.ENSP00000009530	9606.ENSP00000339398	0	0	0	0	0.18	0.601	0.9	0.479	0.994
CD74	CXCR2	9606.ENSP00000009530	9606.ENSP00000319635	0	0	0	0	0.08	0.292	0	0.992	0.994
CSNK1E	PER3	9606.ENSP00000380044	9606.ENSP00000482093	0	0	0	0	0	0.292	0.9	0.863	0.994
CSNK1E	CLOCK	9606.ENSP00000380044	9606.ENSP00000426983	0	0	0	0	0	0.497	0.9	0.881	0.994
SMPD1	SMPD2	9606.ENSP00000340409	9606.ENSP00000258052	0	0	0	0	0	0	0.9	0.94	0.994
MSH2	POLD1	9606.ENSP00000233146	9606.ENSP00000472445	0	0	0	0	0.163	0	0.9	0.721	0.994
MSH2	BRCA1	9606.ENSP00000233146	9606.ENSP00000418960	0	0	0	0	0.213	0.717	0.6	0.942	0.994
MSH3	SNX8	9606.ENSP00000265081	9606.ENSP00000222990	0	0	0	0	0.049	0.994	0	0	0.994
SCARB2	CD47	9606.ENSP00000264896	9606.ENSP00000355361	0	0	0	0	0.073	0	0	0.994	0.994
SCARB1	CD47	9606.ENSP00000261693	9606.ENSP00000355361	0	0	0	0	0	0	0	0.994	0.994
MED12	TRIP4	9606.ENSP00000363193	9606.ENSP00000261884	0	0	0	0	0.049	0.994	0	0.129	0.994
SLC7A11	CD44	9606.ENSP00000280612	9606.ENSP00000398632	0	0	0	0	0.044	0.625	0	0.985	0.994
PPP2R1A	PPFIA1	9606.ENSP00000324804	9606.ENSP00000253925	0	0	0	0	0.047	0.994	0	0.108	0.994
FOXM1	CTNNB1	9606.ENSP00000342307	9606.ENSP00000495360	0	0	0	0	0	0.51	0	0.989	0.994
APOC2	APOA5	9606.ENSP00000466775	9606.ENSP00000445002	0	0	0	0	0.085	0	0.8	0.979	0.994
PPARG	CTNNB1	9606.ENSP00000287820	9606.ENSP00000495360	0	0	0	0	0	0.735	0	0.98	0.994
DOCK2	RAC2	9606.ENSP00000429283	9606.ENSP00000249071	0	0	0	0	0.365	0.51	0.9	0.768	0.994
GGA1	IGF2R	9606.ENSP00000371175	9606.ENSP00000349437	0	0	0	0	0.049	0.845	0	0.944	0.994
CCL2	ACKR1	9606.ENSP00000225831	9606.ENSP00000357103	0	0	0	0	0.049	0.292	0	0.993	0.994
AIMP2	IARS1	9606.ENSP00000223029	9606.ENSP00000364794	0	0	0	0	0.183	0.854	0.9	0.52	0.994
RPS6	UTP11	9606.ENSP00000369757	9606.ENSP00000362105	0	0	0	0	0.065	0.8	0.888	0.064	0.994
RPS6	EIF2S2	9606.ENSP00000369757	9606.ENSP00000364119	0	0	0	0	0.221	0.8	0.555	0.271	0.994
MAPK1	MAPK3	9606.ENSP00000215832	9606.ENSP00000263025	0	0	0	0.994	0.074	0.874	0.9	0.581	0.994
MAPK1	ELK1	9606.ENSP00000215832	9606.ENSP00000366182	0	0	0	0	0.049	0.923	0.9	0.213	0.994
TNFSF10	CASP8	9606.ENSP00000241261	9606.ENSP00000351273	0	0	0	0	0.063	0.919	0.555	0.865	0.994
RPS23	BMS1	9606.ENSP00000296674	9606.ENSP00000363642	0	0	0	0	0.056	0.8	0.444	0.138	0.994
ERBB4	YAP1	9606.ENSP00000342235	9606.ENSP00000478927	0	0	0	0	0	0.802	0.777	0.911	0.994
STAT3	SOCS3	9606.ENSP00000264657	9606.ENSP00000330341	0	0	0	0	0.109	0.292	0.833	0.957	0.994
STAT3	TP53	9606.ENSP00000264657	9606.ENSP00000269305	0	0	0	0	0.05	0.164	0.888	0.97	0.994
FOS	MAPK3	9606.ENSP00000306245	9606.ENSP00000263025	0	0	0	0	0.042	0.292	0.9	0.901	0.994
MTHFD1L	ATIC	9606.ENSP00000478253	9606.ENSP00000236959	0	0	0	0	0.138	0	0.9	0.656	0.994
PARK7	SNCA	9606.ENSP00000340278	9606.ENSP00000500990	0	0	0	0	0	0.625	0	0.984	0.994
CYP3A4	UGT1A1	9606.ENSP00000498939	9606.ENSP00000304845	0	0	0	0	0.072	0.292	0.9	0.914	0.994
APC2	CTNNB1	9606.ENSP00000442954	9606.ENSP00000495360	0	0	0	0	0	0.722	0.9	0.537	0.994
RAP1A	RAPGEF4	9606.ENSP00000358723	9606.ENSP00000380271	0	0	0	0	0	0.292	0.9	0.841	0.994
F3	F9	9606.ENSP00000334145	9606.ENSP00000218099	0	0	0	0	0	0	0.833	0.977	0.994
TUBA1B	MTOR	9606.ENSP00000336799	9606.ENSP00000354558	0	0	0	0	0.055	0.994	0	0.117	0.994
BAX	TP53	9606.ENSP00000293288	9606.ENSP00000269305	0	0	0	0	0.068	0.776	0.9	0.772	0.994
SOCS3	LEPR	9606.ENSP00000330341	9606.ENSP00000330393	0	0	0	0	0	0.51	0.9	0.889	0.994
CLCF1	CNTFR	9606.ENSP00000309338	9606.ENSP00000368265	0	0	0	0	0	0.6	0.9	0.881	0.994
NRCAM	CNTN2	9606.ENSP00000368314	9606.ENSP00000330633	0	0	0	0.715	0.128	0.292	0.9	0.888	0.994
PTGER3	GNAI1	9606.ENSP00000349003	9606.ENSP00000497260	0	0	0	0	0.045	0.9	0.9	0.418	0.994
CASP8	TRAF2	9606.ENSP00000351273	9606.ENSP00000247668	0	0	0	0	0.042	0.835	0.555	0.92	0.994
GPI	ENO1	9606.ENSP00000405573	9606.ENSP00000495530	0	0	0	0	0.419	0.184	0.888	0.739	0.994
LRP1	HSP90AA1	9606.ENSP00000243077	9606.ENSP00000335153	0	0	0	0	0	0.421	0	0.99	0.994
CCR5	CCL19	9606.ENSP00000292303	9606.ENSP00000308815	0	0	0	0	0.166	0	0.722	0.98	0.994
CCR5	CCL20	9606.ENSP00000292303	9606.ENSP00000351671	0	0	0	0	0.044	0	0.722	0.984	0.994
MFF	DENR	9606.ENSP00000302037	9606.ENSP00000280557	0	0	0	0	0.095	0	0	0.994	0.994
CS	IDH2	9606.ENSP00000342056	9606.ENSP00000331897	0	0	0	0	0.053	0.157	0	0.92	0.994
TNF	IL1A	9606.ENSP00000398698	9606.ENSP00000263339	0	0	0	0	0.25	0	0.444	0.965	0.994
TNF	IL6	9606.ENSP00000398698	9606.ENSP00000385675	0	0	0	0	0.208	0	0.444	0.989	0.994
CREBBP	JUN	9606.ENSP00000262367	9606.ENSP00000360266	0	0	0	0	0.049	0.831	0	0.955	0.994
SQSTM1	VDAC1	9606.ENSP00000374455	9606.ENSP00000378487	0	0	0	0	0.042	0.51	0.888	0.95	0.994
SQSTM1	OPTN	9606.ENSP00000374455	9606.ENSP00000368022	0	0	0	0	0.058	0.438	0	0.991	0.994
MTR	CBS	9606.ENSP00000355536	9606.ENSP00000381231	0	0	0	0	0	0	0.9	0.916	0.994
DDIT3	CEBPB	9606.ENSP00000448665	9606.ENSP00000305422	0	0	0	0	0.146	0.781	0.6	0.944	0.994
FOXO3	YWHAZ	9606.ENSP00000339527	9606.ENSP00000379287	0	0	0	0	0.049	0.786	0.9	0.721	0.994
FOXO3	E2F1	9606.ENSP00000339527	9606.ENSP00000345571	0	0	0	0	0	0	0	0.992	0.994
NFKB1	IL6	9606.ENSP00000226574	9606.ENSP00000385675	0	0	0	0	0.122	0	0.9	0.942	0.994
NFKB1	JUN	9606.ENSP00000226574	9606.ENSP00000360266	0	0	0	0	0.049	0.292	0	0.992	0.994
SOD1	SOD2	9606.ENSP00000270142	9606.ENSP00000446252	0	0	0	0	0	0.368	0.9	0.762	0.994
APOA4	APOA2	9606.ENSP00000350425	9606.ENSP00000356969	0	0	0	0	0.214	0	0.888	0.967	0.994
APOA1	TTR	9606.ENSP00000236850	9606.ENSP00000237014	0	0	0	0	0.444	0.077	0.444	0.982	0.994
CHRNB2	CHRNA4	9606.ENSP00000357461	9606.ENSP00000359285	0	0	0	0.933	0.142	0.785	0.9	0.683	0.994
PAK1	AKT1	9606.ENSP00000278568	9606.ENSP00000451828	0	0	0	0.649	0.049	0.706	0	0.981	0.994
STING1	IRF3	9606.ENSP00000498596	9606.ENSP00000471896	0	0	0	0	0.06	0.735	0.777	0.887	0.994
IAPP	ADM	9606.ENSP00000240652	9606.ENSP00000436607	0	0	0	0	0	0	0.9	0.946	0.994
MAPK3	TP53	9606.ENSP00000263025	9606.ENSP00000269305	0	0	0	0	0.057	0.625	0.9	0.871	0.994
MAPK14	TP53	9606.ENSP00000229795	9606.ENSP00000269305	0	0	0	0	0.043	0.816	0.9	0.738	0.994
CD44	VCAM1	9606.ENSP00000398632	9606.ENSP00000294728	0	0	0	0	0.042	0	0	0.994	0.994
CD44	CXCR4	9606.ENSP00000398632	9606.ENSP00000386884	0	0	0	0	0.049	0	0	0.994	0.994
CD47	CD36	9606.ENSP00000355361	9606.ENSP00000415743	0	0	0	0	0	0	0	0.994	0.994
DVL1	CTNNB1	9606.ENSP00000368166	9606.ENSP00000495360	0	0	0	0	0.049	0.597	0.555	0.971	0.994
GDNF	NTRK2	9606.ENSP00000409007	9606.ENSP00000277120	0	0	0	0	0	0	0	0.994	0.994
FLNA	ITGB3	9606.ENSP00000358866	9606.ENSP00000452786	0	0	0	0	0.085	0.957	0.722	0.373	0.994
CEBPB	CEBPD	9606.ENSP00000305422	9606.ENSP00000386165	0	0	0	0.775	0.491	0.459	0.555	0.965	0.994
HTRA2	PINK1	9606.ENSP00000258080	9606.ENSP00000364204	0	0	0	0	0.074	0.292	0.9	0.902	0.994
SPP1	ITGB3	9606.ENSP00000378517	9606.ENSP00000452786	0	0	0	0	0.043	0	0.9	0.949	0.994
EIF4A2	EIF4A1	9606.ENSP00000326381	9606.ENSP00000293831	0	0	0	0.996	0.055	0.836	0.9	0.659	0.994
AKT1	TP53	9606.ENSP00000451828	9606.ENSP00000269305	0	0	0	0	0.049	0.184	0.9	0.933	0.994
REST	HDAC1	9606.ENSP00000311816	9606.ENSP00000362649	0	0	0	0	0.049	0.51	0.888	0.948	0.994
KDR	FLT4	9606.ENSP00000263923	9606.ENSP00000261937	0	0	0	0.917	0.104	0.625	0	0.983	0.994
KDR	FLT1	9606.ENSP00000263923	9606.ENSP00000282397	0	0	0	0.917	0.316	0.51	0	0.984	0.994
LGALS3	CLEC7A	9606.ENSP00000254301	9606.ENSP00000302569	0	0	0	0	0.072	0.292	0	0.992	0.994
HDAC2	DNMT3B	9606.ENSP00000430432	9606.ENSP00000328547	0	0	0	0	0.076	0.51	0.888	0.946	0.994
TP53	UBE2I	9606.ENSP00000269305	9606.ENSP00000348056	0	0	0	0	0	0.923	0.444	0.887	0.994
MAPT	SNCA	9606.ENSP00000340820	9606.ENSP00000500990	0	0	0	0	0.062	0.817	0	0.97	0.994
NAMPT	SIRT1	9606.ENSP00000222553	9606.ENSP00000212015	0	0	0	0	0.053	0	0.9	0.914	0.993
BCL2	ITPR3	9606.ENSP00000381185	9606.ENSP00000363435	0	0	0	0	0.043	0.292	0	0.991	0.993
BCL2	AKT1	9606.ENSP00000381185	9606.ENSP00000451828	0	0	0	0	0	0	0.9	0.933	0.993
GRAP2	GRB2	9606.ENSP00000339186	9606.ENSP00000376345	0	0	0	0.922	0	0.292	0.555	0.983	0.993
SELE	ITGB2	9606.ENSP00000331736	9606.ENSP00000380948	0	0	0	0	0.058	0	0	0.993	0.993
TLR3	TBK1	9606.ENSP00000296795	9606.ENSP00000329967	0	0	0	0	0.044	0.59	0.555	0.964	0.993
TLR6	SCARB1	9606.ENSP00000389600	9606.ENSP00000261693	0	0	0	0	0	0	0	0.993	0.993
TLR6	SCARB2	9606.ENSP00000389600	9606.ENSP00000264896	0	0	0	0	0	0	0	0.993	0.993
TLR4	RETN	9606.ENSP00000363089	9606.ENSP00000221515	0	0	0	0	0.109	0	0	0.99	0.993
TLR4	NFKB1	9606.ENSP00000363089	9606.ENSP00000226574	0	0	0	0	0.075	0	0.9	0.932	0.993
GRIN2B	FYN	9606.ENSP00000477455	9606.ENSP00000346671	0	0	0	0	0	0.51	0.444	0.981	0.993
NPHP1	AHI1	9606.ENSP00000313169	9606.ENSP00000265602	0	0	0	0	0.047	0.292	0	0.99	0.993
GSK3A	AKT1	9606.ENSP00000222330	9606.ENSP00000451828	0	0	0	0.587	0.103	0.886	0.9	0.375	0.993
GRB2	NTRK1	9606.ENSP00000376345	9606.ENSP00000431418	0	0	0	0	0	0.586	0.9	0.847	0.993
HNRNPK	NCL	9606.ENSP00000365458	9606.ENSP00000318195	0	0	0	0	0.433	0.228	0	0.983	0.993
SRSF1	HNRNPA1	9606.ENSP00000258962	9606.ENSP00000341826	0	0	0	0	0.724	0.211	0.444	0.93	0.993
IGF1R	PTPN1	9606.ENSP00000497069	9606.ENSP00000360683	0	0	0	0	0.042	0.966	0	0.781	0.993
IGF1R	ERBB2	9606.ENSP00000497069	9606.ENSP00000269571	0	0	0	0.575	0.067	0.677	0	0.979	0.993
ESR1	HSP90AB1	9606.ENSP00000405330	9606.ENSP00000360609	0	0	0	0	0	0.224	0.555	0.983	0.993
ESR1	CREBBP	9606.ENSP00000405330	9606.ENSP00000262367	0	0	0	0	0.062	0.837	0.555	0.919	0.993
AKAP9	PRKACA	9606.ENSP00000348573	9606.ENSP00000309591	0	0	0	0	0.042	0.785	0	0.968	0.993
MIF	CXCR2	9606.ENSP00000215754	9606.ENSP00000319635	0	0	0	0	0	0.292	0	0.991	0.993
SIRT1	ATG5	9606.ENSP00000212015	9606.ENSP00000358072	0	0	0	0	0.082	0.292	0	0.986	0.993
SIRT1	HDAC1	9606.ENSP00000212015	9606.ENSP00000362649	0	0	0	0	0	0.387	0	0.984	0.993
SMAD2	TP53	9606.ENSP00000262160	9606.ENSP00000269305	0	0	0	0	0	0.797	0	0.965	0.993
CXCL1	ACKR1	9606.ENSP00000379110	9606.ENSP00000357103	0	0	0	0	0.05	0.51	0	0.984	0.993
CXCL2	CXCR4	9606.ENSP00000427279	9606.ENSP00000386884	0	0	0	0	0.072	0	0.722	0.974	0.993
CXCL9	CCR2	9606.ENSP00000354901	9606.ENSP00000292301	0	0	0	0	0.092	0	0.722	0.978	0.993
STUB1	HSPB8	9606.ENSP00000219548	9606.ENSP00000281938	0	0	0	0	0	0	0.6	0.986	0.993
PIK3CB	EGFR	9606.ENSP00000501150	9606.ENSP00000275493	0	0	0	0	0	0.622	0.9	0.829	0.993
CDC25B	YWHAZ	9606.ENSP00000245960	9606.ENSP00000379287	0	0	0	0	0.047	0.837	0.9	0.508	0.993
DLG4	SHANK2	9606.ENSP00000497806	9606.ENSP00000345193	0	0	0	0	0	0.51	0.555	0.973	0.993
TSPO	STAR	9606.ENSP00000379563	9606.ENSP00000276449	0	0	0	0	0	0	0	0.992	0.993
CSF2	IL5	9606.ENSP00000296871	9606.ENSP00000231454	0	0	0	0	0.102	0	0.444	0.988	0.993
PAX6	DCAF7	9606.ENSP00000492024	9606.ENSP00000483236	0	0	0	0	0	0	0	0.993	0.993
CX3CR1	CCL5	9606.ENSP00000351059	9606.ENSP00000474412	0	0	0	0	0.083	0	0.722	0.98	0.993
WWOX	ERBB4	9606.ENSP00000457230	9606.ENSP00000342235	0	0	0	0	0.043	0.779	0.777	0.911	0.993
HSP90AB1	RAF1	9606.ENSP00000360609	9606.ENSP00000401888	0	0	0	0	0.05	0.964	0	0.751	0.993
HSP90AB1	ERBB2	9606.ENSP00000360609	9606.ENSP00000269571	0	0	0	0	0	0.627	0	0.983	0.993
CTSB	NLRP3	9606.ENSP00000345672	9606.ENSP00000337383	0	0	0	0	0.045	0	0.9	0.937	0.993
CTSL	CD74	9606.ENSP00000345344	9606.ENSP00000009530	0	0	0	0	0.044	0.9	0.9	0.323	0.993
FAS	FAF1	9606.ENSP00000498466	9606.ENSP00000379457	0	0	0	0	0	0.722	0.9	0.768	0.993
BRCA2	RAD52	9606.ENSP00000369497	9606.ENSP00000351284	0	0	0	0	0.056	0.225	0	0.99	0.993
DNM2	CTTN	9606.ENSP00000373905	9606.ENSP00000365745	0	0	0	0	0.049	0.601	0	0.982	0.993
RTN4	RTN3	9606.ENSP00000337838	9606.ENSP00000367050	0	0	0	0.65	0.121	0.828	0.9	0.599	0.993
IL6ST	JAK2	9606.ENSP00000370698	9606.ENSP00000371067	0	0	0	0	0.048	0.292	0.9	0.916	0.993
ARG1	OTC	9606.ENSP00000349446	9606.ENSP00000039007	0	0	0	0	0.053	0	0.9	0.668	0.993
ARG2	OTC	9606.ENSP00000261783	9606.ENSP00000039007	0	0	0	0	0	0	0.9	0.696	0.993
PRKACB	RYR2	9606.ENSP00000359719	9606.ENSP00000355533	0	0	0	0	0	0.292	0.9	0.858	0.993
TERF1	TPP1	9606.ENSP00000276603	9606.ENSP00000299427	0	0	0	0	0	0	0	0.992	0.993
STIP1	NR3C1	9606.ENSP00000351646	9606.ENSP00000231509	0	0	0	0	0.042	0.626	0.555	0.585	0.993
ZAP70	FYN	9606.ENSP00000264972	9606.ENSP00000346671	0	0	0	0.731	0.127	0.292	0.9	0.892	0.993
FHL2	CTNNB1	9606.ENSP00000386892	9606.ENSP00000495360	0	0	0	0	0.068	0.359	0	0.989	0.993
M6PR	GGA3	9606.ENSP00000000412	9606.ENSP00000438085	0	0	0	0	0.054	0.96	0	0.847	0.993
ATG4B	MAP1LC3A	9606.ENSP00000384259	9606.ENSP00000363970	0	0	0	0	0	0.811	0.444	0.9	0.993
MAPK8IP1	MAPK9	9606.ENSP00000241014	9606.ENSP00000394560	0	0	0	0	0	0.74	0.9	0.739	0.993
CLU	LTF	9606.ENSP00000315130	9606.ENSP00000231751	0	0	0	0	0.066	0.292	0.555	0.98	0.993
CD80	PDCD1LG2	9606.ENSP00000264246	9606.ENSP00000380855	0	0	0	0	0.086	0	0	0.992	0.993
IFNB1	IFNA1	9606.ENSP00000369581	9606.ENSP00000276927	0	0	0	0.796	0.181	0	0.444	0.986	0.993
CYCS	ITPR1	9606.ENSP00000307786	9606.ENSP00000306253	0	0	0	0	0.049	0	0	0.992	0.993
CYCS	BAX	9606.ENSP00000307786	9606.ENSP00000293288	0	0	0	0	0.055	0.287	0.9	0.901	0.993
CYCS	HSPB1	9606.ENSP00000307786	9606.ENSP00000248553	0	0	0	0	0.042	0.292	0	0.99	0.993
PIK3R1	CD28	9606.ENSP00000428056	9606.ENSP00000324890	0	0	0	0	0.044	0.923	0.9	0.221	0.993
GRIP1	GRIA3	9606.ENSP00000381098	9606.ENSP00000481554	0	0	0	0	0.047	0.292	0.555	0.978	0.993
ANGPT2	NTRK1	9606.ENSP00000314897	9606.ENSP00000431418	0	0	0	0	0.055	0	0.722	0.981	0.993
TCIRG1	ATP6V1H	9606.ENSP00000265686	9606.ENSP00000352522	0	0	0	0	0	0	0.9	0.668	0.993
TCIRG1	ATP6V1E1	9606.ENSP00000265686	9606.ENSP00000253413	0	0	0	0	0.042	0.612	0.6	0.68	0.993
PLXNB1	RRAS	9606.ENSP00000351338	9606.ENSP00000246792	0	0	0	0	0.045	0	0.9	0.926	0.993
KLK4	A2M	9606.ENSP00000326159	9606.ENSP00000323929	0	0	0	0	0	0	0	0.993	0.993
CXCL10	CCR3	9606.ENSP00000305651	9606.ENSP00000441600	0	0	0	0	0	0.287	0.722	0.975	0.993
HIF1A	NOTCH1	9606.ENSP00000437955	9606.ENSP00000498587	0	0	0	0	0.042	0.292	0.9	0.882	0.993
HIF1A	MYC	9606.ENSP00000437955	9606.ENSP00000478887	0	0	0	0	0.05	0.422	0.444	0.982	0.993
PDE4A	DISC1	9606.ENSP00000370078	9606.ENSP00000403888	0	0	0	0	0	0	0	0.993	0.993
EGFR	PIK3R2	9606.ENSP00000275493	9606.ENSP00000222254	0	0	0	0	0.044	0.843	0.9	0.623	0.993
EGFR	PLCG2	9606.ENSP00000275493	9606.ENSP00000482457	0	0	0	0	0.042	0.832	0.9	0.56	0.993
IL6R	STAT3	9606.ENSP00000357470	9606.ENSP00000264657	0	0	0	0	0.084	0.292	0.9	0.9	0.993
ATXN2	ATXN3	9606.ENSP00000446576	9606.ENSP00000496695	0	0	0	0	0.063	0	0.9	0.937	0.993
HSPG2	AGRN	9606.ENSP00000363827	9606.ENSP00000368678	0	0	0	0.59	0.144	0	0.444	0.988	0.993
DCN	ELN	9606.ENSP00000052754	9606.ENSP00000351807	0	0	0	0	0.162	0.292	0	0.99	0.993
RACK1	EEF1A1	9606.ENSP00000426909	9606.ENSP00000339063	0	0	0	0	0.784	0.83	0	0.719	0.993
APP	KAT5	9606.ENSP00000284981	9606.ENSP00000340330	0	0	0	0	0	0.783	0	0.973	0.993
APP	SNCA	9606.ENSP00000284981	9606.ENSP00000500990	0	0	0	0	0.054	0.777	0.444	0.952	0.993
ICAM1	MUC1	9606.ENSP00000264832	9606.ENSP00000484824	0	0	0	0	0.072	0	0.444	0.988	0.993
ELOC	CISH	9606.ENSP00000478121	9606.ENSP00000409346	0	0	0	0	0	0.292	0.555	0.974	0.993
ATP6V0E1	ATP6V1B2	9606.ENSP00000429690	9606.ENSP00000276390	0	0	0	0	0.074	0.8	0.555	0.578	0.993
ATP6V0E1	ATP6V1E1	9606.ENSP00000429690	9606.ENSP00000253413	0	0	0	0	0.214	0.8	0.555	0.446	0.993
NANOG	TET1	9606.ENSP00000229307	9606.ENSP00000362748	0	0	0	0	0.203	0	0	0.991	0.993
EEF1A1	RPSA	9606.ENSP00000339063	9606.ENSP00000389351	0	0	0	0	0.772	0.841	0.555	0.37	0.993
RHO	ARR3	9606.ENSP00000296271	9606.ENSP00000311538	0	0	0	0	0.082	0.292	0	0.987	0.993
CCL3	CXCR4	9606.ENSP00000477908	9606.ENSP00000386884	0	0	0	0	0.097	0	0.722	0.979	0.993
CCL5	ACKR1	9606.ENSP00000474412	9606.ENSP00000357103	0	0	0	0	0.056	0	0	0.993	0.993
PPIF	TP53	9606.ENSP00000225174	9606.ENSP00000269305	0	0	0	0	0	0.292	0	0.99	0.993
PPIF	SPG7	9606.ENSP00000225174	9606.ENSP00000495795	0	0	0	0	0.044	0	0.9	0.927	0.993
PPID	VDAC1	9606.ENSP00000303754	9606.ENSP00000378487	0	0	0	0	0.098	0	0.9	0.929	0.993
VAV1	LYN	9606.ENSP00000472929	9606.ENSP00000428924	0	0	0	0	0.138	0	0.444	0.987	0.993
EIF5	EIF4A1	9606.ENSP00000216554	9606.ENSP00000293831	0	0	0	0	0.108	0.198	0.555	0.968	0.993
RPSA	EIF2S1	9606.ENSP00000389351	9606.ENSP00000256383	0	0	0	0	0.663	0.8	0.555	0.11	0.993
CDK1	PLK1	9606.ENSP00000378699	9606.ENSP00000300093	0	0	0	0.631	0.457	0	0.9	0.635	0.993
CDK5	CDK5R2	9606.ENSP00000419782	9606.ENSP00000304250	0	0	0	0	0.044	0	0.777	0.955	0.993
NCF1	AKT1	9606.ENSP00000289473	9606.ENSP00000451828	0	0	0	0	0.042	0	0	0.993	0.993
TNFSF10	TNFRSF1A	9606.ENSP00000241261	9606.ENSP00000162749	0	0	0	0	0.083	0	0	0.993	0.993
NUFIP2	FMR1	9606.ENSP00000225388	9606.ENSP00000359506	0	0	0	0	0.106	0.623	0	0.981	0.993
PYCARD	IL18	9606.ENSP00000247470	9606.ENSP00000280357	0	0	0	0	0.067	0	0.9	0.937	0.993
RPS23	UTP11	9606.ENSP00000296674	9606.ENSP00000362105	0	0	0	0	0.075	0.8	0.444	0.145	0.993
RUNX1	SPI1	9606.ENSP00000300305	9606.ENSP00000227163	0	0	0	0	0.043	0.292	0.9	0.91	0.993
RAB11A	OPTN	9606.ENSP00000261890	9606.ENSP00000368022	0	0	0	0	0.044	0.715	0	0.976	0.993
HTT	GAPDH	9606.ENSP00000347184	9606.ENSP00000380070	0	0	0	0	0.044	0.487	0	0.986	0.993
IL13	IL4	9606.ENSP00000304915	9606.ENSP00000231449	0	0	0	0	0.246	0	0	0.99	0.993
SOCS2	GHR	9606.ENSP00000481249	9606.ENSP00000483403	0	0	0	0	0.056	0.735	0.555	0.952	0.993
UBA52	ADRM1	9606.ENSP00000388107	9606.ENSP00000478877	0	0	0	0	0.053	0.962	0	0.121	0.993
UBA52	UBE2K	9606.ENSP00000388107	9606.ENSP00000261427	0	0	0	0	0.054	0.928	0.555	0.159	0.993
PSMB6	PSMD7	9606.ENSP00000270586	9606.ENSP00000219313	0	0	0	0	0.245	0.936	0	0.447	0.993
GPI	AMFR	9606.ENSP00000405573	9606.ENSP00000290649	0	0	0	0	0	0.292	0	0.991	0.993
CCR2	CCR5	9606.ENSP00000292301	9606.ENSP00000292303	0	0	0	0.978	0.318	0	0.555	0.983	0.993
FGF2	FLT1	9606.ENSP00000264498	9606.ENSP00000282397	0	0	0	0	0.061	0	0.722	0.978	0.993
FGF2	CD44	9606.ENSP00000264498	9606.ENSP00000398632	0	0	0	0	0.048	0.327	0	0.991	0.993
PTBP1	HNRNPA2B1	9606.ENSP00000349428	9606.ENSP00000346694	0	0	0	0	0.668	0.47	0.444	0.939	0.993
KAT5	H4C6	9606.ENSP00000340330	9606.ENSP00000244537	0	0	0	0	0	0.874	0.555	0.876	0.993
CS	IDH1	9606.ENSP00000342056	9606.ENSP00000390265	0	0	0	0	0.049	0.162	0	0.903	0.993
CREBBP	FOXO1	9606.ENSP00000262367	9606.ENSP00000368880	0	0	0	0	0.056	0.777	0.9	0.641	0.993
APOA2	APOD	9606.ENSP00000356969	9606.ENSP00000345179	0	0	0	0	0	0.509	0	0.986	0.993
ADRM1	UBC	9606.ENSP00000478877	9606.ENSP00000441543	0	0	0	0	0.062	0.984	0	0.348	0.993
PTGES3	FKBP5	9606.ENSP00000482075	9606.ENSP00000444810	0	0	0	0	0.042	0.86	0.888	0.727	0.993
PTGES3	PTGES2	9606.ENSP00000482075	9606.ENSP00000345341	0	0	0	0	0.047	0	0.9	0.921	0.993
SPI1	JUN	9606.ENSP00000227163	9606.ENSP00000360266	0	0	0	0	0	0.292	0	0.99	0.993
NEFM	NEFH	9606.ENSP00000221166	9606.ENSP00000311997	0	0	0	0.822	0.157	0.477	0	0.985	0.993
P2RX3	P2RX6	9606.ENSP00000263314	9606.ENSP00000416193	0	0	0	0.897	0	0	0.9	0.92	0.993
P2RX6	P2RX4	9606.ENSP00000416193	9606.ENSP00000353032	0	0	0	0.921	0	0	0.9	0.931	0.993
TARBP2	TNRC6A	9606.ENSP00000266987	9606.ENSP00000379144	0	0	0	0	0	0	0.9	0.935	0.993
CD47	SIRPB1	9606.ENSP00000355361	9606.ENSP00000371018	0	0	0	0	0	0.92	0	0.874	0.993
KDM4A	H4C6	9606.ENSP00000361473	9606.ENSP00000244537	0	0	0	0	0.042	0.961	0.555	0.649	0.993
FLNA	ITGB1	9606.ENSP00000358866	9606.ENSP00000379350	0	0	0	0	0.084	0.82	0.722	0.81	0.993
NOS2	CALML5	9606.ENSP00000327251	9606.ENSP00000369689	0	0	0	0	0	0	0.9	0.94	0.993
OCLN	CDH1	9606.ENSP00000347379	9606.ENSP00000261769	0	0	0	0	0.124	0.08	0	0.992	0.993
APPL1	AKT1	9606.ENSP00000288266	9606.ENSP00000451828	0	0	0	0	0.049	0.732	0	0.977	0.993
ATP7A	CCS	9606.ENSP00000345728	9606.ENSP00000436318	0	0	0	0	0	0	0	0.577	0.993
GAST	CCK	9606.ENSP00000331358	9606.ENSP00000379472	0	0	0	0	0.056	0	0.444	0.989	0.993
AKT1	BRCA1	9606.ENSP00000451828	9606.ENSP00000418960	0	0	0	0	0	0.735	0.9	0.784	0.993
PTN	SDC3	9606.ENSP00000341170	9606.ENSP00000344468	0	0	0	0	0.128	0	0	0.992	0.993
CTNNB1	YWHAZ	9606.ENSP00000495360	9606.ENSP00000379287	0	0	0	0	0.095	0.662	0.888	0.898	0.993
SETMAR	PRPF19	9606.ENSP00000373354	9606.ENSP00000227524	0	0	0	0	0	0.51	0	0.987	0.993
CXCR3	CCL20	9606.ENSP00000362795	9606.ENSP00000351671	0	0	0	0	0.043	0	0.722	0.983	0.993
RORA	WNT5A	9606.ENSP00000261523	9606.ENSP00000264634	0	0	0	0	0	0	0	0.992	0.992
NAMPT	NMNAT1	9606.ENSP00000222553	9606.ENSP00000366410	0	0	0	0	0.047	0	0.9	0.903	0.992
ACVRL1	TGFBR2	9606.ENSP00000373574	9606.ENSP00000351905	0	0	0	0.76	0.067	0.51	0.888	0.916	0.992
BIN1	DNM2	9606.ENSP00000316779	9606.ENSP00000373905	0	0	0	0	0.06	0	0.888	0.953	0.992
COPS5	CDKN1B	9606.ENSP00000350512	9606.ENSP00000228872	0	0	0	0	0.062	0.868	0	0.935	0.992
GRAP2	VAV1	9606.ENSP00000339186	9606.ENSP00000472929	0	0	0	0.587	0.09	0	0.555	0.984	0.992
SURF1	COX15	9606.ENSP00000361042	9606.ENSP00000016171	0	0	0	0	0.066	0.456	0	0.942	0.992
BRD3	BRD2	9606.ENSP00000305918	9606.ENSP00000378702	0	0	0	0.969	0.054	0.837	0	0.952	0.992
TLR2	NFKB1	9606.ENSP00000260010	9606.ENSP00000226574	0	0	0	0	0.127	0	0.9	0.91	0.992
TLR2	HSPA4	9606.ENSP00000260010	9606.ENSP00000302961	0	0	0	0	0	0	0	0.992	0.992
TLR2	CD14	9606.ENSP00000260010	9606.ENSP00000385519	0	0	0	0	0.474	0.541	0.9	0.706	0.992
TLR3	MAP3K7	9606.ENSP00000296795	9606.ENSP00000358335	0	0	0	0	0	0.51	0.555	0.433	0.992
TLR4	TLR5	9606.ENSP00000363089	9606.ENSP00000496355	0	0	0	0.601	0.118	0	0.9	0.898	0.992
GRIN2B	DLG1	9606.ENSP00000477455	9606.ENSP00000345731	0	0	0	0	0	0.566	0.444	0.97	0.992
GSK3B	TP53	9606.ENSP00000324806	9606.ENSP00000269305	0	0	0	0	0	0.628	0	0.981	0.992
POMC	LEP	9606.ENSP00000384092	9606.ENSP00000312652	0	0	0	0	0.045	0	0	0.991	0.992
POMC	CRH	9606.ENSP00000384092	9606.ENSP00000276571	0	0	0	0	0	0	0.444	0.986	0.992
GRB2	ZAP70	9606.ENSP00000376345	9606.ENSP00000264972	0	0	0	0.622	0	0.51	0	0.983	0.992
HLA-B	LILRB2	9606.ENSP00000399168	9606.ENSP00000375629	0	0	0	0	0.149	0.6	0.555	0.959	0.992
HLA-A	LILRB2	9606.ENSP00000379873	9606.ENSP00000375629	0	0	0	0	0.127	0.405	0.555	0.973	0.992
SRSF1	NXF1	9606.ENSP00000258962	9606.ENSP00000436679	0	0	0	0	0.097	0.73	0.722	0.908	0.992
TARDBP	ATXN2	9606.ENSP00000240185	9606.ENSP00000446576	0	0	0	0	0.085	0.446	0	0.98	0.992
TARDBP	DROSHA	9606.ENSP00000240185	9606.ENSP00000425979	0	0	0	0	0.139	0	0	0.986	0.992
TBK1	IRF7	9606.ENSP00000329967	9606.ENSP00000380697	0	0	0	0	0.05	0.292	0.9	0.89	0.992
ESR1	TP53	9606.ENSP00000405330	9606.ENSP00000269305	0	0	0	0	0	0.735	0	0.974	0.992
HSPA9	PARK7	9606.ENSP00000297185	9606.ENSP00000340278	0	0	0	0	0.075	0.292	0	0.987	0.992
HSPA4	HSPB1	9606.ENSP00000302961	9606.ENSP00000248553	0	0	0	0	0.056	0.292	0	0.988	0.992
HSPA4	FKBP5	9606.ENSP00000302961	9606.ENSP00000444810	0	0	0	0	0.047	0.089	0	0.989	0.992
HSPA4	NR3C1	9606.ENSP00000302961	9606.ENSP00000231509	0	0	0	0	0.043	0.625	0	0.979	0.992
SDCBP2	CD63	9606.ENSP00000371233	9606.ENSP00000447730	0	0	0	0	0	0	0	0.991	0.992
UTRN	DMD	9606.ENSP00000356515	9606.ENSP00000354923	0	0	0	0.948	0.049	0.602	0.4	0.972	0.992
SMAD2	FOXO3	9606.ENSP00000262160	9606.ENSP00000339527	0	0	0	0	0.049	0	0.9	0.915	0.992
CXCL1	CXCL10	9606.ENSP00000379110	9606.ENSP00000305651	0	0	0	0	0.107	0	0.555	0.979	0.992
PIK3CA	ERBB2	9606.ENSP00000263967	9606.ENSP00000269571	0	0	0	0	0	0.115	0.9	0.921	0.992
PIK3CB	AKT1	9606.ENSP00000501150	9606.ENSP00000451828	0	0	0	0	0.049	0.292	0.9	0.886	0.992
PIK3CG	IMMT	9606.ENSP00000419260	9606.ENSP00000387262	0	0	0	0	0	0	0	0.992	0.992
IGF1	ERBB2	9606.ENSP00000376637	9606.ENSP00000269571	0	0	0	0	0	0	0.9	0.926	0.992
STX1A	SLC6A3	9606.ENSP00000222812	9606.ENSP00000270349	0	0	0	0	0	0.51	0.9	0.85	0.992
DLG4	SHANK1	9606.ENSP00000497806	9606.ENSP00000293441	0	0	0	0	0.141	0.292	0.555	0.974	0.992
NANS	GNE	9606.ENSP00000210444	9606.ENSP00000379839	0	0	0	0	0.067	0	0.9	0.823	0.992
ITGAL	VCAM1	9606.ENSP00000349252	9606.ENSP00000294728	0	0	0	0	0.049	0	0	0.992	0.992
HSP90AB1	HSF1	9606.ENSP00000360609	9606.ENSP00000431512	0	0	0	0	0.067	0.292	0.8	0.95	0.992
CTSG	MMP9	9606.ENSP00000216336	9606.ENSP00000361405	0	0	0	0	0.084	0	0.444	0.987	0.992
SIGMAR1	HSPA5	9606.ENSP00000277010	9606.ENSP00000324173	0	0	0	0	0.042	0	0	0.992	0.992
FAS	TRADD	9606.ENSP00000498466	9606.ENSP00000341268	0	0	0	0	0.062	0.292	0.9	0.901	0.992
SYK	CLEC1B	9606.ENSP00000364898	9606.ENSP00000298527	0	0	0	0	0.086	0	0.9	0.925	0.992
RELA	PRKACA	9606.ENSP00000384273	9606.ENSP00000309591	0	0	0	0	0.067	0.735	0.9	0.716	0.992
RELA	STAT3	9606.ENSP00000384273	9606.ENSP00000264657	0	0	0	0	0.163	0.785	0	0.952	0.992
DNM2	AMPH	9606.ENSP00000373905	9606.ENSP00000348602	0	0	0	0	0	0.683	0.888	0.855	0.992
FKBP1A	CALML5	9606.ENSP00000383003	9606.ENSP00000369689	0	0	0	0	0	0	0	0.985	0.992
IL6ST	STAT3	9606.ENSP00000370698	9606.ENSP00000264657	0	0	0	0	0.072	0.292	0.9	0.899	0.992
IL6ST	SOCS3	9606.ENSP00000370698	9606.ENSP00000330341	0	0	0	0	0.062	0.625	0.555	0.96	0.992
POR	CYP3A4	9606.ENSP00000419970	9606.ENSP00000498939	0	0	0	0	0	0.292	0	0.885	0.992
IRS1	MTOR	9606.ENSP00000304895	9606.ENSP00000354558	0	0	0	0	0.049	0.625	0.9	0.811	0.992
ZAP70	CD8A	9606.ENSP00000264972	9606.ENSP00000386559	0	0	0	0	0.336	0	0.9	0.888	0.992
HPSE	HGS	9606.ENSP00000384262	9606.ENSP00000331201	0	0	0	0	0	0	0	0.992	0.992
TDP1	LIG3	9606.ENSP00000337353	9606.ENSP00000367787	0	0	0	0	0.224	0.799	0	0.94	0.992
CD274	STAT3	9606.ENSP00000370989	9606.ENSP00000264657	0	0	0	0	0.06	0	0.833	0.967	0.992
SP1	CREBBP	9606.ENSP00000329357	9606.ENSP00000262367	0	0	0	0	0.115	0.735	0.888	0.845	0.992
CALM3	NRGN	9606.ENSP00000291295	9606.ENSP00000284292	0	0	0	0	0.127	0	0	0.992	0.992
CSF2RB	JAK2	9606.ENSP00000384053	9606.ENSP00000371067	0	0	0	0	0.086	0.785	0.9	0.607	0.992
PSENEN	TMED10	9606.ENSP00000468411	9606.ENSP00000303145	0	0	0	0	0	0.292	0.9	0.897	0.992
H4C13	H4C2	9606.ENSP00000480960	9606.ENSP00000366974	0	0	0	0.994	0.778	0.9	0.6	0.374	0.992
MAPK8IP1	JUN	9606.ENSP00000241014	9606.ENSP00000360266	0	0	0	0	0	0.292	0	0.989	0.992
VCP	SEL1L	9606.ENSP00000351777	9606.ENSP00000337053	0	0	0	0	0.049	0.221	0.8	0.938	0.992
ATF4	EIF2AK3	9606.ENSP00000336790	9606.ENSP00000307235	0	0	0	0	0.057	0	0.9	0.899	0.992
CX3CL1	CCL11	9606.ENSP00000006053	9606.ENSP00000302234	0	0	0	0	0	0	0	0.992	0.992
EIF3E	EIF2S3	9606.ENSP00000220849	9606.ENSP00000253039	0	0	0	0	0.337	0.831	0.722	0.419	0.992
EIF3E	EIF5	9606.ENSP00000220849	9606.ENSP00000216554	0	0	0	0	0.127	0.195	0.9	0.72	0.992
RAF1	AKT1	9606.ENSP00000401888	9606.ENSP00000451828	0	0	0	0.59	0.075	0.816	0.9	0.557	0.992
TYK2	IFNA1	9606.ENSP00000431885	9606.ENSP00000276927	0	0	0	0	0	0	0.555	0.985	0.992
EBNA1BP2	NOC3L	9606.ENSP00000407323	9606.ENSP00000360412	0	0	0	0	0.138	0.422	0	0	0.992
PIK3R1	CDC42	9606.ENSP00000428056	9606.ENSP00000497733	0	0	0	0	0.074	0.679	0.9	0.766	0.992
PIK3R1	FGFR1	9606.ENSP00000428056	9606.ENSP00000393312	0	0	0	0	0.042	0.795	0.9	0.653	0.992
CXCL10	CXCR2	9606.ENSP00000305651	9606.ENSP00000319635	0	0	0	0	0	0	0.722	0.978	0.992
CXCL12	CXCR1	9606.ENSP00000379140	9606.ENSP00000295683	0	0	0	0	0	0	0.722	0.978	0.992
EGFR	INS	9606.ENSP00000275493	9606.ENSP00000380432	0	0	0	0	0	0	0.9	0.93	0.992
DROSHA	FUS	9606.ENSP00000425979	9606.ENSP00000254108	0	0	0	0	0.049	0.292	0	0.988	0.992
CSF1R	SPI1	9606.ENSP00000286301	9606.ENSP00000227163	0	0	0	0	0.379	0	0.9	0.858	0.992
RPS3A	EIF2S3	9606.ENSP00000346050	9606.ENSP00000253039	0	0	0	0	0.47	0.832	0.555	0.137	0.992
FGF21	FGFR4	9606.ENSP00000471477	9606.ENSP00000292408	0	0	0	0	0.044	0	0.722	0.976	0.992
NDUFA5	UQCRC1	9606.ENSP00000417142	9606.ENSP00000203407	0	0	0	0	0.083	0.825	0	0.432	0.992
MSH2	ERCC1	9606.ENSP00000233146	9606.ENSP00000013807	0	0	0	0	0	0.292	0.9	0.729	0.992
WEE1	PLK1	9606.ENSP00000402084	9606.ENSP00000300093	0	0	0	0.56	0.086	0.421	0.833	0.919	0.992
WEE1	CHEK1	9606.ENSP00000402084	9606.ENSP00000391090	0	0	0	0	0.18	0.162	0.9	0.84	0.992
GYPB	CD47	9606.ENSP00000427690	9606.ENSP00000355361	0	0	0	0	0	0	0	0.992	0.992
LAMP2	CD63	9606.ENSP00000408411	9606.ENSP00000447730	0	0	0	0	0.082	0	0.444	0.985	0.992
KNG1	AGT	9606.ENSP00000493985	9606.ENSP00000355627	0	0	0	0	0.067	0	0.444	0.987	0.992
S100A10	PLG	9606.ENSP00000357801	9606.ENSP00000308938	0	0	0	0	0	0.236	0.444	0.98	0.992
BECN1	RAB5A	9606.ENSP00000355231	9606.ENSP00000273047	0	0	0	0	0.092	0.8	0	0.956	0.992
WARS1	WARS2	9606.ENSP00000347495	9606.ENSP00000235521	0	0	0	0	0.049	0	0.9	0.887	0.992
DPYSL2	NUMB	9606.ENSP00000427985	9606.ENSP00000451300	0	0	0	0	0.056	0.292	0.888	0.946	0.992
RPS6	EIF2S3	9606.ENSP00000369757	9606.ENSP00000253039	0	0	0	0	0.304	0.832	0.555	0.138	0.992
SGK1	MTOR	9606.ENSP00000356832	9606.ENSP00000354558	0	0	0	0	0	0.51	0.9	0.658	0.992
MAPK1	FOS	9606.ENSP00000215832	9606.ENSP00000306245	0	0	0	0	0	0.292	0.9	0.855	0.992
PYCARD	CASP8	9606.ENSP00000247470	9606.ENSP00000351273	0	0	0	0	0.048	0.735	0.9	0.725	0.992
RPS23	EIF2S3	9606.ENSP00000296674	9606.ENSP00000253039	0	0	0	0	0.257	0.832	0.555	0.304	0.992
RPS23	EIF2S2	9606.ENSP00000296674	9606.ENSP00000364119	0	0	0	0	0.214	0.8	0.555	0.195	0.992
C4B	CD55	9606.ENSP00000415941	9606.ENSP00000356030	0	0	0	0	0	0	0.777	0.974	0.992
IL10	TNF	9606.ENSP00000412237	9606.ENSP00000398698	0	0	0	0	0.072	0	0.444	0.983	0.992
CHEK1	TP53BP1	9606.ENSP00000391090	9606.ENSP00000371475	0	0	0	0	0.054	0.469	0	0.841	0.992
ARHGAP24	FLNA	9606.ENSP00000378611	9606.ENSP00000358866	0	0	0	0	0	0.51	0	0.985	0.992
CASP7	CASP8	9606.ENSP00000358327	9606.ENSP00000351273	0	0	0	0.755	0.06	0.628	0.9	0.771	0.992
CASP8	BID	9606.ENSP00000351273	9606.ENSP00000318822	0	0	0	0	0.054	0.617	0.9	0.802	0.992
NRGN	CALML5	9606.ENSP00000284292	9606.ENSP00000369689	0	0	0	0	0	0	0	0.992	0.992
ACKR2	CCL21	9606.ENSP00000416996	9606.ENSP00000259607	0	0	0	0	0	0	0	0.992	0.992
ITPR3	TRPC1	9606.ENSP00000363435	9606.ENSP00000419313	0	0	0	0	0.061	0.625	0.555	0.961	0.992
CXCR2	CXCR4	9606.ENSP00000319635	9606.ENSP00000386884	0	0	0	0.848	0.056	0	0.555	0.984	0.992
LRP6	CTNNB1	9606.ENSP00000261349	9606.ENSP00000495360	0	0	0	0	0	0.51	0.8	0.946	0.992
HSP90AA1	AHR	9606.ENSP00000335153	9606.ENSP00000242057	0	0	0	0	0	0.82	0.888	0.717	0.992
MAPK8	DUSP1	9606.ENSP00000378974	9606.ENSP00000239223	0	0	0	0	0	0.315	0.9	0.856	0.992
INS	IGFBP7	9606.ENSP00000380432	9606.ENSP00000295666	0	0	0	0	0	0.292	0	0.99	0.992
KAT5	FOXP3	9606.ENSP00000340330	9606.ENSP00000365380	0	0	0	0	0	0.51	0	0.986	0.992
TNF	CD40	9606.ENSP00000398698	9606.ENSP00000361359	0	0	0	0	0.08	0	0.555	0.984	0.992
HMOX2	BLVRA	9606.ENSP00000477572	9606.ENSP00000385757	0	0	0	0	0.054	0	0.9	0.907	0.992
CREBBP	ATF2	9606.ENSP00000262367	9606.ENSP00000264110	0	0	0	0	0.049	0.82	0.888	0.763	0.992
SOD1	FUS	9606.ENSP00000270142	9606.ENSP00000254108	0	0	0	0	0.06	0	0	0.992	0.992
APOA4	APOB	9606.ENSP00000350425	9606.ENSP00000233242	0	0	0	0	0.336	0	0.8	0.964	0.992
APOA5	APOE	9606.ENSP00000445002	9606.ENSP00000252486	0	0	0	0	0.062	0	0.9	0.93	0.992
APOA1	ABCA7	9606.ENSP00000236850	9606.ENSP00000263094	0	0	0	0	0	0	0.9	0.925	0.992
SNTG1	DMD	9606.ENSP00000493900	9606.ENSP00000354923	0	0	0	0	0.044	0.628	0.8	0.924	0.992
KL	FGFR4	9606.ENSP00000369442	9606.ENSP00000292408	0	0	0	0	0	0	0.444	0.986	0.992
TRPV1	CALML5	9606.ENSP00000459962	9606.ENSP00000369689	0	0	0	0	0	0	0	0.99	0.992
TRAF2	CYLD	9606.ENSP00000247668	9606.ENSP00000392025	0	0	0	0	0	0.626	0.9	0.778	0.992
JUN	MAPK14	9606.ENSP00000360266	9606.ENSP00000229795	0	0	0	0	0	0.292	0.9	0.886	0.992
P2RX3	P2RX2	9606.ENSP00000263314	9606.ENSP00000343339	0	0	0	0.918	0.105	0	0.555	0.984	0.992
PECAM1	CD38	9606.ENSP00000457421	9606.ENSP00000226279	0	0	0	0	0.08	0	0	0.992	0.992
SERPINC1	PLG	9606.ENSP00000356671	9606.ENSP00000308938	0	0	0	0	0.433	0	0	0.958	0.992
FCGR2A	CRP	9606.ENSP00000271450	9606.ENSP00000255030	0	0	0	0	0	0.292	0	0.99	0.992
LOX	ELN	9606.ENSP00000231004	9606.ENSP00000351807	0	0	0	0	0.067	0.722	0.444	0.952	0.992
ATP7B	CCS	9606.ENSP00000242839	9606.ENSP00000436318	0	0	0	0	0.049	0	0	0.544	0.992
NUMB	NOTCH1	9606.ENSP00000451300	9606.ENSP00000498587	0	0	0	0	0.058	0.51	0.9	0.839	0.992
OPRM1	GNAI1	9606.ENSP00000394624	9606.ENSP00000497260	0	0	0	0	0	0.9	0.9	0.202	0.992
JAK2	SH2B1	9606.ENSP00000371067	9606.ENSP00000321221	0	0	0	0	0	0.785	0.555	0.93	0.992
CYP26A1	ALDH1A2	9606.ENSP00000224356	9606.ENSP00000249750	0	0	0	0	0.064	0	0.9	0.897	0.991
F2RL3	F2	9606.ENSP00000248076	9606.ENSP00000308541	0	0	0	0	0	0	0.9	0.425	0.991
SRRM2	SNRPG	9606.ENSP00000301740	9606.ENSP00000393388	0	0	0	0	0.067	0.8	0.9	0	0.991
RPL13	EEF1A1	9606.ENSP00000307889	9606.ENSP00000339063	0	0	0	0	0.63	0.867	0.555	0.399	0.991
BAG1	DNAJB1	9606.ENSP00000489189	9606.ENSP00000254322	0	0	0	0	0	0.363	0	0.986	0.991
MEF2A	MEF2D	9606.ENSP00000453095	9606.ENSP00000271555	0	0	0	0.95	0.095	0.823	0.9	0.492	0.991
GRB2	SH2B1	9606.ENSP00000376345	9606.ENSP00000321221	0	0	0	0	0.049	0.614	0.9	0.791	0.991
SRSF6	SRSF3	9606.ENSP00000244020	9606.ENSP00000362820	0	0	0	0.767	0.635	0.66	0.888	0.518	0.991
OGDH	IDH2	9606.ENSP00000388183	9606.ENSP00000331897	0	0	0	0	0.056	0	0.9	0.69	0.991
AKAP9	PRKACB	9606.ENSP00000348573	9606.ENSP00000359719	0	0	0	0	0.047	0.735	0	0.967	0.991
HSPA4	LRP1	9606.ENSP00000302961	9606.ENSP00000243077	0	0	0	0	0	0	0	0.991	0.991
HSPA4	CD40	9606.ENSP00000302961	9606.ENSP00000361359	0	0	0	0	0.042	0.292	0	0.988	0.991
PCNA	DNMT1	9606.ENSP00000368458	9606.ENSP00000352516	0	0	0	0	0.243	0.986	0	0.051	0.991
GPNMB	EGFR	9606.ENSP00000371420	9606.ENSP00000275493	0	0	0	0	0	0.292	0.555	0.977	0.991
MIF	CXCR4	9606.ENSP00000215754	9606.ENSP00000386884	0	0	0	0	0.056	0	0	0.991	0.991
CXCL8	IL6	9606.ENSP00000306512	9606.ENSP00000385675	0	0	0	0	0.418	0	0.444	0.976	0.991
GADD45A	TP53	9606.ENSP00000360025	9606.ENSP00000269305	0	0	0	0	0	0.069	0.9	0.913	0.991
PIK3CB	IRS1	9606.ENSP00000501150	9606.ENSP00000304895	0	0	0	0	0	0.51	0.9	0.815	0.991
PPARGC1B	NRF1	9606.ENSP00000312649	9606.ENSP00000342351	0	0	0	0	0.049	0	0.9	0.916	0.991
EP300	FOXO3	9606.ENSP00000263253	9606.ENSP00000339527	0	0	0	0	0.1	0.608	0.777	0.9	0.991
IGF2	INSR	9606.ENSP00000391826	9606.ENSP00000303830	0	0	0	0	0	0.164	0.722	0.971	0.991
IGF1	EGFR	9606.ENSP00000376637	9606.ENSP00000275493	0	0	0	0	0	0	0.9	0.919	0.991
IGF1	HSPB3	9606.ENSP00000376637	9606.ENSP00000303394	0	0	0	0	0	0	0	0.991	0.991
SOS2	GAB2	9606.ENSP00000216373	9606.ENSP00000354952	0	0	0	0	0.059	0	0.9	0.915	0.991
SOS1	GAB1	9606.ENSP00000384675	9606.ENSP00000262995	0	0	0	0	0.067	0.453	0.9	0.822	0.991
SOS1	GAB2	9606.ENSP00000384675	9606.ENSP00000354952	0	0	0	0	0.049	0	0.9	0.922	0.991
ATM	BLM	9606.ENSP00000278616	9606.ENSP00000347232	0	0	0	0	0.044	0.625	0.888	0.784	0.991
DLG4	NRXN1	9606.ENSP00000497806	9606.ENSP00000385142	0	0	0	0	0.084	0	0.555	0.979	0.991
CSF3	IL1A	9606.ENSP00000225474	9606.ENSP00000263339	0	0	0	0	0.219	0	0.444	0.983	0.991
ITGAM	VCAM1	9606.ENSP00000496959	9606.ENSP00000294728	0	0	0	0	0.047	0	0.444	0.985	0.991
CD14	LBP	9606.ENSP00000385519	9606.ENSP00000217407	0	0	0	0	0.057	0.625	0.666	0.945	0.991
SPARC	ALB	9606.ENSP00000231061	9606.ENSP00000295897	0	0	0	0	0	0	0	0.991	0.991
TSC2	DDIT4	9606.ENSP00000219476	9606.ENSP00000307305	0	0	0	0	0	0	0.9	0.876	0.991
HSP90AB1	HSPA1B	9606.ENSP00000360609	9606.ENSP00000364801	0	0	0	0	0.151	0.324	0.555	0.939	0.991
NDUFA9	COX5A	9606.ENSP00000266544	9606.ENSP00000317780	0	0	0	0	0.213	0.8	0	0.574	0.991
AKT2	AKT1	9606.ENSP00000375892	9606.ENSP00000451828	0	0	0	0.992	0.07	0.786	0.9	0.569	0.991
MAT2A	MAT1A	9606.ENSP00000303147	9606.ENSP00000361287	0	0	0	0.994	0	0.873	0.9	0.415	0.991
RELA	CD40	9606.ENSP00000384273	9606.ENSP00000361359	0	0	0	0	0.056	0	0	0.991	0.991
RTN4	LINGO1	9606.ENSP00000337838	9606.ENSP00000347451	0	0	0	0	0	0	0.555	0.977	0.991
RTN3	BACE1	9606.ENSP00000367050	9606.ENSP00000318585	0	0	0	0	0.049	0.292	0.9	0.86	0.991
HSPA1B	BAG5	9606.ENSP00000364801	9606.ENSP00000338814	0	0	0	0	0.042	0.98	0.444	0.162	0.991
HSPA1B	YBX1	9606.ENSP00000364801	9606.ENSP00000361626	0	0	0	0	0	0.469	0	0.984	0.991
FCGR3A	NCAM1	9606.ENSP00000356946	9606.ENSP00000480132	0	0	0	0	0	0	0	0.99	0.991
KLF4	CTNNB1	9606.ENSP00000363804	9606.ENSP00000495360	0	0	0	0	0	0	0	0.99	0.991
CALM1	NOS3	9606.ENSP00000499717	9606.ENSP00000297494	0	0	0	0	0	0.98	0.555	0.167	0.991
CALM1	CAMK2A	9606.ENSP00000499717	9606.ENSP00000500386	0	0	0	0	0.047	0.9	0.888	0.274	0.991
SP1	HDAC1	9606.ENSP00000329357	9606.ENSP00000362649	0	0	0	0	0.106	0.96	0	0.779	0.991
CALM3	CAV1	9606.ENSP00000291295	9606.ENSP00000339191	0	0	0	0	0.042	0	0.888	0.956	0.991
CALM3	DAPK2	9606.ENSP00000291295	9606.ENSP00000484390	0	0	0	0	0	0	0	0.718	0.991
AATF	RPS6	9606.ENSP00000477848	9606.ENSP00000369757	0	0	0	0	0.054	0.854	0	0.059	0.991
M6PR	IGF2R	9606.ENSP00000000412	9606.ENSP00000349437	0	0	0	0	0.072	0	0.9	0.915	0.991
HSD17B1	HSD17B7	9606.ENSP00000225929	9606.ENSP00000254521	0	0	0	0	0	0	0.9	0.918	0.991
CTCF	YY1	9606.ENSP00000494538	9606.ENSP00000262238	0	0	0	0.606	0.241	0.292	0	0.985	0.991
MAPK8IP3	KLC1	9606.ENSP00000481780	9606.ENSP00000414982	0	0	0	0	0.08	0.499	0	0.973	0.991
BDNF	NTF3	9606.ENSP00000414303	9606.ENSP00000397297	0	0	0	0.869	0.082	0.958	0	0.743	0.991
DBH	PNMT	9606.ENSP00000376776	9606.ENSP00000269582	0	0	0	0	0.06	0	0.9	0.883	0.991
CDKN1B	TP53	9606.ENSP00000228872	9606.ENSP00000269305	0	0	0	0	0	0	0.9	0.909	0.991
MAFF	NFE2L2	9606.ENSP00000442060	9606.ENSP00000380252	0	0	0	0	0.064	0.799	0	0.943	0.991
EIF3E	EIF1	9606.ENSP00000220849	9606.ENSP00000419449	0	0	0	0	0.074	0.8	0.722	0.661	0.991
RAF1	RRAS	9606.ENSP00000401888	9606.ENSP00000246792	0	0	0	0	0	0.622	0.9	0.707	0.991
MAP3K5	PARK7	9606.ENSP00000351908	9606.ENSP00000340278	0	0	0	0	0	0.51	0.9	0.847	0.991
PIK3R1	GAB1	9606.ENSP00000428056	9606.ENSP00000262995	0	0	0	0	0.049	0.871	0.9	0.258	0.991
TAC1	KNG1	9606.ENSP00000321106	9606.ENSP00000493985	0	0	0	0	0	0	0.444	0.987	0.991
FAF1	CASP8	9606.ENSP00000379457	9606.ENSP00000351273	0	0	0	0	0.049	0.51	0.9	0.847	0.991
UBE2V1	UBC	9606.ENSP00000340305	9606.ENSP00000441543	0	0	0	0	0.049	0.93	0.555	0.719	0.991
RPS3A	EIF2S2	9606.ENSP00000346050	9606.ENSP00000364119	0	0	0	0	0.344	0.8	0.555	0.129	0.991
ELANE	CAMP	9606.ENSP00000466090	9606.ENSP00000296435	0	0	0	0	0.478	0	0	0.983	0.991
IFNG	TNF	9606.ENSP00000229135	9606.ENSP00000398698	0	0	0	0	0.202	0	0	0.99	0.991
DPP4	CAV1	9606.ENSP00000353731	9606.ENSP00000339191	0	0	0	0	0.042	0	0	0.991	0.991
FOXM1	CDK1	9606.ENSP00000342307	9606.ENSP00000378699	0	0	0	0	0.622	0.51	0.555	0.892	0.991
TRPA1	TRPV1	9606.ENSP00000262209	9606.ENSP00000459962	0	0	0	0	0	0	0	0.99	0.991
RABEP1	RAB4A	9606.ENSP00000445408	9606.ENSP00000355651	0	0	0	0	0.049	0.673	0	0.972	0.991
APOC2	APOB	9606.ENSP00000466775	9606.ENSP00000233242	0	0	0	0	0.092	0.422	0.8	0.928	0.991
APOC1	APOA2	9606.ENSP00000465356	9606.ENSP00000356969	0	0	0	0	0.109	0	0.8	0.96	0.991
BECN1	ATG12	9606.ENSP00000355231	9606.ENSP00000425107	0	0	0	0	0.092	0.232	0.555	0.965	0.991
EEF1A1	RPS23	9606.ENSP00000339063	9606.ENSP00000296674	0	0	0	0	0.422	0.913	0.555	0.419	0.991
EIF1	EIF2S3	9606.ENSP00000419449	9606.ENSP00000253039	0	0	0	0	0.057	0.832	0	0.862	0.991
SSTR2	GNAI1	9606.ENSP00000350198	9606.ENSP00000497260	0	0	0	0	0	0.9	0.9	0.073	0.991
PYCARD	NLRP12	9606.ENSP00000247470	9606.ENSP00000375653	0	0	0	0	0.073	0	0.9	0.888	0.991
FGF10	KL	9606.ENSP00000264664	9606.ENSP00000369442	0	0	0	0	0.056	0	0.444	0.986	0.991
C4B	C1R	9606.ENSP00000415941	9606.ENSP00000444271	0	0	0	0	0.109	0	0.9	0.875	0.991
HTT	REST	9606.ENSP00000347184	9606.ENSP00000311816	0	0	0	0	0	0	0.9	0.911	0.991
PTGDS	HPGDS	9606.ENSP00000360687	9606.ENSP00000295256	0	0	0	0	0.062	0	0.9	0.91	0.991
ALAS1	ALAD	9606.ENSP00000378416	9606.ENSP00000386284	0	0	0	0	0.067	0	0.9	0.799	0.991
BMS1	PNO1	9606.ENSP00000363642	9606.ENSP00000263657	0	0	0	0	0.105	0.8	0	0.64	0.991
IL10	IL1B	9606.ENSP00000412237	9606.ENSP00000263341	0	0	0	0	0.062	0	0.444	0.968	0.991
IL13	IL5	9606.ENSP00000304915	9606.ENSP00000231454	0	0	0	0	0.344	0	0	0.986	0.991
IL1B	IRAK1	9606.ENSP00000263341	9606.ENSP00000358997	0	0	0	0	0	0.226	0.555	0.978	0.991
ARRB1	MAPK3	9606.ENSP00000409581	9606.ENSP00000263025	0	0	0	0	0.072	0.292	0.9	0.883	0.991
CASP8	TP53	9606.ENSP00000351273	9606.ENSP00000269305	0	0	0	0	0.042	0.292	0.9	0.869	0.991
CASP9	PARP1	9606.ENSP00000330237	9606.ENSP00000355759	0	0	0	0	0.049	0	0.9	0.911	0.991
HLA-DQA1	HLA-DRB1	9606.ENSP00000339398	9606.ENSP00000353099	0	0	0	0.648	0.246	0	0.6	0.959	0.991
UBE2D2	UBB	9606.ENSP00000381717	9606.ENSP00000478771	0	0	0	0	0	0.951	0.555	0.311	0.991
CCR5	GNAI1	9606.ENSP00000292303	9606.ENSP00000497260	0	0	0	0	0	0.9	0.9	0.119	0.991
PSEN1	CTNND2	9606.ENSP00000326366	9606.ENSP00000307134	0	0	0	0	0	0.292	0	0.988	0.991
NR1H2	ABCA1	9606.ENSP00000499121	9606.ENSP00000363868	0	0	0	0	0	0.625	0.888	0.897	0.991
ATG5	SQSTM1	9606.ENSP00000358072	9606.ENSP00000374455	0	0	0	0	0	0.387	0.555	0.965	0.991
DDIT4	TXNIP	9606.ENSP00000307305	9606.ENSP00000462521	0	0	0	0	0.075	0.292	0	0.988	0.991
NCAM1	FCGR3B	9606.ENSP00000480132	9606.ENSP00000433642	0	0	0	0	0	0	0	0.99	0.991
SPG7	VDAC1	9606.ENSP00000495795	9606.ENSP00000378487	0	0	0	0	0.066	0	0.9	0.901	0.991
RAB5A	ALS2	9606.ENSP00000273047	9606.ENSP00000264276	0	0	0	0	0.06	0.292	0.9	0.879	0.991
KL	FGF9	9606.ENSP00000369442	9606.ENSP00000371790	0	0	0	0	0	0	0.444	0.986	0.991
HTR2A	HTR2C	9606.ENSP00000437737	9606.ENSP00000276198	0	0	0	0.946	0.063	0.573	0.9	0.79	0.991
CLDN1	F11R	9606.ENSP00000295522	9606.ENSP00000357005	0	0	0	0	0.054	0	0	0.991	0.991
E2F1	RBL2	9606.ENSP00000345571	9606.ENSP00000262133	0	0	0	0	0	0.51	0.9	0.694	0.991
IAPP	IDE	9606.ENSP00000240652	9606.ENSP00000265986	0	0	0	0	0	0.946	0	0.843	0.991
JUN	AKT1	9606.ENSP00000360266	9606.ENSP00000451828	0	0	0	0	0.049	0	0.9	0.908	0.991
P2RX3	P2RX1	9606.ENSP00000263314	9606.ENSP00000225538	0	0	0	0.919	0.049	0	0.9	0.906	0.991
P2RX3	P2RX4	9606.ENSP00000263314	9606.ENSP00000353032	0	0	0	0.926	0	0	0.9	0.904	0.991
GDNF	NTRK1	9606.ENSP00000409007	9606.ENSP00000431418	0	0	0	0	0	0	0	0.991	0.991
CEBPB	HDAC1	9606.ENSP00000305422	9606.ENSP00000362649	0	0	0	0	0.042	0.51	0	0.981	0.991
ACTB	MYH9	9606.ENSP00000494750	9606.ENSP00000216181	0	0	0	0	0.393	0.598	0.9	0.581	0.991
HOMER1	HOMER2	9606.ENSP00000334382	9606.ENSP00000305632	0	0	0	0.95	0.055	0.837	0.9	0.508	0.991
DEPTOR	RPS6KB1	9606.ENSP00000286234	9606.ENSP00000225577	0	0	0	0	0	0.292	0.9	0.892	0.991
AKT1	HSPB1	9606.ENSP00000451828	9606.ENSP00000248553	0	0	0	0	0.05	0.78	0	0.961	0.991
C4A	C1R	9606.ENSP00000396688	9606.ENSP00000444271	0	0	0	0	0.139	0	0.9	0.867	0.991
RBL2	HDAC1	9606.ENSP00000262133	9606.ENSP00000362649	0	0	0	0	0.075	0.625	0.555	0.95	0.991
IL9	IL2	9606.ENSP00000274520	9606.ENSP00000226730	0	0	0	0	0.33	0	0	0.987	0.991
IL7	HGF	9606.ENSP00000263851	9606.ENSP00000222390	0	0	0	0	0	0	0.9	0.922	0.991
IL2	FOXP3	9606.ENSP00000226730	9606.ENSP00000365380	0	0	0	0	0.082	0.625	0.555	0.945	0.991
PER2	CLOCK	9606.ENSP00000254657	9606.ENSP00000426983	0	0	0	0.555	0	0.351	0.9	0.699	0.991
CALCR	ADM	9606.ENSP00000352561	9606.ENSP00000436607	0	0	0	0	0	0	0.9	0.912	0.991
HDAC1	MYC	9606.ENSP00000362649	9606.ENSP00000478887	0	0	0	0	0.076	0.821	0	0.953	0.991
TP53	YWHAZ	9606.ENSP00000269305	9606.ENSP00000379287	0	0	0	0	0.042	0.695	0.555	0.947	0.991
CTNNB1	SOX2	9606.ENSP00000495360	9606.ENSP00000323588	0	0	0	0	0	0.625	0.555	0.957	0.991
MAPT	APOE	9606.ENSP00000340820	9606.ENSP00000252486	0	0	0	0	0.044	0.7	0	0.973	0.991
TUBA4A	TUBB4B	9606.ENSP00000248437	9606.ENSP00000341289	0	0	0	0.927	0.072	0.619	0.888	0.792	0.991
GNAI1	OPRD1	9606.ENSP00000497260	9606.ENSP00000234961	0	0	0	0	0	0.9	0.9	0.107	0.991
YWHAZ	YAP1	9606.ENSP00000379287	9606.ENSP00000478927	0	0	0	0	0.042	0.793	0.9	0.531	0.991
BCL2	TP53BP2	9606.ENSP00000381185	9606.ENSP00000341957	0	0	0	0	0.049	0.622	0	0.975	0.99
MFAP1	LSM2	9606.ENSP00000267812	9606.ENSP00000364813	0	0	0	0	0.098	0.8	0.9	0.519	0.99
MAP2K2	MAPK3	9606.ENSP00000262948	9606.ENSP00000263025	0	0	0	0.604	0.188	0.622	0.9	0.56	0.99
ATP6V0D1	ATP6V0E1	9606.ENSP00000290949	9606.ENSP00000429690	0	0	0	0	0.083	0.8	0.555	0.28	0.99
BIN1	DNM1	9606.ENSP00000316779	9606.ENSP00000362014	0	0	0	0	0.062	0.236	0	0.983	0.99
TLR2	DCN	9606.ENSP00000260010	9606.ENSP00000052754	0	0	0	0.6	0.042	0	0.9	0.913	0.99
TLR4	TOLLIP	9606.ENSP00000363089	9606.ENSP00000314733	0	0	0	0	0.056	0.292	0	0.982	0.99
GSK3B	TSC2	9606.ENSP00000324806	9606.ENSP00000219476	0	0	0	0	0.056	0.51	0.9	0.784	0.99
GSK3B	PRKACA	9606.ENSP00000324806	9606.ENSP00000309591	0	0	0	0.629	0.049	0.598	0.9	0.745	0.99
FSHR	CGA	9606.ENSP00000384708	9606.ENSP00000482232	0	0	0	0	0.042	0.926	0.444	0.808	0.99
IGF1R	PIK3R3	9606.ENSP00000497069	9606.ENSP00000262741	0	0	0	0	0	0.682	0.9	0.656	0.99
OGDH	IDH1	9606.ENSP00000388183	9606.ENSP00000390265	0	0	0	0	0.044	0	0.9	0.647	0.99
TBK1	NFKB1	9606.ENSP00000329967	9606.ENSP00000226574	0	0	0	0	0.067	0.292	0.9	0.849	0.99
IKBKB	AKT1	9606.ENSP00000430684	9606.ENSP00000451828	0	0	0	0.608	0.095	0.775	0.9	0.566	0.99
MASP1	SERPING1	9606.ENSP00000296280	9606.ENSP00000278407	0	0	0	0	0.063	0.292	0	0.985	0.99
NCKAP1	RAC1	9606.ENSP00000354251	9606.ENSP00000348461	0	0	0	0	0.058	0.932	0.555	0.674	0.99
PIK3CA	PTPN11	9606.ENSP00000263967	9606.ENSP00000489597	0	0	0	0	0.056	0.659	0.9	0.717	0.99
PPARGC1A	EP300	9606.ENSP00000264867	9606.ENSP00000263253	0	0	0	0	0	0.292	0.888	0.934	0.99
PNP	NT5E	9606.ENSP00000354532	9606.ENSP00000257770	0	0	0	0	0.042	0	0.9	0.321	0.99
EP300	HDAC6	9606.ENSP00000263253	9606.ENSP00000365804	0	0	0	0	0.06	0.735	0.555	0.922	0.99
IGF2	IGFBP7	9606.ENSP00000391826	9606.ENSP00000295666	0	0	0	0	0.081	0.292	0	0.986	0.99
IGF1	NTRK1	9606.ENSP00000376637	9606.ENSP00000431418	0	0	0	0	0	0	0.722	0.972	0.99
WASF1	WASF2	9606.ENSP00000376367	9606.ENSP00000483313	0	0	0	0.933	0	0.44	0.9	0.841	0.99
DRD2	CNR1	9606.ENSP00000354859	9606.ENSP00000358513	0	0	0	0	0.066	0.322	0.9	0.867	0.99
CCRL2	CCL2	9606.ENSP00000349967	9606.ENSP00000225831	0	0	0	0	0.103	0	0	0.99	0.99
TSPO	TSPOAP1	9606.ENSP00000379563	9606.ENSP00000345824	0	0	0	0	0	0.292	0.9	0.88	0.99
CSF3	EPO	9606.ENSP00000225474	9606.ENSP00000252723	0	0	0	0	0.043	0	0.9	0.909	0.99
ITGAV	ITGB2	9606.ENSP00000261023	9606.ENSP00000380948	0	0	0	0	0.042	0	0.9	0.881	0.99
MAK16	NOC2L	9606.ENSP00000353246	9606.ENSP00000317992	0	0	0	0	0.083	0.409	0.6	0.187	0.99
CX3CR1	CXCL12	9606.ENSP00000351059	9606.ENSP00000379140	0	0	0	0	0.044	0	0.722	0.974	0.99
MUC4	MUC1	9606.ENSP00000417498	9606.ENSP00000484824	0	0	0	0	0.11	0	0.555	0.979	0.99
RPL15	EEF1A1	9606.ENSP00000309334	9606.ENSP00000339063	0	0	0	0	0.781	0.834	0.555	0.271	0.99
TSC2	MTOR	9606.ENSP00000219476	9606.ENSP00000354558	0	0	0	0	0.149	0	0.555	0.944	0.99
TSC2	AKT1	9606.ENSP00000219476	9606.ENSP00000451828	0	0	0	0	0.125	0.292	0.9	0.815	0.99
OAT	ASL	9606.ENSP00000357838	9606.ENSP00000307188	0	0	0	0	0	0	0	0.625	0.99
HSP90AB1	LRP1	9606.ENSP00000360609	9606.ENSP00000243077	0	0	0	0	0	0	0	0.99	0.99
TDO2	IDO1	9606.ENSP00000444788	9606.ENSP00000430950	0	0	0	0	0.06	0	0.9	0.881	0.99
ALB	F2	9606.ENSP00000295897	9606.ENSP00000308541	0	0	0	0	0.622	0	0	0.971	0.99
RELA	IL1B	9606.ENSP00000384273	9606.ENSP00000263341	0	0	0	0	0.056	0	0.9	0.903	0.99
FCGR3A	TYROBP	9606.ENSP00000356946	9606.ENSP00000262629	0	0	0	0	0.765	0	0	0.955	0.99
ABCC8	RAPGEF4	9606.ENSP00000494321	9606.ENSP00000380271	0	0	0	0	0.137	0.292	0.9	0.848	0.99
NGFR	NTRK2	9606.ENSP00000172229	9606.ENSP00000277120	0	0	0	0	0.072	0.292	0	0.985	0.99
ATP5PO	ATP5MC2	9606.ENSP00000290299	9606.ENSP00000499883	0	0	0	0	0.149	0	0.6	0.475	0.99
IRS1	PIK3R2	9606.ENSP00000304895	9606.ENSP00000222254	0	0	0	0	0.049	0.387	0.9	0.793	0.99
GRM2	GNAI1	9606.ENSP00000378492	9606.ENSP00000497260	0	0	0	0	0	0.9	0.9	0.108	0.99
AATF	RPS3A	9606.ENSP00000477848	9606.ENSP00000346050	0	0	0	0	0.054	0.846	0	0	0.99
MAPK8IP1	KLC1	9606.ENSP00000241014	9606.ENSP00000414982	0	0	0	0	0.074	0.292	0	0.979	0.99
BDNF	NTF4	9606.ENSP00000414303	9606.ENSP00000469455	0	0	0	0.912	0.042	0.968	0.555	0.433	0.99
PGR	HSP90AA1	9606.ENSP00000325120	9606.ENSP00000335153	0	0	0	0	0	0.524	0.555	0.955	0.99
CDKN1A	CIZ1	9606.ENSP00000384849	9606.ENSP00000439244	0	0	0	0	0	0.292	0	0.987	0.99
CX3CL1	CXCR3	9606.ENSP00000006053	9606.ENSP00000362795	0	0	0	0	0.042	0	0.722	0.975	0.99
EIF3E	RPS3A	9606.ENSP00000220849	9606.ENSP00000346050	0	0	0	0	0.524	0.818	0	0.181	0.99
ANK1	NFASC	9606.ENSP00000265709	9606.ENSP00000344786	0	0	0	0	0.047	0	0.9	0.89	0.99
CD8A	IFNG	9606.ENSP00000386559	9606.ENSP00000229135	0	0	0	0	0.288	0	0	0.987	0.99
FYN	PRNP	9606.ENSP00000346671	9606.ENSP00000399376	0	0	0	0	0.072	0	0.9	0.893	0.99
TXN	PRDX1	9606.ENSP00000363641	9606.ENSP00000262746	0	0	0	0	0.212	0.621	0.555	0.901	0.99
CXCL11	CCR5	9606.ENSP00000306884	9606.ENSP00000292303	0	0	0	0	0.206	0	0.722	0.97	0.99
LCT	GLB1	9606.ENSP00000264162	9606.ENSP00000306920	0	0	0	0	0	0	0.9	0.898	0.99
IL1R1	IL33	9606.ENSP00000386380	9606.ENSP00000370842	0	0	0	0	0.074	0	0	0.988	0.99
MT-CO3	UQCRC1	9606.ENSP00000354982	9606.ENSP00000203407	0	0	0	0	0.055	0.8	0.6	0.214	0.99
SST	GAST	9606.ENSP00000287641	9606.ENSP00000331358	0	0	0	0	0.06	0	0	0.99	0.99
EGFR	PIK3R3	9606.ENSP00000275493	9606.ENSP00000262741	0	0	0	0	0	0.804	0.9	0.554	0.99
NOG	BMP6	9606.ENSP00000328181	9606.ENSP00000283147	0	0	0	0	0.044	0	0.9	0.905	0.99
IFNG	IL2	9606.ENSP00000229135	9606.ENSP00000226730	0	0	0	0	0.162	0	0	0.987	0.99
IFNG	IL4	9606.ENSP00000229135	9606.ENSP00000231449	0	0	0	0	0.07	0	0	0.988	0.99
DPP4	PTPRC	9606.ENSP00000353731	9606.ENSP00000411355	0	0	0	0	0.044	0.292	0	0.987	0.99
EPO	JAK2	9606.ENSP00000252723	9606.ENSP00000371067	0	0	0	0	0	0	0.722	0.974	0.99
DNAJB1	HSPH1	9606.ENSP00000254322	9606.ENSP00000487365	0	0	0	0	0.255	0.777	0	0.823	0.99
IL1RN	IL1A	9606.ENSP00000259206	9606.ENSP00000263339	0	0	0	0	0.141	0	0	0.988	0.99
EGF	FGF10	9606.ENSP00000265171	9606.ENSP00000264664	0	0	0	0	0	0	0	0.989	0.99
APOC4	APOC1	9606.ENSP00000468236	9606.ENSP00000465356	0	0	0	0	0.103	0	0.888	0.94	0.99
BECN1	MYD88	9606.ENSP00000355231	9606.ENSP00000498321	0	0	0	0	0.056	0	0	0.989	0.99
VAV1	PTPN11	9606.ENSP00000472929	9606.ENSP00000489597	0	0	0	0	0.049	0	0.9	0.892	0.99
USP39	LSM2	9606.ENSP00000312981	9606.ENSP00000364813	0	0	0	0	0.075	0.8	0.9	0.305	0.99
DPYSL5	DPYSL2	9606.ENSP00000288699	9606.ENSP00000427985	0	0	0	0.959	0.078	0.867	0.9	0.286	0.99
RPSA	EIF2S3	9606.ENSP00000389351	9606.ENSP00000253039	0	0	0	0	0.729	0.8	0.555	0.081	0.99
ACTR2	HCLS1	9606.ENSP00000367220	9606.ENSP00000320176	0	0	0	0	0.11	0	0.9	0.881	0.99
GORASP1	USO1	9606.ENSP00000313869	9606.ENSP00000264904	0	0	0	0	0.049	0.161	0.555	0.953	0.99
EIF2S1	EIF4A1	9606.ENSP00000256383	9606.ENSP00000293831	0	0	0	0	0.318	0.879	0.555	0.66	0.99
KMT2A	AFF1	9606.ENSP00000436786	9606.ENSP00000378578	0	0	0	0	0.097	0.51	0	0.978	0.99
FGF13	FGFR4	9606.ENSP00000396198	9606.ENSP00000292408	0	0	0	0	0	0	0	0.989	0.99
PRNP	CAV1	9606.ENSP00000399376	9606.ENSP00000339191	0	0	0	0	0.072	0	0.9	0.902	0.99
FOS	ATF2	9606.ENSP00000306245	9606.ENSP00000264110	0	0	0	0.578	0	0.874	0.555	0.853	0.99
LIG3	PARP1	9606.ENSP00000367787	9606.ENSP00000355759	0	0	0	0.554	0.085	0.621	0	0.97	0.99
NLRP3	HSP90AA1	9606.ENSP00000337383	9606.ENSP00000335153	0	0	0	0	0	0.292	0.9	0.866	0.99
IL18	IL1B	9606.ENSP00000280357	9606.ENSP00000263341	0	0	0	0	0.072	0.312	0.555	0.962	0.99
RAP1A	RAPGEF6	9606.ENSP00000358723	9606.ENSP00000296859	0	0	0	0	0.055	0.292	0.9	0.858	0.99
MSRB3	MSRA	9606.ENSP00000347324	9606.ENSP00000313921	0	0	0	0	0.047	0	0	0.621	0.99
ARRB1	AKT1	9606.ENSP00000409581	9606.ENSP00000451828	0	0	0	0	0.049	0.292	0	0.985	0.99
CD200R1	CD47	9606.ENSP00000311035	9606.ENSP00000355361	0	0	0	0	0.044	0	0	0.99	0.99
UBA52	PSMD2	9606.ENSP00000388107	9606.ENSP00000310129	0	0	0	0	0.056	0.8	0.555	0.216	0.99
HSP90AA1	FKBPL	9606.ENSP00000335153	9606.ENSP00000364298	0	0	0	0	0	0.675	0.555	0.926	0.99
INS	HSPB3	9606.ENSP00000380432	9606.ENSP00000303394	0	0	0	0	0	0	0	0.99	0.99
MET	GAB1	9606.ENSP00000317272	9606.ENSP00000262995	0	0	0	0	0.042	0.625	0.9	0.667	0.99
MTHFD1	DHFR	9606.ENSP00000498336	9606.ENSP00000396308	0	0	0	0	0.143	0	0.9	0.816	0.99
PTGES3	FKBP4	9606.ENSP00000482075	9606.ENSP00000001008	0	0	0	0	0.083	0.483	0.888	0.896	0.99
PTPN11	MAPK3	9606.ENSP00000489597	9606.ENSP00000263025	0	0	0	0	0.056	0.368	0.9	0.835	0.99
BCAR1	SH2D3C	9606.ENSP00000391669	9606.ENSP00000317817	0	0	0	0	0	0.971	0	0.652	0.99
JUN	EGR1	9606.ENSP00000360266	9606.ENSP00000239938	0	0	0	0	0.77	0	0.555	0.909	0.99
MAPK14	AKT1	9606.ENSP00000229795	9606.ENSP00000451828	0	0	0	0.628	0.241	0.719	0.9	0.523	0.99
NPTN	EPOR	9606.ENSP00000290401	9606.ENSP00000222139	0	0	0	0	0	0	0	0.99	0.99
NTRK1	SH2B1	9606.ENSP00000431418	9606.ENSP00000321221	0	0	0	0	0	0.474	0.9	0.826	0.99
FUS	HNRNPA2B1	9606.ENSP00000254108	9606.ENSP00000346694	0	0	0	0.585	0.336	0.567	0.444	0.941	0.99
ATP5MC2	ATP5F1B	9606.ENSP00000499883	9606.ENSP00000262030	0	0	0	0	0.095	0	0.6	0.305	0.99
ELN	BGN	9606.ENSP00000351807	9606.ENSP00000327336	0	0	0	0	0.213	0.292	0	0.984	0.99
IL9	IL6	9606.ENSP00000274520	9606.ENSP00000385675	0	0	0	0	0.044	0	0	0.99	0.99
BRCA1	SETX	9606.ENSP00000418960	9606.ENSP00000224140	0	0	0	0	0.042	0.772	0	0.961	0.99
PLG	GAPDH	9606.ENSP00000308938	9606.ENSP00000380070	0	0	0	0	0	0	0	0.99	0.99
BRD4	TP53	9606.ENSP00000263377	9606.ENSP00000269305	0	0	0	0	0.049	0.735	0	0.964	0.99
UBC	HGS	9606.ENSP00000441543	9606.ENSP00000331201	0	0	0	0	0.055	0.871	0.555	0.201	0.99
HDAC1	ARID4B	9606.ENSP00000362649	9606.ENSP00000264183	0	0	0	0	0.042	0.655	0.6	0.903	0.99
HDAC2	TP53	9606.ENSP00000430432	9606.ENSP00000269305	0	0	0	0	0	0.836	0.555	0.888	0.99
PTK2B	LYN	9606.ENSP00000380638	9606.ENSP00000428924	0	0	0	0.733	0.058	0.292	0.9	0.843	0.99
SCG3	CHGA	9606.ENSP00000220478	9606.ENSP00000216492	0	0	0	0	0.338	0	0	0.985	0.99
BCL2	ATG12	9606.ENSP00000381185	9606.ENSP00000425107	0	0	0	0	0	0.292	0	0.984	0.989
PRKRA	EIF2AK2	9606.ENSP00000318176	9606.ENSP00000233057	0	0	0	0	0.049	0.868	0	0.925	0.989
BCAP31	CASP8	9606.ENSP00000392330	9606.ENSP00000351273	0	0	0	0	0	0.735	0.833	0.849	0.989
AP2A2	HTT	9606.ENSP00000327694	9606.ENSP00000347184	0	0	0	0	0.137	0.45	0.9	0.793	0.989
KIF11	ASPM	9606.ENSP00000260731	9606.ENSP00000356379	0	0	0	0	0.784	0	0	0.58	0.989
CYP7B1	CH25H	9606.ENSP00000310721	9606.ENSP00000360918	0	0	0	0	0.072	0	0.9	0.691	0.989
NUP153	NXF1	9606.ENSP00000444029	9606.ENSP00000436679	0	0	0	0	0.1	0.825	0.555	0.798	0.989
TLR2	BGN	9606.ENSP00000260010	9606.ENSP00000327336	0	0	0	0.579	0	0.287	0	0.986	0.989
TLR2	TICAM2	9606.ENSP00000260010	9606.ENSP00000415139	0	0	0	0	0.062	0	0.9	0.884	0.989
NUP62	NXF1	9606.ENSP00000471191	9606.ENSP00000436679	0	0	0	0	0.075	0.809	0.555	0.837	0.989
MEF2A	EP300	9606.ENSP00000453095	9606.ENSP00000263253	0	0	0	0	0.097	0.948	0	0.775	0.989
GSK3B	DPYSL2	9606.ENSP00000324806	9606.ENSP00000427985	0	0	0	0	0.042	0.292	0.9	0.848	0.989
GSK3B	CSNK1E	9606.ENSP00000324806	9606.ENSP00000380044	0	0	0	0	0.049	0	0.9	0.867	0.989
HLA-B	LILRB1	9606.ENSP00000399168	9606.ENSP00000315997	0	0	0	0	0.092	0.292	0.555	0.966	0.989
MFN2	VDAC1	9606.ENSP00000416338	9606.ENSP00000378487	0	0	0	0	0.072	0	0.888	0.934	0.989
IGF1R	EGFR	9606.ENSP00000497069	9606.ENSP00000275493	0	0	0	0.577	0.047	0.563	0	0.972	0.989
TARDBP	SOD1	9606.ENSP00000240185	9606.ENSP00000270142	0	0	0	0	0.067	0	0	0.987	0.989
AGO1	DROSHA	9606.ENSP00000362300	9606.ENSP00000425979	0	0	0	0	0.082	0	0.8	0.919	0.989
PCNA	CCND1	9606.ENSP00000368458	9606.ENSP00000227507	0	0	0	0	0.049	0.833	0.9	0.321	0.989
CETP	APOB	9606.ENSP00000200676	9606.ENSP00000233242	0	0	0	0	0.058	0	0.833	0.956	0.989
CETP	APOA1	9606.ENSP00000200676	9606.ENSP00000236850	0	0	0	0	0.048	0	0.8	0.964	0.989
SMAD7	TGFB1	9606.ENSP00000262158	9606.ENSP00000221930	0	0	0	0	0.058	0	0.555	0.977	0.989
IKBKB	FOXO3	9606.ENSP00000430684	9606.ENSP00000339527	0	0	0	0	0.06	0.677	0.9	0.658	0.989
EP300	RUNX1	9606.ENSP00000263253	9606.ENSP00000300305	0	0	0	0	0	0.51	0.555	0.959	0.989
IGF1	DCN	9606.ENSP00000376637	9606.ENSP00000052754	0	0	0	0	0.244	0	0.9	0.849	0.989
ATM	FANCD2	9606.ENSP00000278616	9606.ENSP00000287647	0	0	0	0	0.044	0.303	0.6	0.953	0.989
DLG4	CALM3	9606.ENSP00000497806	9606.ENSP00000291295	0	0	0	0	0.086	0.9	0	0.884	0.989
BDKRB2	AGT	9606.ENSP00000450482	9606.ENSP00000355627	0	0	0	0	0.062	0	0.9	0.9	0.989
BIRC3	CASP7	9606.ENSP00000263464	9606.ENSP00000358327	0	0	0	0	0.081	0.527	0.9	0.687	0.989
CSF3	IFNG	9606.ENSP00000225474	9606.ENSP00000229135	0	0	0	0	0.049	0	0	0.988	0.989
FCGR1A	FCGR3A	9606.ENSP00000358165	9606.ENSP00000356946	0	0	0	0.781	0.26	0.393	0.444	0.959	0.989
MAG	MBP	9606.ENSP00000376048	9606.ENSP00000380958	0	0	0	0	0.183	0	0	0.984	0.989
MAG	RTN4	9606.ENSP00000376048	9606.ENSP00000337838	0	0	0	0	0.06	0	0.555	0.978	0.989
PPP1CA	PPP1R10	9606.ENSP00000326031	9606.ENSP00000365694	0	0	0	0	0.058	0.829	0.8	0.762	0.989
OAT	OTC	9606.ENSP00000357838	9606.ENSP00000039007	0	0	0	0	0	0	0	0.507	0.989
SYK	FCGR3A	9606.ENSP00000364898	9606.ENSP00000356946	0	0	0	0	0.147	0.292	0.9	0.841	0.989
SFPQ	PTBP2	9606.ENSP00000349748	9606.ENSP00000359216	0	0	0	0	0.083	0	0	0.989	0.989
RELA	HIF1A	9606.ENSP00000384273	9606.ENSP00000437955	0	0	0	0	0.06	0.292	0	0.985	0.989
NAT10	UTP11	9606.ENSP00000257829	9606.ENSP00000362105	0	0	0	0	0.191	0.8	0	0.254	0.989
PRKACA	CALM3	9606.ENSP00000309591	9606.ENSP00000291295	0	0	0	0	0.067	0	0.722	0.967	0.989
PRKACA	CALML5	9606.ENSP00000309591	9606.ENSP00000369689	0	0	0	0	0	0	0.722	0.968	0.989
PRKACB	CALML5	9606.ENSP00000359719	9606.ENSP00000369689	0	0	0	0	0	0	0.722	0.968	0.989
PRKACB	CALM3	9606.ENSP00000359719	9606.ENSP00000291295	0	0	0	0	0	0	0.722	0.967	0.989
YBX1	DCN	9606.ENSP00000361626	9606.ENSP00000052754	0	0	0	0	0	0	0	0.989	0.989
ATP5PO	PPIF	9606.ENSP00000290299	9606.ENSP00000225174	0	0	0	0	0.049	0	0	0.989	0.989
THBS1	ITGB1	9606.ENSP00000260356	9606.ENSP00000379350	0	0	0	0	0.103	0.292	0.9	0.779	0.989
IRS4	PIK3R1	9606.ENSP00000361202	9606.ENSP00000428056	0	0	0	0	0	0.815	0.9	0.257	0.989
TDP1	XRCC1	9606.ENSP00000337353	9606.ENSP00000262887	0	0	0	0	0.11	0.688	0	0.954	0.989
PLAU	PLG	9606.ENSP00000361850	9606.ENSP00000308938	0	0	0	0.746	0	0	0.9	0.886	0.989
GRM1	HOMER2	9606.ENSP00000282753	9606.ENSP00000305632	0	0	0	0	0	0	0.9	0.893	0.989
VLDLR	DAB1	9606.ENSP00000371532	9606.ENSP00000360280	0	0	0	0	0	0.622	0.9	0.627	0.989
COX6B1	UQCRC1	9606.ENSP00000466818	9606.ENSP00000203407	0	0	0	0	0.217	0.8	0.6	0.479	0.989
TERT	PTGES3	9606.ENSP00000309572	9606.ENSP00000482075	0	0	0	0	0	0.735	0.9	0.572	0.989
RHOA	VAV1	9606.ENSP00000400175	9606.ENSP00000472929	0	0	0	0	0.049	0.573	0.9	0.747	0.989
GART	DHFR	9606.ENSP00000371253	9606.ENSP00000396308	0	0	0	0	0.086	0	0.9	0.816	0.989
ATF4	EIF2S1	9606.ENSP00000336790	9606.ENSP00000256383	0	0	0	0	0.045	0	0.9	0.852	0.989
LGALS9	CD44	9606.ENSP00000378856	9606.ENSP00000398632	0	0	0	0	0.067	0.079	0	0.985	0.989
CYCS	HSPB3	9606.ENSP00000307786	9606.ENSP00000303394	0	0	0	0	0	0	0	0.989	0.989
CYCS	HSPB2	9606.ENSP00000307786	9606.ENSP00000302476	0	0	0	0	0	0	0	0.989	0.989
OCA2	TYR	9606.ENSP00000346659	9606.ENSP00000263321	0	0	0	0	0.331	0	0	0.98	0.989
CXCL10	CXCR1	9606.ENSP00000305651	9606.ENSP00000295683	0	0	0	0	0.063	0	0.722	0.97	0.989
COTL1	ALOX5	9606.ENSP00000262428	9606.ENSP00000363512	0	0	0	0	0.063	0.816	0	0.945	0.989
DROSHA	TARBP2	9606.ENSP00000425979	9606.ENSP00000266987	0	0	0	0	0.049	0	0.8	0.912	0.989
ACHE	COLQ	9606.ENSP00000303211	9606.ENSP00000373298	0	0	0	0	0.042	0.488	0	0.98	0.989
ATXN3	BECN1	9606.ENSP00000496695	9606.ENSP00000355231	0	0	0	0	0.049	0.292	0.9	0.855	0.989
IFNG	IFNAR1	9606.ENSP00000229135	9606.ENSP00000270139	0	0	0	0	0	0	0.9	0.896	0.989
CSNK1D	CSNK1E	9606.ENSP00000381531	9606.ENSP00000380044	0	0	0	0.992	0.082	0.831	0.9	0.421	0.989
SMPD1	SMPD3	9606.ENSP00000340409	9606.ENSP00000219334	0	0	0	0	0	0	0.9	0.902	0.989
NFE2L2	HMOX1	9606.ENSP00000380252	9606.ENSP00000216117	0	0	0	0	0.05	0	0.833	0.957	0.989
HSPA1A	DNAJB1	9606.ENSP00000364802	9606.ENSP00000254322	0	0	0	0	0.26	0	0.555	0.912	0.989
DCN	BGN	9606.ENSP00000052754	9606.ENSP00000327336	0	0	0	0.961	0.258	0	0.444	0.976	0.989
RACK1	EIF2S1	9606.ENSP00000426909	9606.ENSP00000256383	0	0	0	0	0.663	0.832	0	0.322	0.989
EGF	PDGFRB	9606.ENSP00000265171	9606.ENSP00000261799	0	0	0	0	0	0	0.9	0.9	0.989
EZH2	HDAC3	9606.ENSP00000320147	9606.ENSP00000302967	0	0	0	0	0.049	0.51	0.555	0.949	0.989
ELOC	SOCS1	9606.ENSP00000478121	9606.ENSP00000496577	0	0	0	0	0.042	0.825	0.444	0.81	0.989
PARD3	F11R	9606.ENSP00000363921	9606.ENSP00000357005	0	0	0	0	0.043	0.51	0.9	0.802	0.989
PPARG	CEBPB	9606.ENSP00000287820	9606.ENSP00000305422	0	0	0	0	0.049	0.51	0.833	0.919	0.989
PPARA	PER2	9606.ENSP00000385523	9606.ENSP00000254657	0	0	0	0	0	0	0	0.989	0.989
BECN1	PRKN	9606.ENSP00000355231	9606.ENSP00000355865	0	0	0	0	0	0.635	0	0.966	0.989
TYR	PMEL	9606.ENSP00000263321	9606.ENSP00000402758	0	0	0	0	0.7	0	0	0.958	0.989
GPC1	SDC2	9606.ENSP00000264039	9606.ENSP00000307046	0	0	0	0	0.074	0	0.9	0.837	0.989
MAPK1	ARRB1	9606.ENSP00000215832	9606.ENSP00000409581	0	0	0	0	0.045	0.292	0.9	0.856	0.989
PYCARD	IL1B	9606.ENSP00000247470	9606.ENSP00000263341	0	0	0	0	0.067	0	0.9	0.892	0.989
RUNX1	GATA1	9606.ENSP00000300305	9606.ENSP00000365858	0	0	0	0	0	0	0.555	0.976	0.989
HTT	SNCA	9606.ENSP00000347184	9606.ENSP00000500990	0	0	0	0	0	0.422	0	0.981	0.989
WNT3A	WIF1	9606.ENSP00000284523	9606.ENSP00000286574	0	0	0	0	0	0	0.9	0.9	0.989
CASP3	ACTB	9606.ENSP00000311032	9606.ENSP00000494750	0	0	0	0	0.042	0	0.9	0.888	0.989
CASP1	NLRP12	9606.ENSP00000433138	9606.ENSP00000375653	0	0	0	0	0.064	0	0	0.988	0.989
CASP9	AKT1	9606.ENSP00000330237	9606.ENSP00000451828	0	0	0	0	0.085	0	0.9	0.881	0.989
FIS1	MFF	9606.ENSP00000223136	9606.ENSP00000302037	0	0	0	0	0.067	0.09	0	0.986	0.989
CCR2	CXCR4	9606.ENSP00000292301	9606.ENSP00000386884	0	0	0	0.836	0.108	0	0.555	0.978	0.989
CCR6	CCL19	9606.ENSP00000343952	9606.ENSP00000308815	0	0	0	0	0.088	0	0.722	0.969	0.989
APC	DVL1	9606.ENSP00000257430	9606.ENSP00000368166	0	0	0	0	0	0.51	0.9	0.791	0.989
INS	IGF2R	9606.ENSP00000380432	9606.ENSP00000349437	0	0	0	0	0	0	0	0.989	0.989
RPA1	POLD1	9606.ENSP00000254719	9606.ENSP00000472445	0	0	0	0	0.097	0.591	0.9	0.485	0.989
TNF	JUN	9606.ENSP00000398698	9606.ENSP00000360266	0	0	0	0	0.151	0	0.9	0.88	0.989
ZNF217	HDAC2	9606.ENSP00000360526	9606.ENSP00000430432	0	0	0	0	0.049	0.651	0	0.968	0.989
DDIT3	ATF6	9606.ENSP00000448665	9606.ENSP00000356919	0	0	0	0	0	0	0.9	0.882	0.989
GLI3	PTCH1	9606.ENSP00000379258	9606.ENSP00000332353	0	0	0	0	0.044	0	0.833	0.948	0.989
PEBP1	ALOX15	9606.ENSP00000261313	9606.ENSP00000293761	0	0	0	0	0	0.292	0	0.984	0.989
HCLS1	HDAC6	9606.ENSP00000320176	9606.ENSP00000365804	0	0	0	0	0.049	0	0	0.988	0.989
NFKB1	TP53	9606.ENSP00000226574	9606.ENSP00000269305	0	0	0	0	0	0	0	0.989	0.989
ENO2	PKM	9606.ENSP00000437402	9606.ENSP00000320171	0	0	0	0	0.127	0	0.9	0.664	0.989
APOA4	APOA1	9606.ENSP00000350425	9606.ENSP00000236850	0	0	0	0.707	0.532	0	0.888	0.89	0.989
DLST	SUCLA2	9606.ENSP00000335304	9606.ENSP00000494360	0	0	0	0	0.062	0.194	0.9	0.4	0.989
MAPK3	MAPK14	9606.ENSP00000263025	9606.ENSP00000229795	0	0	0	0.933	0.074	0.78	0.9	0.484	0.989
CYP1A2	GAPDH	9606.ENSP00000342007	9606.ENSP00000380070	0	0	0	0	0	0	0	0.988	0.989
JUN	IRF7	9606.ENSP00000360266	9606.ENSP00000380697	0	0	0	0	0.055	0	0	0.988	0.989
JUN	IL6	9606.ENSP00000360266	9606.ENSP00000385675	0	0	0	0	0.14	0	0.9	0.872	0.989
SERPINE1	PLG	9606.ENSP00000223095	9606.ENSP00000308938	0	0	0	0	0	0.292	0.444	0.975	0.989
HSD17B7	DHRS11	9606.ENSP00000254521	9606.ENSP00000482704	0	0	0	0	0.042	0	0.9	0.897	0.989
CCL11	CXCR3	9606.ENSP00000302234	9606.ENSP00000362795	0	0	0	0	0.054	0.287	0.722	0.961	0.989
NTRK1	NTRK2	9606.ENSP00000431418	9606.ENSP00000277120	0	0	0	0.94	0	0	0.555	0.978	0.989
PSMD2	UBC	9606.ENSP00000310129	9606.ENSP00000441543	0	0	0	0	0.062	0.866	0.555	0.195	0.989
IL6	IL1A	9606.ENSP00000385675	9606.ENSP00000263339	0	0	0	0	0.261	0	0.444	0.964	0.989
UBB	TSG101	9606.ENSP00000478771	9606.ENSP00000251968	0	0	0	0	0.109	0.9	0.555	0	0.989
UBC	PINK1	9606.ENSP00000441543	9606.ENSP00000364204	0	0	0	0	0.044	0.834	0.9	0.22	0.989
HDAC2	TET2	9606.ENSP00000430432	9606.ENSP00000442788	0	0	0	0	0	0	0	0.989	0.989
BCL2	HSPB3	9606.ENSP00000381185	9606.ENSP00000303394	0	0	0	0	0	0	0	0.988	0.988
THOP1	KNG1	9606.ENSP00000304467	9606.ENSP00000493985	0	0	0	0	0	0	0.9	0.882	0.988
F2RL2	F2	9606.ENSP00000296641	9606.ENSP00000308541	0	0	0	0	0.049	0	0.9	0.119	0.988
MAP2K3	MAP3K5	9606.ENSP00000345083	9606.ENSP00000351908	0	0	0	0.645	0.049	0.725	0.9	0.569	0.988
XBP1	DDIT3	9606.ENSP00000216037	9606.ENSP00000448665	0	0	0	0	0.06	0	0.9	0.874	0.988
XBP1	HIF1A	9606.ENSP00000216037	9606.ENSP00000437955	0	0	0	0	0.049	0.292	0	0.983	0.988
TLR4	DCN	9606.ENSP00000363089	9606.ENSP00000052754	0	0	0	0.584	0.056	0	0.9	0.881	0.988
TLR4	HSP90AB1	9606.ENSP00000363089	9606.ENSP00000360609	0	0	0	0	0	0	0	0.987	0.988
TLR4	AHSG	9606.ENSP00000363089	9606.ENSP00000273784	0	0	0	0	0	0	0	0.984	0.988
TLR9	IRAK1	9606.ENSP00000353874	9606.ENSP00000358997	0	0	0	0	0	0.329	0.555	0.966	0.988
GSK3B	CREB1	9606.ENSP00000324806	9606.ENSP00000387699	0	0	0	0	0.163	0.292	0.9	0.825	0.988
POMC	PENK	9606.ENSP00000384092	9606.ENSP00000400894	0	0	0	0	0	0	0.9	0.881	0.988
MOV10	AGO1	9606.ENSP00000399797	9606.ENSP00000362300	0	0	0	0	0.049	0.421	0.444	0.966	0.988
MAP3K7	TRAF2	9606.ENSP00000358335	9606.ENSP00000247668	0	0	0	0	0	0.803	0.9	0.37	0.988
HLA-C	KLRC1	9606.ENSP00000365402	9606.ENSP00000438038	0	0	0	0	0	0	0.722	0.969	0.988
MFN2	FIS1	9606.ENSP00000416338	9606.ENSP00000223136	0	0	0	0	0.05	0	0	0.982	0.988
TBK1	MYD88	9606.ENSP00000329967	9606.ENSP00000498321	0	0	0	0	0.081	0	0.9	0.819	0.988
ESR2	SP1	9606.ENSP00000343925	9606.ENSP00000329357	0	0	0	0	0	0.51	0.9	0.785	0.988
ESR1	EGFR	9606.ENSP00000405330	9606.ENSP00000275493	0	0	0	0	0	0.56	0	0.974	0.988
HSPA8	HSPB1	9606.ENSP00000437125	9606.ENSP00000248553	0	0	0	0	0.099	0.188	0.888	0.913	0.988
HSPA4	HSPB2	9606.ENSP00000302961	9606.ENSP00000302476	0	0	0	0	0	0	0	0.988	0.988
HSPA4	HSPB3	9606.ENSP00000302961	9606.ENSP00000303394	0	0	0	0	0	0	0	0.987	0.988
HSPA4	TOMM70	9606.ENSP00000302961	9606.ENSP00000284320	0	0	0	0	0.085	0	0	0.984	0.988
CXCL8	CCL4	9606.ENSP00000306512	9606.ENSP00000482259	0	0	0	0	0.157	0	0.555	0.968	0.988
CXCL8	NFKB1	9606.ENSP00000306512	9606.ENSP00000226574	0	0	0	0	0.092	0	0.9	0.881	0.988
NCKAP1	ABI3	9606.ENSP00000354251	9606.ENSP00000225941	0	0	0	0	0.042	0	0.8	0.933	0.988
PPARGC1A	TFAM	9606.ENSP00000264867	9606.ENSP00000420588	0	0	0	0	0.042	0	0.9	0.888	0.988
EP300	BRD4	9606.ENSP00000263253	9606.ENSP00000263377	0	0	0	0.555	0.083	0.782	0	0.927	0.988
EP300	ATF4	9606.ENSP00000263253	9606.ENSP00000336790	0	0	0	0	0	0.785	0.9	0.485	0.988
WASF2	ACTR2	9606.ENSP00000483313	9606.ENSP00000367220	0	0	0	0	0.074	0	0.9	0.871	0.988
ATM	ABL1	9606.ENSP00000278616	9606.ENSP00000361423	0	0	0	0	0	0.82	0.833	0.771	0.988
DLG4	HOMER1	9606.ENSP00000497806	9606.ENSP00000334382	0	0	0	0	0	0	0.555	0.977	0.988
CSF3	JAK2	9606.ENSP00000225474	9606.ENSP00000371067	0	0	0	0	0	0	0.722	0.968	0.988
CSF3	IL6	9606.ENSP00000225474	9606.ENSP00000385675	0	0	0	0	0.303	0	0.444	0.97	0.988
CX3CR1	CCL26	9606.ENSP00000351059	9606.ENSP00000378365	0	0	0	0	0	0	0.722	0.968	0.988
TPT1	RACK1	9606.ENSP00000477781	9606.ENSP00000426909	0	0	0	0	0.291	0.421	0	0.22	0.988
CTSG	SERPINA3	9606.ENSP00000216336	9606.ENSP00000450540	0	0	0	0	0	0.128	0	0.987	0.988
NAT10	RPS23	9606.ENSP00000257829	9606.ENSP00000296674	0	0	0	0	0.067	0.8	0	0.103	0.988
XIAP	RIPK1	9606.ENSP00000360242	9606.ENSP00000259808	0	0	0	0	0.06	0.51	0.9	0.742	0.988
CALR	THBS1	9606.ENSP00000320866	9606.ENSP00000260356	0	0	0	0	0.042	0	0	0.988	0.988
ADIPOQ	CFD	9606.ENSP00000389814	9606.ENSP00000468253	0	0	0	0	0.074	0	0	0.86	0.988
CALM3	MBP	9606.ENSP00000291295	9606.ENSP00000380958	0	0	0	0	0.067	0.423	0	0.98	0.988
AATF	RPS23	9606.ENSP00000477848	9606.ENSP00000296674	0	0	0	0	0.056	0.8	0	0	0.988
RHOA	ARAP3	9606.ENSP00000400175	9606.ENSP00000239440	0	0	0	0	0	0.8	0.9	0.474	0.988
RHOA	MAPK8	9606.ENSP00000400175	9606.ENSP00000378974	0	0	0	0	0.054	0.742	0.9	0.506	0.988
RHOA	GNA12	9606.ENSP00000400175	9606.ENSP00000275364	0	0	0	0	0	0	0.9	0.874	0.988
RAF1	PEBP1	9606.ENSP00000401888	9606.ENSP00000261313	0	0	0	0	0.044	0.799	0.555	0.892	0.988
CD86	CD40	9606.ENSP00000332049	9606.ENSP00000361359	0	0	0	0	0.124	0	0	0.985	0.988
FYN	PIK3R1	9606.ENSP00000346671	9606.ENSP00000428056	0	0	0	0	0.064	0.697	0.9	0.628	0.988
FYN	PTPRC	9606.ENSP00000346671	9606.ENSP00000411355	0	0	0	0	0.083	0.292	0.9	0.82	0.988
FYN	PTPN11	9606.ENSP00000346671	9606.ENSP00000489597	0	0	0	0.562	0	0.51	0.888	0.878	0.988
CYP2C19	CYP2C9	9606.ENSP00000360372	9606.ENSP00000260682	0	0	0	0.996	0.514	0.661	0.9	0.37	0.988
TGFB1	TGFB3	9606.ENSP00000221930	9606.ENSP00000238682	0	0	0	0.918	0.042	0	0.9	0.885	0.988
PIK3R1	INSR	9606.ENSP00000428056	9606.ENSP00000303830	0	0	0	0	0.049	0.835	0.722	0.767	0.988
EDNRA	AGT	9606.ENSP00000315011	9606.ENSP00000355627	0	0	0	0	0.059	0	0.9	0.892	0.988
TCIRG1	ATP6V1B2	9606.ENSP00000265686	9606.ENSP00000276390	0	0	0	0	0.044	0.428	0.6	0.755	0.988
XPO5	TARBP2	9606.ENSP00000265351	9606.ENSP00000266987	0	0	0	0	0.067	0	0.9	0.841	0.988
HIF1A	FOXP3	9606.ENSP00000437955	9606.ENSP00000365380	0	0	0	0	0	0	0	0.988	0.988
LCK	VAV1	9606.ENSP00000477713	9606.ENSP00000472929	0	0	0	0	0.199	0.292	0.444	0.967	0.988
FN1	STAT3	9606.ENSP00000346839	9606.ENSP00000264657	0	0	0	0	0	0.9	0.555	0.794	0.988
CSNK1D	PER3	9606.ENSP00000381531	9606.ENSP00000482093	0	0	0	0	0	0	0.9	0.806	0.988
CCNE2	CDK4	9606.ENSP00000429089	9606.ENSP00000257904	0	0	0	0	0.056	0	0.888	0.909	0.988
EGF	FGF9	9606.ENSP00000265171	9606.ENSP00000371790	0	0	0	0	0	0	0	0.988	0.988
MCL1	BCL2L2	9606.ENSP00000358022	9606.ENSP00000250405	0	0	0	0	0.042	0	0.6	0.974	0.988
MCL1	ATG12	9606.ENSP00000358022	9606.ENSP00000425107	0	0	0	0	0.049	0.292	0	0.981	0.988
IFNAR1	SOCS1	9606.ENSP00000270139	9606.ENSP00000496577	0	0	0	0	0	0.292	0.555	0.97	0.988
PPARD	FABP5	9606.ENSP00000310928	9606.ENSP00000297258	0	0	0	0	0.044	0	0.555	0.977	0.988
CCL3	TNF	9606.ENSP00000477908	9606.ENSP00000398698	0	0	0	0	0.769	0	0.444	0.924	0.988
PSIP1	KMT2A	9606.ENSP00000370114	9606.ENSP00000436786	0	0	0	0	0.054	0.965	0	0.628	0.988
EIF5	EIF4A2	9606.ENSP00000216554	9606.ENSP00000326381	0	0	0	0	0.082	0	0.555	0.956	0.988
HAMP	LCN2	9606.ENSP00000471894	9606.ENSP00000362108	0	0	0	0	0	0	0	0.641	0.988
RPS6	PNO1	9606.ENSP00000369757	9606.ENSP00000263657	0	0	0	0	0.169	0.821	0.888	0.112	0.988
STAT1	SOCS3	9606.ENSP00000354394	9606.ENSP00000330341	0	0	0	0	0.055	0	0.9	0.856	0.988
MAPK1	AKT1	9606.ENSP00000215832	9606.ENSP00000451828	0	0	0	0.6	0.109	0	0.9	0.869	0.988
RPS21	EIF2S2	9606.ENSP00000345957	9606.ENSP00000364119	0	0	0	0	0.156	0.8	0.555	0.122	0.988
PARK7	LRRK2	9606.ENSP00000340278	9606.ENSP00000298910	0	0	0	0	0	0.292	0	0.984	0.988
VAMP2	STXBP1	9606.ENSP00000418572	9606.ENSP00000362399	0	0	0	0	0.08	0	0.555	0.929	0.988
TRPC4AP	CUL4A	9606.ENSP00000252015	9606.ENSP00000364589	0	0	0	0	0.074	0.736	0.9	0.561	0.988
PTGES	PTGES2	9606.ENSP00000342385	9606.ENSP00000345341	0	0	0	0	0	0	0.9	0.882	0.988
C1QA	C1R	9606.ENSP00000363773	9606.ENSP00000444271	0	0	0	0	0.133	0.292	0.9	0.82	0.988
IL10	IL7	9606.ENSP00000412237	9606.ENSP00000263851	0	0	0	0	0.049	0	0	0.987	0.988
ROCK1	ROCK2	9606.ENSP00000382697	9606.ENSP00000317985	0	0	0	0.979	0.103	0.781	0.9	0.404	0.988
VIP	GLP1R	9606.ENSP00000356213	9606.ENSP00000362353	0	0	0	0	0	0	0.9	0.872	0.988
TAX1BP1	CNTN2	9606.ENSP00000379612	9606.ENSP00000330633	0	0	0	0	0	0	0	0.988	0.988
MT-CYB	COX5A	9606.ENSP00000354554	9606.ENSP00000317780	0	0	0	0	0	0.8	0.6	0.396	0.988
PLP1	MBP	9606.ENSP00000481006	9606.ENSP00000380958	0	0	0	0	0.098	0.51	0	0.959	0.988
PSMB2	UBC	9606.ENSP00000362334	9606.ENSP00000441543	0	0	0	0	0.049	0.838	0.555	0.058	0.988
CAV1	HSP90AA1	9606.ENSP00000339191	9606.ENSP00000335153	0	0	0	0	0.05	0.292	0.888	0.919	0.988
CALCOCO2	OPTN	9606.ENSP00000398523	9606.ENSP00000368022	0	0	0	0	0.113	0.313	0	0.983	0.988
LRP1	SERPINE1	9606.ENSP00000243077	9606.ENSP00000223095	0	0	0	0	0.067	0.292	0	0.984	0.988
HSP90AA1	RIPK1	9606.ENSP00000335153	9606.ENSP00000259808	0	0	0	0	0.042	0.473	0.9	0.772	0.988
CD55	CD59	9606.ENSP00000356030	9606.ENSP00000498879	0	0	0	0	0.063	0	0.444	0.98	0.988
TBP	GTF2H1	9606.ENSP00000230354	9606.ENSP00000265963	0	0	0	0	0.045	0.8	0.555	0.79	0.988
KAT5	HDAC9	9606.ENSP00000340330	9606.ENSP00000408617	0	0	0	0	0	0	0	0.986	0.988
GLI2	CYLD	9606.ENSP00000390436	9606.ENSP00000392025	0	0	0	0	0	0	0	0.988	0.988
H4C8	H4C5	9606.ENSP00000489236	9606.ENSP00000484789	0	0	0	0.994	0.762	0.9	0.6	0	0.988
H4C2	H4C5	9606.ENSP00000366974	9606.ENSP00000484789	0	0	0	0.994	0.64	0.9	0.6	0.374	0.988
ADRM1	UBB	9606.ENSP00000478877	9606.ENSP00000478771	0	0	0	0	0	0.976	0	0.247	0.988
MAPK3	ELK1	9606.ENSP00000263025	9606.ENSP00000366182	0	0	0	0	0.049	0.858	0.9	0.18	0.988
AKT1	PTEN	9606.ENSP00000451828	9606.ENSP00000361021	0	0	0	0	0	0.527	0	0.961	0.988
IL4	IL5	9606.ENSP00000231449	9606.ENSP00000231454	0	0	0	0	0.31	0	0	0.981	0.988
HDAC2	ARID4B	9606.ENSP00000430432	9606.ENSP00000264183	0	0	0	0	0.049	0.475	0.6	0.923	0.988
CALML5	KCNQ1	9606.ENSP00000369689	9606.ENSP00000155840	0	0	0	0	0	0	0	0.983	0.988
JAK2	SH2B3	9606.ENSP00000371067	9606.ENSP00000345492	0	0	0	0	0.056	0	0.555	0.976	0.988
SIRT3	FOXO3	9606.ENSP00000372191	9606.ENSP00000339527	0	0	0	0	0	0.292	0.833	0.918	0.987
BCL2	CASP3	9606.ENSP00000381185	9606.ENSP00000311032	0	0	0	0	0	0.292	0	0.976	0.987
MS4A6A	MS4A4E	9606.ENSP00000435844	9606.ENSP00000499123	0	0	0	0	0	0	0	0.982	0.987
MAP2K3	TAOK2	9606.ENSP00000345083	9606.ENSP00000310094	0	0	0	0.656	0.056	0.677	0.9	0.628	0.987
MAP2K4	MAPK14	9606.ENSP00000410402	9606.ENSP00000229795	0	0	0	0.612	0.113	0.51	0.9	0.696	0.987
KIF11	CDK1	9606.ENSP00000260731	9606.ENSP00000378699	0	0	0	0	0.785	0.292	0	0.85	0.987
FPR2	APP	9606.ENSP00000468897	9606.ENSP00000284981	0	0	0	0	0	0.903	0.555	0.759	0.987
TLR4	HSP90AA1	9606.ENSP00000363089	9606.ENSP00000335153	0	0	0	0	0	0	0	0.986	0.987
NFATC3	PPP3R1	9606.ENSP00000300659	9606.ENSP00000234310	0	0	0	0	0.049	0	0.9	0.877	0.987
GSK3B	CCND1	9606.ENSP00000324806	9606.ENSP00000227507	0	0	0	0	0	0.409	0.9	0.797	0.987
GRB2	JAK2	9606.ENSP00000376345	9606.ENSP00000371067	0	0	0	0	0.049	0.667	0.444	0.936	0.987
JUND	MAPK9	9606.ENSP00000252818	9606.ENSP00000394560	0	0	0	0	0	0.292	0.9	0.668	0.987
MAP3K7	IRAK1	9606.ENSP00000358335	9606.ENSP00000358997	0	0	0	0.574	0	0.735	0.9	0.551	0.987
SRSF6	SRSF1	9606.ENSP00000244020	9606.ENSP00000258962	0	0	0	0.874	0.393	0.78	0.888	0.453	0.987
SRSF6	TRA2B	9606.ENSP00000244020	9606.ENSP00000416959	0	0	0	0	0.418	0.83	0.444	0.664	0.987
SRSF2	SNRNP70	9606.ENSP00000376276	9606.ENSP00000472998	0	0	0	0.743	0.128	0.422	0	0.965	0.987
SLC11A2	SLC40A1	9606.ENSP00000378364	9606.ENSP00000261024	0	0	0	0	0	0	0	0.984	0.987
ESR1	MAPK1	9606.ENSP00000405330	9606.ENSP00000215832	0	0	0	0	0	0.625	0.9	0.678	0.987
HSPA8	SNCA	9606.ENSP00000437125	9606.ENSP00000500990	0	0	0	0	0.049	0.667	0	0.962	0.987
HSPA8	TP53	9606.ENSP00000437125	9606.ENSP00000269305	0	0	0	0	0	0.834	0	0.928	0.987
PCNA	GADD45A	9606.ENSP00000368458	9606.ENSP00000360025	0	0	0	0	0.054	0.869	0.9	0.104	0.987
CETP	LCAT	9606.ENSP00000200676	9606.ENSP00000264005	0	0	0	0	0.049	0	0.8	0.952	0.987
SMAD2	EP300	9606.ENSP00000262160	9606.ENSP00000263253	0	0	0	0	0.067	0.763	0.555	0.893	0.987
IKBKB	RIPK1	9606.ENSP00000430684	9606.ENSP00000259808	0	0	0	0.56	0.147	0.51	0.9	0.712	0.987
CXCL8	JUN	9606.ENSP00000306512	9606.ENSP00000360266	0	0	0	0	0.203	0.292	0.9	0.802	0.987
PPARGC1A	FOXO3	9606.ENSP00000264867	9606.ENSP00000339527	0	0	0	0	0.042	0	0.444	0.974	0.987
PPARGC1A	NR3C1	9606.ENSP00000264867	9606.ENSP00000231509	0	0	0	0	0	0.23	0.555	0.861	0.987
IGF1	FCGR1A	9606.ENSP00000376637	9606.ENSP00000358165	0	0	0	0	0	0	0	0.987	0.987
GLS	GLUL	9606.ENSP00000317379	9606.ENSP00000307900	0	0	0	0	0.042	0	0.9	0.625	0.987
SNX27	DGKZ	9606.ENSP00000400333	9606.ENSP00000412178	0	0	0	0	0.042	0.51	0	0.975	0.987
SOS1	FGFR1	9606.ENSP00000384675	9606.ENSP00000393312	0	0	0	0	0	0.596	0.9	0.682	0.987
GLUL	GLS2	9606.ENSP00000307900	9606.ENSP00000310447	0	0	0	0	0	0	0.9	0.621	0.987
PAGR1	NCOA6	9606.ENSP00000326519	9606.ENSP00000363929	0	0	0	0	0	0.592	0.888	0.862	0.987
TPT1	RPS6	9606.ENSP00000477781	9606.ENSP00000369757	0	0	0	0	0.765	0	0	0.465	0.987
TSC1	STIP1	9606.ENSP00000298552	9606.ENSP00000351646	0	0	0	0	0.056	0	0.9	0	0.987
HSP90AB1	TERT	9606.ENSP00000360609	9606.ENSP00000309572	0	0	0	0	0	0	0	0.984	0.987
NDUFA6	COX5A	9606.ENSP00000482543	9606.ENSP00000317780	0	0	0	0	0.212	0.8	0	0.391	0.987
NDUFA6	UQCRC1	9606.ENSP00000482543	9606.ENSP00000203407	0	0	0	0	0.102	0.825	0	0.393	0.987
SYK	LCK	9606.ENSP00000364898	9606.ENSP00000477713	0	0	0	0.764	0.072	0.722	0.555	0.901	0.987
RELA	CCL2	9606.ENSP00000384273	9606.ENSP00000225831	0	0	0	0	0.049	0.51	0.9	0.745	0.987
EEF2K	CALM3	9606.ENSP00000263026	9606.ENSP00000291295	0	0	0	0	0	0.9	0	0.831	0.987
PC	CS	9606.ENSP00000498994	9606.ENSP00000342056	0	0	0	0	0.042	0	0.9	0.691	0.987
CALR	PPIB	9606.ENSP00000320866	9606.ENSP00000300026	0	0	0	0	0.468	0.306	0	0.962	0.987
ARG2	ODC1	9606.ENSP00000261783	9606.ENSP00000234111	0	0	0	0	0.067	0	0.9	0.72	0.987
PRKACA	PRKACB	9606.ENSP00000309591	9606.ENSP00000359719	0	0	0	0.995	0.042	0.874	0.9	0.044	0.987
YES1	YAP1	9606.ENSP00000462468	9606.ENSP00000478927	0	0	0	0	0.163	0.292	0.777	0.936	0.987
TREM2	TREM1	9606.ENSP00000362205	9606.ENSP00000244709	0	0	0	0	0.084	0	0.444	0.979	0.987
CALM3	GAP43	9606.ENSP00000291295	9606.ENSP00000377372	0	0	0	0	0.067	0.23	0	0.983	0.987
ATF4	CREBBP	9606.ENSP00000336790	9606.ENSP00000262367	0	0	0	0	0.042	0.776	0.9	0.478	0.987
DBH	MAOA	9606.ENSP00000376776	9606.ENSP00000340684	0	0	0	0	0	0	0.9	0.873	0.987
LGALS9	CLEC7A	9606.ENSP00000378856	9606.ENSP00000302569	0	0	0	0	0.084	0	0	0.987	0.987
PLAT	S100A10	9606.ENSP00000220809	9606.ENSP00000357801	0	0	0	0	0.042	0	0.444	0.978	0.987
PLAT	LRP1	9606.ENSP00000220809	9606.ENSP00000243077	0	0	0	0	0.072	0.51	0	0.974	0.987
CYCS	MT-CO3	9606.ENSP00000307786	9606.ENSP00000354982	0	0	0	0	0.063	0	0.444	0.638	0.987
MAP3K5	ARRB2	9606.ENSP00000351908	9606.ENSP00000403701	0	0	0	0	0.056	0.609	0	0.969	0.987
PIK3R1	JAK2	9606.ENSP00000428056	9606.ENSP00000371067	0	0	0	0	0.095	0.653	0.9	0.633	0.987
ACE	REN	9606.ENSP00000290866	9606.ENSP00000272190	0	0	0	0	0.044	0	0	0.986	0.987
CSF1R	TNFSF11	9606.ENSP00000286301	9606.ENSP00000381775	0	0	0	0	0.05	0	0	0.987	0.987
CDC42	CD44	9606.ENSP00000497733	9606.ENSP00000398632	0	0	0	0	0.062	0.163	0.9	0.844	0.987
KIDINS220	NTRK1	9606.ENSP00000256707	9606.ENSP00000431418	0	0	0	0	0	0.36	0.9	0.817	0.987
CREB1	MAPK3	9606.ENSP00000387699	9606.ENSP00000263025	0	0	0	0	0.049	0	0.9	0.875	0.987
SLCO6A1	CDH1	9606.ENSP00000421339	9606.ENSP00000261769	0	0	0	0	0	0	0	0.987	0.987
DPP4	GCG	9606.ENSP00000353731	9606.ENSP00000387662	0	0	0	0	0.06	0	0.833	0.947	0.987
HOOK3	HOOK1	9606.ENSP00000305699	9606.ENSP00000360252	0	0	0	0.964	0.042	0.831	0.9	0.289	0.987
SNRPG	USP39	9606.ENSP00000393388	9606.ENSP00000312981	0	0	0	0	0.08	0.8	0.9	0.146	0.987
EIF4E	EIF5	9606.ENSP00000425561	9606.ENSP00000216554	0	0	0	0	0.11	0.197	0.555	0.95	0.987
APOC4	APOC2	9606.ENSP00000468236	9606.ENSP00000466775	0	0	0	0	0.075	0	0.8	0.922	0.987
APOC2	APOA4	9606.ENSP00000466775	9606.ENSP00000350425	0	0	0	0	0.084	0	0.888	0.934	0.987
BECN1	DAPK1	9606.ENSP00000355231	9606.ENSP00000386135	0	0	0	0	0	0.292	0.9	0.824	0.987
BECN1	ITPR3	9606.ENSP00000355231	9606.ENSP00000363435	0	0	0	0	0.042	0.292	0	0.983	0.987
BECN1	BCL2L2	9606.ENSP00000355231	9606.ENSP00000250405	0	0	0	0	0.047	0	0	0.969	0.987
BECN1	BCL2L11	9606.ENSP00000355231	9606.ENSP00000376943	0	0	0	0	0	0	0	0.987	0.987
NANOG	CD44	9606.ENSP00000229307	9606.ENSP00000398632	0	0	0	0	0	0	0.9	0.867	0.987
IL33	CASP1	9606.ENSP00000370842	9606.ENSP00000433138	0	0	0	0	0.074	0.51	0.9	0.759	0.987
TAB3	RIPK1	9606.ENSP00000368215	9606.ENSP00000259808	0	0	0	0	0.074	0	0.9	0.854	0.987
NRF1	TFAM	9606.ENSP00000342351	9606.ENSP00000420588	0	0	0	0	0.049	0	0.555	0.966	0.987
C3AR1	C4A	9606.ENSP00000302079	9606.ENSP00000396688	0	0	0	0	0.067	0	0	0.987	0.987
C3AR1	C5AR1	9606.ENSP00000302079	9606.ENSP00000347197	0	0	0	0.82	0.246	0	0.555	0.97	0.987
EIF1	EIF4A2	9606.ENSP00000419449	9606.ENSP00000326381	0	0	0	0	0.105	0	0	0.981	0.987
GPC1	FGF2	9606.ENSP00000264039	9606.ENSP00000264498	0	0	0	0	0.08	0	0.9	0.866	0.987
NR1I3	RXRA	9606.ENSP00000356959	9606.ENSP00000419692	0	0	0	0.704	0	0.735	0	0.804	0.987
EPC2	KAT5	9606.ENSP00000258484	9606.ENSP00000340330	0	0	0	0	0.06	0.838	0.8	0.477	0.987
IL1B	JUN	9606.ENSP00000263341	9606.ENSP00000360266	0	0	0	0	0.124	0	0.9	0.851	0.987
RAP1A	RAPGEF3	9606.ENSP00000358723	9606.ENSP00000395708	0	0	0	0	0	0.292	0.9	0.821	0.987
GLB1	ELN	9606.ENSP00000306920	9606.ENSP00000351807	0	0	0	0	0	0	0	0.987	0.987
PSMB2	ADRM1	9606.ENSP00000362334	9606.ENSP00000478877	0	0	0	0	0.109	0.482	0.555	0.177	0.987
BLM	DNA2	9606.ENSP00000347232	9606.ENSP00000351185	0	0	0	0	0.201	0.292	0.555	0.881	0.987
LRP1	LPL	9606.ENSP00000243077	9606.ENSP00000497642	0	0	0	0	0.076	0.625	0.9	0.664	0.987
GAD2	SLC32A1	9606.ENSP00000365437	9606.ENSP00000217420	0	0	0	0	0.261	0	0.555	0.957	0.987
MAPK8	NFKB1	9606.ENSP00000378974	9606.ENSP00000226574	0	0	0	0	0.067	0	0.9	0.861	0.987
PROC	F2	9606.ENSP00000234071	9606.ENSP00000308541	0	0	0	0.742	0.297	0.9	0.6	0.253	0.987
PRKN	SQSTM1	9606.ENSP00000355865	9606.ENSP00000374455	0	0	0	0	0	0.765	0.555	0.881	0.987
ATG5	MAP1LC3B	9606.ENSP00000358072	9606.ENSP00000498476	0	0	0	0	0.056	0.21	0.555	0.944	0.987
ZNF217	HDAC1	9606.ENSP00000360526	9606.ENSP00000362649	0	0	0	0	0.072	0.561	0	0.97	0.987
PTPN11	PRPF19	9606.ENSP00000489597	9606.ENSP00000227524	0	0	0	0	0.049	0.292	0	0.982	0.987
GSN	CTTN	9606.ENSP00000362924	9606.ENSP00000365745	0	0	0	0	0.047	0.193	0	0.985	0.987
RAD52	BRCA1	9606.ENSP00000351284	9606.ENSP00000418960	0	0	0	0	0.05	0.421	0.555	0.958	0.987
MAPK3	JUN	9606.ENSP00000263025	9606.ENSP00000360266	0	0	0	0	0	0.292	0.9	0.815	0.987
RABGEF1	UBC	9606.ENSP00000370208	9606.ENSP00000441543	0	0	0	0	0.049	0.984	0	0.15	0.987
STIM1	STIM2	9606.ENSP00000478059	9606.ENSP00000417569	0	0	0	0.908	0.049	0.82	0	0.933	0.987
ITGB1	ITGB3	9606.ENSP00000379350	9606.ENSP00000452786	0	0	0	0.931	0.084	0.226	0.9	0.832	0.987
PCSK9	APOB	9606.ENSP00000303208	9606.ENSP00000233242	0	0	0	0	0.121	0	0	0.984	0.987
PSMD3	UBC	9606.ENSP00000264639	9606.ENSP00000441543	0	0	0	0	0.044	0.82	0.555	0.133	0.987
OPRM1	PDYN	9606.ENSP00000394624	9606.ENSP00000440185	0	0	0	0	0.072	0	0.9	0.873	0.987
FOSB	EGR1	9606.ENSP00000245919	9606.ENSP00000239938	0	0	0	0	0.777	0	0.555	0.877	0.987
F12	SERPING1	9606.ENSP00000253496	9606.ENSP00000278407	0	0	0	0	0	0	0.777	0.959	0.987
CD36	LYN	9606.ENSP00000415743	9606.ENSP00000428924	0	0	0	0	0.073	0.51	0	0.973	0.987
CALML5	MBP	9606.ENSP00000369689	9606.ENSP00000380958	0	0	0	0	0	0	0	0.987	0.987
CALML5	GAP43	9606.ENSP00000369689	9606.ENSP00000377372	0	0	0	0	0	0	0	0.987	0.987
[truncated: 9,270 more rows]

## Sheet: Table S3-3
Table S3-3. Hub gene prioritization by the PageRank algorithm on the SZBC-AI4TCM platform for Alzheimer’s disease.
Gene	GeneID	PageRank
AHSG	197	15.9267
MYC	4609	15.7579
TET2	54790	15
APOE	348	12.2089
TP53	7157	11.0797
UBE3A	7337	10.8167
IRAK4	51135	10.477
F2	2147	9.77978
PRKCD	5580	9.62208
DNMT3B	1789	8.87163
IL1A	3552	8.51753
SNCA	6622	7.97149
APOB	338	7.75709
SNAP25	6616	7.65636
PRKCA	5578	6.8776
CTNNB1	1499	6.48787
IRAK1	3654	5.77242
LOC102723407	102723407	5.76199
JAK2	3717	5.48334
APOM	55937	5.22025
CXCR4	7852	4.98779
GAPDH	2597	4.96836
AGT	183	4.86179
PRKCB	5579	4.78866
LYN	4067	4.65125
PTCH1	5727	4.30334
MYD88	4615	4.18917
YAP1	10413	4.18024
YWHAZ	7534	3.90071
ATP5F1A	498	3.89556
PICALM	8301	3.87705
IL6	3569	3.87356
FLT1	2321	3.82114
HDAC1	3065	3.66825
GNAI1	2770	3.64605
CALML5	51806	3.62809
BGN	633	3.51702
IDH1	3417	3.48404
UBC	7316	3.45724
SOX2	6657	3.41941
MBP	4155	3.31691
KLHL20	27252	3.30685
AKT1	207	3.26455
GRK2	156	3.07691
ADM	133	3.0707
MAPT	4137	2.99511
ARHGEF2	9181	2.96702
CTNNA2	1496	2.91755
MTHFR	4524	2.9171
PRDX2	7001	2.86227
CCL27	10850	2.84987
CD36	948	2.84161
MMP24	10893	2.78103
SERPINA3	12	2.76036
RAC1	5879	2.75417
PICK1	9463	2.73497
HSD17B10	3028	2.73118
REN	5972	2.72947
CHCHD10	400916	2.7255
FOXP3	50943	2.72067
PINK1	65018	2.70709
PRPF19	27339	2.66401
FKBP5	2289	2.61675
MAPKAP1	79109	2.60215
ALS2	57679	2.59983
HSPB8	26353	2.57878
PRKCE	5581	2.57339
SYN1	6853	2.54974
TOM1	10043	2.48547
RYR2	6262	2.41069
PRMT5	10419	2.39846
CXCR3	2833	2.39527
IDH2	3418	2.37954
ACTB	60	2.34801
SH2B1	25970	2.34472
NPY	4852	2.33905
NPPA	4878	2.32844
PDGFRB	5159	2.32612
EGR1	1958	2.31347
CCL20	6364	2.30583
TSG101	7251	2.29275
PTEN	5728	2.26745
GPX4	2879	2.25251
CDH1	999	2.24054
HSPB1	3315	2.18746
H4C6	8361	2.18389
BRCA1	672	2.18383
RPS6KB1	6198	2.16233
VCAM1	7412	2.04888
TNF	7124	1.98533
HDAC2	3066	1.981
UBE2I	7329	1.97881
TFRC	7037	1.97482
OGG1	4968	1.92244
UBB	7314	1.91694
FCGR3B	2215	1.91021
ARHGEF7	8874	1.87902
CAMK2A	815	1.8652
ATP5F1B	506	1.79718
DHRS11	79154	1.7961
ABCA1	19	1.79553
CHMP2B	25978	1.77122
KEAP1	9817	1.73678
C1R	715	1.72276
TXN2	25828	1.69224
CRK	1398	1.68117
LPL	4023	1.66661
PML	5371	1.66288
ITGB1	3688	1.65133
SUCLA2	8803	1.65005
HGF	3082	1.63581
JUN	3725	1.62666
CHGA	1113	1.62642
P2RX2	22953	1.62195
CD38	952	1.61188
CYLD	1540	1.58172
IL2	3558	1.57774
NOTCH4	4855	1.55956
CAMK4	814	1.55511
HDAC6	10013	1.53068
RPS6KB2	6199	1.52084
CD44	960	1.51342
CRP	1401	1.49389
IL4	3565	1.49129
CTNNA3	29119	1.48961
TGFBR1	7046	1.48795
GABBR1	2550	1.48113
KDR	3791	1.47926
MSTN	2660	1.47792
TIMP1	7076	1.47471
SH2B3	10019	1.45548
SREBF2	6721	1.44785
PARP1	142	1.44572
CBS	875	1.42562
IL22	50616	1.41509
CRHR1	1394	1.40319
HPGDS	27306	1.4019
HNRNPA2B1	3181	1.38842
OPTN	10133	1.3822
ACE2	59272	1.38218
EPOR	2057	1.37639
CAPN1	823	1.37055
ARID4B	51742	1.35745
MTOR	2475	1.35428
G3BP1	10146	1.34728
HMBS	3145	1.34228
HSP90AA1	3320	1.33706
UBE2K	3093	1.33066
RAB6A	5870	1.30521
RET	5979	1.29581
CCL21	6366	1.27547
UGT1A1	54658	1.26497
SYP	6855	1.26256
TIMP2	7077	1.25602
PLG	5340	1.2464
HSPB2	3316	1.23457
CES2	8824	1.22629
TRPC1	7220	1.22243
DBN1	1627	1.21676
TPI1	7167	1.21501
EEF2	1938	1.20768
SERPING1	710	1.20272
HSPB3	8988	1.20149
COX15	1355	1.19652
NOTCH3	4854	1.18882
FLT4	2324	1.18348
CXCR1	3577	1.18263
NOTCH1	4851	1.18235
FASN	2194	1.18226
APBB2	323	1.17644
EGR2	1959	1.17154
MAP1LC3B	81631	1.16233
CYP2D6	1565	1.15371
VDAC1	7416	1.15271
CYP17A1	1586	1.15233
LIPC	3990	1.15074
CLN3	1201	1.12655
ATIC	471	1.12042
INS	3630	1.11688
MAPK3	5595	1.11381
ITGB2	3689	1.11119
PDYN	5173	1.10685
TGFBR2	7048	1.10475
SGO1	151648	1.09718
MYH6	4624	1.08793
BRD4	23476	1.08258
KCNQ1	3784	1.08192
NTF4	4909	1.0802
AIF1	199	1.07167
ITGB3	3690	1.07048
CASP3	836	1.06775
DUSP1	1843	1.06706
GCG	2641	1.06627
NTF3	4908	1.05648
WAS	7454	1.05484
ALOX15	246	1.04719
HDAC4	9759	1.04555
TP63	8626	1.04353
MAPK14	1432	1.04185
GAP43	2596	1.03591
NLRC4	58484	1.03263
TUBB4B	10383	1.02834
FUS	2521	1.02692
PTPN11	5781	1.02391
SYN2	6854	1.02222
EIF2AK4	440275	1.01749
IL5	3567	1.01597
CDH2	1000	1.0118
AGER	177	1.0075
MMUT	4594	1.00616
DHFR	1719	1.00426
CRH	1392	0.996792
TSHR	7253	0.995715
CLOCK	9575	0.989599
DAPK1	1612	0.981413
NT5E	4907	0.977424
SQSTM1	8878	0.975098
CCK	885	0.97468
GSTP1	2950	0.972102
P2RX7	5027	0.968215
NFKB1	4790	0.94979
TBX21	30009	0.949656
THY1	7070	0.94676
ENO1	2023	0.939429
UNG	7374	0.93927
CUL4A	8451	0.937707
NACC1	112939	0.933777
LGALS3	3958	0.931343
DEGS1	8560	0.92791
PTK2B	2185	0.921347
L1CAM	3897	0.919743
XAB2	56949	0.919394
PIK3R2	5296	0.911217
TTR	7276	0.90821
CLEC7A	64581	0.903355
PRRC2C	23215	0.903185
ST14	6768	0.902323
ERN1	2081	0.89862
NTRK1	4914	0.887119
FLG	2312	0.885086
SNX9	51429	0.880462
CCS	9973	0.873959
IRF3	3661	0.872211
CYP1A2	1544	0.870365
LIPG	9388	0.868608
GOLPH3	64083	0.866675
HDAC9	9734	0.86598
IL1B	3553	0.862448
PIK3R3	8503	0.85762
HDAC3	8841	0.857034
CACNA1C	775	0.852702
GRIN1	2902	0.850468
ATG12	9140	0.849737
UBE2A	7319	0.840933
IL17A	3605	0.838958
EIF4A1	1973	0.838583
DECR1	1666	0.835348
FGFR1	2260	0.833821
BACE1	23621	0.828176
FZD4	8322	0.828051
APBB1	322	0.827467
NOC3L	64318	0.827129
IL23R	149233	0.825182
LCAT	3931	0.824194
C4A	720	0.814487
CDK5R1	8851	0.80901
PLA2G4A	5321	0.806364
LARS1	51520	0.802839
ABCA7	10347	0.800436
DSG1	1828	0.791105
SFTPC	6440	0.787014
FZD5	7855	0.785206
GAST	2520	0.78385
CEBPB	1051	0.782591
ASPM	259266	0.774704
TMEM97	27346	0.773645
GRK5	2869	0.771822
SNX3	8724	0.771098
BBC3	27113	0.770756
FZD3	7976	0.767682
NOS3	4846	0.765223
SFRP1	6422	0.764568
MAPK8	5599	0.763434
FLNA	2316	0.761974
CASP8	841	0.761752
BRD2	6046	0.757999
ELN	2006	0.754848
CD33	945	0.754125
OCLN	100506658	0.748232
DRD1	1812	0.747792
NPC1	4864	0.747536
APP	351	0.745397
F12	2161	0.742464
C1D	10438	0.741462
MUTYH	4595	0.740576
ILK	3611	0.740545
TUBA4A	7277	0.733012
UTP11	51118	0.731106
DDIT3	1649	0.730748
PLXNA4	91584	0.728401
CCT2	10576	0.728233
CES1	1066	0.727989
MTNR1A	4543	0.727409
OGT	8473	0.721783
IL7	3574	0.721423
SNAP91	9892	0.721178
SETX	23064	0.720293
STAT3	6774	0.719899
LEP	3952	0.719693
CD40	958	0.715416
TH	7054	0.715043
COL3A1	1281	0.713439
KLK3	354	0.712701
UROD	7389	0.709786
NPM1	4869	0.707102
PRKN	5071	0.707098
TNRC6A	27327	0.706938
USP2	9099	0.706411
FXYD1	5348	0.705097
INSIG1	3638	0.704031
YY1	7528	0.703222
FOXO1	2308	0.702071
FGF9	2254	0.700744
OPRD1	4985	0.700619
SDC3	9672	0.697104
NR3C1	2908	0.6965
SART3	9733	0.693442
H4C1	8359	0.692466
BTK	695	0.688937
ADAM10	102	0.684151
DMD	1756	0.683684
IRF7	3665	0.680815
CRYL1	51084	0.68061
TOMM40	10452	0.679201
CTTN	2017	0.678535
A2M	2	0.67671
SPI1	6688	0.675948
XRCC1	7515	0.675641
NEFH	4744	0.674772
IMMT	10989	0.672083
P2RX4	5025	0.670386
HMGCR	3156	0.670109
SOD2	6648	0.669138
HGS	9146	0.663795
VWF	7450	0.66238
TET1	80312	0.661767
TTN	7273	0.659291
FOXO3	2309	0.656622
OPRM1	4988	0.656244
CASP1	834	0.655646
KHDRBS1	10657	0.652515
UBA52	7311	0.651636
SOX6	55553	0.650557
LAMP1	3916	0.643374
QRICH1	54870	0.641426
PSMD2	5708	0.641273
ATP5MC2	517	0.640613
IL10	3586	0.638964
IFI27	3429	0.638751
SOD1	6647	0.637013
MRE11	4361	0.636377
TNFRSF1A	7132	0.633139
P4HB	5034	0.632634
CACNA1G	8913	0.631748
EGFR	1956	0.631467
NOS1	4842	0.631251
ASPA	443	0.63119
POU5F1	5460	0.629582
F11R	50848	0.629351
CDCA5	113130	0.62914
F9	2158	0.6274
CREBBP	1387	0.627128
IL24	11009	0.626829
TRAF2	7186	0.626675
PER2	8864	0.626512
UQCRC1	7384	0.625339
TRA2B	6434	0.624857
ERCC1	2067	0.623149
ATP12A	479	0.621262
CR1	1378	0.620542
IGF2R	3482	0.620081
CYP3A4	1576	0.619422
MAP1LC3A	84557	0.618872
PPP1R1B	84152	0.61849
DENR	8562	0.618444
ALOX5	240	0.617771
RAC2	5880	0.617343
GREM1	26585	0.617185
EIF4A2	1974	0.615598
HSD17B7	51478	0.614711
COX8A	1351	0.613266
GDNF	2668	0.610052
DUSP6	1848	0.609523
ANPEP	290	0.608481
APOA1	335	0.608321
CD47	961	0.607553
CS	1431	0.604975
FERMT2	10979	0.60375
MSMB	4477	0.603595
RAPGEF6	51735	0.602194
AGTR1	185	0.601339
PSEN1	5663	0.600324
FN1	2335	0.600191
RAB7A	7879	0.597242
LRRK2	120892	0.595771
INPP5D	3635	0.594359
AVP	551	0.593153
LPA	4018	0.593092
MLKL	197259	0.591913
PRX	57716	0.588391
GLO1	2739	0.587335
UBQLN2	29978	0.585888
BAK1	578	0.585597
PTPN1	5770	0.584666
CNTNAP2	26047	0.580659
PVALB	5816	0.578971
PRL	5617	0.576873
C3	718	0.576457
HTT	3064	0.574229
EPG5	57724	0.574077
ARHGEF15	22899	0.573693
LOXL1	4016	0.572403
POLD1	5424	0.57114
FKBP4	2288	0.569968
CCR5	1234	0.568976
MARCKS	4082	0.56849
PTGES3	10728	0.565841
CFH	3075	0.565214
SLC32A1	140679	0.565136
ATP5MC1	516	0.564724
FGFR3	2261	0.564275
CCL19	6363	0.564275
DISC1	27185	0.562625
RIPK1	8737	0.557934
FGF2	2247	0.556557
ALAD	210	0.556504
MYH9	4627	0.554818
FGF1	2246	0.554095
UBQLN1	29979	0.553932
TRIB3	57761	0.553659
PLXNA3	55558	0.552751
GJA1	2697	0.552716
SERPINE1	5054	0.552648
GAL	51083	0.551669
MICA	100507436	0.550892
NUP98	4928	0.549986
NTRK2	4915	0.549879
EDN1	1906	0.549428
NEFL	4747	0.547827
MYO6	4646	0.545039
PKM	5315	0.544995
INSR	3643	0.543292
MAPK1	5594	0.543183
BCL6	604	0.542566
ITPR1	3708	0.542358
CALB1	793	0.54206
PLXNA2	5362	0.539054
DRD4	1815	0.537295
CALB2	794	0.537004
COX10	1352	0.535288
AMOTL1	154810	0.535124
HERC2	8924	0.534799
PREP	5550	0.53351
HMOX1	3162	0.53289
GSR	2936	0.532209
HSPA5	3309	0.529256
PLPP4	196051	0.528792
MSRA	4482	0.528632
LOX	4015	0.528321
MTR	4548	0.527171
CREB3	10488	0.526962
GPHN	10243	0.526641
SPP1	6696	0.526425
AZU1	566	0.526115
TRPV1	7442	0.52587
APOD	347	0.524582
IL9	3578	0.524011
MMEL1	79258	0.522719
MET	4233	0.521541
TBP	6908	0.519451
ERBB2	2064	0.518926
NTSR1	4923	0.518762
RPS23	6228	0.518619
LIMS1	3987	0.518302
DMRT1	1761	0.518066
MDH2	4191	0.517173
MAPKAPK5	8550	0.516943
GAD2	2572	0.516075
E2F1	1869	0.514122
MTHFD1	4522	0.512577
COX5A	9377	0.512068
HSD17B4	3295	0.50977
SAA1	6288	0.50954
ATF2	1386	0.509005
LRP1	4035	0.508174
RAPGEF3	10411	0.507592
WAC	51322	0.507396
REST	5978	0.505927
PLD2	5338	0.502882
TFEB	7942	0.502494
PPFIA1	8500	0.502462
F11	2160	0.502177
S100A8	6279	0.501043
FOS	2353	0.500859
CLCN3	1182	0.499531
COQ2	27235	0.49916
MAPKAPK2	9261	0.498979
APOF	319	0.498748
DEFB4A	1673	0.498552
PLK1	5347	0.497327
ERBB4	2066	0.496985
TIMP4	7079	0.496692
TLN2	83660	0.496639
PLCG2	5336	0.496332
HSD17B6	8630	0.495823
PPP3CA	5530	0.494245
PPIG	9360	0.492887
CAV1	857	0.492838
CDC42	998	0.492125
SORT1	6272	0.491937
IGFBP3	3486	0.489459
PECAM1	5175	0.489177
EPHA4	2043	0.489007
EXOC4	60412	0.488901
P2RX5	5026	0.488599
SERPINC1	462	0.48789
UGCG	7357	0.487416
DNTT	1791	0.48735
MICAL2	9645	0.485144
GGT1	2678	0.4844
HOMER1	9456	0.483982
NDUFAF6	137682	0.483061
CCL11	6356	0.478913
NME2	4831	0.47872
ATG5	9474	0.478279
ATP7B	540	0.478077
CDK5	1020	0.477799
SV2B	9899	0.477408
ARMS2	387715	0.477216
ITPR3	3710	0.476455
DVL1	1855	0.474192
WWC1	23286	0.472744
HMGB1	3146	0.472484
MICB	4277	0.471638
PRUNE2	158471	0.470938
FCGR2A	2212	0.470503
GPR17	2840	0.468583
NDUFA12	55967	0.468034
THBS4	7060	0.467998
CDK1	983	0.467705
RPS6	6194	0.467252
NCAM1	4684	0.466987
PHF1	5252	0.466534
SYT1	6857	0.465804
MAPK9	5601	0.463768
CHRNA4	1137	0.46307
LEPR	3953	0.462553
NES	10763	0.462076
CTF1	1489	0.461146
GLP1R	2740	0.459278
HLA-DQB1	3119	0.459045
CD2AP	23607	0.457453
GATA1	2623	0.457047
SAP30L	79685	0.457012
H4C4	8360	0.456698
ARSA	410	0.456681
ATP7A	538	0.456143
TYROBP	7305	0.455114
C9orf72	203228	0.45506
CDK4	1019	0.4537
ATF6	22926	0.453302
LRIG3	121227	0.453238
CCR3	1232	0.453187
PLD3	23646	0.45314
GPBAR1	151306	0.452784
CDH13	1012	0.452613
PLEK	5341	0.452562
SLC2A1	6513	0.452354
SLC30A1	7779	0.452176
DEFA1B	728358	0.451694
GAB1	2549	0.448867
HDC	3067	0.448137
ADAM17	6868	0.447799
GSN	2934	0.447513
HLA-DRA	3122	0.447452
NCOA6	23054	0.447164
RRAS	6237	0.445543
GPI	2821	0.445041
GZMB	3002	0.443097
MUC1	4582	0.441746
DAPK2	23604	0.441377
NOS2	4843	0.441327
FGFR4	2264	0.439889
TPH2	121278	0.439416
NME8	51314	0.438945
ANK3	288	0.438139
PLK2	10769	0.437701
APLN	8862	0.43725
AMFR	267	0.437201
HCLS1	3059	0.437195
CASP9	842	0.437082
F3	2152	0.436793
HOOK1	51361	0.435725
ACSL6	23305	0.434127
IARS1	3376	0.433967
PCSK1	5122	0.433698
SLC18A1	6570	0.432336
AICDA	57379	0.431893
PPP1R1A	5502	0.430559
BID	637	0.430222
CDSN	1041	0.42998
STAT1	6772	0.429969
STXBP3	6814	0.429955
SOCS3	9021	0.429797
SCG2	7857	0.429281
DRD3	1814	0.428969
UVRAG	7405	0.428718
CCL2	6347	0.428683
H4C5	8367	0.428669
SOCS1	8651	0.426327
PTPRC	5788	0.425899
BPTF	2186	0.424918
PSMD3	5709	0.42487
AHNAK	79026	0.424491
NIT2	56954	0.424414
NRXN3	9369	0.423927
GFER	2671	0.423719
ASTN2	23245	0.422448
EIF2S2	8894	0.422233
LHCGR	3973	0.421517
OGA	10724	0.421228
UBE2D2	7322	0.421117
PCSK9	255738	0.419974
SPG7	6687	0.419603
IFNG	3458	0.4194
WT1	7490	0.419242
EGF	1950	0.418995
P2RX1	5023	0.418881
HSF1	3297	0.418342
CD46	4179	0.417324
EIF2S1	1965	0.415907
DNA2	1763	0.415868
TMEM106B	54664	0.415685
AMPH	273	0.414079
CD28	940	0.41384
GAD1	2571	0.413504
DSG2	1829	0.413453
HCAR1	27198	0.412839
PPARG	5468	0.41226
PCK1	5105	0.411814
SLC2A4	6517	0.411446
WNT3A	89780	0.410556
SNTG1	54212	0.409294
APOA5	116519	0.408179
TIMP3	7078	0.4081
TRIP4	9325	0.40679
RAB4A	5867	0.405771
SNRPG	6637	0.405508
ABCG1	9619	0.405457
IL12A	3592	0.405261
SETD2	29072	0.404343
RAD52	5893	0.404285
H4C2	8366	0.404133
HTRA2	27429	0.403868
RAB5A	5868	0.403709
NETO1	81832	0.403682
KMO	8564	0.402582
MAP2	4133	0.402474
DYRK1A	1859	0.402364
FMR1	2332	0.401694
DDX39B	7919	0.401337
PIWIL4	143689	0.401121
CXCR6	10663	0.400356
KNG1	3827	0.399973
SLC18A2	6571	0.399154
CCR2	729230	0.398902
KLKB1	3818	0.39786
NOC2L	26155	0.397857
APOA2	336	0.397595
PSEN2	5664	0.39679
APRT	353	0.3962
BECN1	8678	0.395749
SETMAR	6419	0.395325
AR	367	0.394979
SRR	63826	0.394637
DLG1	1739	0.393457
PLAG1	5324	0.393254
KDM4A	9682	0.392208
CAPN2	824	0.391346
FOSB	2354	0.391191
APLP2	334	0.390529
CGB5	93659	0.389906
PSMD7	5713	0.389816
PPIL2	23759	0.388942
ARRB2	409	0.388567
IL18	3606	0.388046
SCN1A	6323	0.38779
ARRB1	408	0.387049
C5	727	0.387042
USO1	8615	0.386544
GLI1	2735	0.385849
CLN5	1203	0.385775
GRIA4	2893	0.385396
ECSIT	51295	0.385248
RBL2	5934	0.384025
PLD1	5337	0.383616
PMM2	5373	0.383426
ITSN2	50618	0.383147
ABCA2	20	0.382691
CHI3L1	1116	0.382483
H4C3	8364	0.38246
PPP3R1	5534	0.38235
CPOX	1371	0.381709
RPS21	6227	0.381483
KLC1	3831	0.381185
VPS35	55737	0.380966
CD63	967	0.380371
TYR	7299	0.380275
FOXA2	3170	0.379816
TKT	7086	0.379627
CAD	790	0.379593
PPL	5493	0.379468
SLC2A14	144195	0.379411
CHEK1	1111	0.378979
CLU	1191	0.378862
SMUG1	23583	0.378841
RAPGEF4	11069	0.378246
PER1	5187	0.377535
SORL1	6653	0.37738
CTNNBL1	56259	0.376762
NDUFB8	4714	0.375795
XPR1	9213	0.375666
RIN3	79890	0.375365
STX8	9482	0.375309
CNTFR	1271	0.374224
ABCA8	10351	0.374053
SULT2A1	6822	0.373726
PROM1	8842	0.373571
CLK1	1195	0.373221
RPA1	6117	0.372534
IL13	3596	0.372517
CYP8B1	1582	0.371866
ACACA	31	0.370186
NUMB	8650	0.369839
APC	324	0.368915
BMI1	648	0.367986
ATP6V1B2	526	0.366318
HFE	3077	0.365918
RAB31	11031	0.365857
TPH1	7166	0.365357
ADCYAP1	116	0.365183
IGFBP7	3490	0.364735
MTNR1B	4544	0.36391
PIK3CD	5293	0.363832
LSM2	57819	0.363748
ADRB2	154	0.363486
H4C8	8365	0.363167
POLG	5428	0.363149
CALM3	808	0.363112
MMP9	4318	0.362933
TREML1	340205	0.362706
PCBP4	57060	0.362406
NEDD4	4734	0.361578
SCP2	6342	0.361046
GPC1	2817	0.361045
NR0B1	190	0.359963
WIF1	11197	0.359214
IDE	3416	0.359076
RPL29	6159	0.358716
CHAT	1103	0.358466
SDC2	6383	0.358043
GRIA1	2890	0.357475
IFITM3	10410	0.357375
FXN	2395	0.357155
PPT1	5538	0.357037
KLF2	10365	0.356908
SNPH	9751	0.355851
CHRNB2	1141	0.355815
CNTF	1270	0.355658
CSF3R	1441	0.355632
SLC30A6	55676	0.355501
NR1I2	8856	0.355362
DPYSL2	1808	0.355314
FFAR1	2864	0.355031
LRP6	4040	0.354104
EIF2S3	1968	0.35404
TP53BP1	7158	0.353546
STS	412	0.35279
CYCS	54205	0.351783
PTBP1	5725	0.351558
HOMER2	9455	0.351223
BLNK	29760	0.350741
CHCHD2	51142	0.350547
SNW1	22938	0.347222
CCR6	1235	0.347172
F2R	2149	0.346897
FABP6	2172	0.346664
TIA1	7072	0.346652
CP	1356	0.346543
NGF	4803	0.3465
ODC1	4953	0.346007
H4C9	8294	0.345873
PPP2R1A	5518	0.345829
CCL5	6352	0.345748
KAT5	10524	0.345295
NRG3	10718	0.344769
PLA2G2A	5320	0.344359
SOCS2	8835	0.343351
KIF5A	3798	0.342495
GLB1	2720	0.342183
CPT1A	1374	0.341851
CXCR2	3579	0.341474
HAP1	9001	0.341445
TARBP2	6895	0.340872
IL12B	3593	0.340716
SIT1	27240	0.3396
NPS	594857	0.339299
DCN	1634	0.338851
FDPS	2224	0.338631
BACE2	25825	0.338102
CEBPD	1052	0.338057
TICAM2	353376	0.337866
MCM2	4171	0.337858
ALDH2	217	0.337328
RHO	6010	0.336876
UMOD	7369	0.336834
CD74	972	0.336757
NLGN1	22871	0.336309
GSTM1	2944	0.335784
PNO1	56902	0.335505
RXRA	6256	0.335267
LCN2	3934	0.334971
ATP6V1E1	529	0.334887
DNAJB1	3337	0.334829
IL15	3600	0.334615
STAR	6770	0.334142
VPS26A	9559	0.333907
C1QA	712	0.333886
NME1	4830	0.333635
PABPN1	8106	0.333583
PRPF6	24148	0.333201
PIK3R1	5295	0.333175
PDE2A	5138	0.33298
LCMT1	51451	0.332051
NT5C3A	51251	0.330649
IDO1	3620	0.329807
BLOC1S3	388552	0.329168
GHR	2690	0.328758
RAN	5901	0.328342
CISH	1154	0.328053
TTPA	7274	0.328049
SHANK2	22941	0.327974
PIKFYVE	200576	0.327546
ELANE	1991	0.327493
APBA1	320	0.32742
MECP2	4204	0.327377
BCAR1	9564	0.327258
GRN	2896	0.326946
DCAF7	10238	0.32686
CREB1	1385	0.326785
IL31	386653	0.326437
PLAT	5327	0.326341
PTGES2	80142	0.325416
SLC6A3	6531	0.325256
PARK7	11315	0.325251
CFL1	1072	0.324793
SLC25A4	291	0.324271
SNCAIP	9627	0.323672
SHANK3	85358	0.323647
BCL3	602	0.32327
DPYSL3	1809	0.323051
DEFB4B	100289462	0.322956
TRADD	8717	0.322906
PRKACA	5566	0.322575
RACK1	10399	0.322432
TFF3	7033	0.322414
ARR3	407	0.32208
CNTN2	6900	0.321899
VAMP2	6844	0.321634
RABGEF1	27342	0.321134
LTF	4057	0.320737
RND1	27289	0.320185
KLK7	5650	0.32
TWSG1	57045	0.319984
GLS2	27165	0.319853
SDS	10993	0.319582
CD68	968	0.319296
TMED9	54732	0.318734
ADRM1	11047	0.318515
ADH6	130	0.31839
STXBP1	6812	0.318247
ATN1	1822	0.318174
IFNAR1	3454	0.318062
DCDC2	51473	0.318056
NFKB2	4791	0.317316
NR3C2	4306	0.316862
MACF1	23499	0.315998
CBFA2T2	9139	0.315732
ICAM1	3383	0.315663
APPL1	26060	0.315546
SOAT1	6646	0.315517
SEPTIN8	23176	0.315431
CYP2C9	1559	0.315403
SAA2	6289	0.31536
ZCWPW1	55063	0.315287
ROM1	6094	0.315219
CSF1R	1436	0.314612
LTBP2	4053	0.314568
EP300	2033	0.314509
HSPH1	10808	0.314365
RPSA	3921	0.313717
AQP1	358	0.313306
LGALS4	3960	0.313058
SH3GL2	6456	0.312943
PDK1	5163	0.312753
VAMP1	6843	0.312688
PAK3	5063	0.311851
STIM2	57620	0.311756
LIPA	3988	0.311726
SLC5A2	6524	0.311156
SNCG	6623	0.310949
CFTR	1080	0.310719
NEFM	4741	0.310603
PPARA	5465	0.310281
PDCD1	5133	0.309763
PRNP	5621	0.30865
FIS1	51024	0.308602
SEL1L	6400	0.308133
STIM1	6786	0.308007
PM20D1	148811	0.306984
HLA-DRB1	3123	0.306982
CD226	10666	0.306768
DNMT1	1786	0.306266
TRH	7200	0.305941
SLC6A4	6532	0.305623
GULP1	51454	0.305326
LYZ	4069	0.3053
MMP2	4313	0.305207
FOXA1	3169	0.304994
CCL26	10344	0.304364
SREK1	140890	0.304272
IFNA1	3439	0.304092
DROSHA	29102	0.304066
ASIP	434	0.3039
TCP1	6950	0.303413
ANP32A	8125	0.303355
APH1A	51107	0.303337
WDR48	57599	0.303193
NFIA	4774	0.303065
GRHL3	57822	0.303
TRPV4	59341	0.302806
C4BPA	722	0.30254
TNNI3	7137	0.302514
BLM	641	0.302334
MOBP	4336	0.302154
MT-CYB	4519	0.301719
MVP	9961	0.301706
CEBPZ	10153	0.301255
RSPO4	343637	0.301088
TFDP1	7027	0.301062
KL	9365	0.300123
LRAT	9227	0.300019
GREM2	64388	0.299966
CRHBP	1393	0.299896
PRKACB	5567	0.299492
P2RX3	5024	0.299401
TREX1	11277	0.299278
KCNE3	10008	0.299266
DLST	1743	0.299249
CLASRP	11129	0.299215
LPAR3	23566	0.29852
PPP1R9B	84687	0.298514
SQLE	6713	0.297952
ACO1	48	0.297903
BLVRA	644	0.297188
FYN	2534	0.297089
MPST	4357	0.296876
CD8A	925	0.296683
HAMP	57817	0.296612
STK11	6794	0.296534
TXNIP	10628	0.29613
NMNAT1	64802	0.295984
TCF3	6929	0.29597
EZH2	2146	0.295806
RMDN3	55177	0.295653
GRIK4	2900	0.294774
FABP7	2173	0.294581
PLA2G6	8398	0.294397
CHM	1121	0.294255
CTNND1	1500	0.293976
IAPP	3375	0.29348
TANK	10010	0.293433
DLD	1738	0.293013
ADCY2	108	0.293009
ENO2	2026	0.292845
RUNX1	861	0.29166
C5AR1	728	0.291188
EPHA1	2041	0.291184
MTUS1	57509	0.290889
CDK9	1025	0.290869
BMS1	9790	0.290744
S100A6	6277	0.290469
GRIA2	2891	0.290326
SMPD3	55512	0.29014
CYP2B6	1555	0.289659
MOGAT3	346606	0.289617
ASRGL1	80150	0.289184
APEX1	328	0.288723
CAMKMT	79823	0.288618
TPX2	22974	0.288378
FTO	79068	0.288362
SYNE1	23345	0.288173
HTR6	3362	0.288049
NANOG	79923	0.287366
HIF1A	3091	0.287324
COL12A1	1303	0.286791
KHDRBS2	202559	0.286475
NRGN	4900	0.285909
HSPA1A	3303	0.285645
FES	2242	0.285598
BMP4	652	0.285406
ARTN	9048	0.285124
ORM1	5004	0.28509
ELK1	2002	0.284947
TMED7-TICAM2	100302736	0.284877
APOA4	337	0.284871
PPARGC1A	10891	0.284782
FGF10	2255	0.284689
C2	717	0.284661
APBB3	10307	0.284577
CALCOCO2	10241	0.284464
AHI1	54806	0.284356
CISD3	284106	0.284126
SETD7	80854	0.283595
TFAM	7019	0.283028
CD163	9332	0.282986
CHRNA7	1139	0.28278
RFC1	5981	0.282755
WARS2	10352	0.28245
RHOA	387	0.282279
IL23A	51561	0.282164
CHEK2	11200	0.281935
PTGDS	5730	0.281671
UBE2L3	7332	0.281626
PDE10A	10846	0.281583
ALAS1	211	0.280498
VIP	7432	0.280497
ANO3	63982	0.280154
EIF4E	1977	0.279334
VCAN	1462	0.279319
NLRP12	91662	0.278922
GOLGA2	2801	0.27866
MCL1	4170	0.278521
FRK	2444	0.278489
MAT1A	4143	0.277899
OGDHL	55753	0.277826
DEFB104A	140596	0.2775
HYLS1	219844	0.2775
REG3A	5068	0.2775
HCN3	57657	0.2775
GABRG3	2567	0.2775
GMNC	647309	0.2775
SLC33A1	9197	0.2775
KCNH8	131096	0.2775
PCDH11X	27328	0.2775
DHX40	79665	0.2775
PTCD2	79810	0.2775
CEACAM19	56971	0.2775
ZSCAN1	284312	0.2775
RAB3GAP1	22930	0.27736
BHLHE40	8553	0.277277
TMEM119	338773	0.277021
NPL	80896	0.27693
GLI3	2737	0.276922
BCL2L2	599	0.276848
TIGAR	57103	0.276652
PSMB2	5690	0.276328
HSPG2	3339	0.275783
NRCAM	4897	0.275465
GDF7	151449	0.27476
ABCA4	24	0.273895
EIF4G2	1982	0.273743
APBA2	321	0.273107
RBM45	129831	0.273083
C4B	721	0.272902
CD40LG	959	0.272197
ACKR2	1238	0.271911
APEH	327	0.271765
ANTXR1	84168	0.271696
PSMB9	5698	0.271543
PDCD1LG2	80380	0.2713
SLC35A2	7355	0.270692
SST	6750	0.27052
SLC2A3	6515	0.269895
CHRNA3	1136	0.269616
SH3GLB1	51100	0.269211
SLPI	6590	0.269027
NR1H3	10062	0.26885
UCP2	7351	0.268508
UNC5C	8633	0.268103
SNRNP70	6625	0.267908
LYNX1	66004	0.267894
CALCA	796	0.267873
ADRA2A	150	0.267665
ADARB1	104	0.26733
SRM	6723	0.267172
IPO9	55705	0.266957
COLQ	8292	0.26694
MMP3	4314	0.26667
HTR2A	3356	0.266272
PROC	5624	0.26618
MTCH2	23788	0.266142
PLTP	5360	0.266133
CLDN1	9076	0.266054
SYNGR3	9143	0.265931
SLC1A3	6507	0.265879
LRP2	4036	0.265749
CGA	1081	0.265726
MCU	90550	0.26494
CARD8	22900	0.264795
GNA12	2768	0.264581
AOC3	8639	0.26443
UBR5	51366	0.264391
PRLH	51052	0.264302
LCK	3932	0.264019
NTN4	59277	0.263944
SRA1	10011	0.263887
SLC22A8	9376	0.263592
CNTN1	1272	0.2634
SGK1	6446	0.263347
EOMES	8320	0.262922
RB1	5925	0.262701
KCNMB2	10242	0.262503
HK1	3098	0.262438
SI	6476	0.262131
GSTM3	2947	0.262121
CASS4	57091	0.261752
DPP4	1803	0.261713
CASP2	835	0.261661
CFL2	1073	0.26154
GTF2H1	2965	0.261159
AZIN2	113451	0.261113
PER3	8863	0.261025
ITSN1	6453	0.26072
PMEL	6490	0.260062
SMPD2	6610	0.260027
LRP8	7804	0.260016
NEUROD1	4760	0.259916
CPS1	1373	0.259794
TAT	6898	0.259457
CPLX2	10814	0.259324
PTBP2	58155	0.259094
HNRNPDL	9987	0.259079
CASP7	840	0.258613
GGA1	26088	0.258461
EBNA1BP2	10969	0.258147
SV2C	22987	0.258059
APBA3	9546	0.257674
SLC40A1	30061	0.257658
RAP1A	5906	0.257234
HDLBP	3069	0.257074
PLA2G7	7941	0.256843
PLCB1	23236	0.256779
CYP2C19	1557	0.256683
CD55	1604	0.256657
NCAPD2	9918	0.256655
CAMP	820	0.25601
PDE8B	8622	0.256008
DAXX	1616	0.25535
GRM5	2915	0.255174
PTPN5	84867	0.254775
SET	6418	0.25461
PFKFB3	5209	0.254322
NDUFA5	4698	0.254223
HMOX2	3163	0.253717
TNFSF11	8600	0.253632
HTR2C	3358	0.253539
SLC6A1	6529	0.25352
NAAA	27163	0.253513
OXA1L	5018	0.252918
IL18BP	10068	0.252744
TLE5	166	0.252708
REEP5	7905	0.252296
UBE2Z	65264	0.252062
TXNRD1	7296	0.251853
MSRB1	51734	0.251737
POLB	5423	0.251731
NLRP3	114548	0.251546
GRIA3	2892	0.251077
C1QBP	708	0.251037
DEK	7913	0.250934
BAX	581	0.250296
ENPP2	5168	0.250061
CH25H	9023	0.24988
PPID	5481	0.24987
BDNF	627	0.249859
OPN1MW	2652	0.249815
VAV1	7409	0.249697
ADCY10	55811	0.249692
NMNAT2	23057	0.249676
HSPD1	3329	0.249387
PPP1R15A	23645	0.249367
TXNRD2	10587	0.249055
SYVN1	84447	0.249017
PANK2	80025	0.248952
TF	7018	0.248642
FOLH1	2346	0.248352
SIRPB1	10326	0.248237
ACKR1	2532	0.248159
CCL3	6348	0.248149
CD69	969	0.248079
DEPTOR	64798	0.247965
AOC2	314	0.247587
OLIG2	10215	0.247302
YBX1	4904	0.247064
ACMSD	130013	0.246786
PLA2G15	23659	0.246684
MADD	8567	0.246517
USF1	7391	0.246354
GPT	2875	0.246333
WNT1	7471	0.246292
CXCL12	6387	0.246215
APOC1	341	0.245745
MT-CO3	4514	0.245588
FAM20C	56975	0.245353
ACO2	50	0.245276
CBLC	23624	0.245209
RAB11A	8766	0.245149
LILRB1	10859	0.24514
PTN	5764	0.245051
FASLG	356	0.245001
STRADA	92335	0.244991
RPS3A	6189	0.244694
CCL4	6351	0.244563
HLA-DRB5	3127	0.244473
P2RX6	9127	0.244471
EIF4EBP1	1978	0.24421
GIP	2695	0.24387
APOC3	345	0.243157
GSTZ1	2954	0.243145
SP1	6667	0.243046
ALB	213	0.242003
IGFBP2	3485	0.241767
TGFB1	7040	0.24174
RENBP	5973	0.24138
TRPC4AP	26133	0.241182
CTNND2	1501	0.241167
GEMIN4	50628	0.241146
DGKQ	1609	0.241046
KLRC1	3821	0.240859
PPP2R2B	5521	0.240743
RELA	5970	0.240622
DLL1	28514	0.240019
ACTG1	71	0.240012
WDR26	80232	0.239748
HP	3240	0.239745
SH2D3C	10044	0.23974
PNMT	5409	0.239291
VCP	7415	0.239281
SEPTIN2	4735	0.23925
SYNM	23336	0.239249
PDE9A	5152	0.238714
FGF13	2258	0.238618
TWIST1	7291	0.238595
GFAP	2670	0.238552
PRDX6	9588	0.238396
TPP1	1200	0.238348
CKB	1152	0.238219
TERF1	7013	0.237647
PMP22	5376	0.237109
CPE	1363	0.237049
QRFPR	84109	0.236883
MARK2	2011	0.236667
LINGO1	84894	0.236499
CDKN2A	1029	0.23645
PILRA	29992	0.236328
WNT2B	7482	0.236055
SHBG	6462	0.235842
SLIT2	9353	0.235754
MMP13	4322	0.235487
NAT1	9	0.235469
MBTPS1	8720	0.235462
KALRN	8997	0.235245
SERPINE2	5270	0.235173
PKP4	8502	0.235
KCNJ13	3769	0.234792
ABCD1	215	0.23384
NPC2	10577	0.233771
CXCL10	3627	0.23351
IFNB1	3456	0.233501
TPPP	11076	0.233406
CSNK1G3	1456	0.233401
C9	735	0.233221
DPYSL5	56896	0.232782
NXF1	10482	0.232756
APH1B	83464	0.232649
GH1	2688	0.232182
IRF8	3394	0.231935
MFF	56947	0.231923
SLC18A3	6572	0.231837
IL27RA	9466	0.231491
SMPD1	6609	0.231207
CYP11A1	1583	0.231128
EIF2AK3	9451	0.231111
PCLAF	9768	0.230885
SUCLG2	8801	0.230678
COX6B1	1340	0.230567
DST	667	0.229987
DAB1	1600	0.22997
RNMT	8731	0.229842
HSP90AB1	3326	0.229737
CALCR	799	0.229716
FRMD6	122786	0.229699
OPN1LW	5956	0.229362
SLC31A1	1317	0.229193
NRXN1	9378	0.229125
ACTR2	10097	0.229124
SRF	6722	0.229074
IL6R	3570	0.228876
CASP6	839	0.228344
GAB2	9846	0.228138
HOOK3	84376	0.228018
SV2A	9900	0.227876
SLC1A2	6506	0.227694
DSPP	1834	0.227531
PLP1	5354	0.227412
SCARB1	949	0.227411
LMNA	4000	0.226998
FLNB	2317	0.226945
SLC29A1	2030	0.226738
ADH1B	125	0.226688
PLA2G1B	5319	0.226412
ANXA5	308	0.226205
MPZL1	9019	0.226053
MGLL	11343	0.225975
CCND1	595	0.225846
S100A9	6280	0.225838
WDHD1	11169	0.225585
PNP	4860	0.225502
DGKZ	8525	0.225501
GSTM2	2946	0.225433
XPO5	57510	0.22466
EEF1A1	1915	0.224612
PAK1	5058	0.22453
CD86	942	0.22448
GSAP	54103	0.223853
ASL	435	0.223723
PTGES	9536	0.2235
SELENBP1	8991	0.223455
TLE1	7088	0.223124
PTGS2	5743	0.222693
ROCK2	9475	0.222536
AGRN	375790	0.222492
OLFM1	10439	0.222106
ATP6V1H	51606	0.222031
BAG3	9531	0.221992
FNIP1	96459	0.221956
RAF1	5894	0.2217
SCG3	29106	0.22151
BAG5	9529	0.221313
NFE2L2	4780	0.221298
FAM3C	10447	0.221275
LGMN	5641	0.22112
AGAP2	116986	0.220877
APOC2	344	0.220862
ORM2	5005	0.220729
CASP4	837	0.220715
EBF3	253738	0.220525
TCF7L2	6934	0.220398
ANKK1	255239	0.220365
WARS1	7453	0.220091
SPAG9	9043	0.219878
EYA4	2070	0.219771
INPP5K	51763	0.219664
PSMD9	5715	0.219524
ADAP1	11033	0.219081
LILRB2	10288	0.219069
NAT10	55226	0.218997
TYK2	7297	0.218922
EIF5	1983	0.218869
NTSR2	23620	0.218832
CD19	930	0.21872
GNPAT	8443	0.218499
GYPE	2996	0.21831
FOLR2	2350	0.21802
GDF2	2658	0.217931
BCL2L11	10018	0.217708
GPR39	2863	0.217706
MMP1	4312	0.217645
PLIN2	123	0.217613
GFRA4	64096	0.217393
SORBS2	8470	0.217196
SERPINB6	5269	0.216928
MAP3K5	4217	0.216887
SLC1A1	6505	0.216415
IRS1	3667	0.21635
KMT2A	4297	0.216131
PLA2G3	50487	0.216063
SGCA	6442	0.215972
HNMT	3176	0.215702
FRMD4A	55691	0.215693
APCS	325	0.215488
LPAR2	9170	0.215445
AMIGO1	57463	0.21544
GDE1	51573	0.215429
PRKAR1B	5575	0.214991
SLC24A4	123041	0.21493
ABL1	25	0.214848
MFN2	9927	0.214826
TSPAN15	23555	0.214614
LAMA1	284217	0.21459
CYP19A1	1588	0.214577
B3GAT1	27087	0.214389
RAD23B	5887	0.214369
IL1R1	3554	0.214354
ROCK1	6093	0.214325
DTL	51514	0.214205
PDCD4	27250	0.214182
PSAT1	29968	0.214084
LIG1	3978	0.21402
PRKAA1	5562	0.214014
TNS3	64759	0.213949
CLDN5	7122	0.213943
CTNS	1497	0.213856
MPHOSPH6	10200	0.21375
COL11A2	1302	0.21375
SLC12A3	6559	0.21375
EXOC3L2	90332	0.21375
TPM1	7168	0.21375
DIO2	1734	0.21375
HPSE2	60495	0.21375
STAG3	10734	0.21375
UBP1	7342	0.21375
NPTX2	4885	0.21375
COG5	10466	0.21375
SLC7A9	11136	0.21375
CPVL	54504	0.21375
PARD3	56288	0.213701
S100A10	6281	0.213519
FABP3	2170	0.212741
F13A1	2162	0.212672
GDF15	9518	0.212503
NFASC	23114	0.212269
MS4A3	932	0.212159
TRAT1	50852	0.212095
ADORA1	134	0.211908
LMNB1	4001	0.211793
UBR4	23352	0.21179
PLD4	122618	0.211746
PURA	5813	0.211313
PPIF	10105	0.21124
PELI1	57162	0.211206
NRIP1	8204	0.210895
HSPA8	3312	0.210788
CALR	811	0.210761
PPIA	5478	0.210425
EPO	2056	0.210301
TNFSF10	8743	0.210225
NGFR	4804	0.2102
MME	4311	0.210161
GYPC	2995	0.210139
CHRNA2	1135	0.210091
RBM8A	9939	0.21009
FCN2	2220	0.210045
NR1I3	9970	0.209982
CPN1	1369	0.209901
TMED10	10972	0.209775
MAOA	4128	0.20953
ACKR3	57007	0.209481
TAB3	257397	0.209421
PRKAA2	5563	0.209412
AGTR2	186	0.209381
LBR	3930	0.209299
SNX8	29886	0.209214
MSI1	4440	0.209072
CXCL8	3576	0.208748
SUMO2	6613	0.208722
BTNL2	56244	0.208679
SLC35A1	10559	0.208539
NRF1	4899	0.208379
CAMKK2	10645	0.208377
PTGER2	5732	0.208335
LTB	4050	0.208295
CD81	975	0.208268
TP53BP2	7159	0.208247
B3GALT4	8705	0.208171
GLI2	2736	0.207641
PSMB6	5694	0.207591
PRKAR1A	5573	0.207548
TYRO3	7301	0.207382
GORASP1	64689	0.207375
S100A12	6283	0.207323
ITGAM	3684	0.207213
MED12	9968	0.207171
CAMK1D	57118	0.207083
H2BC12	85236	0.206928
IL37	27178	0.206864
EIF1	10209	0.206827
MZB1	51237	0.206406
FABP5	2171	0.206376
DDX39A	10212	0.206096
FTH1	2495	0.205876
JAG1	182	0.205606
PITRM1	10531	0.20554
LDHA	3939	0.205401
KAT8	84148	0.205314
TCL1B	9623	0.205109
CSNK1E	1454	0.205079
GOLGA4	2803	0.204972
PCSK1N	27344	0.204705
AFF1	4299	0.204594
LTC4S	4056	0.204559
COL18A1	80781	0.204548
PROK2	60675	0.204519
DLG4	1742	0.204422
HSPA14	51182	0.20442
SLC7A5	8140	0.204362
ACADVL	37	0.204231
CALM1	801	0.204151
OXT	5020	0.204142
SOCS6	9306	0.204085
DNAJC5	80331	0.203375
IL1RL1	9173	0.203329
OLR1	4973	0.202967
SLC6A2	6530	0.202944
SLC25A37	51312	0.202474
FBXO7	25793	0.202398
ST13	6767	0.202352
CFB	629	0.202307
ELMO1	9844	0.202303
TOLLIP	54472	0.202293
CENPV	201161	0.202232
CDKN1A	1026	0.202015
ADRB1	153	0.20196
AKR1C2	1646	0.201865
NCF1	653361	0.201717
SEMA4D	10507	0.201638
FCGR3A	2214	0.201632
NAT2	10	0.201537
SCARB2	950	0.201518
HLA-DQA1	3117	0.201487
CFI	3426	0.201288
POU2F1	5451	0.201239
TCIRG1	10312	0.201215
SHANK1	50944	0.201206
RTN4R	65078	0.20109
NRG1	3084	0.201063
CD59	966	0.200942
HSPA4	3308	0.200852
KRIT1	889	0.200792
CARTPT	9607	0.200748
GRIP1	23426	0.200526
SLC8A3	6547	0.200438
HSPA9	3313	0.200409
MS4A4E	643680	0.200193
RAB7B	338382	0.200023
SIL1	64374	0.199925
EIF2AK2	5610	0.199855
MNAT1	4331	0.199762
ARG1	383	0.199747
PYY	5697	0.199702
PPIL1	51645	0.199577
SLBP	7884	0.199495
GGA3	23163	0.19895
ZNF217	7764	0.19888
ZMYM2	7750	0.198785
GAS6	2621	0.198657
HMGB2	3148	0.198615
ABI3	51225	0.198567
MAOB	4129	0.198401
HSPB6	126393	0.198238
CIB1	10519	0.198166
ZFHX3	463	0.198039
SIRT1	23411	0.198004
TERT	7015	0.197948
POTEF	728378	0.197845
CD80	941	0.197713
TRPA1	8989	0.197711
PTPN13	5783	0.19753
ZC3H14	79882	0.197482
HECW1	23072	0.197399
HPS1	3257	0.197384
EPHX2	2053	0.197298
MEF2D	4209	0.197277
MAGT1	84061	0.197208
TAP2	6891	0.197192
CDKN1B	1027	0.197178
AKT2	208	0.197086
PLAU	5328	0.197041
COIL	8161	0.196844
CTSG	1511	0.196566
SOCS4	122809	0.196198
BRSK1	84446	0.196164
TREML2	79865	0.196058
ZNF804A	91752	0.195831
EPHB2	2048	0.195705
IGF1	3479	0.195589
WDR45	11152	0.195494
RETN	56729	0.195442
CST3	1471	0.195362
MTERF4	130916	0.195339
PPIB	5479	0.195261
RHD	6007	0.195091
FOLR1	2348	0.19509
SLIT3	6586	0.195025
TLE3	7090	0.1949
BCKDK	10295	0.194866
APOC4	346	0.194862
CTSD	1509	0.194794
PHF6	84295	0.19444
NCL	4691	0.194432
OSCAR	126014	0.194211
LIG3	3980	0.193865
PPP1CA	5499	0.193773
ATM	472	0.193731
SLA2	84174	0.193613
GRM1	2911	0.193568
TGFB3	7043	0.193525
SERPINA1	5265	0.193475
CRMP1	1400	0.193467
MC1R	4157	0.193308
HHEX	3087	0.193189
HNRNPA1	3178	0.193167
ACHE	43	0.193094
STUB1	10273	0.192933
SLC16A7	9194	0.192871
RASA1	5921	0.192811
PPP1CB	5500	0.192643
TUBA1B	10376	0.192562
THBS1	7057	0.192542
ASCC1	51008	0.1925
NDE1	54820	0.1925
PGP	283871	0.1925
PTGER3	5733	0.192467
NTS	4922	0.19246
ITPR2	3709	0.192422
HSPA1B	3304	0.192345
MPO	4353	0.192066
TAC1	6863	0.192001
MAPK7	5598	0.191937
RPL15	6138	0.191875
SLC30A10	55532	0.191766
CYP46A1	10858	0.191574
ELOC	6921	0.191514
CRYZ	1429	0.191029
MEF2A	4205	0.191017
SLC22A17	51310	0.190943
SLC10A2	6555	0.190932
GNB3	2784	0.190536
VSNL1	7447	0.190504
SFPQ	6421	0.190459
ADA	100	0.19045
MS4A4A	51338	0.190375
MOG	4340	0.190352
ABCG2	9429	0.190266
TAX1BP1	8887	0.190138
ACSS2	55902	0.190114
SGMS1	259230	0.189646
ACE	1636	0.189499
SYK	6850	0.189419
GRB2	2885	0.189394
HNF4A	3172	0.189275
STIP1	10963	0.189267
MRC1	4360	0.18925
MMP14	4323	0.189125
H4C14	8370	0.189095
GRM3	2913	0.188692
GAL3ST1	9514	0.188648
BAP1	8314	0.188613
EDNRA	1909	0.188549
ADAM9	8754	0.18853
ANXA1	301	0.188509
OTC	5009	0.188492
NR1H2	7376	0.18834
BSG	682	0.188338
MAP3K7	6885	0.188269
PIK3CG	5294	0.188254
GNE	10020	0.188218
NLRP1	22861	0.188202
S100A1	6271	0.188035
ATP5PO	539	0.187887
LAMC2	3918	0.187834
ANK1	286	0.187653
UBXN11	91544	0.187526
EDAR	10913	0.187519
SRSF2	6427	0.187476
GSK3B	2932	0.187388
ATP6V0E1	8992	0.187317
ANGPTL2	23452	0.187242
USP39	10713	0.187211
FAAH	2166	0.18719
PSIP1	11168	0.187158
INPPL1	3636	0.187143
SRPK2	6733	0.186984
SRSF1	6426	0.186901
SELENOP	6414	0.186862
VIM	7431	0.186841
ALDH1L1	10840	0.186796
CDR1	1038	0.186734
PGR	5241	0.18652
TERF2IP	54386	0.18651
TOPORS	10210	0.186504
PRDX3	10935	0.186487
NOP53	29997	0.186432
LNPEP	4012	0.186379
NCSTN	23385	0.186343
SLC22A2	6582	0.186337
CNR2	1269	0.186209
DKK1	22943	0.186196
TREM2	54209	0.186095
MSC	9242	0.185939
CYBB	1536	0.185928
RGN	9104	0.185897
OAS3	4940	0.18587
TXN	7295	0.185867
PSPN	5623	0.185806
VLDLR	7436	0.185733
ARC	23237	0.185694
CCL1	6346	0.185447
DBI	1622	0.18536
TNFAIP6	7130	0.185348
PIK3CA	5290	0.185326
ADI1	55256	0.185221
SUMO1	7341	0.185163
AIMP2	7965	0.185149
MYOCD	93649	0.185147
IRS2	8660	0.185061
PQBP1	10084	0.185046
CRYAB	1410	0.184919
WNT5A	7474	0.184869
POLDIP2	26073	0.184741
XIAP	331	0.184596
OTUB1	55611	0.184593
RAB3A	5864	0.184437
CX3CR1	1524	0.184409
KCNMA1	3778	0.184213
H4C15	554313	0.184202
AGO1	26523	0.184152
GMPR	2766	0.18408
CX3CL1	6376	0.183923
ALOX12	239	0.183856
MYO18A	399687	0.183793
EZR	7430	0.183624
HOOK2	29911	0.183572
ADIPOQ	9370	0.183534
SOS1	6654	0.183239
BMPER	168667	0.183193
SOX3	6658	0.183122
LHX2	9355	0.183122
CTCF	10664	0.1831
AKR1C4	1109	0.183052
FBXW7	55294	0.18298
VEGFC	7424	0.182944
CPB1	1360	0.182847
DHCR24	1718	0.182841
BCHE	590	0.182816
TSC1	7248	0.182799
TRPC6	7225	0.182706
SMAD2	4087	0.182583
POR	5447	0.182568
PIK3CB	5291	0.182563
IL2RB	3560	0.182542
TYRP1	7306	0.182514
SLC16A1	6566	0.18243
BCS1L	617	0.182397
SOD3	6649	0.182309
SOCS7	30837	0.182201
SMIM20	389203	0.182142
PIN1	5300	0.182058
MYCL	4610	0.182037
SELENOS	55829	0.181875
SARDH	1757	0.181875
CGB3	1082	0.181875
USP9X	8239	0.181875
DCTN4	51164	0.181875
SLC29A4	222962	0.181875
NEU1	4758	0.181875
ALPI	248	0.181875
ALPP	250	0.181875
SLC19A3	80704	0.181875
PTGER1	5731	0.181843
FOXM1	2305	0.181812
CSNK1G2	1455	0.181685
SRSF3	6428	0.181311
MARS1	4141	0.181213
SIRT6	51548	0.181136
BRSK2	9024	0.180957
ATF4	468	0.180844
FKBP1A	2280	0.180821
CST7	8530	0.180565
TDP2	51567	0.180534
NEDD9	4739	0.180516
IL9R	3581	0.180359
CTSL	1514	0.180318
ATXN3	4287	0.180207
KRT14	3861	0.180163
IL33	90865	0.180048
CSF3	1440	0.18002
ARG2	384	0.180003
CA2	760	0.179786
H4C12	8362	0.179577
WASF3	10810	0.179496
PPME1	51400	0.179487
USE1	55850	0.179477
RBFOX1	54715	0.179386
SIRT5	23408	0.179383
PLB1	151056	0.179346
NCAM2	4685	0.179277
AKAP9	10142	0.179219
XBP1	7494	0.17916
FGF23	8074	0.179059
CD274	29126	0.17904
GRIN2B	2904	0.178687
SIGMAR1	10280	0.178507
INSRR	3645	0.178501
PPARD	5467	0.1785
CSF2	1437	0.178455
LDLR	3949	0.178449
NUP160	23279	0.178427
USP10	9100	0.178395
SGCG	6445	0.178121
BMP6	654	0.178096
ARAP3	64411	0.177964
PPP2R5E	5529	0.177963
ANGPT1	284	0.177914
SIRT2	22933	0.177843
ATP5PD	10476	0.177811
MCCC1	56922	0.177732
IFIT3	3437	0.177493
TFF1	7031	0.177424
GPRC6A	222545	0.177309
CCL8	6355	0.177261
ANXA6	309	0.177142
LAMP2	3920	0.177071
PRDX4	10549	0.177063
ATCAY	85300	0.177001
ESR1	2099	0.17698
TARDBP	23435	0.176958
HLA-G	3135	0.176921
MED12L	116931	0.176849
HAS1	3036	0.1768
ESRRA	2101	0.176698
ATXN1	6310	0.176645
CD5L	922	0.176469
MAP3K10	4294	0.176365
CSNK1D	1453	0.176325
IGF2	3481	0.176287
SERPINB1	1992	0.176203
OMA1	115209	0.176131
TSC2	7249	0.176082
SLCO6A1	133482	0.176006
MID1	4281	0.175987
TRPM7	54822	0.1759
CD200R1	131450	0.175765
MBL2	4153	0.175706
PDLIM7	9260	0.175646
NARS2	79731	0.175594
COMT	1312	0.1755
PSENEN	55851	0.1755
COTL1	23406	0.1755
F2RL2	2151	0.1755
APLP1	333	0.1755
JAG2	3714	0.1755
NFIX	4784	0.1755
NFIC	4782	0.1755
CLK2	1196	0.1755
IGF1R	3480	0.175492
SLC4A8	9498	0.17547
SPHK1	8877	0.175457
DNM1	1759	0.175368
BAG2	9532	0.175367
FAF1	11124	0.17527
H4C13	8368	0.175197
AATF	26574	0.175187
PEBP1	5037	0.175113
TNFRSF6B	8771	0.175065
NCALD	83988	0.175003
TBPL1	9519	0.174991
SKIL	6498	0.174967
ATXN2	6311	0.174958
TRPM2	7226	0.174919
CBLIF	2694	0.174867
IL19	29949	0.174865
NFE2L1	4779	0.17481
CALM2	805	0.174783
MSH2	4436	0.174738
TSPOAP1	9256	0.174731
CELF1	10658	0.174498
MMRN1	22915	0.174479
CNR1	1268	0.174435
TGFB2	7042	0.174349
PARN	5073	0.174346
CCNE2	9134	0.174313
TLR8	51311	0.174233
RARRES2	5919	0.174217
CXCL11	6373	0.174211
FANCD2	2177	0.174198
TLR4	7099	0.174137
PIK3C3	5289	0.174061
PGD	5226	0.173996
GNPDA2	132789	0.173996
MOK	5891	0.173932
CDK5R2	8941	0.17389
TOMM70	9868	0.173541
CD177	57126	0.173402
KCTD2	23510	0.173376
P2RY12	64805	0.173375
DNM2	1785	0.17336
GPER1	2852	0.173335
TNFAIP8L2	79626	0.173125
MSH3	4437	0.173058
PDE4D	5144	0.17301
PPP1R10	5514	0.172992
CDR2	1039	0.172867
GSTK1	373156	0.172829
PYCARD	29108	0.172728
SPHK2	56848	0.172669
IL1RN	3557	0.172618
SGSM3	27352	0.172601
OTOF	9381	0.17229
TMED7	51014	0.172289
JUND	3727	0.172237
ITIH4	3700	0.172158
AQP9	366	0.172146
SESN3	143686	0.172145
AHR	196	0.172088
MARK3	4140	0.172076
PRDX1	5052	0.172035
PRRT2	112476	0.171996
SYNGR1	9145	0.171996
ELAVL4	1996	0.171982
PNPLA2	57104	0.171943
KIAA0319	9856	0.171922
WEE1	7465	0.171688
CTBP1	1487	0.171656
TSPAN16	26526	0.171648
PDIA6	10130	0.171534
GRIN3B	116444	0.171512
CPLX1	10815	0.171461
OSM	5008	0.171362
PCYT1B	9468	0.17125
SCD	6319	0.17125
PEMT	10400	0.17125
BACH1	571	0.17125
HHAT	55733	0.17125
ADRA1A	148	0.17125
NGB	58157	0.171087
ATP2B4	493	0.171054
H4C11	8363	0.171043
PFDN5	5204	0.171037
NR4A3	8013	0.17098
PTDSS1	9791	0.170795
ASAH1	427	0.170611
SPNS2	124976	0.170611
SMAD7	4092	0.170575
CYP2J2	1573	0.170558
MANF	7873	0.170545
LIN28A	79727	0.170299
NLN	57486	0.170268
ZAP70	7535	0.170165
CD320	51293	0.17015
VAC14	55697	0.169937
GART	2618	0.169935
TDRD9	122402	0.169928
SND1	27044	0.169928
PDCL3	79031	0.169696
OPA1	4976	0.169624
UBASH3B	84959	0.169571
SYNJ1	8867	0.16946
KLF4	9314	0.169381
GYPA	2993	0.169371
PPP4R3A	55671	0.169351
COL4A4	1286	0.169283
WASF2	10163	0.169222
FKBPL	63943	0.169175
WDR41	55255	0.169106
SLC16A4	9122	0.168989
SLC16A3	9123	0.168989
SAMD9	54809	0.168859
SMAD1	4086	0.168791
RABEP1	9135	0.168769
STAM2	10254	0.168737
CACYBP	27101	0.168701
IL16	3603	0.168659
MAPK8IP1	9479	0.168647
TNFAIP1	7126	0.168622
FGF21	26291	0.16862
ALDH1A2	8854	0.168459
PPP2CA	5515	0.168371
IRF2	3660	0.168369
GLUL	2752	0.168291
RER1	11079	0.16824
ALDH7A1	501	0.168214
ADAM12	8038	0.168073
ITM2B	9445	0.168054
IGFALS	3483	0.168042
STAB1	23166	0.168017
EID1	23741	0.167936
[truncated: 780 more rows]

## Sheet: Table S3-4
Table S3-4. Largest connection components (LCC) of AD-related genes, including 2,650 genes (Entrez ID) with 32,686 interactions.
Node1	Node2
10419	3172
10419	2885
10419	22976
10419	7316
10419	7534
10419	2335
10419	3320
10419	4914
10419	6613
10419	7412
10419	4609
10419	5970
10419	3725
10419	1195
10419	2100
10419	3717
10419	4155
10419	7013
10419	7157
10419	10273
10419	10598
10419	57520
10419	202559
10419	408
10419	1019
10419	1454
10419	7415
10419	8359
10419	51741
10419	4691
10419	7014
10419	8841
10419	51548
10419	56259
10419	409
10419	2146
10419	6138
10419	23468
10419	823
10419	4092
10419	4087
10419	1869
10419	667
10419	6929
10419	6625
10419	57761
10419	6421
10419	8932
10419	595
10419	8451
10419	26523
10419	4209
10419	5289
10419	5935
10419	7297
10419	7767
10419	54715
10419	57822
10419	80818
10419	169792
10447	7316
10447	10211
10447	3107
10447	5133
10447	495
10447	6804
10447	6428
10447	10488
10447	56947
10447	90993
10447	6484
10447	7905
10447	664
10447	3916
1794	7316
1794	4171
1794	22938
1794	7013
1794	7409
1794	202559
1794	3611
1794	7051
1794	5879
1794	5880
1794	3190
1794	10241
1794	994
1794	9844
5204	3172
5204	10376
5204	7316
5204	6794
5204	8553
5204	3376
5204	4609
5204	5530
5204	6667
5204	7161
5204	3065
5204	3611
5204	2688
5204	6117
5204	8725
5204	5598
5204	3306
5204	10130
5204	10241
5204	6453
5204	166
5204	811
5204	1958
5204	2004
5204	2817
5204	3087
5204	3603
5204	4898
5204	5252
5204	5308
5204	5573
5204	10815
5204	23028
5204	29992
5204	57510
5204	119391
196051	6804
196051	972
196051	10559
6430	3172
6430	22976
6430	7316
6430	4343
6430	4914
6430	4609
6430	10987
6430	3181
6430	3725
6430	5725
6430	22938
6430	1195
6430	2099
6430	2100
6430	6733
6430	801
6430	23524
6430	2908
6430	1432
6430	5499
6430	10254
6430	10713
6430	4087
6430	140890
6430	4436
6430	6426
6430	6421
6430	1859
6430	6280
6430	27339
6430	24148
6430	4735
6430	6434
6430	10891
7099	51295
7099	7316
7099	1956
7099	9146
7099	695
7099	3308
7099	3312
7099	10273
7099	4627
7099	3146
7099	4615
7099	51135
7099	1634
7099	6850
7099	3654
7099	29110
7099	23162
7099	929
7099	54472
7099	2150
7099	633
7099	948
7099	29979
7099	51182
7099	4758
7099	7100
7099	50507
7099	353376
1201	7316
1201	4609
1201	1434
1201	10989
1201	7037
1201	30818
1201	3654
1201	50628
1201	10280
1201	291
1201	1355
1201	1374
1201	1621
1201	57510
54106	2885
54106	695
54106	3312
54106	10273
54106	177
54106	4615
54106	929
54106	3654
54106	6850
54106	23162
54106	29110
54106	51311
54106	54472
4610	10524
4610	2932
4610	26122
4610	3831
4610	3798
4552	7316
4552	472
8738	3172
8738	351
8738	4609
8738	1915
8738	7132
8738	8737
8738	835
8738	841
8738	1410
8738	3581
8738	11197
1500	6622
1500	351
1500	7316
1500	999
1500	1956
1500	4914
1500	6613
1500	10482
1500	55611
1500	4609
1500	4171
1500	1499
1500	2017
1500	2534
1500	4582
1500	10413
1500	648
1500	1454
1500	2932
1500	7415
1500	1386
1500	5578
1500	3932
1500	71
1500	1000
1500	409
1500	495
1500	1308
1500	4544
1500	5581
1500	5663
1500	5979
1500	6657
1500	7525
1500	8878
1500	29119
1500	57599
5047	2
5047	351
5047	1915
5047	5788
273	7316
273	1457
273	3725
273	274
273	983
273	1020
273	1759
273	1785
273	5530
273	7013
273	7161
273	5337
273	5338
273	6456
273	8851
273	161
273	1859
273	6453
273	6853
273	8867
273	23336
273	50618
273	51100
273	51411
2023	4899
2023	10549
2023	60
2023	2026
2023	2597
2023	2885
2023	3316
2023	7316
2023	4790
2023	7158
2023	8553
2023	81631
2023	7534
2023	31
2023	43
2023	48
2023	207
2023	274
2023	301
2023	522
2023	604
2023	672
2023	710
2023	847
2023	1195
2023	1374
2023	1386
2023	1674
2023	2033
2023	2335
2023	2521
2023	2534
2023	2869
2023	2947
2023	3064
2023	3065
2023	3066
2023	3122
2023	3178
2023	3312
2023	3313
2023	3326
2023	3688
2023	3725
2023	4000
2023	4074
2023	4171
2023	4646
2023	4775
2023	4860
2023	4869
2023	4914
2023	4967
2023	5034
2023	5111
2023	5340
2023	5478
2023	5529
2023	5893
2023	6418
2023	6445
2023	6613
2023	6885
2023	7015
2023	7067
2023	7167
2023	7251
2023	7273
2023	7341
2023	7412
2023	7465
2023	7525
2023	8359
2023	8451
2023	10134
2023	10273
2023	10413
2023	10598
2023	10987
2023	11200
2023	23468
2023	23493
2023	27339
2023	51735
2023	51741
2023	54107
2023	54870
2023	55294
2023	55611
2023	55737
2023	59277
2023	64759
2023	169792
2023	399687
6507	3958
6507	7316
6507	3611
6507	7133
6507	6446
4988	7316
4988	472
4988	10987
4988	2770
4988	2316
4988	156
4988	801
4988	8992
4988	84557
4988	5338
4988	815
4988	3064
4988	5297
4988	4985
4988	241
4988	2012
4988	5179
4988	5376
4988	5493
4988	8560
4988	9073
4988	10048
4988	10410
4988	23566
4988	23646
4988	50628
4988	56947
4988	64581
4988	613212
1734	7316
1734	7415
1734	6921
23627	3921
2053	7316
2053	7013
2053	9961
3304	1026
3304	6622
3304	1080
3304	2885
3304	3309
3304	3337
3304	7052
3304	7316
3304	999
3304	6794
3304	4790
3304	1956
3304	3297
3304	81631
3304	5566
3304	7534
3304	2335
3304	3320
3304	3326
3304	4914
3304	6613
3304	7341
3304	7412
3304	55611
3304	1398
3304	9531
3304	4609
3304	5970
3304	10987
3304	3725
3304	4171
3304	301
3304	326
3304	367
3304	573
3304	1499
3304	2099
3304	2100
3304	2353
3304	2475
3304	3636
3304	4137
3304	5071
3304	5296
3304	5893
3304	7015
3304	7157
3304	10273
3304	10598
3304	84959
3304	9529
3304	408
3304	648
3304	1025
3304	2932
3304	5521
3304	5728
3304	6310
3304	7415
3304	51741
3304	22933
3304	4904
3304	6445
3304	23524
3304	2908
3304	6199
3304	7273
3304	23268
3304	84557
3304	409
3304	2146
3304	2516
3304	3178
3304	4170
3304	4311
3304	5340
3304	5481
3304	6559
3304	154
3304	4087
3304	54386
3304	50943
3304	6093
3304	596
3304	3159
3304	328
3304	387
3304	2261
3304	2623
3304	4015
3304	4217
3304	4481
3304	5289
3304	5347
3304	5518
3304	5604
3304	6620
3304	6753
3304	6767
3304	7249
3304	7852
3304	8314
3304	8451
3304	8678
3304	9001
3304	9093
3304	9532
3304	10963
3304	11124
3304	23028
3304	65018
3304	91662
5451	4899
5451	351
5451	2597
5451	7316
5451	4001
5451	5566
5451	6613
5451	4609
5451	5970
5451	5564
5451	142
5451	367
5451	672
5451	1385
5451	2099
5451	3312
5451	6667
5451	408
5451	3065
5451	5562
5451	2908
5451	7124
5451	6657
5451	6256
5451	6711
5451	3159
5451	5241
5451	166
5451	463
5451	3148
5451	3977
5451	4331
5451	6908
5451	7067
5451	7296
5451	10963
3208	7316
3208	7157
3208	4294
3208	5578
3208	9123
2912	29979
2912	23426
2912	5978
8733	4899
8733	250
8733	506
8733	7316
8733	3646
8733	5300
8856	3172
8856	7316
8856	3320
8856	3326
8856	6613
8856	7341
8856	51366
8856	51150
8856	5578
8856	6198
8856	5598
8856	4776
8856	6256
8856	7329
8856	10891
8856	23054
5518	4899
5518	1080
5518	3329
5518	7001
5518	7316
5518	120892
5518	2064
5518	1956
5518	8553
5518	81631
5518	2335
5518	3320
5518	4914
5518	5529
5518	6613
5518	7341
5518	7412
5518	29904
5518	5970
5518	3725
5518	4171
5518	22938
5518	695
5518	857
5518	983
5518	2099
5518	3312
5518	5052
5518	7157
5518	10273
5518	10399
5518	11315
5518	1019
5518	1454
5518	3065
5518	3611
5518	4869
5518	5521
5518	5562
5518	7415
5518	3921
5518	207
5518	4831
5518	5894
5518	6199
5518	5058
5518	9759
5518	57787
5518	409
5518	1915
5518	2768
5518	3178
5518	4843
5518	6530
5518	7965
5518	1612
5518	4791
5518	6885
5518	8717
5518	57379
5518	2902
5518	4087
5518	5599
5518	51400
5518	5515
5518	55705
5518	4851
5518	708
5518	1938
5518	1973
5518	3303
5518	11331
5518	8471
5518	11200
5518	8766
5518	2011
5518	2309
5518	755
5518	1496
5518	4281
5518	4666
5518	4773
5518	5524
5518	5906
5518	6280
5518	6418
5518	7019
5518	7879
5518	8451
5518	8500
5518	9181
5518	11168
5518	26073
5518	29781
5518	54806
5518	57650
5518	122402
5518	151648
3082	2335
3082	672
3082	4233
3082	3339
3082	960
3082	6768
3082	5328
3082	6383
3082	2160
3082	3934
3082	3371
3082	3818
3082	7450
7001	10549
7001	2
7001	348
7001	351
7001	1454
7001	2099
7001	2335
7001	3725
7001	4171
7001	4790
7001	5052
7001	5159
7001	5315
7001	5538
7001	5663
7001	5893
7001	6613
7001	6647
7001	7295
7001	7316
7001	7412
7001	7534
7001	9588
7001	10763
7001	10935
7001	10987
7001	11315
7001	27101
7001	29904
7001	51293
7001	51295
7001	54205
7001	55611
7001	57520
7001	81631
7001	84557
9024	7316
9024	6794
9024	5566
9024	10987
9024	5562
9024	7415
9024	7465
9024	994
9024	995
58157	4609
58157	10211
58157	2770
58157	55697
58157	6999
10200	4899
10200	7316
10200	4609
10200	1785
10200	7157
10200	3315
10200	1869
10200	7064
10200	51429
10200	7088
10200	333
10200	6272
10200	5073
10200	10438
10200	26574
7376	1026
7376	10319
7376	27250
7376	19
7376	94
7376	815
7376	2194
7376	2309
7376	3098
7376	4852
7376	5465
7376	5467
7376	5468
7376	5578
7376	6256
7376	6609
7376	7329
7376	7431
7376	7528
7376	8204
7376	8470
7376	9759
7376	11124
7376	23028
7376	23054
7376	23411
7376	133522
10135	3172
10135	4899
10135	309
10135	7316
10135	3480
10135	4914
10135	10482
10135	3643
10135	975
10135	3178
10135	135
10135	208
10135	2678
10135	2936
10135	10410
2623	6774
2623	9114
2623	7316
2623	7341
2623	1387
2623	10987
2623	2033
2623	3308
2623	6667
2623	9402
2623	79890
2623	1025
2623	3065
2623	5562
2623	207
2623	8841
2623	9759
2623	3315
2623	5594
2623	836
2623	5371
2623	6688
2623	3303
2623	5595
2623	166
2623	604
2623	2189
2623	4830
2623	10011
10399	1026
10399	60
10399	1080
10399	6774
10399	8626
10399	22976
10399	7316
10399	120892
10399	999
10399	3480
10399	125
10399	4790
10399	1956
10399	7158
10399	7534
10399	2335
10399	6613
10399	7412
10399	55611
10399	10987
10399	3725
10399	25
10399	367
10399	672
10399	1759
10399	2100
10399	2475
10399	2534
10399	3689
10399	4067
10399	5144
10399	5580
10399	5921
10399	5925
10399	6227
10399	7161
10399	9402
10399	43
10399	154
10399	185
10399	387
10399	648
10399	975
10399	1154
10399	1400
10399	1439
10399	2057
10399	2146
10399	2904
10399	2908
10399	3091
10399	3295
10399	3454
10399	3560
10399	3566
10399	3611
10399	3643
10399	3646
10399	3688
10399	3921
10399	4281
10399	4869
10399	5293
10399	5481
10399	5562
10399	5578
10399	5579
10399	5581
10399	5764
10399	6137
10399	6138
10399	6189
10399	6194
10399	6531
10399	6772
10399	6857
10399	6921
10399	7132
10399	7297
10399	8359
10399	9100
10399	10018
10399	11315
10399	23435
10399	51280
10399	55294
10399	55824
10399	79109
10399	140890
64146	2
64146	1401
64146	4878
64146	5624
64146	5727
64146	9197
64146	23095
1666	351
1666	51295
1666	7316
1666	2335
1666	4914
1666	6613
1666	7412
1666	10482
1666	9146
1666	2099
1666	4869
1666	3832
1666	10488
4907	60
4907	7316
4907	2335
4907	2475
4907	284217
4907	2697
4907	4299
4907	7852
4907	8560
4907	51094
4907	51128
4907	55244
1116	3172
1116	3312
1116	811
1116	1604
3603	7316
3603	1457
3603	4609
3603	5987
3603	983
3603	3312
3603	9463
3603	2801
3603	8841
3603	9260
3603	2903
3603	2904
3603	5594
3603	836
3603	5595
3603	10241
3603	9457
3603	29911
3603	2209
3603	23028
3603	2551
3603	24144
8867	2885
8867	7316
8867	274
8867	1020
8867	2048
8867	5530
8867	8470
8867	6456
8867	6453
8867	51100
8867	51429
1514	7316
1514	335
1514	213
1514	5971
1514	6256
1514	3827
1514	5328
1514	1471
1514	410
1514	972
1514	1513
1514	1523
1514	2641
1514	3486
1514	3576
1514	6590
1514	8530
1514	80781
1740	7316
1740	19
1740	356
1740	493
1740	1739
1740	1742
1740	2066
1740	2902
1740	2903
1740	2904
1740	4036
1740	4130
1740	4842
1740	5499
1740	5594
1740	8322
1740	22871
1740	23095
1740	27165
1740	89780
3038	7316
994	7316
994	7534
994	1387
994	1457
994	4609
994	367
994	983
994	1020
994	2099
994	2305
994	5601
994	1432
994	5934
994	5599
994	1869
994	1111
994	5241
994	11331
994	9261
994	5347
994	84446
2158	3172
2158	4035
2158	2147
2158	51366
2158	8841
2158	7528
2158	10979
2158	462
2158	29072
6753	2770
6753	3308
6753	7157
6753	3303
6753	6752
6753	6750
4973	7316
4973	3308
4973	4074
4973	6950
6505	351
6505	3636
6505	8724
6505	5578
6505	51293
6505	2260
6505	2043
6505	51299
6505	80762
1739	7316
1739	324
1739	4914
1739	1741
1739	613
1739	983
1739	2066
1739	4036
1739	5071
1739	5295
1739	7454
1739	5728
1739	5578
1739	3932
1739	102
1739	153
1739	320
1739	493
1739	805
1739	814
1739	815
1739	1742
1739	2890
1739	2903
1739	2904
1739	4130
1739	4646
1739	5080
1739	5598
1739	5605
1739	6868
1739	7337
1739	7430
1739	8322
1739	9495
1739	23095
1739	27165
1739	89780
10360	7316
10360	7490
10360	6613
10360	3725
10360	4171
10360	1759
10360	4869
10360	4691
56896	3309
56896	7316
56896	4914
56896	3636
56896	26060
56896	1808
56896	2242
56896	1809
9588	22976
9588	7316
9588	2335
9588	4914
9588	7412
9588	55611
9588	3725
9588	5052
9588	5111
9588	5315
9588	5893
9588	7013
9588	10598
9588	4869
9588	2950
9588	84557
9588	5594
9588	54386
9588	841
9588	387
9588	8801
9588	328
9588	2879
9588	5005
9588	5467
9588	7167
9588	10531
9588	10972
9588	56954
1363	7316
1363	5562
1363	6117
1363	26073
1363	627
1363	3630
1363	2641
1363	4922
1363	7200
1363	885
1363	2520
6559	60
6559	3337
6559	7316
6559	3320
6559	3312
6559	4734
6559	10273
6559	3303
6559	10963
6623	3172
6623	2869
6623	7013
6623	154
6623	5594
6623	5599
6623	54386
6623	5595
6623	6532
6623	7077
6623	10768
3356	5445
3356	2770
3356	3717
3356	4067
3356	4130
3356	1742
3356	2752
5409	2099
5409	7013
5409	54386
8854	7316
8854	217
8854	9019
57510	4899
57510	3309
57510	7316
57510	1956
57510	2335
57510	4343
57510	4914
57510	7412
57510	10482
57510	4609
57510	573
57510	5530
57510	5901
57510	1915
57510	7133
57510	6657
57510	4851
57510	10130
57510	5270
57510	8766
57510	9972
57510	4898
57510	5817
57510	373156
90332	3312
9019	3958
9019	6774
9019	7316
9019	3312
9019	345651
9019	3965
9019	55930
9019	5781
9019	79068
9019	55697
9019	56947
9019	6440
9019	26133
2220	4035
2220	5648
2220	1401
2220	4153
8503	3172
8503	2885
8503	6774
8503	2064
8503	3480
8503	1956
8503	1398
8503	367
8503	695
8503	930
8503	2099
8503	2534
8503	3055
8503	4067
8503	4233
8503	5159
8503	5295
8503	5296
8503	5925
8503	2308
8503	2549
8503	2638
8503	3064
8503	3643
8503	3667
8503	5004
8503	5290
8503	5291
8503	5293
8503	5465
8503	5575
8503	7014
8503	7048
8503	7415
8503	8471
8503	8660
8503	8766
8503	9099
8503	9306
8503	10058
8503	10657
8503	27185
8503	51742
8503	122809
8503	151056
1592	3172
4666	7316
4666	2335
4666	4914
4666	7341
4666	7412
4666	4609
4666	3725
4666	4171
4666	2353
4666	5071
4666	1025
4666	1454
4666	2932
4666	3611
4666	1386
4666	4904
4666	7322
4666	6696
4666	23435
4666	5091
4666	6908
4666	333
4666	5573
1565	3172
1565	1559
1565	5447
3952	2
3952	1191
3952	1401
3952	3953
3952	5563
3952	6774
837	351
837	3553
837	7416
837	2934
837	4627
837	5321
837	5663
837	331
837	836
837	834
837	841
837	25902
837	1968
837	3606
837	8239
837	27178
9622	6462
9622	7301
9622	12
9622	3122
3931	2
3931	348
3931	335
3931	336
64102	90993
64102	664
4851	351
4851	7316
4851	4790
4851	5664
4851	1457
4851	5970
4851	9146
4851	5725
4851	22938
4851	142
4851	322
4851	1499
4851	2033
4851	2475
4851	4854
4851	5580
4851	5925
4851	7409
4851	10524
4851	23385
4851	408
4851	2932
4851	3065
4851	3611
4851	5562
4851	207
4851	55294
4851	3932
4851	3059
4851	3091
4851	7314
4851	7528
4851	5663
4851	4086
4851	7046
4851	331
4851	5594
4851	28514
4851	5300
4851	814
4851	5515
4851	6093
4851	3002
4851	182
4851	320
4851	861
4851	1272
4851	1600
4851	3714
4851	3916
4851	4056
4851	4208
4851	5290
4851	5294
4851	5868
4851	5981
4851	6237
4851	6868
4851	7879
4851	8650
4851	9181
4851	9439
4851	10048
4851	10288
4851	23028
4851	24148
4851	27339
4851	57599
4851	92737
6351	1234
6351	1238
6351	3416
6351	6348
6351	1232
6351	3576
8239	6622
8239	23352
8239	1080
8239	7316
8239	999
8239	1956
8239	4914
8239	6613
8239	4609
8239	2869
8239	3725
8239	4171
8239	5460
8239	1499
8239	2475
8239	7013
8239	10413
8239	57520
8239	1454
8239	79923
8239	7014
8239	7322
8239	6199
8239	6950
8239	57787
8239	2078
8239	4170
8239	10013
8239	4791
8239	5971
8239	6657
8239	4086
8239	7311
8239	4087
8239	3064
8239	8471
8239	29978
8239	1641
8239	10768
8239	4217
8239	6647
8239	50628
8239	330
8239	7332
8239	3476
8239	29979
4782	7316
4782	3320
4782	3326
4782	6613
4782	1387
4782	22938
4782	142
4782	1385
4782	5315
4782	3169
4782	4781
4782	7054
5176	3309
5176	7316
5176	5566
5176	1457
5176	7161
5176	7277
5176	83746
5176	57104
5176	4040
9181	7316
9181	1956
9181	7534
9181	4343
9181	4914
9181	5529
9181	7341
9181	10482
9181	4609
9181	22938
9181	8936
9181	7415
9181	207
9181	5058
9181	5879
9181	57787
9181	6117
9181	55850
9181	5594
9181	1111
9181	5595
9181	387
9181	2011
9181	2309
9181	29110
64083	7316
64083	2100
64083	64805
64083	399687
64083	5023
94	3320
94	51366
94	857
94	5499
94	331
94	2280
94	2658
94	4086
94	4092
94	7040
94	7043
94	7046
94	7048
267	1080
267	3309
267	3329
267	7316
267	4914
267	3308
267	64714
267	7415
267	1434
267	4287
267	7322
267	4627
267	6950
267	23190
267	1915
267	154
267	3064
267	1400
267	1576
267	1719
267	2821
267	3093
267	3156
267	3638
267	3708
267	3749
267	5376
267	5690
267	5694
267	5709
267	6400
267	6647
267	8975
267	11124
267	55829
267	84447
3980	4899
3980	351
3980	7316
3980	4343
3980	4914
3980	6613
3980	10482
3980	1398
3980	3725
3980	25
3980	142
3980	983
3980	581
3980	5295
3980	5423
3980	6117
3980	7067
3980	7515
3980	9447
3980	29108
3980	55775
3980	81847
9332	5578
9332	4627
9332	3240
9332	495
153	2885
153	5566
153	408
153	409
153	6456
153	1742
153	4842
153	150
9532	1080
9532	3309
9532	3337
9532	10376
9532	7316
9532	120892
9532	4790
9532	1956
9532	2335
9532	3320
9532	3376
9532	27101
9532	55611
9532	9531
9532	5970
9532	4171
9532	5460
9532	1020
9532	3308
9532	3312
9532	4854
9532	5071
9532	7157
9532	10273
9532	156
9532	1019
9532	1025
9532	1454
9532	3611
9532	4869
9532	5521
9532	5567
9532	7415
9532	79923
9532	4691
9532	23524
9532	5894
9532	6199
9532	6117
9532	3178
9532	4843
9532	7314
9532	1612
9532	4791
9532	7132
9532	7133
9532	7186
9532	27185
9532	57379
9532	6657
9532	7311
9532	23435
9532	5708
9532	3303
9532	602
9532	3654
9532	4867
9532	6228
9532	7297
9532	7942
9532	9261
9532	10452
9532	10963
9532	55226
9532	63943
9532	65018
9532	79026
9532	440275
301	60
301	2597
301	7052
301	7316
301	4790
301	1956
301	5566
301	7534
301	2335
301	4343
301	6613
301	7341
301	7412
301	10482
301	55611
301	9531
301	1741
301	5970
301	4171
301	25
301	71
301	308
301	322
301	495
301	1386
301	1540
301	3159
301	3178
301	3303
301	3315
301	3832
301	5321
301	5478
301	5578
301	5579
301	5781
301	6117
301	6657
301	7090
301	7159
301	7329
301	7337
301	7351
301	8106
301	8291
301	8737
301	8878
301	11124
301	23192
301	51741
301	54822
301	57520
126014	3172
26155	351
26155	5155
26155	7316
26155	4343
26155	4914
26155	6613
26155	10482
26155	4609
26155	3725
26155	7157
26155	3611
26155	4869
26155	8359
26155	4350
26155	207
26155	5499
26155	1822
26155	7465
26155	4204
26155	54715
26155	84549
79092	57520
79092	7335
79092	51400
2335	3958
2335	60
2335	354
2335	498
2335	506
2335	526
2335	1511
2335	2597
2335	2885
2335	3309
2335	3329
2335	3337
2335	4313
2335	7045
2335	7052
2335	10376
2335	7316
2335	1029
2335	4001
2335	9507
2335	1956
2335	2147
2335	7534
2335	25
2335	31
2335	71
2335	142
2335	161
2335	213
2335	325
2335	335
2335	353
2335	356
2335	629
2335	708
2335	712
2335	718
2335	720
2335	722
2335	735
2335	823
2335	960
2335	983
2335	1072
2335	1286
2335	1312
2335	1401
2335	1434
2335	1457
2335	1490
2335	1509
2335	1627
2335	1634
2335	1728
2335	1729
2335	1738
2335	1785
2335	1915
2335	1938
2335	1965
2335	1968
2335	1973
2335	1982
2335	1983
2335	2033
2335	2099
2335	2162
2335	2194
2335	2316
2335	2317
2335	2521
2335	2534
2335	2539
2335	2618
2335	2934
2335	2950
2335	3002
2335	3028
2335	3065
2335	3091
2335	3146
2335	3148
2335	3159
2335	3178
2335	3181
2335	3183
2335	3190
2335	3303
2335	3312
2335	3313
2335	3315
2335	3320
2335	3326
2335	3339
2335	3371
2335	3376
2335	3482
2335	3486
2335	3488
2335	3611
2335	3646
2335	3685
2335	3688
2335	3690
2335	3700
2335	3875
2335	3921
2335	3925
2335	3934
2335	3939
2335	3965
2335	4000
2335	4015
2335	4018
2335	4099
2335	4141
2335	4171
2335	4191
2335	4282
2335	4318
2335	4543
2335	4609
2335	4627
2335	4691
2335	4698
2335	4704
2335	4735
2335	4869
2335	4904
2335	5049
2335	5052
2335	5068
2335	5111
2335	5265
2335	5297
2335	5315
2335	5327
2335	5340
2335	5345
2335	5478
2335	5481
2335	5499
2335	5515
2335	5579
2335	5690
2335	5725
2335	5781
2335	5817
2335	5879
2335	5901
2335	5935
2335	5970
2335	6117
2335	6137
2335	6138
2335	6159
2335	6189
2335	6194
2335	6227
2335	6228
2335	6383
2335	6387
2335	6418
2335	6421
2335	6426
2335	6428
2335	6442
2335	6498
2335	6613
2335	6625
2335	6678
2335	6711
2335	6723
2335	6767
2335	6814
2335	6863
2335	6908
2335	6950
2335	7018
2335	7019
2335	7037
2335	7057
2335	7072
2335	7086
2335	7130
2335	7253
2335	7273
2335	7314
2335	7332
2335	7415
2335	7430
2335	7431
2335	7525
2335	7879
2335	7919
2335	7965
2335	8292
2335	8301
2335	8359
2335	8570
2335	8761
2335	8766
2335	9230
2335	9446
2335	9559
2335	9987
2335	10097
2335	10128
2335	10130
2335	10146
2335	10211
2335	10383
2335	10576
2335	10659
2335	10713
2335	10728
2335	10890
2335	10919
2335	10935
2335	10963
[truncated: 30,688 more rows]
