# Supplementary material for: SZBC-AI4TCM: a comprehensive web-based computing platform for traditional Chinese medicine research and development
Source: Front Pharmacol. 2025 Nov 17;16:1698202. doi: 10.3389/fphar.2025.1698202 (PMC12665764; doi:10.3389/fphar.2025.1698202)
Supplement: Supplementary file 3 [file Table4.xlsx]

## Sheet: Table S4-1
Table S4-1. Information of components of 14 herbs in Shuyu Wan formula.
Herb_ch	Herb_pinyin	Component	Target	Target Gene ID	Source	Number of associated ingredients
五味子	Wu Wei Zhi	Dibutyl Phthalate	CASP3	836	HIT2	36
五味子	Wu Wei Zhi	Farnesol	CASP3	836	HIT2	36
五味子	Wu Wei Zhi	Hyperoside	CASP3	836	HIT2	36
五味子	Wu Wei Zhi	Limonene	CASP3	836	HIT2	36
五味子	Wu Wei Zhi	Rutin	CASP3	836	HIT2	36
人参	Ren Sen	Alcohol	CASP3	836	HIT2	36
人参	Ren Sen	Beta-Sitosterol	CASP3	836	HIT2	36
人参	Ren Sen	Bisphenol A	CASP3	836	HIT2	36
人参	Ren Sen	Dibutyl Phthalate	CASP3	836	HIT2	36
人参	Ren Sen	Farnesol	CASP3	836	HIT2	36
人参	Ren Sen	Ginsenoside Rg1	CASP3	836	HIT2	36
人参	Ren Sen	Ginsenoside Rh2	CASP3	836	HIT2	36
人参	Ren Sen	Kaempferol	CASP3	836	HIT2	36
人参	Ren Sen	Limonene	CASP3	836	HIT2	36
人参	Ren Sen	Linolenic Acid	CASP3	836	HIT2	36
人参	Ren Sen	Oleanolic_Acid	CASP3	836	HIT2	36
人参	Ren Sen	Resveratrol	CASP3	836	HIT2	36
人参	Ren Sen	Succinic Acid	CASP3	836	HIT2	36
人参	Ren Sen	Sucrose	CASP3	836	HIT2	36
人参	Ren Sen	Vitexin	CASP3	836	HIT2	36
天冬	Tian Dong	Sucrose	CASP3	836	HIT2	36
熟地黄	Shu Di Huang	Gallic Acid	CASP3	836	HIT2	36
熟地黄	Shu Di Huang	Gamma-Aminobutyric Acid	CASP3	836	HIT2	36
熟地黄	Shu Di Huang	Succinic Acid	CASP3	836	HIT2	36
肉桂	Rou Gui	Coumarin	CASP3	836	HIT2	36
茯神	Fu Shen	Beta Carotene	CASP3	836	HIT2	36
茯苓	Fu Ling	Catechin	CASP3	836	HIT2	36
茯苓	Fu Ling	Pachymic Acid	CASP3	836	HIT2	36
车前子	Che Qian Zhi	Beta-Sitosterol	CASP3	836	HIT2	36
车前子	Che Qian Zhi	Linolenic Acid	CASP3	836	HIT2	36
车前子	Che Qian Zhi	Oleanolic_Acid	CASP3	836	HIT2	36
车前子	Che Qian Zhi	Sucrose	CASP3	836	HIT2	36
防风	Fang Feng	Beta-Sitosterol	CASP3	836	HIT2	36
防风	Fang Feng	Isoimperatorin	CASP3	836	HIT2	36
防风	Fang Feng	Sucrose	CASP3	836	HIT2	36
麦冬	Mai Dong	Oleanolic_Acid	CASP3	836	HIT2	36
五味子	Wu Wei Zhi	Chlorogenic Acid	BCL2	596	HIT2	35
五味子	Wu Wei Zhi	Dibutyl Phthalate	BCL2	596	HIT2	35
五味子	Wu Wei Zhi	Limonene	BCL2	596	HIT2	35
五味子	Wu Wei Zhi	Naphthalene	BCL2	596	HIT2	35
五味子	Wu Wei Zhi	Rutin	BCL2	596	HIT2	35
人参	Ren Sen	Alcohol	BCL2	596	HIT2	35
人参	Ren Sen	Beta-Sitosterol	BCL2	596	HIT2	35
人参	Ren Sen	Bisphenol A	BCL2	596	HIT2	35
人参	Ren Sen	Dibutyl Phthalate	BCL2	596	HIT2	35
人参	Ren Sen	Ginsenoside Re	BCL2	596	HIT2	35
人参	Ren Sen	Kaempferol	BCL2	596	HIT2	35
人参	Ren Sen	Limonene	BCL2	596	HIT2	35
人参	Ren Sen	Linoleic Acid	BCL2	596	HIT2	35
人参	Ren Sen	Naphthalene	BCL2	596	HIT2	35
人参	Ren Sen	Oleic Acid	BCL2	596	HIT2	35
人参	Ren Sen	Paeonol	BCL2	596	HIT2	35
人参	Ren Sen	Palmitic Acid	BCL2	596	HIT2	35
人参	Ren Sen	Resveratrol	BCL2	596	HIT2	35
熟地黄	Shu Di Huang	Aucubin	BCL2	596	HIT2	35
熟地黄	Shu Di Huang	Gamma-Aminobutyric Acid	BCL2	596	HIT2	35
熟地黄	Shu Di Huang	Linoleic Acid	BCL2	596	HIT2	35
熟地黄	Shu Di Huang	Oleic Acid	BCL2	596	HIT2	35
熟地黄	Shu Di Huang	Palmitic Acid	BCL2	596	HIT2	35
茯神	Fu Shen	Beta Carotene	BCL2	596	HIT2	35
茯苓	Fu Ling	Catechin	BCL2	596	HIT2	35
茯苓	Fu Ling	Pachymic Acid	BCL2	596	HIT2	35
茯苓	Fu Ling	Palmitic Acid	BCL2	596	HIT2	35
车前子	Che Qian Zhi	Aucubin	BCL2	596	HIT2	35
车前子	Che Qian Zhi	Beta-Sitosterol	BCL2	596	HIT2	35
车前子	Che Qian Zhi	Palmitic Acid	BCL2	596	HIT2	35
远志	Yuan Zhi	Cis-Asarone	BCL2	596	HIT2	35
远志	Yuan Zhi	Linoleic Acid	BCL2	596	HIT2	35
远志	Yuan Zhi	Oleic Acid	BCL2	596	HIT2	35
远志	Yuan Zhi	Palmitic Acid	BCL2	596	HIT2	35
防风	Fang Feng	Beta-Sitosterol	BCL2	596	HIT2	35
五味子	Wu Wei Zhi	Besigomsin	TNF	7124	HIT2	26
五味子	Wu Wei Zhi	Cholesterol	TNF	7124	HIT2	26
五味子	Wu Wei Zhi	Rutin	TNF	7124	HIT2	26
人参	Ren Sen	(2E,4E)-Deca-2,4-Dienal	TNF	7124	HIT2	26
人参	Ren Sen	Alcohol	TNF	7124	HIT2	26
人参	Ren Sen	Alpha-Humulone	TNF	7124	HIT2	26
人参	Ren Sen	Besigomsin	TNF	7124	HIT2	26
人参	Ren Sen	Bisphenol A	TNF	7124	HIT2	26
人参	Ren Sen	Caffeic Acid	TNF	7124	HIT2	26
人参	Ren Sen	Isovitexin	TNF	7124	HIT2	26
人参	Ren Sen	Kaempferol	TNF	7124	HIT2	26
人参	Ren Sen	Paeonol	TNF	7124	HIT2	26
人参	Ren Sen	Palmitic Acid	TNF	7124	HIT2	26
人参	Ren Sen	Putrescine	TNF	7124	HIT2	26
人参	Ren Sen	Resveratrol	TNF	7124	HIT2	26
人参	Ren Sen	Tetradecane	TNF	7124	HIT2	26
地骨皮	Di Gu Pi	Betaine	TNF	7124	HIT2	26
熟地黄	Shu Di Huang	Aucubin	TNF	7124	HIT2	26
熟地黄	Shu Di Huang	Palmitic Acid	TNF	7124	HIT2	26
茯苓	Fu Ling	Palmitic Acid	TNF	7124	HIT2	26
车前子	Che Qian Zhi	Aucubin	TNF	7124	HIT2	26
车前子	Che Qian Zhi	Palmitic Acid	TNF	7124	HIT2	26
车前子	Che Qian Zhi	Ursolic Acid	TNF	7124	HIT2	26
远志	Yuan Zhi	Palmitic Acid	TNF	7124	HIT2	26
防风	Fang Feng	Butylethylene Ether,Hexanal	TNF	7124	HIT2	26
防风	Fang Feng	Wogonin	TNF	7124	HIT2	26
五味子	Wu Wei Zhi	Benzoic Acid	PPARA	5465	HIT2	25
五味子	Wu Wei Zhi	Caryophyllene	PPARA	5465	HIT2	25
五味子	Wu Wei Zhi	Chlorogenic Acid	NFKB1	4790	HIT2	25
五味子	Wu Wei Zhi	Cholesterol	NFKB1	4790	HIT2	25
五味子	Wu Wei Zhi	Farnesol	PPARA	5465	HIT2	25
五味子	Wu Wei Zhi	Limonene	NFKB1	4790	HIT2	25
五味子	Wu Wei Zhi	Linalool	PPARA	5465	HIT2	25
五味子	Wu Wei Zhi	Phenylethyl Alcohol	PPARA	5465	HIT2	25
五味子	Wu Wei Zhi	Quercetin	NFKB1	4790	HIT2	25
五味子	Wu Wei Zhi	Quercetin	PPARA	5465	HIT2	25
五味子	Wu Wei Zhi	Salicylic Acid	NFKB1	4790	HIT2	25
五味子	Wu Wei Zhi	Terpineol	NFKB1	4790	HIT2	25
五味子	Wu Wei Zhi	Α-Pinene	NFKB1	4790	HIT2	25
人参	Ren Sen	Alcohol	PPARA	5465	HIT2	25
人参	Ren Sen	Caffeic Acid	NFKB1	4790	HIT2	25
人参	Ren Sen	Caryophyllene	PPARA	5465	HIT2	25
人参	Ren Sen	Farnesol	PPARA	5465	HIT2	25
人参	Ren Sen	Heptadecane	NFKB1	4790	HIT2	25
人参	Ren Sen	Kaempferol	NFKB1	4790	HIT2	25
人参	Ren Sen	Limonene	NFKB1	4790	HIT2	25
人参	Ren Sen	Linoleic Acid	NFKB1	4790	HIT2	25
人参	Ren Sen	Linoleic Acid	PPARA	5465	HIT2	25
人参	Ren Sen	Oleic Acid	PPARA	5465	HIT2	25
人参	Ren Sen	Piceatannol	NFKB1	4790	HIT2	25
人参	Ren Sen	Putrescine	NFKB1	4790	HIT2	25
人参	Ren Sen	Quercetin	NFKB1	4790	HIT2	25
人参	Ren Sen	Quercetin	PPARA	5465	HIT2	25
人参	Ren Sen	Resveratrol	NFKB1	4790	HIT2	25
人参	Ren Sen	Resveratrol	PPARA	5465	HIT2	25
人参	Ren Sen	Salicylic Acid	NFKB1	4790	HIT2	25
人参	Ren Sen	Squalene	PPARA	5465	HIT2	25
人参	Ren Sen	Trans-Phytol	PPARA	5465	HIT2	25
山药	Shan Yao	Abscisic Acid	PPARA	5465	HIT2	25
熟地黄	Shu Di Huang	Benzoic Acid	PPARA	5465	HIT2	25
熟地黄	Shu Di Huang	Gallic Acid	NFKB1	4790	HIT2	25
熟地黄	Shu Di Huang	Linoleic Acid	NFKB1	4790	HIT2	25
熟地黄	Shu Di Huang	Linoleic Acid	PPARA	5465	HIT2	25
熟地黄	Shu Di Huang	Oleic Acid	PPARA	5465	HIT2	25
熟地黄	Shu Di Huang	Salicylic Acid	NFKB1	4790	HIT2	25
肉桂	Rou Gui	Coumarin	PPARA	5465	HIT2	25
肉桂	Rou Gui	Linalool	PPARA	5465	HIT2	25
车前子	Che Qian Zhi	Ursolic Acid	NFKB1	4790	HIT2	25
远志	Yuan Zhi	Linoleic Acid	NFKB1	4790	HIT2	25
远志	Yuan Zhi	Linoleic Acid	PPARA	5465	HIT2	25
远志	Yuan Zhi	Oleic Acid	PPARA	5465	HIT2	25
远志	Yuan Zhi	Squalene	PPARA	5465	HIT2	25
防风	Fang Feng	Phenylethyl Alcohol	PPARA	5465	HIT2	25
防风	Fang Feng	Scopoletin	NFKB1	4790	HIT2	25
防风	Fang Feng	Wogonin	NFKB1	4790	HIT2	25
防风	Fang Feng	Α-Pinene	NFKB1	4790	HIT2	25
五味子	Wu Wei Zhi	Chlorogenic Acid	ACHE	43	HIT2	18
人参	Ren Sen	Alcohol	ACHE	43	HIT2	18
人参	Ren Sen	Bisphenol A	ACHE	43	HIT2	18
人参	Ren Sen	Caffeic Acid	ACHE	43	HIT2	18
人参	Ren Sen	Ginsenoside Rg1	ACHE	43	HIT2	18
人参	Ren Sen	Linolenic Acid	ACHE	43	HIT2	18
人参	Ren Sen	Resveratrol	ACHE	43	HIT2	18
人参	Ren Sen	Vitexin	ACHE	43	HIT2	18
熟地黄	Shu Di Huang	Cinnamic Acid	ACHE	43	HIT2	18
熟地黄	Shu Di Huang	Ferulic Acid	ACHE	43	HIT2	18
熟地黄	Shu Di Huang	Forsythiaside	ACHE	43	HIT2	18
熟地黄	Shu Di Huang	Gallic Acid	ACHE	43	HIT2	18
肉桂	Rou Gui	Cinnamic Acid	ACHE	43	HIT2	18
车前子	Che Qian Zhi	Forsythiaside	ACHE	43	HIT2	18
车前子	Che Qian Zhi	Linolenic Acid	ACHE	43	HIT2	18
车前子	Che Qian Zhi	Ursolic Acid	ACHE	43	HIT2	18
防风	Fang Feng	Nodakenin	ACHE	43	HIT2	18
防风	Fang Feng	Psoralen	ACHE	43	HIT2	18
五味子	Wu Wei Zhi	(1R,9S)-4,11,11-Trimethyl-8-Methylenebicyclo[7.2.0]Undec-4-Ene,Caryophellene,Β-Caryophyllene	IL6	3569	HIT2	17
五味子	Wu Wei Zhi	Besigomsin	IL6	3569	HIT2	17
五味子	Wu Wei Zhi	Citral	IL6	3569	HIT2	17
五味子	Wu Wei Zhi	Limonene	BAX	581	HIT2	17
五味子	Wu Wei Zhi	Phenylethyl Alcohol	BAX	581	HIT2	17
五味子	Wu Wei Zhi	Rutin	IL6	3569	HIT2	17
五味子	Wu Wei Zhi	Schisandrin B	IL6	3569	HIT2	17
人参	Ren Sen	(1R,9S)-4,11,11-Trimethyl-8-Methylenebicyclo[7.2.0]Undec-4-Ene,Caryophellene,Β-Caryophyllene	IL6	3569	HIT2	17
人参	Ren Sen	Alcohol	BAX	581	HIT2	17
人参	Ren Sen	Alcohol	IL6	3569	HIT2	17
人参	Ren Sen	Besigomsin	IL6	3569	HIT2	17
人参	Ren Sen	Beta-Sitosterol	BAX	581	HIT2	17
人参	Ren Sen	Bisphenol A	IL6	3569	HIT2	17
人参	Ren Sen	Ginsenoside Re	BAX	581	HIT2	17
人参	Ren Sen	Ginsenoside Rh2	BAX	581	HIT2	17
人参	Ren Sen	Kaempferol	BAX	581	HIT2	17
人参	Ren Sen	Limonene	BAX	581	HIT2	17
人参	Ren Sen	Paeonol	BAX	581	HIT2	17
人参	Ren Sen	Resveratrol	BAX	581	HIT2	17
人参	Ren Sen	Resveratrol	IL6	3569	HIT2	17
人参	Ren Sen	Schisandrin B	IL6	3569	HIT2	17
人参	Ren Sen	Vanillin	BAX	581	HIT2	17
熟地黄	Shu Di Huang	Aucubin	BAX	581	HIT2	17
熟地黄	Shu Di Huang	Aucubin	IL6	3569	HIT2	17
熟地黄	Shu Di Huang	Gamma-Aminobutyric Acid	IL6	3569	HIT2	17
熟地黄	Shu Di Huang	Vanillin	BAX	581	HIT2	17
肉桂	Rou Gui	Coumarin	IL6	3569	HIT2	17
茯苓	Fu Ling	Catechin	IL6	3569	HIT2	17
车前子	Che Qian Zhi	Aucubin	BAX	581	HIT2	17
车前子	Che Qian Zhi	Aucubin	IL6	3569	HIT2	17
车前子	Che Qian Zhi	Beta-Sitosterol	BAX	581	HIT2	17
车前子	Che Qian Zhi	Ursolic Acid	IL6	3569	HIT2	17
防风	Fang Feng	Beta-Sitosterol	BAX	581	HIT2	17
防风	Fang Feng	Phenylethyl Alcohol	BAX	581	HIT2	17
五味子	Wu Wei Zhi	Chlorogenic Acid	MAPK1	5594	HIT2	16
五味子	Wu Wei Zhi	Dibutyl Phthalate	MAPK1	5594	HIT2	16
人参	Ren Sen	Alcohol	MAPK1	5594	HIT2	16
人参	Ren Sen	Bisphenol A	MAPK1	5594	HIT2	16
人参	Ren Sen	Caffeic Acid	MAPK1	5594	HIT2	16
人参	Ren Sen	Dibutyl Phthalate	MAPK1	5594	HIT2	16
人参	Ren Sen	Paeonol	MAPK1	5594	HIT2	16
人参	Ren Sen	Resveratrol	MAPK1	5594	HIT2	16
人参	Ren Sen	Stearic Acid	MAPK1	5594	HIT2	16
人参	Ren Sen	Vanillin	MAPK1	5594	HIT2	16
熟地黄	Shu Di Huang	Stearic Acid	MAPK1	5594	HIT2	16
熟地黄	Shu Di Huang	Vanillin	MAPK1	5594	HIT2	16
车前子	Che Qian Zhi	Stearic Acid	MAPK1	5594	HIT2	16
车前子	Che Qian Zhi	Ursolic Acid	MAPK1	5594	HIT2	16
远志	Yuan Zhi	Stearic Acid	MAPK1	5594	HIT2	16
防风	Fang Feng	Scopoletin	MAPK1	5594	HIT2	16
五味子	Wu Wei Zhi	Besigomsin	IL1B	3553	HIT2	15
五味子	Wu Wei Zhi	Chlorogenic Acid	PPARG	5468	HIT2	15
五味子	Wu Wei Zhi	Cholesterol	IL1B	3553	HIT2	15
五味子	Wu Wei Zhi	Citral	AKT1	207	HIT2	15
五味子	Wu Wei Zhi	Citral	IL1B	3553	HIT2	15
五味子	Wu Wei Zhi	Citral	PPARG	5468	HIT2	15
五味子	Wu Wei Zhi	Dibutyl Phthalate	AKT1	207	HIT2	15
五味子	Wu Wei Zhi	Limonene	CASP9	842	HIT2	15
五味子	Wu Wei Zhi	Limonene	IL1B	3553	HIT2	15
五味子	Wu Wei Zhi	Nordihydroguaiaretic Acid	AKT1	207	HIT2	15
五味子	Wu Wei Zhi	Protocatechuic Acid	AKT1	207	HIT2	15
五味子	Wu Wei Zhi	Rutin	IL1B	3553	HIT2	15
五味子	Wu Wei Zhi	Rutin	PPARG	5468	HIT2	15
五味子	Wu Wei Zhi	Schisandrin B	PTGS2	5743	HIT2	15
五味子	Wu Wei Zhi	Schisandrol B	IL1B	3553	HIT2	15
五味子	Wu Wei Zhi	Vitamin Eγ,Γ-Tocopherol	PTGS2	5743	HIT2	15
人参	Ren Sen	Alcohol	IL1B	3553	HIT2	15
人参	Ren Sen	Alcohol	PPARG	5468	HIT2	15
人参	Ren Sen	Alpha-Humulone	IL1B	3553	HIT2	15
人参	Ren Sen	Besigomsin	IL1B	3553	HIT2	15
人参	Ren Sen	Beta-Sitosterol	CASP9	842	HIT2	15
人参	Ren Sen	Bisphenol A	AKT1	207	HIT2	15
人参	Ren Sen	Bisphenol A	PPARG	5468	HIT2	15
人参	Ren Sen	Bisphenol A	PTGS2	5743	HIT2	15
人参	Ren Sen	Caffeic Acid	PTGS2	5743	HIT2	15
人参	Ren Sen	Dibutyl Phthalate	AKT1	207	HIT2	15
人参	Ren Sen	Ginsenoside Rg1	IL1B	3553	HIT2	15
人参	Ren Sen	Ginsenoside Rh2	IL1B	3553	HIT2	15
人参	Ren Sen	Isovitexin	PTGS2	5743	HIT2	15
人参	Ren Sen	Kaempferol	PPARG	5468	HIT2	15
人参	Ren Sen	Kaempferol	PTGS2	5743	HIT2	15
人参	Ren Sen	Limonene	CASP9	842	HIT2	15
人参	Ren Sen	Limonene	IL1B	3553	HIT2	15
人参	Ren Sen	Linolenic Acid	PTGS2	5743	HIT2	15
人参	Ren Sen	Mannose	PPARG	5468	HIT2	15
人参	Ren Sen	Oleanolic_Acid	CASP9	842	HIT2	15
人参	Ren Sen	Oleic Acid	PPARG	5468	HIT2	15
人参	Ren Sen	Piceatannol	AKT1	207	HIT2	15
人参	Ren Sen	Protocatechuic Acid	AKT1	207	HIT2	15
人参	Ren Sen	Resveratrol	AKT1	207	HIT2	15
人参	Ren Sen	Resveratrol	CASP9	842	HIT2	15
人参	Ren Sen	Resveratrol	IL1B	3553	HIT2	15
人参	Ren Sen	Resveratrol	PPARG	5468	HIT2	15
人参	Ren Sen	Resveratrol	PTGS2	5743	HIT2	15
人参	Ren Sen	Retinal	CASP9	842	HIT2	15
人参	Ren Sen	Schisandrin B	PTGS2	5743	HIT2	15
人参	Ren Sen	Spermidine	IL1B	3553	HIT2	15
人参	Ren Sen	Tricin	PTGS2	5743	HIT2	15
人参	Ren Sen	Vanillin	PPARG	5468	HIT2	15
天冬	Tian Dong	Dioscin	AKT1	207	HIT2	15
山药	Shan Yao	Abscisic Acid	PPARG	5468	HIT2	15
熟地黄	Shu Di Huang	Gallic Acid	CASP9	842	HIT2	15
熟地黄	Shu Di Huang	Oleic Acid	PPARG	5468	HIT2	15
熟地黄	Shu Di Huang	Protocatechuic Acid	AKT1	207	HIT2	15
熟地黄	Shu Di Huang	Vanillin	PPARG	5468	HIT2	15
肉桂	Rou Gui	Coumarin	PTGS2	5743	HIT2	15
肉桂	Rou Gui	Procyanidin B2	PTGS2	5743	HIT2	15
肉桂	Rou Gui	Protocatechuic Acid	AKT1	207	HIT2	15
茯神	Fu Shen	Beta Carotene	AKT1	207	HIT2	15
茯神	Fu Shen	Beta Carotene	CASP9	842	HIT2	15
茯神	Fu Shen	Beta Carotene	PTGS2	5743	HIT2	15
茯苓	Fu Ling	Pachymic Acid	CASP9	842	HIT2	15
茯苓	Fu Ling	Protocatechuic Acid	AKT1	207	HIT2	15
车前子	Che Qian Zhi	Beta-Sitosterol	CASP9	842	HIT2	15
车前子	Che Qian Zhi	Linolenic Acid	PTGS2	5743	HIT2	15
车前子	Che Qian Zhi	Oleanolic_Acid	CASP9	842	HIT2	15
车前子	Che Qian Zhi	Ursolic Acid	CASP9	842	HIT2	15
车前子	Che Qian Zhi	Ursolic Acid	IL1B	3553	HIT2	15
车前子	Che Qian Zhi	Ursolic Acid	PPARG	5468	HIT2	15
远志	Yuan Zhi	Oleic Acid	PPARG	5468	HIT2	15
防风	Fang Feng	Beta-Sitosterol	CASP9	842	HIT2	15
防风	Fang Feng	Isoimperatorin	CASP9	842	HIT2	15
防风	Fang Feng	Isoimperatorin	PTGS2	5743	HIT2	15
防风	Fang Feng	Wogonin	AKT1	207	HIT2	15
麦冬	Mai Dong	Oleanolic_Acid	CASP9	842	HIT2	15
五味子	Wu Wei Zhi	Citric Acid	MPO	4353	HIT2	14
五味子	Wu Wei Zhi	Limonene	MPO	4353	HIT2	14
五味子	Wu Wei Zhi	Naphthalene	MPO	4353	HIT2	14
五味子	Wu Wei Zhi	Rutin	MPO	4353	HIT2	14
人参	Ren Sen	Bisphenol A	MPO	4353	HIT2	14
人参	Ren Sen	Citric Acid	MPO	4353	HIT2	14
人参	Ren Sen	Limonene	MPO	4353	HIT2	14
人参	Ren Sen	Naphthalene	MPO	4353	HIT2	14
人参	Ren Sen	Oleic Acid	MPO	4353	HIT2	14
人参	Ren Sen	Resveratrol	MPO	4353	HIT2	14
熟地黄	Shu Di Huang	Aucubin	MPO	4353	HIT2	14
熟地黄	Shu Di Huang	Oleic Acid	MPO	4353	HIT2	14
车前子	Che Qian Zhi	Aucubin	MPO	4353	HIT2	14
远志	Yuan Zhi	Oleic Acid	MPO	4353	HIT2	14
五味子	Wu Wei Zhi	Isoquercetin	PRKAA1	5562	HIT2	13
五味子	Wu Wei Zhi	Quercetin	PRKAA1	5562	HIT2	13
人参	Ren Sen	(20S)-Protopanaxadiol	NOS2	4843	HIT2	13
人参	Ren Sen	Adenine	PRKAA1	5562	HIT2	13
人参	Ren Sen	Alcohol	NOS2	4843	HIT2	13
人参	Ren Sen	Bisphenol A	NOS2	4843	HIT2	13
人参	Ren Sen	Eugenol	NOS2	4843	HIT2	13
人参	Ren Sen	Fructose	PRKAA1	5562	HIT2	13
人参	Ren Sen	Isovitexin	NOS2	4843	HIT2	13
人参	Ren Sen	Kaempferol	NOS2	4843	HIT2	13
人参	Ren Sen	Oleic Acid	NOS2	4843	HIT2	13
人参	Ren Sen	Quercetin	PRKAA1	5562	HIT2	13
人参	Ren Sen	Resveratrol	NOS2	4843	HIT2	13
人参	Ren Sen	Resveratrol	PRKAA1	5562	HIT2	13
天冬	Tian Dong	Acrylamide	NOS2	4843	HIT2	13
天冬	Tian Dong	Fructose	PRKAA1	5562	HIT2	13
山药	Shan Yao	Fructose	PRKAA1	5562	HIT2	13
熟地黄	Shu Di Huang	Adenine	PRKAA1	5562	HIT2	13
熟地黄	Shu Di Huang	Ferulic Acid	PRKAA1	5562	HIT2	13
熟地黄	Shu Di Huang	Gallic Acid	NOS2	4843	HIT2	13
熟地黄	Shu Di Huang	Oleic Acid	NOS2	4843	HIT2	13
熟地黄	Shu Di Huang	Tyrosol	PRKAA1	5562	HIT2	13
茯苓	Fu Ling	Adenine	PRKAA1	5562	HIT2	13
车前子	Che Qian Zhi	Adenine	PRKAA1	5562	HIT2	13
车前子	Che Qian Zhi	Ursolic Acid	NOS2	4843	HIT2	13
远志	Yuan Zhi	Oleic Acid	NOS2	4843	HIT2	13
五味子	Wu Wei Zhi	Citral	RELA	5970	HIT2	12
五味子	Wu Wei Zhi	Rutin	MTOR	2475	HIT2	12
五味子	Wu Wei Zhi	Salicylic Acid	RELA	5970	HIT2	12
人参	Ren Sen	Adenine	MTOR	2475	HIT2	12
人参	Ren Sen	Adenosine Triphosphate	MTOR	2475	HIT2	12
人参	Ren Sen	Alcohol	JUN	3725	HIT2	12
人参	Ren Sen	Alcohol	MTOR	2475	HIT2	12
人参	Ren Sen	Eupafolin	JUN	3725	HIT2	12
人参	Ren Sen	Kaempferol	JUN	3725	HIT2	12
人参	Ren Sen	Linoleic Acid	JUN	3725	HIT2	12
人参	Ren Sen	Paeonol	RELA	5970	HIT2	12
人参	Ren Sen	Putrescine	RELA	5970	HIT2	12
人参	Ren Sen	Resveratrol	JUN	3725	HIT2	12
人参	Ren Sen	Resveratrol	MTOR	2475	HIT2	12
人参	Ren Sen	Resveratrol	RELA	5970	HIT2	12
人参	Ren Sen	Salicylic Acid	RELA	5970	HIT2	12
人参	Ren Sen	Spermidine	MTOR	2475	HIT2	12
人参	Ren Sen	Vanillin	JUN	3725	HIT2	12
人参	Ren Sen	Vitexin	RELA	5970	HIT2	12
熟地黄	Shu Di Huang	Adenine	MTOR	2475	HIT2	12
熟地黄	Shu Di Huang	Aucubin	MTOR	2475	HIT2	12
熟地黄	Shu Di Huang	Aucubin	RELA	5970	HIT2	12
熟地黄	Shu Di Huang	Linoleic Acid	JUN	3725	HIT2	12
熟地黄	Shu Di Huang	Salicylic Acid	RELA	5970	HIT2	12
熟地黄	Shu Di Huang	Tyrosol	MTOR	2475	HIT2	12
熟地黄	Shu Di Huang	Vanillin	JUN	3725	HIT2	12
肉桂	Rou Gui	Cinnamaldehyde	RELA	5970	HIT2	12
茯苓	Fu Ling	Adenine	MTOR	2475	HIT2	12
车前子	Che Qian Zhi	Adenine	MTOR	2475	HIT2	12
车前子	Che Qian Zhi	Aucubin	MTOR	2475	HIT2	12
车前子	Che Qian Zhi	Aucubin	RELA	5970	HIT2	12
车前子	Che Qian Zhi	Ursolic Acid	JUN	3725	HIT2	12
远志	Yuan Zhi	Linoleic Acid	JUN	3725	HIT2	12
防风	Fang Feng	Butylethylene Ether,Hexanal	JUN	3725	HIT2	12
防风	Fang Feng	Wogonin	JUN	3725	HIT2	12
防风	Fang Feng	Wogonin	RELA	5970	HIT2	12
五味子	Wu Wei Zhi	Besigomsin	ABCB1	5243	HIT2	11
五味子	Wu Wei Zhi	Cholesterol	HIF1A	3091	HIT2	11
五味子	Wu Wei Zhi	Dibutyl Phthalate	HIF1A	3091	HIT2	11
五味子	Wu Wei Zhi	Salicylic Acid	EDN1	1906	HIT2	11
五味子	Wu Wei Zhi	Schisandrol B	ABCB1	5243	HIT2	11
人参	Ren Sen	Alcohol	EDN1	1906	HIT2	11
人参	Ren Sen	Besigomsin	ABCB1	5243	HIT2	11
人参	Ren Sen	Beta-Sitosterol	EDN1	1906	HIT2	11
人参	Ren Sen	Bisphenol A	ABCB1	5243	HIT2	11
人参	Ren Sen	Bisphenol A	HIF1A	3091	HIT2	11
人参	Ren Sen	Butylated Hydroxytoluene	ICAM1	3383	HIT2	11
人参	Ren Sen	Dibutyl Phthalate	HIF1A	3091	HIT2	11
人参	Ren Sen	Ginsenoside Rg1	HIF1A	3091	HIT2	11
人参	Ren Sen	Kaempferol	ICAM1	3383	HIT2	11
人参	Ren Sen	Linoleic Acid	ICAM1	3383	HIT2	11
人参	Ren Sen	Niacin	HIF1A	3091	HIT2	11
人参	Ren Sen	Oleanolic_Acid	ICAM1	3383	HIT2	11
人参	Ren Sen	Oleic Acid	EDN1	1906	HIT2	11
人参	Ren Sen	Resveratrol	ABCB1	5243	HIT2	11
人参	Ren Sen	Resveratrol	EDN1	1906	HIT2	11
人参	Ren Sen	Resveratrol	HIF1A	3091	HIT2	11
人参	Ren Sen	Resveratrol	ICAM1	3383	HIT2	11
人参	Ren Sen	Salicylic Acid	EDN1	1906	HIT2	11
人参	Ren Sen	Stearic Acid	ABCB1	5243	HIT2	11
熟地黄	Shu Di Huang	Acetoside	ICAM1	3383	HIT2	11
熟地黄	Shu Di Huang	Gallic Acid	ABCB1	5243	HIT2	11
熟地黄	Shu Di Huang	Linoleic Acid	ICAM1	3383	HIT2	11
熟地黄	Shu Di Huang	Oleic Acid	EDN1	1906	HIT2	11
熟地黄	Shu Di Huang	Salicylic Acid	EDN1	1906	HIT2	11
熟地黄	Shu Di Huang	Stearic Acid	ABCB1	5243	HIT2	11
茯苓	Fu Ling	Vanillic Acid	HIF1A	3091	HIT2	11
车前子	Che Qian Zhi	Acetoside	ICAM1	3383	HIT2	11
车前子	Che Qian Zhi	Beta-Sitosterol	EDN1	1906	HIT2	11
车前子	Che Qian Zhi	Oleanolic_Acid	ICAM1	3383	HIT2	11
车前子	Che Qian Zhi	Stearic Acid	ABCB1	5243	HIT2	11
车前子	Che Qian Zhi	Ursolic Acid	ABCB1	5243	HIT2	11
车前子	Che Qian Zhi	Vanillic Acid	HIF1A	3091	HIT2	11
远志	Yuan Zhi	Linoleic Acid	ICAM1	3383	HIT2	11
远志	Yuan Zhi	Oleic Acid	EDN1	1906	HIT2	11
远志	Yuan Zhi	Stearic Acid	ABCB1	5243	HIT2	11
防风	Fang Feng	Beta-Sitosterol	EDN1	1906	HIT2	11
防风	Fang Feng	Wogonin	HIF1A	3091	HIT2	11
麦冬	Mai Dong	Oleanolic_Acid	ICAM1	3383	HIT2	11
龙齿	Long Chi	Niacin	HIF1A	3091	HIT2	11
五味子	Wu Wei Zhi	Coumaric Acid	MYC	4609	HIT2	10
五味子	Wu Wei Zhi	Coumaric Acid	NOS3	4846	HIT2	10
五味子	Wu Wei Zhi	Coumaric Acid	PTPN1	5770	HIT2	10
五味子	Wu Wei Zhi	Dibutyl Phthalate	MYC	4609	HIT2	10
五味子	Wu Wei Zhi	Dibutyl Phthalate	SLC2A2	6514	HIT2	10
五味子	Wu Wei Zhi	Hyperoside	CAT	847	HIT2	10
五味子	Wu Wei Zhi	Hyperoside	HMOX1	3162	HIT2	10
五味子	Wu Wei Zhi	Limonene	TP53	7157	HIT2	10
五味子	Wu Wei Zhi	Nordihydroguaiaretic Acid	NOS3	4846	HIT2	10
五味子	Wu Wei Zhi	Rutin	CAT	847	HIT2	10
五味子	Wu Wei Zhi	Salicylic Acid	CAT	847	HIT2	10
五味子	Wu Wei Zhi	Salicylic Acid	MYC	4609	HIT2	10
人参	Ren Sen	Alcohol	CAT	847	HIT2	10
人参	Ren Sen	Alcohol	HMOX1	3162	HIT2	10
人参	Ren Sen	Alcohol	SLC2A2	6514	HIT2	10
人参	Ren Sen	Alcohol	TP53	7157	HIT2	10
人参	Ren Sen	Bisphenol A	CAT	847	HIT2	10
人参	Ren Sen	Butylated Hydroxytoluene	HMOX1	3162	HIT2	10
人参	Ren Sen	Caffeic Acid	HMOX1	3162	HIT2	10
人参	Ren Sen	Dibutyl Phthalate	MYC	4609	HIT2	10
人参	Ren Sen	Dibutyl Phthalate	SLC2A2	6514	HIT2	10
人参	Ren Sen	Fructose	SLC2A2	6514	HIT2	10
人参	Ren Sen	Ginsenoside Rg1	TP53	7157	HIT2	10
人参	Ren Sen	Kaempferol	HMOX1	3162	HIT2	10
人参	Ren Sen	Limonene	TP53	7157	HIT2	10
人参	Ren Sen	Niacin	NOS3	4846	HIT2	10
人参	Ren Sen	Oleanolic_Acid	HMOX1	3162	HIT2	10
人参	Ren Sen	Oleic Acid	SLC2A2	6514	HIT2	10
人参	Ren Sen	Resveratrol	CAT	847	HIT2	10
人参	Ren Sen	Resveratrol	HMOX1	3162	HIT2	10
人参	Ren Sen	Resveratrol	MYC	4609	HIT2	10
人参	Ren Sen	Resveratrol	NOS3	4846	HIT2	10
人参	Ren Sen	Resveratrol	PTPN1	5770	HIT2	10
人参	Ren Sen	Resveratrol	TP53	7157	HIT2	10
人参	Ren Sen	Salicylic Acid	CAT	847	HIT2	10
人参	Ren Sen	Salicylic Acid	MYC	4609	HIT2	10
人参	Ren Sen	Stearic Acid	PTPN1	5770	HIT2	10
人参	Ren Sen	Vitexin	PTPN1	5770	HIT2	10
地骨皮	Di Gu Pi	Betaine	NOS3	4846	HIT2	10
地骨皮	Di Gu Pi	Coumaric Acid	MYC	4609	HIT2	10
地骨皮	Di Gu Pi	Coumaric Acid	NOS3	4846	HIT2	10
地骨皮	Di Gu Pi	Coumaric Acid	PTPN1	5770	HIT2	10
天冬	Tian Dong	Fructose	SLC2A2	6514	HIT2	10
山药	Shan Yao	Fructose	SLC2A2	6514	HIT2	10
熟地黄	Shu Di Huang	Cinnamic Acid	PTPN1	5770	HIT2	10
熟地黄	Shu Di Huang	Gallic Acid	CAT	847	HIT2	10
熟地黄	Shu Di Huang	Gallic Acid	TP53	7157	HIT2	10
熟地黄	Shu Di Huang	Gamma-Aminobutyric Acid	SLC2A2	6514	HIT2	10
熟地黄	Shu Di Huang	Oleic Acid	SLC2A2	6514	HIT2	10
熟地黄	Shu Di Huang	Salicylic Acid	CAT	847	HIT2	10
熟地黄	Shu Di Huang	Salicylic Acid	MYC	4609	HIT2	10
熟地黄	Shu Di Huang	Stearic Acid	PTPN1	5770	HIT2	10
熟地黄	Shu Di Huang	Uridine	TP53	7157	HIT2	10
肉桂	Rou Gui	Cinnamic Acid	PTPN1	5770	HIT2	10
肉桂	Rou Gui	Styrene	MYC	4609	HIT2	10
茯神	Fu Shen	Beta Carotene	HMOX1	3162	HIT2	10
茯神	Fu Shen	Beta Carotene	MYC	4609	HIT2	10
茯苓	Fu Ling	Catechin	CAT	847	HIT2	10
茯苓	Fu Ling	Vanillic Acid	NOS3	4846	HIT2	10
车前子	Che Qian Zhi	Oleanolic_Acid	HMOX1	3162	HIT2	10
车前子	Che Qian Zhi	Stearic Acid	PTPN1	5770	HIT2	10
车前子	Che Qian Zhi	Ursolic Acid	NOS3	4846	HIT2	10
车前子	Che Qian Zhi	Ursolic Acid	TP53	7157	HIT2	10
车前子	Che Qian Zhi	Vanillic Acid	NOS3	4846	HIT2	10
远志	Yuan Zhi	Cis-Asarone	TP53	7157	HIT2	10
远志	Yuan Zhi	N-Acetyl-D-Glucosamine	TP53	7157	HIT2	10
远志	Yuan Zhi	Oleic Acid	SLC2A2	6514	HIT2	10
远志	Yuan Zhi	Stearic Acid	PTPN1	5770	HIT2	10
麦冬	Mai Dong	Oleanolic_Acid	HMOX1	3162	HIT2	10
龙齿	Long Chi	Niacin	NOS3	4846	HIT2	10
五味子	Wu Wei Zhi	Chlorogenic Acid	TLR2	7097	HIT2	9
五味子	Wu Wei Zhi	Cholesterol	PON1	5444	HIT2	9
五味子	Wu Wei Zhi	Coumaric Acid	MMP9	4318	HIT2	9
五味子	Wu Wei Zhi	Coumaric Acid	TYR	7299	HIT2	9
五味子	Wu Wei Zhi	Dibutyl Phthalate	ESR1	2099	HIT2	9
五味子	Wu Wei Zhi	Farnesol	ESR1	2099	HIT2	9
五味子	Wu Wei Zhi	Farnesol	TLR2	7097	HIT2	9
五味子	Wu Wei Zhi	Hyperoside	NFE2L2	4780	HIT2	9
五味子	Wu Wei Zhi	Isoquercetin	CYP1A1	1543	HIT2	9
五味子	Wu Wei Zhi	Naphthalene	CYP1A1	1543	HIT2	9
五味子	Wu Wei Zhi	Nordihydroguaiaretic Acid	TYR	7299	HIT2	9
五味子	Wu Wei Zhi	Quercetin	IL10	3586	HIT2	9
五味子	Wu Wei Zhi	Salicylic Acid	PON1	5444	HIT2	9
人参	Ren Sen	Alcohol	CRP	1401	HIT2	9
人参	Ren Sen	Alcohol	ESR1	2099	HIT2	9
人参	Ren Sen	Alcohol	IL10	3586	HIT2	9
人参	Ren Sen	Alcohol	NFE2L2	4780	HIT2	9
人参	Ren Sen	Alcohol	PON1	5444	HIT2	9
人参	Ren Sen	Bisphenol A	CYP1A1	1543	HIT2	9
人参	Ren Sen	Bisphenol A	ESR1	2099	HIT2	9
人参	Ren Sen	Bisphenol A	MMP9	4318	HIT2	9
人参	Ren Sen	Caffeic Acid	CYP1A1	1543	HIT2	9
人参	Ren Sen	Caffeic Acid	NFE2L2	4780	HIT2	9
人参	Ren Sen	Dibutyl Phthalate	ESR1	2099	HIT2	9
人参	Ren Sen	Farnesol	ESR1	2099	HIT2	9
人参	Ren Sen	Farnesol	TLR2	7097	HIT2	9
人参	Ren Sen	Ginsenoside Rg1	CYP1A1	1543	HIT2	9
人参	Ren Sen	Ginsenoside Rg1	MMP9	4318	HIT2	9
人参	Ren Sen	Kaempferol	CYP1A1	1543	HIT2	9
人参	Ren Sen	Kaempferol	MMP9	4318	HIT2	9
人参	Ren Sen	Naphthalene	CYP1A1	1543	HIT2	9
人参	Ren Sen	Oleic Acid	CRP	1401	HIT2	9
人参	Ren Sen	Oleic Acid	PON1	5444	HIT2	9
人参	Ren Sen	O-Xylene	CYP1A1	1543	HIT2	9
人参	Ren Sen	Palmitic Acid	IL10	3586	HIT2	9
人参	Ren Sen	Palmitic Acid	TLR2	7097	HIT2	9
人参	Ren Sen	Putrescine	TLR2	7097	HIT2	9
人参	Ren Sen	Quercetin	IL10	3586	HIT2	9
人参	Ren Sen	Resveratrol	CRP	1401	HIT2	9
人参	Ren Sen	Resveratrol	CYP1A1	1543	HIT2	9
人参	Ren Sen	Resveratrol	ESR1	2099	HIT2	9
人参	Ren Sen	Resveratrol	IL10	3586	HIT2	9
人参	Ren Sen	Resveratrol	MMP9	4318	HIT2	9
人参	Ren Sen	Resveratrol	NFE2L2	4780	HIT2	9
人参	Ren Sen	Resveratrol	PON1	5444	HIT2	9
人参	Ren Sen	Resveratrol	TYR	7299	HIT2	9
人参	Ren Sen	Salicylic Acid	PON1	5444	HIT2	9
人参	Ren Sen	Sucrose	CRP	1401	HIT2	9
人参	Ren Sen	Tricin	TYR	7299	HIT2	9
人参	Ren Sen	Vanillin	MMP9	4318	HIT2	9
地骨皮	Di Gu Pi	Coumaric Acid	MMP9	4318	HIT2	9
地骨皮	Di Gu Pi	Coumaric Acid	TYR	7299	HIT2	9
天冬	Tian Dong	Sucrose	CRP	1401	HIT2	9
熟地黄	Shu Di Huang	Cinnamic Acid	TYR	7299	HIT2	9
熟地黄	Shu Di Huang	Ferulic Acid	NFE2L2	4780	HIT2	9
熟地黄	Shu Di Huang	Forsythiaside	NFE2L2	4780	HIT2	9
熟地黄	Shu Di Huang	Gallic Acid	MMP9	4318	HIT2	9
熟地黄	Shu Di Huang	Gallic Acid	NFE2L2	4780	HIT2	9
熟地黄	Shu Di Huang	Oleic Acid	CRP	1401	HIT2	9
熟地黄	Shu Di Huang	Oleic Acid	PON1	5444	HIT2	9
熟地黄	Shu Di Huang	Palmitic Acid	IL10	3586	HIT2	9
熟地黄	Shu Di Huang	Palmitic Acid	TLR2	7097	HIT2	9
熟地黄	Shu Di Huang	Salicylic Acid	PON1	5444	HIT2	9
熟地黄	Shu Di Huang	Vanillin	MMP9	4318	HIT2	9
肉桂	Rou Gui	Cinnamaldehyde	NFE2L2	4780	HIT2	9
肉桂	Rou Gui	Cinnamic Acid	TYR	7299	HIT2	9
茯苓	Fu Ling	Palmitic Acid	IL10	3586	HIT2	9
茯苓	Fu Ling	Palmitic Acid	TLR2	7097	HIT2	9
茯苓	Fu Ling	Vanillic Acid	TYR	7299	HIT2	9
车前子	Che Qian Zhi	Forsythiaside	NFE2L2	4780	HIT2	9
车前子	Che Qian Zhi	Palmitic Acid	IL10	3586	HIT2	9
车前子	Che Qian Zhi	Palmitic Acid	TLR2	7097	HIT2	9
车前子	Che Qian Zhi	Sucrose	CRP	1401	HIT2	9
车前子	Che Qian Zhi	Ursolic Acid	ESR1	2099	HIT2	9
车前子	Che Qian Zhi	Vanillic Acid	TYR	7299	HIT2	9
远志	Yuan Zhi	Oleic Acid	CRP	1401	HIT2	9
远志	Yuan Zhi	Oleic Acid	PON1	5444	HIT2	9
远志	Yuan Zhi	Palmitic Acid	IL10	3586	HIT2	9
远志	Yuan Zhi	Palmitic Acid	TLR2	7097	HIT2	9
防风	Fang Feng	Psoralen	ESR1	2099	HIT2	9
防风	Fang Feng	Sucrose	CRP	1401	HIT2	9
五味子	Wu Wei Zhi	Citral	NFKBIA	4792	HIT2	8
五味子	Wu Wei Zhi	Dibutyl Phthalate	TRPV1	7442	HIT2	8
五味子	Wu Wei Zhi	Phenylethyl Alcohol	STAT3	6774	HIT2	8
五味子	Wu Wei Zhi	Quercetin	IL1A	3552	HIT2	8
五味子	Wu Wei Zhi	Quercetin	SCD	6319	HIT2	8
五味子	Wu Wei Zhi	Rutin	TGFB1	7040	HIT2	8
五味子	Wu Wei Zhi	Salicylic Acid	FASN	2194	HIT2	8
人参	Ren Sen	Alcohol	BDNF	627	HIT2	8
人参	Ren Sen	Alcohol	CYP2E1	1571	HIT2	8
人参	Ren Sen	Alcohol	FASN	2194	HIT2	8
人参	Ren Sen	Alcohol	TRPV1	7442	HIT2	8
人参	Ren Sen	Beta-Sitosterol	TGFB1	7040	HIT2	8
人参	Ren Sen	Dibutyl Phthalate	TRPV1	7442	HIT2	8
人参	Ren Sen	Fructose	SCD	6319	HIT2	8
人参	Ren Sen	Ginsenoside Rb2	TGFB1	7040	HIT2	8
人参	Ren Sen	Ginsenoside Rg1	BDNF	627	HIT2	8
人参	Ren Sen	Ginsenoside Rg1	TGFB1	7040	HIT2	8
人参	Ren Sen	Ginsenoside Rg1	TRPV1	7442	HIT2	8
人参	Ren Sen	Kaempferol	NFKBIA	4792	HIT2	8
人参	Ren Sen	Linoleic Acid	SCD	6319	HIT2	8
人参	Ren Sen	Linolenic Acid	FASN	2194	HIT2	8
人参	Ren Sen	M-Xylene	CYP2E1	1571	HIT2	8
人参	Ren Sen	Niacin	TRPV1	7442	HIT2	8
人参	Ren Sen	Oleic Acid	BDNF	627	HIT2	8
人参	Ren Sen	Paeonol	NFKBIA	4792	HIT2	8
人参	Ren Sen	Palmitic Acid	IL1A	3552	HIT2	8
人参	Ren Sen	Piceatannol	STAT3	6774	HIT2	8
人参	Ren Sen	Pyruvic Acid	TGFB1	7040	HIT2	8
人参	Ren Sen	Quercetin	IL1A	3552	HIT2	8
人参	Ren Sen	Quercetin	SCD	6319	HIT2	8
人参	Ren Sen	Resveratrol	CYP2E1	1571	HIT2	8
人参	Ren Sen	Resveratrol	FASN	2194	HIT2	8
人参	Ren Sen	Resveratrol	IL1A	3552	HIT2	8
人参	Ren Sen	Resveratrol	NFKBIA	4792	HIT2	8
人参	Ren Sen	Resveratrol	STAT3	6774	HIT2	8
人参	Ren Sen	Resveratrol	TGFB1	7040	HIT2	8
人参	Ren Sen	Salicylic Acid	FASN	2194	HIT2	8
人参	Ren Sen	Toluene	BDNF	627	HIT2	8
人参	Ren Sen	Toluene	CYP2E1	1571	HIT2	8
人参	Ren Sen	Vanillin	TRPV1	7442	HIT2	8
天冬	Tian Dong	Acrylamide	CYP2E1	1571	HIT2	8
天冬	Tian Dong	Dioscin	STAT3	6774	HIT2	8
天冬	Tian Dong	Fructose	SCD	6319	HIT2	8
山药	Shan Yao	Fructose	SCD	6319	HIT2	8
熟地黄	Shu Di Huang	Aucubin	NFKBIA	4792	HIT2	8
熟地黄	Shu Di Huang	Catalpol	CYP2E1	1571	HIT2	8
熟地黄	Shu Di Huang	Catalpol	STAT3	6774	HIT2	8
熟地黄	Shu Di Huang	Gamma-Aminobutyric Acid	BDNF	627	HIT2	8
熟地黄	Shu Di Huang	Linoleic Acid	SCD	6319	HIT2	8
熟地黄	Shu Di Huang	Oleic Acid	BDNF	627	HIT2	8
熟地黄	Shu Di Huang	Palmitic Acid	IL1A	3552	HIT2	8
熟地黄	Shu Di Huang	Salicylic Acid	FASN	2194	HIT2	8
熟地黄	Shu Di Huang	Tyrosol	NFKBIA	4792	HIT2	8
熟地黄	Shu Di Huang	Vanillin	TRPV1	7442	HIT2	8
肉桂	Rou Gui	Cinnamaldehyde	NFKBIA	4792	HIT2	8
肉桂	Rou Gui	Styrene	CYP2E1	1571	HIT2	8
茯苓	Fu Ling	Palmitic Acid	IL1A	3552	HIT2	8
车前子	Che Qian Zhi	Aucubin	NFKBIA	4792	HIT2	8
车前子	Che Qian Zhi	Beta-Sitosterol	TGFB1	7040	HIT2	8
车前子	Che Qian Zhi	Catalpol	CYP2E1	1571	HIT2	8
车前子	Che Qian Zhi	Catalpol	STAT3	6774	HIT2	8
车前子	Che Qian Zhi	Linolenic Acid	FASN	2194	HIT2	8
车前子	Che Qian Zhi	Palmitic Acid	IL1A	3552	HIT2	8
车前子	Che Qian Zhi	Ursolic Acid	FASN	2194	HIT2	8
车前子	Che Qian Zhi	Ursolic Acid	STAT3	6774	HIT2	8
远志	Yuan Zhi	Cis-Asarone	BDNF	627	HIT2	8
远志	Yuan Zhi	Linoleic Acid	SCD	6319	HIT2	8
远志	Yuan Zhi	Oleic Acid	BDNF	627	HIT2	8
远志	Yuan Zhi	Palmitic Acid	IL1A	3552	HIT2	8
防风	Fang Feng	Beta-Sitosterol	TGFB1	7040	HIT2	8
防风	Fang Feng	Phenylethyl Alcohol	STAT3	6774	HIT2	8
龙齿	Long Chi	Niacin	TRPV1	7442	HIT2	8
五味子	Wu Wei Zhi	Benzoic Acid	HSP90AA1	3320	HIT2	7
五味子	Wu Wei Zhi	Cholesterol	SIRT1	23411	HIT2	7
五味子	Wu Wei Zhi	Citric Acid	CASP8	841	HIT2	7
五味子	Wu Wei Zhi	Dibutyl Phthalate	AHR	196	HIT2	7
五味子	Wu Wei Zhi	Dibutyl Phthalate	INS	3630	HIT2	7
五味子	Wu Wei Zhi	Dibutyl Phthalate	MAPK3	5595	HIT2	7
五味子	Wu Wei Zhi	Farnesol	TLR4	7099	HIT2	7
五味子	Wu Wei Zhi	Geraniol	CDK2	1017	HIT2	7
五味子	Wu Wei Zhi	Hyperoside	SIRT1	23411	HIT2	7
五味子	Wu Wei Zhi	Rutin	INS	3630	HIT2	7
五味子	Wu Wei Zhi	Rutin	SIRT1	23411	HIT2	7
五味子	Wu Wei Zhi	Salicylic Acid	APOA1	335	HIT2	7
五味子	Wu Wei Zhi	Salicylic Acid	CDK2	1017	HIT2	7
五味子	Wu Wei Zhi	Salicylic Acid	SOD1	6647	HIT2	7
人参	Ren Sen	(2E,4E)-Deca-2,4-Dienal	F3	2152	HIT2	7
人参	Ren Sen	Alcohol	FABP1	2168	HIT2	7
人参	Ren Sen	Alcohol	FOS	2353	HIT2	7
人参	Ren Sen	Alcohol	MAPK3	5595	HIT2	7
人参	Ren Sen	Alcohol	SOD1	6647	HIT2	7
人参	Ren Sen	Beta-Sitosterol	CASP8	841	HIT2	7
人参	Ren Sen	Bisphenol A	AHR	196	HIT2	7
人参	Ren Sen	Bisphenol A	FOS	2353	HIT2	7
人参	Ren Sen	Bisphenol A	MAPK3	5595	HIT2	7
人参	Ren Sen	Caffeic Acid	MAPK3	5595	HIT2	7
人参	Ren Sen	Caffeic Acid	TLR4	7099	HIT2	7
人参	Ren Sen	Citric Acid	CASP8	841	HIT2	7
人参	Ren Sen	Dibutyl Phthalate	AHR	196	HIT2	7
人参	Ren Sen	Dibutyl Phthalate	INS	3630	HIT2	7
人参	Ren Sen	Dibutyl Phthalate	MAPK3	5595	HIT2	7
人参	Ren Sen	Falcarinol	HSP90AA1	3320	HIT2	7
人参	Ren Sen	Farnesol	TLR4	7099	HIT2	7
人参	Ren Sen	Ginsenoside Rg1	AHR	196	HIT2	7
人参	Ren Sen	Kaempferol	AHR	196	HIT2	7
人参	Ren Sen	Linoleic Acid	FOS	2353	HIT2	7
人参	Ren Sen	Niacin	SIRT1	23411	HIT2	7
人参	Ren Sen	Octanoic Acid	FABP1	2168	HIT2	7
人参	Ren Sen	Oleic Acid	FABP1	2168	HIT2	7
人参	Ren Sen	Oleic Acid	INS	3630	HIT2	7
人参	Ren Sen	Paeonol	PTEN	5728	HIT2	7
人参	Ren Sen	Palmitic Acid	PTEN	5728	HIT2	7
人参	Ren Sen	Piceatannol	SIRT1	23411	HIT2	7
人参	Ren Sen	Resveratrol	AHR	196	HIT2	7
人参	Ren Sen	Resveratrol	CDK2	1017	HIT2	7
人参	Ren Sen	Resveratrol	F3	2152	HIT2	7
人参	Ren Sen	Resveratrol	INS	3630	HIT2	7
人参	Ren Sen	Resveratrol	MAPK3	5595	HIT2	7
人参	Ren Sen	Resveratrol	PTEN	5728	HIT2	7
人参	Ren Sen	Resveratrol	SIRT1	23411	HIT2	7
人参	Ren Sen	Resveratrol	SOD1	6647	HIT2	7
人参	Ren Sen	Resveratrol	TLR4	7099	HIT2	7
人参	Ren Sen	Salicylic Acid	APOA1	335	HIT2	7
人参	Ren Sen	Salicylic Acid	CDK2	1017	HIT2	7
人参	Ren Sen	Salicylic Acid	SOD1	6647	HIT2	7
人参	Ren Sen	Spermidine	SOD1	6647	HIT2	7
人参	Ren Sen	Sucrose	APOA1	335	HIT2	7
人参	Ren Sen	Sucrose	HSP90AA1	3320	HIT2	7
地骨皮	Di Gu Pi	Betaine	TLR4	7099	HIT2	7
天冬	Tian Dong	Dioscin	AHR	196	HIT2	7
天冬	Tian Dong	Sucrose	APOA1	335	HIT2	7
天冬	Tian Dong	Sucrose	HSP90AA1	3320	HIT2	7
熟地黄	Shu Di Huang	Benzoic Acid	HSP90AA1	3320	HIT2	7
熟地黄	Shu Di Huang	Catalpol	TLR4	7099	HIT2	7
熟地黄	Shu Di Huang	Cinnamic Acid	F3	2152	HIT2	7
熟地黄	Shu Di Huang	Linoleic Acid	FOS	2353	HIT2	7
熟地黄	Shu Di Huang	Octanoic Acid	FABP1	2168	HIT2	7
熟地黄	Shu Di Huang	Oleic Acid	FABP1	2168	HIT2	7
熟地黄	Shu Di Huang	Oleic Acid	INS	3630	HIT2	7
熟地黄	Shu Di Huang	Palmitic Acid	PTEN	5728	HIT2	7
熟地黄	Shu Di Huang	Salicylic Acid	APOA1	335	HIT2	7
熟地黄	Shu Di Huang	Salicylic Acid	CDK2	1017	HIT2	7
熟地黄	Shu Di Huang	Salicylic Acid	SOD1	6647	HIT2	7
肉桂	Rou Gui	Cinnamic Acid	F3	2152	HIT2	7
茯神	Fu Shen	Beta Carotene	CASP8	841	HIT2	7
茯神	Fu Shen	Beta Carotene	F3	2152	HIT2	7
茯苓	Fu Ling	Catechin	CDK2	1017	HIT2	7
茯苓	Fu Ling	Catechin	SOD1	6647	HIT2	7
茯苓	Fu Ling	Octanoic Acid	FABP1	2168	HIT2	7
茯苓	Fu Ling	Palmitic Acid	PTEN	5728	HIT2	7
车前子	Che Qian Zhi	Beta-Sitosterol	CASP8	841	HIT2	7
车前子	Che Qian Zhi	Catalpol	TLR4	7099	HIT2	7
车前子	Che Qian Zhi	Palmitic Acid	PTEN	5728	HIT2	7
车前子	Che Qian Zhi	Sucrose	APOA1	335	HIT2	7
车前子	Che Qian Zhi	Sucrose	HSP90AA1	3320	HIT2	7
车前子	Che Qian Zhi	Ursolic Acid	CDK2	1017	HIT2	7
车前子	Che Qian Zhi	Ursolic Acid	FOS	2353	HIT2	7
车前子	Che Qian Zhi	Ursolic Acid	MAPK3	5595	HIT2	7
远志	Yuan Zhi	Cis-Asarone	FOS	2353	HIT2	7
远志	Yuan Zhi	Linoleic Acid	FOS	2353	HIT2	7
远志	Yuan Zhi	Oleic Acid	FABP1	2168	HIT2	7
远志	Yuan Zhi	Oleic Acid	INS	3630	HIT2	7
远志	Yuan Zhi	Palmitic Acid	PTEN	5728	HIT2	7
防风	Fang Feng	Beta-Sitosterol	CASP8	841	HIT2	7
防风	Fang Feng	Butylethylene Ether,Hexanal	F3	2152	HIT2	7
防风	Fang Feng	Falcarinol	HSP90AA1	3320	HIT2	7
防风	Fang Feng	Isoimperatorin	CASP8	841	HIT2	7
防风	Fang Feng	Sucrose	APOA1	335	HIT2	7
防风	Fang Feng	Wogonin	F3	2152	HIT2	7
龙齿	Long Chi	Niacin	SIRT1	23411	HIT2	7
五味子	Wu Wei Zhi	Cholesterol	BACE1	23621	HIT2	6
五味子	Wu Wei Zhi	Cholesterol	PRKCB	5579	HIT2	6
五味子	Wu Wei Zhi	Corosolic Acid	CTNNB1	1499	HIT2	6
五味子	Wu Wei Zhi	Coumaric Acid	BACE1	23621	HIT2	6
五味子	Wu Wei Zhi	Dibutyl Phthalate	ESR2	2100	HIT2	6
五味子	Wu Wei Zhi	Limonene	NPY	4852	HIT2	6
五味子	Wu Wei Zhi	Linalool	NPY	4852	HIT2	6
五味子	Wu Wei Zhi	Naphthalene	CXCL8	3576	HIT2	6
五味子	Wu Wei Zhi	Nordihydroguaiaretic Acid	ALOX5	240	HIT2	6
五味子	Wu Wei Zhi	Nordihydroguaiaretic Acid	TRPA1	8989	HIT2	6
五味子	Wu Wei Zhi	Quercetin	PRKCB	5579	HIT2	6
五味子	Wu Wei Zhi	Rutin	BACE1	23621	HIT2	6
五味子	Wu Wei Zhi	Rutin	MAPK14	1432	HIT2	6
五味子	Wu Wei Zhi	Salicylic Acid	ALOX5	240	HIT2	6
五味子	Wu Wei Zhi	Salicylic Acid	PLG	5340	HIT2	6
五味子	Wu Wei Zhi	Salicylic Acid	PTGS1	5742	HIT2	6
人参	Ren Sen	(20S)-Protopanaxadiol	MMP2	4313	HIT2	6
人参	Ren Sen	Alcohol	MAPK14	1432	HIT2	6
人参	Ren Sen	Alcohol	POMC	5443	HIT2	6
人参	Ren Sen	Alcohol	PRKCA	5578	HIT2	6
人参	Ren Sen	Beta-Sitosterol	PRKCA	5578	HIT2	6
人参	Ren Sen	Bisphenol A	CTNNB1	1499	HIT2	6
人参	Ren Sen	Bisphenol A	ESR2	2100	HIT2	6
人参	Ren Sen	Bisphenol A	MMP2	4313	HIT2	6
人参	Ren Sen	Bisphenol A	NPY	4852	HIT2	6
人参	Ren Sen	Bisphenol A	POMC	5443	HIT2	6
人参	Ren Sen	Caffeic Acid	ALOX5	240	HIT2	6
人参	Ren Sen	Caffeic Acid	PRKCB	5579	HIT2	6
人参	Ren Sen	Caffeic Acid	PTGS1	5742	HIT2	6
人参	Ren Sen	Dibutyl Phthalate	ESR2	2100	HIT2	6
人参	Ren Sen	Fructose	SERPINE1	5054	HIT2	6
人参	Ren Sen	Ginsenoside Rg1	PRKCB	5579	HIT2	6
人参	Ren Sen	Kaempferol	CDK1	983	HIT2	6
人参	Ren Sen	Kaempferol	CXCL8	3576	HIT2	6
人参	Ren Sen	Kaempferol	MAPK14	1432	HIT2	6
人参	Ren Sen	Limonene	NPY	4852	HIT2	6
人参	Ren Sen	Linoleic Acid	POMC	5443	HIT2	6
人参	Ren Sen	Linolenic Acid	UCP2	7351	HIT2	6
人参	Ren Sen	Naphthalene	CXCL8	3576	HIT2	6
人参	Ren Sen	Niacin	MAPK14	1432	HIT2	6
人参	Ren Sen	Octanol	TRPA1	8989	HIT2	6
人参	Ren Sen	Oleic Acid	PLG	5340	HIT2	6
人参	Ren Sen	Oleic Acid	SERPINE1	5054	HIT2	6
人参	Ren Sen	Oleic Acid	UCP2	7351	HIT2	6
人参	Ren Sen	Putrescine	POMC	5443	HIT2	6
人参	Ren Sen	Quercetin	PRKCB	5579	HIT2	6
人参	Ren Sen	Resveratrol	CDK1	983	HIT2	6
人参	Ren Sen	Resveratrol	CTNNB1	1499	HIT2	6
人参	Ren Sen	Resveratrol	CXCL8	3576	HIT2	6
人参	Ren Sen	Resveratrol	ESR2	2100	HIT2	6
人参	Ren Sen	Resveratrol	MMP2	4313	HIT2	6
人参	Ren Sen	Resveratrol	NPY	4852	HIT2	6
人参	Ren Sen	Resveratrol	PRKCA	5578	HIT2	6
人参	Ren Sen	Resveratrol	PTGS1	5742	HIT2	6
人参	Ren Sen	Resveratrol	UCP2	7351	HIT2	6
人参	Ren Sen	Salicylic Acid	ALOX5	240	HIT2	6
人参	Ren Sen	Salicylic Acid	PLG	5340	HIT2	6
人参	Ren Sen	Salicylic Acid	PTGS1	5742	HIT2	6
人参	Ren Sen	Stearic Acid	CDK1	983	HIT2	6
人参	Ren Sen	Tricin	PTGS1	5742	HIT2	6
人参	Ren Sen	Vanillin	TRPA1	8989	HIT2	6
地骨皮	Di Gu Pi	Coumaric Acid	BACE1	23621	HIT2	6
天冬	Tian Dong	Dioscin	CTNNB1	1499	HIT2	6
天冬	Tian Dong	Dioscin	ESR2	2100	HIT2	6
天冬	Tian Dong	Fructose	SERPINE1	5054	HIT2	6
山药	Shan Yao	Fructose	SERPINE1	5054	HIT2	6
熟地黄	Shu Di Huang	Ferulic Acid	CTNNB1	1499	HIT2	6
熟地黄	Shu Di Huang	Ferulic Acid	CXCL8	3576	HIT2	6
熟地黄	Shu Di Huang	Gallic Acid	BACE1	23621	HIT2	6
熟地黄	Shu Di Huang	Gallic Acid	MMP2	4313	HIT2	6
熟地黄	Shu Di Huang	Linoleic Acid	POMC	5443	HIT2	6
熟地黄	Shu Di Huang	Oleic Acid	PLG	5340	HIT2	6
熟地黄	Shu Di Huang	Oleic Acid	SERPINE1	5054	HIT2	6
熟地黄	Shu Di Huang	Oleic Acid	UCP2	7351	HIT2	6
熟地黄	Shu Di Huang	Salicylic Acid	ALOX5	240	HIT2	6
熟地黄	Shu Di Huang	Salicylic Acid	PLG	5340	HIT2	6
熟地黄	Shu Di Huang	Salicylic Acid	PTGS1	5742	HIT2	6
熟地黄	Shu Di Huang	Stearic Acid	CDK1	983	HIT2	6
熟地黄	Shu Di Huang	Vanillin	TRPA1	8989	HIT2	6
肉桂	Rou Gui	Cinnamaldehyde	TRPA1	8989	HIT2	6
肉桂	Rou Gui	Epicatechin Gallate	MAPK14	1432	HIT2	6
肉桂	Rou Gui	Linalool	NPY	4852	HIT2	6
肉桂	Rou Gui	Procyanidin B2	PRKCA	5578	HIT2	6
肉桂	Rou Gui	Procyanidin B2	PRKCB	5579	HIT2	6
茯神	Fu Shen	Beta Carotene	CTNNB1	1499	HIT2	6
茯神	Fu Shen	Beta Carotene	MMP2	4313	HIT2	6
茯苓	Fu Ling	Catechin	ALOX5	240	HIT2	6
车前子	Che Qian Zhi	Beta-Sitosterol	PRKCA	5578	HIT2	6
车前子	Che Qian Zhi	Linolenic Acid	UCP2	7351	HIT2	6
车前子	Che Qian Zhi	Stearic Acid	CDK1	983	HIT2	6
车前子	Che Qian Zhi	Ursolic Acid	BACE1	23621	HIT2	6
车前子	Che Qian Zhi	Ursolic Acid	MMP2	4313	HIT2	6
远志	Yuan Zhi	Linoleic Acid	POMC	5443	HIT2	6
远志	Yuan Zhi	Oleic Acid	PLG	5340	HIT2	6
远志	Yuan Zhi	Oleic Acid	SERPINE1	5054	HIT2	6
远志	Yuan Zhi	Oleic Acid	UCP2	7351	HIT2	6
远志	Yuan Zhi	Stearic Acid	CDK1	983	HIT2	6
防风	Fang Feng	Beta-Eudesmol	TRPA1	8989	HIT2	6
防风	Fang Feng	Beta-Sitosterol	PRKCA	5578	HIT2	6
防风	Fang Feng	Psoralen	ESR2	2100	HIT2	6
防风	Fang Feng	Wogonin	CXCL8	3576	HIT2	6
龙齿	Long Chi	Niacin	MAPK14	1432	HIT2	6
五味子	Wu Wei Zhi	Chlorogenic Acid	MAPK8	5599	HIT2	5
五味子	Wu Wei Zhi	Chlorogenic Acid	VEGFA	7422	HIT2	5
五味子	Wu Wei Zhi	Cholesterol	CASP1	834	HIT2	5
五味子	Wu Wei Zhi	Cholesterol	CRTC1	23373	HIT2	5
五味子	Wu Wei Zhi	Cholesterol	HMGCR	3156	HIT2	5
五味子	Wu Wei Zhi	Cholesterol	IL4	3565	HIT2	5
五味子	Wu Wei Zhi	Cholesterol	LPL	4023	HIT2	5
五味子	Wu Wei Zhi	Citral	CASP1	834	HIT2	5
五味子	Wu Wei Zhi	Citral	CCL2	6347	HIT2	5
五味子	Wu Wei Zhi	Citral	MARK4	57787	HIT2	5
五味子	Wu Wei Zhi	Citropten	HSPA4	3308	HIT2	5
五味子	Wu Wei Zhi	Citropten	MAOA	4128	HIT2	5
五味子	Wu Wei Zhi	Corosolic Acid	GPBAR1	151306	HIT2	5
五味子	Wu Wei Zhi	Dibutyl Phthalate	VIM	7431	HIT2	5
五味子	Wu Wei Zhi	Farnesol	TJP1	7082	HIT2	5
五味子	Wu Wei Zhi	Nordihydroguaiaretic Acid	CRTC1	23373	HIT2	5
五味子	Wu Wei Zhi	Paraben	MIP	4284	HIT2	5
五味子	Wu Wei Zhi	Protocatechuic Acid	MGAM	8972	HIT2	5
五味子	Wu Wei Zhi	Quercetin	CREB1	1385	HIT2	5
五味子	Wu Wei Zhi	Quercetin	CRTC1	23373	HIT2	5
五味子	Wu Wei Zhi	Quercetin	CYP1B1	1545	HIT2	5
五味子	Wu Wei Zhi	Quercetin	GCK	2645	HIT2	5
五味子	Wu Wei Zhi	Quercetin	NLRP3	114548	HIT2	5
五味子	Wu Wei Zhi	Quercetin	PRKAA2	5563	HIT2	5
五味子	Wu Wei Zhi	Quercetin	PRKCD	5580	HIT2	5
五味子	Wu Wei Zhi	Quercetin	SELE	6401	HIT2	5
五味子	Wu Wei Zhi	Quercetin	VIM	7431	HIT2	5
五味子	Wu Wei Zhi	Rutin	ADA	100	HIT2	5
五味子	Wu Wei Zhi	Rutin	HMGCR	3156	HIT2	5
五味子	Wu Wei Zhi	Rutin	MAPK8	5599	HIT2	5
五味子	Wu Wei Zhi	Rutin	MARK4	57787	HIT2	5
五味子	Wu Wei Zhi	Salicylic Acid	HSPA4	3308	HIT2	5
五味子	Wu Wei Zhi	Salicylic Acid	IL4	3565	HIT2	5
人参	Ren Sen	Adenine	ADA	100	HIT2	5
人参	Ren Sen	Adenine	HAMP	57817	HIT2	5
人参	Ren Sen	Alcohol	CASP1	834	HIT2	5
人参	Ren Sen	Alcohol	CRTC1	23373	HIT2	5
人参	Ren Sen	Alcohol	KCNJ2	3759	HIT2	5
人参	Ren Sen	Alcohol	NLRP3	114548	HIT2	5
人参	Ren Sen	Alcohol	NR3C1	2908	HIT2	5
人参	Ren Sen	Beta-Sitosterol	PRKAA2	5563	HIT2	5
人参	Ren Sen	Bisphenol A	CYP2C9	1559	HIT2	5
人参	Ren Sen	Bisphenol A	EGFR	1956	HIT2	5
人参	Ren Sen	Bisphenol A	GCK	2645	HIT2	5
人参	Ren Sen	Bisphenol A	NR1I2	8856	HIT2	5
人参	Ren Sen	Bisphenol A	NR3C1	2908	HIT2	5
人参	Ren Sen	Bisphenol A	TJP1	7082	HIT2	5
人参	Ren Sen	Caffeic Acid	CYP1A2	1544	HIT2	5
人参	Ren Sen	Caffeic Acid	CYP2C9	1559	HIT2	5
人参	Ren Sen	Caffeic Acid	CYP3A4	1576	HIT2	5
人参	Ren Sen	Dibutyl Phthalate	VIM	7431	HIT2	5
人参	Ren Sen	Eugenol	CYP1B1	1545	HIT2	5
人参	Ren Sen	Farnesol	TJP1	7082	HIT2	5
人参	Ren Sen	Ginsenoside Rb1	NLRP3	114548	HIT2	5
人参	Ren Sen	Ginsenoside Rd	EGFR	1956	HIT2	5
人参	Ren Sen	Ginsenoside Rg1	IL4	3565	HIT2	5
人参	Ren Sen	Ginsenoside Rg1	NR3C1	2908	HIT2	5
人参	Ren Sen	Ginsenoside Rg2	VCAM1	7412	HIT2	5
人参	Ren Sen	Ginsenoside Rh2	CASP1	834	HIT2	5
人参	Ren Sen	Ginsenoside Rh2	EGFR	1956	HIT2	5
人参	Ren Sen	Kaempferol	CYP1A2	1544	HIT2	5
人参	Ren Sen	Kaempferol	CYP1B1	1545	HIT2	5
人参	Ren Sen	Kaempferol	MAPK8	5599	HIT2	5
人参	Ren Sen	Kaempferol	NR1I2	8856	HIT2	5
人参	Ren Sen	Kaempferol	SELE	6401	HIT2	5
人参	Ren Sen	Kaempferol	TJP1	7082	HIT2	5
人参	Ren Sen	Kaempferol	VCAM1	7412	HIT2	5
人参	Ren Sen	Linoleic Acid	CCL2	6347	HIT2	5
人参	Ren Sen	Linolenic Acid	GCG	2641	HIT2	5
人参	Ren Sen	Niacin	CETP	1071	HIT2	5
人参	Ren Sen	Niacin	LPL	4023	HIT2	5
人参	Ren Sen	Oleic Acid	CETP	1071	HIT2	5
人参	Ren Sen	Oleic Acid	GCG	2641	HIT2	5
人参	Ren Sen	Oleic Acid	HMGCR	3156	HIT2	5
人参	Ren Sen	Oleic Acid	MMP13	4322	HIT2	5
人参	Ren Sen	Paeonol	MAOA	4128	HIT2	5
人参	Ren Sen	Palmitic Acid	ABHD15	116236	HIT2	5
人参	Ren Sen	Palmitic Acid	APOM	55937	HIT2	5
人参	Ren Sen	Palmitic Acid	CRTC2	200186	HIT2	5
人参	Ren Sen	Palmitic Acid	GUCA2A	2980	HIT2	5
人参	Ren Sen	Palmitic Acid	IDE	3416	HIT2	5
人参	Ren Sen	Palmitic Acid	YWHAZ	7534	HIT2	5
人参	Ren Sen	Paraben	MIP	4284	HIT2	5
人参	Ren Sen	Protocatechuic Acid	MGAM	8972	HIT2	5
人参	Ren Sen	Quercetin	CREB1	1385	HIT2	5
人参	Ren Sen	Quercetin	CRTC1	23373	HIT2	5
人参	Ren Sen	Quercetin	CYP1B1	1545	HIT2	5
人参	Ren Sen	Quercetin	GCK	2645	HIT2	5
人参	Ren Sen	Quercetin	NLRP3	114548	HIT2	5
人参	Ren Sen	Quercetin	PRKAA2	5563	HIT2	5
人参	Ren Sen	Quercetin	PRKCD	5580	HIT2	5
人参	Ren Sen	Quercetin	SELE	6401	HIT2	5
人参	Ren Sen	Quercetin	VIM	7431	HIT2	5
人参	Ren Sen	Resveratrol	CCL2	6347	HIT2	5
人参	Ren Sen	Resveratrol	CYP1B1	1545	HIT2	5
人参	Ren Sen	Resveratrol	EGFR	1956	HIT2	5
人参	Ren Sen	Resveratrol	HAMP	57817	HIT2	5
人参	Ren Sen	Resveratrol	MAOA	4128	HIT2	5
人参	Ren Sen	Resveratrol	MAPK8	5599	HIT2	5
人参	Ren Sen	Resveratrol	MMP13	4322	HIT2	5
人参	Ren Sen	Resveratrol	NR1I2	8856	HIT2	5
人参	Ren Sen	Resveratrol	PRKCD	5580	HIT2	5
人参	Ren Sen	Resveratrol	SELE	6401	HIT2	5
人参	Ren Sen	Resveratrol	VCAM1	7412	HIT2	5
人参	Ren Sen	Resveratrol	VEGFA	7422	HIT2	5
人参	Ren Sen	Resveratrol	VIM	7431	HIT2	5
人参	Ren Sen	Riboflavin	CYP3A4	1576	HIT2	5
人参	Ren Sen	Salicylic Acid	HSPA4	3308	HIT2	5
人参	Ren Sen	Salicylic Acid	IL4	3565	HIT2	5
人参	Ren Sen	Spermidine	NR3C1	2908	HIT2	5
人参	Ren Sen	Stigmasterol	NR1H2	7376	HIT2	5
人参	Ren Sen	Sucrose	GPBAR1	151306	HIT2	5
人参	Ren Sen	Sucrose	KCNJ2	3759	HIT2	5
人参	Ren Sen	Sucrose	SLC5A1	6523	HIT2	5
人参	Ren Sen	Syringin	HSPA4	3308	HIT2	5
人参	Ren Sen	Toluene	CREB1	1385	HIT2	5
人参	Ren Sen	Vanillin	MARK4	57787	HIT2	5
地骨皮	Di Gu Pi	Betaine	LPL	4023	HIT2	5
地骨皮	Di Gu Pi	Betaine	NR3C1	2908	HIT2	5
地骨皮	Di Gu Pi	Paraben	MIP	4284	HIT2	5
地骨皮	Di Gu Pi	Stigmasterol	NR1H2	7376	HIT2	5
天冬	Tian Dong	Dioscin	NLRP3	114548	HIT2	5
天冬	Tian Dong	Sucrose	GPBAR1	151306	HIT2	5
天冬	Tian Dong	Sucrose	KCNJ2	3759	HIT2	5
天冬	Tian Dong	Sucrose	SLC5A1	6523	HIT2	5
山药	Shan Yao	Abscisic Acid	NR1I2	8856	HIT2	5
山药	Shan Yao	Abscisic Acid	VCAM1	7412	HIT2	5
山药	Shan Yao	Stigmasterol	NR1H2	7376	HIT2	5
熟地黄	Shu Di Huang	Adenine	ADA	100	HIT2	5
熟地黄	Shu Di Huang	Adenine	HAMP	57817	HIT2	5
熟地黄	Shu Di Huang	Catalpol	CYP2C9	1559	HIT2	5
熟地黄	Shu Di Huang	Catalpol	CYP3A4	1576	HIT2	5
熟地黄	Shu Di Huang	Ferulic Acid	CYP2C9	1559	HIT2	5
熟地黄	Shu Di Huang	Ferulic Acid	MAOA	4128	HIT2	5
熟地黄	Shu Di Huang	Gallic Acid	MAOA	4128	HIT2	5
熟地黄	Shu Di Huang	Gallic Acid	MARK4	57787	HIT2	5
熟地黄	Shu Di Huang	Gallic Acid	PRKCD	5580	HIT2	5
熟地黄	Shu Di Huang	Gamma-Aminobutyric Acid	GCK	2645	HIT2	5
熟地黄	Shu Di Huang	Linoleic Acid	CCL2	6347	HIT2	5
熟地黄	Shu Di Huang	Mannitol	SLC5A1	6523	HIT2	5
熟地黄	Shu Di Huang	Oleic Acid	CETP	1071	HIT2	5
熟地黄	Shu Di Huang	Oleic Acid	GCG	2641	HIT2	5
熟地黄	Shu Di Huang	Oleic Acid	HMGCR	3156	HIT2	5
熟地黄	Shu Di Huang	Oleic Acid	MMP13	4322	HIT2	5
熟地黄	Shu Di Huang	Palmitic Acid	ABHD15	116236	HIT2	5
熟地黄	Shu Di Huang	Palmitic Acid	APOM	55937	HIT2	5
熟地黄	Shu Di Huang	Palmitic Acid	CRTC2	200186	HIT2	5
熟地黄	Shu Di Huang	Palmitic Acid	GUCA2A	2980	HIT2	5
熟地黄	Shu Di Huang	Palmitic Acid	IDE	3416	HIT2	5
熟地黄	Shu Di Huang	Palmitic Acid	YWHAZ	7534	HIT2	5
熟地黄	Shu Di Huang	Paraben	MIP	4284	HIT2	5
熟地黄	Shu Di Huang	Protocatechuic Acid	MGAM	8972	HIT2	5
熟地黄	Shu Di Huang	Salicylic Acid	HSPA4	3308	HIT2	5
熟地黄	Shu Di Huang	Salicylic Acid	IL4	3565	HIT2	5
熟地黄	Shu Di Huang	Vanillin	MARK4	57787	HIT2	5
肉桂	Rou Gui	Protocatechuic Acid	MGAM	8972	HIT2	5
茯神	Fu Shen	Beta Carotene	CYP1A2	1544	HIT2	5
茯神	Fu Shen	Beta Carotene	CYP3A4	1576	HIT2	5
茯神	Fu Shen	Beta Carotene	VEGFA	7422	HIT2	5
茯苓	Fu Ling	Adenine	ADA	100	HIT2	5
茯苓	Fu Ling	Adenine	HAMP	57817	HIT2	5
茯苓	Fu Ling	Catechin	LPL	4023	HIT2	5
茯苓	Fu Ling	Palmitic Acid	ABHD15	116236	HIT2	5
茯苓	Fu Ling	Palmitic Acid	APOM	55937	HIT2	5
茯苓	Fu Ling	Palmitic Acid	CRTC2	200186	HIT2	5
茯苓	Fu Ling	Palmitic Acid	GUCA2A	2980	HIT2	5
茯苓	Fu Ling	Palmitic Acid	IDE	3416	HIT2	5
茯苓	Fu Ling	Palmitic Acid	YWHAZ	7534	HIT2	5
茯苓	Fu Ling	Protocatechuic Acid	MGAM	8972	HIT2	5
车前子	Che Qian Zhi	Adenine	ADA	100	HIT2	5
车前子	Che Qian Zhi	Adenine	HAMP	57817	HIT2	5
车前子	Che Qian Zhi	Beta-Sitosterol	PRKAA2	5563	HIT2	5
车前子	Che Qian Zhi	Catalpol	CYP2C9	1559	HIT2	5
车前子	Che Qian Zhi	Catalpol	CYP3A4	1576	HIT2	5
车前子	Che Qian Zhi	Linolenic Acid	GCG	2641	HIT2	5
车前子	Che Qian Zhi	Palmitic Acid	ABHD15	116236	HIT2	5
车前子	Che Qian Zhi	Palmitic Acid	APOM	55937	HIT2	5
车前子	Che Qian Zhi	Palmitic Acid	CRTC2	200186	HIT2	5
车前子	Che Qian Zhi	Palmitic Acid	GUCA2A	2980	HIT2	5
车前子	Che Qian Zhi	Palmitic Acid	IDE	3416	HIT2	5
车前子	Che Qian Zhi	Palmitic Acid	YWHAZ	7534	HIT2	5
车前子	Che Qian Zhi	Paraben	MIP	4284	HIT2	5
车前子	Che Qian Zhi	Stigmasterol	NR1H2	7376	HIT2	5
车前子	Che Qian Zhi	Sucrose	GPBAR1	151306	HIT2	5
车前子	Che Qian Zhi	Sucrose	KCNJ2	3759	HIT2	5
车前子	Che Qian Zhi	Sucrose	SLC5A1	6523	HIT2	5
车前子	Che Qian Zhi	Ursolic Acid	CASP1	834	HIT2	5
车前子	Che Qian Zhi	Ursolic Acid	CREB1	1385	HIT2	5
车前子	Che Qian Zhi	Ursolic Acid	NR1I2	8856	HIT2	5
车前子	Che Qian Zhi	Ursolic Acid	SELE	6401	HIT2	5
车前子	Che Qian Zhi	Ursolic Acid	VCAM1	7412	HIT2	5
车前子	Che Qian Zhi	Ursolic Acid	VEGFA	7422	HIT2	5
远志	Yuan Zhi	Cis-Asarone	MAPK8	5599	HIT2	5
远志	Yuan Zhi	Linoleic Acid	CCL2	6347	HIT2	5
远志	Yuan Zhi	N-Acetyl-D-Glucosamine	GCK	2645	HIT2	5
远志	Yuan Zhi	Oleic Acid	CETP	1071	HIT2	5
远志	Yuan Zhi	Oleic Acid	GCG	2641	HIT2	5
远志	Yuan Zhi	Oleic Acid	HMGCR	3156	HIT2	5
远志	Yuan Zhi	Oleic Acid	MMP13	4322	HIT2	5
远志	Yuan Zhi	Palmitic Acid	ABHD15	116236	HIT2	5
远志	Yuan Zhi	Palmitic Acid	APOM	55937	HIT2	5
远志	Yuan Zhi	Palmitic Acid	CRTC2	200186	HIT2	5
远志	Yuan Zhi	Palmitic Acid	GUCA2A	2980	HIT2	5
远志	Yuan Zhi	Palmitic Acid	IDE	3416	HIT2	5
远志	Yuan Zhi	Palmitic Acid	YWHAZ	7534	HIT2	5
远志	Yuan Zhi	Trans-Asarone	TJP1	7082	HIT2	5
防风	Fang Feng	Bergapten	CYP1A2	1544	HIT2	5
防风	Fang Feng	Beta-Sitosterol	PRKAA2	5563	HIT2	5
防风	Fang Feng	Scopoletin	CREB1	1385	HIT2	5
防风	Fang Feng	Sucrose	GPBAR1	151306	HIT2	5
防风	Fang Feng	Sucrose	KCNJ2	3759	HIT2	5
防风	Fang Feng	Sucrose	SLC5A1	6523	HIT2	5
防风	Fang Feng	Wogonin	CYP1A2	1544	HIT2	5
防风	Fang Feng	Wogonin	EGFR	1956	HIT2	5
防风	Fang Feng	Wogonin	MMP13	4322	HIT2	5
防风	Fang Feng	Wogonin	PRKCD	5580	HIT2	5
防风	Fang Feng	Wogonin	VEGFA	7422	HIT2	5
麦冬	Mai Dong	Stigmasterol	NR1H2	7376	HIT2	5
龙齿	Long Chi	Niacin	CETP	1071	HIT2	5
龙齿	Long Chi	Niacin	LPL	4023	HIT2	5
五味子	Wu Wei Zhi	(1R,9S)-4,11,11-Trimethyl-8-Methylenebicyclo[7.2.0]Undec-4-Ene,Caryophellene,Β-Caryophyllene	CNR2	1269	HIT2	4
五味子	Wu Wei Zhi	Caryophyllene	CNR2	1269	HIT2	4
五味子	Wu Wei Zhi	Chlorogenic Acid	GAA	2548	HIT2	4
五味子	Wu Wei Zhi	Chlorogenic Acid	NOTCH1	4851	HIT2	4
五味子	Wu Wei Zhi	Cholesterol	ACE	1636	HIT2	4
五味子	Wu Wei Zhi	Cholesterol	CAV1	857	HIT2	4
五味子	Wu Wei Zhi	Cholesterol	NOTCH1	4851	HIT2	4
五味子	Wu Wei Zhi	Cholesterol	SCARB1	949	HIT2	4
五味子	Wu Wei Zhi	Citric Acid	BID	637	HIT2	4
五味子	Wu Wei Zhi	Dibutyl Phthalate	BID	637	HIT2	4
五味子	Wu Wei Zhi	Farnesol	NR1H4	9971	HIT2	4
五味子	Wu Wei Zhi	Linalool	SOD2	6648	HIT2	4
五味子	Wu Wei Zhi	Quercetin	CAV1	857	HIT2	4
五味子	Wu Wei Zhi	Quercetin	CRH	1392	HIT2	4
五味子	Wu Wei Zhi	Quercetin	CYP2C19	1557	HIT2	4
五味子	Wu Wei Zhi	Quercetin	HSF1	3297	HIT2	4
五味子	Wu Wei Zhi	Quercetin	MUC5AC	4586	HIT2	4
五味子	Wu Wei Zhi	Quercetin	NR1H3	10062	HIT2	4
五味子	Wu Wei Zhi	Rutin	FN1	2335	HIT2	4
五味子	Wu Wei Zhi	Rutin	NR1H4	9971	HIT2	4
五味子	Wu Wei Zhi	Salicylic Acid	AKR1C1	1645	HIT2	4
人参	Ren Sen	(1R,9S)-4,11,11-Trimethyl-8-Methylenebicyclo[7.2.0]Undec-4-Ene,Caryophellene,Β-Caryophyllene	CNR2	1269	HIT2	4
人参	Ren Sen	Adenine	AHCYL1	10768	HIT2	4
人参	Ren Sen	Adenine	FGF23	8074	HIT2	4
人参	Ren Sen	Adenine	PPID	5481	HIT2	4
人参	Ren Sen	Alcohol	ACE	1636	HIT2	4
人参	Ren Sen	Alcohol	ADIPOQ	9370	HIT2	4
人参	Ren Sen	Alcohol	GAA	2548	HIT2	4
人参	Ren Sen	Alcohol	SCARB1	949	HIT2	4
人参	Ren Sen	Beta-Sitosterol	MAP2	4133	HIT2	4
人参	Ren Sen	Bisphenol A	AQP9	366	HIT2	4
人参	Ren Sen	Bisphenol A	CRH	1392	HIT2	4
人参	Ren Sen	Caffeic Acid	CYP2C19	1557	HIT2	4
人参	Ren Sen	Caryophyllene	CNR2	1269	HIT2	4
人参	Ren Sen	Citric Acid	BID	637	HIT2	4
人参	Ren Sen	Dibutyl Phthalate	BID	637	HIT2	4
人参	Ren Sen	Farnesol	NR1H4	9971	HIT2	4
人参	Ren Sen	Ginsenoside Rb1	FN1	2335	HIT2	4
人参	Ren Sen	Ginsenoside Rg1	FN1	2335	HIT2	4
人参	Ren Sen	Kaempferol	MMP1	4312	HIT2	4
人参	Ren Sen	Linoleic Acid	PLA2G7	7941	HIT2	4
人参	Ren Sen	Linolenic Acid	SCARB1	949	HIT2	4
人参	Ren Sen	Niacin	ADIPOQ	9370	HIT2	4
人参	Ren Sen	Oleanolic_Acid	NQO1	1728	HIT2	4
人参	Ren Sen	Oleic Acid	AQP9	366	HIT2	4
人参	Ren Sen	Oleic Acid	ERBB2	2064	HIT2	4
人参	Ren Sen	Oleic Acid	GAP43	2596	HIT2	4
人参	Ren Sen	Oleic Acid	MMP3	4314	HIT2	4
人参	Ren Sen	Oleic Acid	PDX1	3651	HIT2	4
人参	Ren Sen	Oleic Acid	STAT5A	6776	HIT2	4
人参	Ren Sen	Paeonol	NOTCH1	4851	HIT2	4
人参	Ren Sen	Piceatannol	STAT5A	6776	HIT2	4
人参	Ren Sen	Quercetin	CAV1	857	HIT2	4
人参	Ren Sen	Quercetin	CRH	1392	HIT2	4
人参	Ren Sen	Quercetin	CYP2C19	1557	HIT2	4
人参	Ren Sen	Quercetin	HSF1	3297	HIT2	4
人参	Ren Sen	Quercetin	MUC5AC	4586	HIT2	4
人参	Ren Sen	Quercetin	NR1H3	10062	HIT2	4
人参	Ren Sen	Resveratrol	ACE	1636	HIT2	4
人参	Ren Sen	Resveratrol	ADIPOQ	9370	HIT2	4
人参	Ren Sen	Resveratrol	BCL2L1	598	HIT2	4
人参	Ren Sen	Resveratrol	ERBB2	2064	HIT2	4
人参	Ren Sen	Resveratrol	HSF1	3297	HIT2	4
人参	Ren Sen	Resveratrol	NOTCH1	4851	HIT2	4
人参	Ren Sen	Resveratrol	NR1H3	10062	HIT2	4
人参	Ren Sen	Resveratrol	PLA2G7	7941	HIT2	4
人参	Ren Sen	Resveratrol	SOD2	6648	HIT2	4
人参	Ren Sen	Retinal	Bcl2l1	598	HIT2	4
人参	Ren Sen	Salicylic Acid	AKR1C1	1645	HIT2	4
人参	Ren Sen	Stearic Acid	CPT1B	1375	HIT2	4
人参	Ren Sen	Stearic Acid	ENPP7	339221	HIT2	4
人参	Ren Sen	Stearic Acid	HDAC6	10013	HIT2	4
人参	Ren Sen	Sucrose	CALR	811	HIT2	4
人参	Ren Sen	Sucrose	CCL22	6367	HIT2	4
人参	Ren Sen	Sucrose	DRD3	1814	HIT2	4
人参	Ren Sen	Sucrose	GMPPB	29925	HIT2	4
人参	Ren Sen	Sucrose	VWF	7450	HIT2	4
人参	Ren Sen	Toluene	MAP2	4133	HIT2	4
人参	Ren Sen	Vitexin	HSF1	3297	HIT2	4
天冬	Tian Dong	Dioscin	NR1H4	9971	HIT2	4
天冬	Tian Dong	Sucrose	CALR	811	HIT2	4
天冬	Tian Dong	Sucrose	CCL22	6367	HIT2	4
天冬	Tian Dong	Sucrose	DRD3	1814	HIT2	4
天冬	Tian Dong	Sucrose	GMPPB	29925	HIT2	4
天冬	Tian Dong	Sucrose	VWF	7450	HIT2	4
山药	Shan Yao	Abscisic Acid	ACE	1636	HIT2	4
熟地黄	Shu Di Huang	Adenine	AHCYL1	10768	HIT2	4
熟地黄	Shu Di Huang	Adenine	FGF23	8074	HIT2	4
熟地黄	Shu Di Huang	Adenine	PPID	5481	HIT2	4
熟地黄	Shu Di Huang	Gamma-Aminobutyric Acid	PDX1	3651	HIT2	4
熟地黄	Shu Di Huang	Linoleic Acid	PLA2G7	7941	HIT2	4
熟地黄	Shu Di Huang	Oleic Acid	AQP9	366	HIT2	4
熟地黄	Shu Di Huang	Oleic Acid	ERBB2	2064	HIT2	4
熟地黄	Shu Di Huang	Oleic Acid	GAP43	2596	HIT2	4
熟地黄	Shu Di Huang	Oleic Acid	MMP3	4314	HIT2	4
熟地黄	Shu Di Huang	Oleic Acid	PDX1	3651	HIT2	4
熟地黄	Shu Di Huang	Oleic Acid	STAT5A	6776	HIT2	4
熟地黄	Shu Di Huang	Salicylic Acid	AKR1C1	1645	HIT2	4
熟地黄	Shu Di Huang	Stearic Acid	CPT1B	1375	HIT2	4
熟地黄	Shu Di Huang	Stearic Acid	ENPP7	339221	HIT2	4
熟地黄	Shu Di Huang	Stearic Acid	HDAC6	10013	HIT2	4
肉桂	Rou Gui	Coumarin	AKR1C1	1645	HIT2	4
肉桂	Rou Gui	Linalool	SOD2	6648	HIT2	4
肉桂	Rou Gui	Styrene	BCL2L1	598	HIT2	4
茯神	Fu Shen	Beta Carotene	CAV1	857	HIT2	4
茯神	Fu Shen	Beta Carotene	MMP1	4312	HIT2	4
茯苓	Fu Ling	Adenine	AHCYL1	10768	HIT2	4
茯苓	Fu Ling	Adenine	FGF23	8074	HIT2	4
茯苓	Fu Ling	Adenine	PPID	5481	HIT2	4
茯苓	Fu Ling	Catechin	GAA	2548	HIT2	4
茯苓	Fu Ling	Catechin	SOD2	6648	HIT2	4
车前子	Che Qian Zhi	Adenine	AHCYL1	10768	HIT2	4
车前子	Che Qian Zhi	Adenine	FGF23	8074	HIT2	4
车前子	Che Qian Zhi	Adenine	PPID	5481	HIT2	4
车前子	Che Qian Zhi	Beta-Sitosterol	MAP2	4133	HIT2	4
车前子	Che Qian Zhi	Linolenic Acid	SCARB1	949	HIT2	4
车前子	Che Qian Zhi	Oleanolic_Acid	NQO1	1728	HIT2	4
车前子	Che Qian Zhi	Stearic Acid	CPT1B	1375	HIT2	4
车前子	Che Qian Zhi	Stearic Acid	ENPP7	339221	HIT2	4
车前子	Che Qian Zhi	Stearic Acid	HDAC6	10013	HIT2	4
车前子	Che Qian Zhi	Sucrose	CALR	811	HIT2	4
车前子	Che Qian Zhi	Sucrose	CCL22	6367	HIT2	4
车前子	Che Qian Zhi	Sucrose	DRD3	1814	HIT2	4
车前子	Che Qian Zhi	Sucrose	GMPPB	29925	HIT2	4
车前子	Che Qian Zhi	Sucrose	VWF	7450	HIT2	4
车前子	Che Qian Zhi	Ursolic Acid	BCL2L1	598	HIT2	4
车前子	Che Qian Zhi	Ursolic Acid	GAA	2548	HIT2	4
车前子	Che Qian Zhi	Ursolic Acid	GAP43	2596	HIT2	4
车前子	Che Qian Zhi	Ursolic Acid	MMP1	4312	HIT2	4
车前子	Che Qian Zhi	Ursolic Acid	MMP3	4314	HIT2	4
车前子	Che Qian Zhi	Ursolic Acid	MUC5AC	4586	HIT2	4
车前子	Che Qian Zhi	Ursolic Acid	NR1H3	10062	HIT2	4
远志	Yuan Zhi	Linoleic Acid	PLA2G7	7941	HIT2	4
远志	Yuan Zhi	Oleic Acid	AQP9	366	HIT2	4
远志	Yuan Zhi	Oleic Acid	ERBB2	2064	HIT2	4
远志	Yuan Zhi	Oleic Acid	GAP43	2596	HIT2	4
远志	Yuan Zhi	Oleic Acid	MMP3	4314	HIT2	4
远志	Yuan Zhi	Oleic Acid	PDX1	3651	HIT2	4
远志	Yuan Zhi	Oleic Acid	STAT5A	6776	HIT2	4
远志	Yuan Zhi	Stearic Acid	CPT1B	1375	HIT2	4
远志	Yuan Zhi	Stearic Acid	ENPP7	339221	HIT2	4
远志	Yuan Zhi	Stearic Acid	HDAC6	10013	HIT2	4
防风	Fang Feng	Beta-Sitosterol	MAP2	4133	HIT2	4
防风	Fang Feng	Psoralen	CRH	1392	HIT2	4
防风	Fang Feng	Scopoletin	NQO1	1728	HIT2	4
防风	Fang Feng	Sucrose	CALR	811	HIT2	4
防风	Fang Feng	Sucrose	CCL22	6367	HIT2	4
防风	Fang Feng	Sucrose	DRD3	1814	HIT2	4
防风	Fang Feng	Sucrose	GMPPB	29925	HIT2	4
防风	Fang Feng	Sucrose	VWF	7450	HIT2	4
防风	Fang Feng	Wogonin	CYP2C19	1557	HIT2	4
防风	Fang Feng	Wogonin	FN1	2335	HIT2	4
防风	Fang Feng	Wogonin	MMP1	4312	HIT2	4
防风	Fang Feng	Wogonin	MUC5AC	4586	HIT2	4
麦冬	Mai Dong	Oleanolic_Acid	NQO1	1728	HIT2	4
龙齿	Long Chi	Niacin	ADIPOQ	9370	HIT2	4
五味子	Wu Wei Zhi	Besigomsin	GLB1	2720	HIT2	3
五味子	Wu Wei Zhi	Chlorogenic Acid	BCHE	590	HIT2	3
五味子	Wu Wei Zhi	Chlorogenic Acid	HDC	3067	HIT2	3
五味子	Wu Wei Zhi	Cholesterol	APOB	338	HIT2	3
五味子	Wu Wei Zhi	Cholesterol	CDH1	999	HIT2	3
五味子	Wu Wei Zhi	Cholesterol	LDLR	3949	HIT2	3
五味子	Wu Wei Zhi	Cholesterol	TSPO	706	HIT2	3
五味子	Wu Wei Zhi	Citral	FAS	355	HIT2	3
五味子	Wu Wei Zhi	Citric Acid	HDC	3067	HIT2	3
五味子	Wu Wei Zhi	Dibutyl Phthalate	CYP17A1	1586	HIT2	3
五味子	Wu Wei Zhi	Dibutyl Phthalate	NR1I3	9970	HIT2	3
五味子	Wu Wei Zhi	Farnesol	BAK1	578	HIT2	3
五味子	Wu Wei Zhi	Geraniol	BAK1	578	HIT2	3
五味子	Wu Wei Zhi	Geraniol	CCND1	595	HIT2	3
五味子	Wu Wei Zhi	Geraniol	CDK4	1019	HIT2	3
五味子	Wu Wei Zhi	Isoquercetin	P4HB	5034	HIT2	3
五味子	Wu Wei Zhi	Quercetin	COL1A1	1277	HIT2	3
五味子	Wu Wei Zhi	Quercetin	GSTM1	2944	HIT2	3
五味子	Wu Wei Zhi	Quercetin	GSTM2	2946	HIT2	3
五味子	Wu Wei Zhi	Quercetin	NGF	4803	HIT2	3
五味子	Wu Wei Zhi	Quercetin	P2RX4	5025	HIT2	3
五味子	Wu Wei Zhi	Quercetin	SLPI	6590	HIT2	3
五味子	Wu Wei Zhi	Quercetin	TXN	7295	HIT2	3
五味子	Wu Wei Zhi	Quercetin	TXNIP	10628	HIT2	3
五味子	Wu Wei Zhi	Rutin	FAS	355	HIT2	3
五味子	Wu Wei Zhi	Rutin	P4HB	5034	HIT2	3
五味子	Wu Wei Zhi	Salicylic Acid	FTH1	2495	HIT2	3
五味子	Wu Wei Zhi	Salicylic Acid	GAPDH	2597	HIT2	3
五味子	Wu Wei Zhi	Salicylic Acid	GLIPR2	152007	HIT2	3
五味子	Wu Wei Zhi	Salicylic Acid	GUSB	2990	HIT2	3
五味子	Wu Wei Zhi	Salicylic Acid	HMGB1	3146	HIT2	3
五味子	Wu Wei Zhi	Salicylic Acid	HMGB3	3149	HIT2	3
五味子	Wu Wei Zhi	Salicylic Acid	IFNB1	3456	HIT2	3
五味子	Wu Wei Zhi	Salicylic Acid	NPR3	4883	HIT2	3
五味子	Wu Wei Zhi	Salicylic Acid	PFKM	5213	HIT2	3
五味子	Wu Wei Zhi	Salicylic Acid	PKLR	5313	HIT2	3
五味子	Wu Wei Zhi	Schisandrin B	IL18	3606	HIT2	3
五味子	Wu Wei Zhi	Schisandrol B	GLB1	2720	HIT2	3
人参	Ren Sen	(2E,4E)-Deca-2,4-Dienal	CCND1	595	HIT2	3
人参	Ren Sen	(2E,4E)-Deca-2,4-Dienal	CDK4	1019	HIT2	3
人参	Ren Sen	Alcohol	CEBPA	1050	HIT2	3
人参	Ren Sen	Alcohol	CNR1	1268	HIT2	3
人参	Ren Sen	Alcohol	GFAP	2670	HIT2	3
人参	Ren Sen	Alcohol	GSK3B	2932	HIT2	3
人参	Ren Sen	Alcohol	IL18	3606	HIT2	3
人参	Ren Sen	Alcohol	P2RX4	5025	HIT2	3
人参	Ren Sen	Alcohol	SLPI	6590	HIT2	3
人参	Ren Sen	Alcohol	TRPV3	162514	HIT2	3
人参	Ren Sen	Besigomsin	GLB1	2720	HIT2	3
人参	Ren Sen	Bisphenol A	ALB	213	HIT2	3
人参	Ren Sen	Bisphenol A	AR	367	HIT2	3
人参	Ren Sen	Bisphenol A	P4HB	5034	HIT2	3
人参	Ren Sen	Bisphenol A	PRKDC	5591	HIT2	3
人参	Ren Sen	Butylated Hydroxytoluene	EIF2AK2	5610	HIT2	3
人参	Ren Sen	Butylated Hydroxytoluene	PECAM1	5175	HIT2	3
人参	Ren Sen	Butylated Hydroxytoluene	UCP1	7350	HIT2	3
人参	Ren Sen	Caffeic Acid	BCHE	590	HIT2	3
人参	Ren Sen	Caffeic Acid	GFAP	2670	HIT2	3
人参	Ren Sen	Citric Acid	HDC	3067	HIT2	3
人参	Ren Sen	Dibutyl Phthalate	CYP17A1	1586	HIT2	3
人参	Ren Sen	Dibutyl Phthalate	NR1I3	9970	HIT2	3
人参	Ren Sen	Eugenol	MAOB	4129	HIT2	3
人参	Ren Sen	Falcarinol	CNR1	1268	HIT2	3
人参	Ren Sen	Farnesol	BAK1	578	HIT2	3
人参	Ren Sen	Fructose	ALDOB	229	HIT2	3
人参	Ren Sen	Fructose	ATP6AP2	10159	HIT2	3
人参	Ren Sen	Fructose	HAVCR1	26762	HIT2	3
人参	Ren Sen	Fructose	MIR330	442902	HIT2	3
人参	Ren Sen	Ginsenoside Rb1	GSK3B	2932	HIT2	3
人参	Ren Sen	Ginsenoside Rb1	NGF	4803	HIT2	3
人参	Ren Sen	Ginsenoside Rg1	CDH1	999	HIT2	3
人参	Ren Sen	Ginsenoside Rg1	COL1A1	1277	HIT2	3
人参	Ren Sen	Ginsenoside Rg1	TXN	7295	HIT2	3
人参	Ren Sen	Kaempferol	GSTM1	2944	HIT2	3
人参	Ren Sen	Kaempferol	GSTM2	2946	HIT2	3
人参	Ren Sen	Kaempferol	NR1I3	9970	HIT2	3
人参	Ren Sen	Kaempferol	XDH	7498	HIT2	3
人参	Ren Sen	Linoleic Acid	LCN2	3934	HIT2	3
人参	Ren Sen	Linoleic Acid	NFATC4	4776	HIT2	3
人参	Ren Sen	Linoleic Acid	NPPA	4878	HIT2	3
人参	Ren Sen	Linoleic Acid	NPPB	4879	HIT2	3
人参	Ren Sen	Niacin	APOB	338	HIT2	3
人参	Ren Sen	Octanoic Acid	ISYNA1	51477	HIT2	3
人参	Ren Sen	Oleic Acid	AQP3	360	HIT2	3
人参	Ren Sen	Oleic Acid	CCK	885	HIT2	3
人参	Ren Sen	Oleic Acid	DNPEP	23549	HIT2	3
人参	Ren Sen	Oleic Acid	FABP5	2171	HIT2	3
人参	Ren Sen	Oleic Acid	GLP1R	2740	HIT2	3
人参	Ren Sen	Oleic Acid	LALBA	3906	HIT2	3
人参	Ren Sen	Oleic Acid	MSI1	4440	HIT2	3
人参	Ren Sen	Oleic Acid	NTRK2	4915	HIT2	3
人参	Ren Sen	Oleic Acid	PAM	5066	HIT2	3
人参	Ren Sen	Oleic Acid	PPARD	5467	HIT2	3
人参	Ren Sen	Oleic Acid	PRSS1	5644	HIT2	3
人参	Ren Sen	Oleic Acid	RBP2	5948	HIT2	3
人参	Ren Sen	Oleic Acid	SOAT1	6646	HIT2	3
人参	Ren Sen	Oleic Acid	STAT5B	6777	HIT2	3
人参	Ren Sen	Oleic Acid	UCP3	7352	HIT2	3
人参	Ren Sen	Paeonol	MAOB	4129	HIT2	3
人参	Ren Sen	Palmitoleic Acid	EIF2AK2	5610	HIT2	3
人参	Ren Sen	Piceatannol	MMP10	4319	HIT2	3
人参	Ren Sen	Quercetin	COL1A1	1277	HIT2	3
人参	Ren Sen	Quercetin	GSTM1	2944	HIT2	3
人参	Ren Sen	Quercetin	GSTM2	2946	HIT2	3
人参	Ren Sen	Quercetin	NGF	4803	HIT2	3
人参	Ren Sen	Quercetin	P2RX4	5025	HIT2	3
人参	Ren Sen	Quercetin	SLPI	6590	HIT2	3
人参	Ren Sen	Quercetin	TXN	7295	HIT2	3
人参	Ren Sen	Quercetin	TXNIP	10628	HIT2	3
人参	Ren Sen	Resveratrol	ALB	213	HIT2	3
人参	Ren Sen	Resveratrol	APAF1	317	HIT2	3
人参	Ren Sen	Resveratrol	AR	367	HIT2	3
人参	Ren Sen	Resveratrol	CCND1	595	HIT2	3
人参	Ren Sen	Resveratrol	CDH1	999	HIT2	3
人参	Ren Sen	Resveratrol	CDK4	1019	HIT2	3
人参	Ren Sen	Resveratrol	CDKN1A	1026	HIT2	3
人参	Ren Sen	Resveratrol	CYP17A1	1586	HIT2	3
人参	Ren Sen	Resveratrol	GJA1	2697	HIT2	3
人参	Ren Sen	Resveratrol	PECAM1	5175	HIT2	3
人参	Ren Sen	Resveratrol	SLC2A4	6517	HIT2	3
人参	Ren Sen	Resveratrol	TXNIP	10628	HIT2	3
人参	Ren Sen	Resveratrol	UCP1	7350	HIT2	3
人参	Ren Sen	Resveratrol	XDH	7498	HIT2	3
人参	Ren Sen	Salicylic Acid	FTH1	2495	HIT2	3
人参	Ren Sen	Salicylic Acid	GAPDH	2597	HIT2	3
人参	Ren Sen	Salicylic Acid	GLIPR2	152007	HIT2	3
人参	Ren Sen	Salicylic Acid	GUSB	2990	HIT2	3
人参	Ren Sen	Salicylic Acid	HMGB1	3146	HIT2	3
人参	Ren Sen	Salicylic Acid	HMGB3	3149	HIT2	3
人参	Ren Sen	Salicylic Acid	IFNB1	3456	HIT2	3
人参	Ren Sen	Salicylic Acid	NPR3	4883	HIT2	3
人参	Ren Sen	Salicylic Acid	PFKM	5213	HIT2	3
人参	Ren Sen	Salicylic Acid	PKLR	5313	HIT2	3
人参	Ren Sen	Schisandrin B	IL18	3606	HIT2	3
人参	Ren Sen	Squalene	LDLR	3949	HIT2	3
人参	Ren Sen	Toluene	GFAP	2670	HIT2	3
人参	Ren Sen	Vanillin	APAF1	317	HIT2	3
人参	Ren Sen	Vanillin	CYCS	54205	HIT2	3
人参	Ren Sen	Vanillin	PRKDC	5591	HIT2	3
人参	Ren Sen	Vanillin	SLC2A4	6517	HIT2	3
人参	Ren Sen	Vanillin	TRPV3	162514	HIT2	3
人参	Ren Sen	Vitexin	GSK3B	2932	HIT2	3
天冬	Tian Dong	Dioscin	CEBPA	1050	HIT2	3
天冬	Tian Dong	Dioscin	GJA1	2697	HIT2	3
天冬	Tian Dong	Fructose	ALDOB	229	HIT2	3
天冬	Tian Dong	Fructose	ATP6AP2	10159	HIT2	3
天冬	Tian Dong	Fructose	HAVCR1	26762	HIT2	3
天冬	Tian Dong	Fructose	MIR330	442902	HIT2	3
天冬	Tian Dong	Fructose	TSPO	706	HIT2	3
山药	Shan Yao	Fructose	ALDOB	229	HIT2	3
山药	Shan Yao	Fructose	ATP6AP2	10159	HIT2	3
山药	Shan Yao	Fructose	HAVCR1	26762	HIT2	3
山药	Shan Yao	Fructose	MIR330	442902	HIT2	3
山药	Shan Yao	Fructose	TSPO	706	HIT2	3
熟地黄	Shu Di Huang	Catalpol	NOX4	50507	HIT2	3
熟地黄	Shu Di Huang	Ferulic Acid	BCHE	590	HIT2	3
熟地黄	Shu Di Huang	Gamma-Aminobutyric Acid	AR	367	HIT2	3
熟地黄	Shu Di Huang	Linoleic Acid	LCN2	3934	HIT2	3
熟地黄	Shu Di Huang	Linoleic Acid	NFATC4	4776	HIT2	3
熟地黄	Shu Di Huang	Linoleic Acid	NPPA	4878	HIT2	3
熟地黄	Shu Di Huang	Linoleic Acid	NPPB	4879	HIT2	3
熟地黄	Shu Di Huang	Octanoic Acid	ISYNA1	51477	HIT2	3
熟地黄	Shu Di Huang	Oleic Acid	AQP3	360	HIT2	3
熟地黄	Shu Di Huang	Oleic Acid	CCK	885	HIT2	3
熟地黄	Shu Di Huang	Oleic Acid	DNPEP	23549	HIT2	3
熟地黄	Shu Di Huang	Oleic Acid	FABP5	2171	HIT2	3
熟地黄	Shu Di Huang	Oleic Acid	GLP1R	2740	HIT2	3
熟地黄	Shu Di Huang	Oleic Acid	LALBA	3906	HIT2	3
熟地黄	Shu Di Huang	Oleic Acid	MSI1	4440	HIT2	3
熟地黄	Shu Di Huang	Oleic Acid	NTRK2	4915	HIT2	3
熟地黄	Shu Di Huang	Oleic Acid	PAM	5066	HIT2	3
熟地黄	Shu Di Huang	Oleic Acid	PPARD	5467	HIT2	3
熟地黄	Shu Di Huang	Oleic Acid	PRSS1	5644	HIT2	3
熟地黄	Shu Di Huang	Oleic Acid	RBP2	5948	HIT2	3
熟地黄	Shu Di Huang	Oleic Acid	SOAT1	6646	HIT2	3
熟地黄	Shu Di Huang	Oleic Acid	STAT5B	6777	HIT2	3
熟地黄	Shu Di Huang	Oleic Acid	UCP3	7352	HIT2	3
熟地黄	Shu Di Huang	Palmitoleic Acid	EIF2AK2	5610	HIT2	3
熟地黄	Shu Di Huang	Propionic Acid	UCP1	7350	HIT2	3
熟地黄	Shu Di Huang	Salicylic Acid	FTH1	2495	HIT2	3
熟地黄	Shu Di Huang	Salicylic Acid	GAPDH	2597	HIT2	3
熟地黄	Shu Di Huang	Salicylic Acid	GLIPR2	152007	HIT2	3
熟地黄	Shu Di Huang	Salicylic Acid	GUSB	2990	HIT2	3
熟地黄	Shu Di Huang	Salicylic Acid	HMGB1	3146	HIT2	3
熟地黄	Shu Di Huang	Salicylic Acid	HMGB3	3149	HIT2	3
熟地黄	Shu Di Huang	Salicylic Acid	IFNB1	3456	HIT2	3
熟地黄	Shu Di Huang	Salicylic Acid	NPR3	4883	HIT2	3
熟地黄	Shu Di Huang	Salicylic Acid	PFKM	5213	HIT2	3
熟地黄	Shu Di Huang	Salicylic Acid	PKLR	5313	HIT2	3
熟地黄	Shu Di Huang	Vanillin	APAF1	317	HIT2	3
熟地黄	Shu Di Huang	Vanillin	CYCS	54205	HIT2	3
熟地黄	Shu Di Huang	Vanillin	PRKDC	5591	HIT2	3
熟地黄	Shu Di Huang	Vanillin	SLC2A4	6517	HIT2	3
熟地黄	Shu Di Huang	Vanillin	TRPV3	162514	HIT2	3
肉桂	Rou Gui	Coumarin	XDH	7498	HIT2	3
茯神	Fu Shen	Beta Carotene	ALB	213	HIT2	3
茯神	Fu Shen	Beta Carotene	CEBPA	1050	HIT2	3
茯神	Fu Shen	Beta Carotene	GJA1	2697	HIT2	3
茯神	Fu Shen	Beta Carotene	MMP10	4319	HIT2	3
茯苓	Fu Ling	Catechin	CYCS	54205	HIT2	3
茯苓	Fu Ling	Octanoic Acid	ISYNA1	51477	HIT2	3
茯苓	Fu Ling	Pachymic Acid	CDKN1A	1026	HIT2	3
车前子	Che Qian Zhi	Catalpol	NOX4	50507	HIT2	3
车前子	Che Qian Zhi	Ursolic Acid	FAS	355	HIT2	3
车前子	Che Qian Zhi	Ursolic Acid	MMP10	4319	HIT2	3
车前子	Che Qian Zhi	Ursolic Acid	NOX4	50507	HIT2	3
车前子	Che Qian Zhi	Ursolic Acid	PECAM1	5175	HIT2	3
远志	Yuan Zhi	Linoleic Acid	LCN2	3934	HIT2	3
远志	Yuan Zhi	Linoleic Acid	NFATC4	4776	HIT2	3
远志	Yuan Zhi	Linoleic Acid	NPPA	4878	HIT2	3
远志	Yuan Zhi	Linoleic Acid	NPPB	4879	HIT2	3
远志	Yuan Zhi	Oleic Acid	AQP3	360	HIT2	3
远志	Yuan Zhi	Oleic Acid	CCK	885	HIT2	3
远志	Yuan Zhi	Oleic Acid	DNPEP	23549	HIT2	3
远志	Yuan Zhi	Oleic Acid	FABP5	2171	HIT2	3
远志	Yuan Zhi	Oleic Acid	GLP1R	2740	HIT2	3
远志	Yuan Zhi	Oleic Acid	LALBA	3906	HIT2	3
远志	Yuan Zhi	Oleic Acid	MSI1	4440	HIT2	3
远志	Yuan Zhi	Oleic Acid	NTRK2	4915	HIT2	3
远志	Yuan Zhi	Oleic Acid	PAM	5066	HIT2	3
远志	Yuan Zhi	Oleic Acid	PPARD	5467	HIT2	3
远志	Yuan Zhi	Oleic Acid	PRSS1	5644	HIT2	3
远志	Yuan Zhi	Oleic Acid	RBP2	5948	HIT2	3
远志	Yuan Zhi	Oleic Acid	SOAT1	6646	HIT2	3
远志	Yuan Zhi	Oleic Acid	STAT5B	6777	HIT2	3
远志	Yuan Zhi	Oleic Acid	UCP3	7352	HIT2	3
远志	Yuan Zhi	Squalene	LDLR	3949	HIT2	3
防风	Fang Feng	Falcarinol	CNR1	1268	HIT2	3
防风	Fang Feng	Scopoletin	MAOB	4129	HIT2	3
防风	Fang Feng	Wogonin	CDKN1A	1026	HIT2	3
龙齿	Long Chi	Niacin	APOB	338	HIT2	3
五味子	Wu Wei Zhi	Ascorbate	ADRB2	154	HIT2	2
五味子	Wu Wei Zhi	Benzoic Acid	DAO	1610	HIT2	2
五味子	Wu Wei Zhi	Benzoic Acid	MIF	4282	HIT2	2
五味子	Wu Wei Zhi	Benzoic Acid	SLC15A1	6564	HIT2	2
五味子	Wu Wei Zhi	Cholesterol	APP	351	HIT2	2
五味子	Wu Wei Zhi	Cholesterol	DDIT3	1649	HIT2	2
五味子	Wu Wei Zhi	Cholesterol	ESRRA	2101	HIT2	2
五味子	Wu Wei Zhi	Cholesterol	PCSK9	255738	HIT2	2
五味子	Wu Wei Zhi	Cholesterol	SCP2	6342	HIT2	2
五味子	Wu Wei Zhi	Cholesterol	SHH	6469	HIT2	2
五味子	Wu Wei Zhi	Cholesterol	STAR	6770	HIT2	2
五味子	Wu Wei Zhi	Citral	SREBF1	6720	HIT2	2
五味子	Wu Wei Zhi	Citric Acid	AIFM1	9131	HIT2	2
五味子	Wu Wei Zhi	Citric Acid	ENDOG	2021	HIT2	2
五味子	Wu Wei Zhi	Citric Acid	FH	2271	HIT2	2
五味子	Wu Wei Zhi	Corosolic Acid	PTK2	5747	HIT2	2
五味子	Wu Wei Zhi	Coumaric Acid	CCL16	6360	HIT2	2
五味子	Wu Wei Zhi	Dibutyl Phthalate	CYP11A1	1583	HIT2	2
五味子	Wu Wei Zhi	Dibutyl Phthalate	FSHR	2492	HIT2	2
五味子	Wu Wei Zhi	Farnesol	IVL	3713	HIT2	2
五味子	Wu Wei Zhi	Farnesol	PGR	5241	HIT2	2
五味子	Wu Wei Zhi	Limonene	ADORA2A	135	HIT2	2
五味子	Wu Wei Zhi	Naphthalene	FUS	2521	HIT2	2
五味子	Wu Wei Zhi	Naphthalene	UCHL1	7345	HIT2	2
五味子	Wu Wei Zhi	Nordihydroguaiaretic Acid	F2RL1	2150	HIT2	2
五味子	Wu Wei Zhi	Nordihydroguaiaretic Acid	IGHE	3497	HIT2	2
五味子	Wu Wei Zhi	Phytanic Acid	RXRA	6256	HIT2	2
五味子	Wu Wei Zhi	Phytanic Acid	SCP2	6342	HIT2	2
五味子	Wu Wei Zhi	Quercetin	ATF4	468	HIT2	2
五味子	Wu Wei Zhi	Quercetin	AXIN1	8312	HIT2	2
五味子	Wu Wei Zhi	Quercetin	CD40LG	959	HIT2	2
五味子	Wu Wei Zhi	Quercetin	CDKN2A	1029	HIT2	2
五味子	Wu Wei Zhi	Quercetin	CEBPB	1051	HIT2	2
五味子	Wu Wei Zhi	Quercetin	CLDN5	7122	HIT2	2
五味子	Wu Wei Zhi	Quercetin	DNAJC5	80331	HIT2	2
五味子	Wu Wei Zhi	Quercetin	ELK1	2002	HIT2	2
五味子	Wu Wei Zhi	Quercetin	GABRR3	200959	HIT2	2
五味子	Wu Wei Zhi	Quercetin	GK	2710	HIT2	2
五味子	Wu Wei Zhi	Quercetin	HNRNPA1	3178	HIT2	2
五味子	Wu Wei Zhi	Quercetin	HSP90B2P	7190	HIT2	2
五味子	Wu Wei Zhi	Quercetin	HVCN1	84329	HIT2	2
五味子	Wu Wei Zhi	Quercetin	IL17A	3605	HIT2	2
五味子	Wu Wei Zhi	Quercetin	IRF1	3659	HIT2	2
五味子	Wu Wei Zhi	Quercetin	KHK	3795	HIT2	2
五味子	Wu Wei Zhi	Quercetin	LEF1	51176	HIT2	2
五味子	Wu Wei Zhi	Quercetin	MAP3K5	4217	HIT2	2
五味子	Wu Wei Zhi	Quercetin	MECP2	4204	HIT2	2
五味子	Wu Wei Zhi	Quercetin	MLXIPL	51085	HIT2	2
五味子	Wu Wei Zhi	Quercetin	NDUFV2	4729	HIT2	2
五味子	Wu Wei Zhi	Quercetin	NPEPPS	9520	HIT2	2
五味子	Wu Wei Zhi	Quercetin	PGP	283871	HIT2	2
五味子	Wu Wei Zhi	Quercetin	PTK2B	2185	HIT2	2
五味子	Wu Wei Zhi	Quercetin	PTPN11	5781	HIT2	2
五味子	Wu Wei Zhi	Quercetin	PTX3	5806	HIT2	2
五味子	Wu Wei Zhi	Quercetin	SLC16A1	6566	HIT2	2
五味子	Wu Wei Zhi	Quercetin	UQCRC1	7384	HIT2	2
五味子	Wu Wei Zhi	Quercetin	USP10	9100	HIT2	2
五味子	Wu Wei Zhi	Quercetin	VDR	7421	HIT2	2
五味子	Wu Wei Zhi	Quercetin	VIM2P	100130535	HIT2	2
五味子	Wu Wei Zhi	Schisandrin B	ABCC1	4363	HIT2	2
五味子	Wu Wei Zhi	Schisandrin B	MIR150	406942	HIT2	2
人参	Ren Sen	(2E,4E)-Deca-2,4-Dienal	CD36	948	HIT2	2
人参	Ren Sen	Adenosine Triphosphate	F2RL1	2150	HIT2	2
人参	Ren Sen	Adenosine Triphosphate	MAP2K7	5609	HIT2	2
人参	Ren Sen	Alcohol	ALDH2	217	HIT2	2
人参	Ren Sen	Alcohol	APP	351	HIT2	2
人参	Ren Sen	Alcohol	AQP4	361	HIT2	2
人参	Ren Sen	Alcohol	ATG12	9140	HIT2	2
人参	Ren Sen	Alcohol	CARTPT	9607	HIT2	2
人参	Ren Sen	Alcohol	CTSB	1508	HIT2	2
人参	Ren Sen	Alcohol	EIF4EBP1	1978	HIT2	2
人参	Ren Sen	Alcohol	EPO	2056	HIT2	2
人参	Ren Sen	Alcohol	GPT	2875	HIT2	2
人参	Ren Sen	Alcohol	LEP	3952	HIT2	2
人参	Ren Sen	Alcohol	LPIN1	23175	HIT2	2
人参	Ren Sen	Alcohol	MALAT1	378938	HIT2	2
人参	Ren Sen	Alcohol	MIR34A	407040	HIT2	2
人参	Ren Sen	Alcohol	NUP62	23636	HIT2	2
人参	Ren Sen	Alcohol	OCLN	100506658	HIT2	2
人参	Ren Sen	Alcohol	PARP1	142	HIT2	2
人参	Ren Sen	Alcohol	PCSK9	255738	HIT2	2
人参	Ren Sen	Alcohol	PIGK	10026	HIT2	2
人参	Ren Sen	Alcohol	PRL	5617	HIT2	2
人参	Ren Sen	Alcohol	PVALB	5816	HIT2	2
人参	Ren Sen	Alcohol	RPS6KB1	6198	HIT2	2
人参	Ren Sen	Alcohol	SNCA	6622	HIT2	2
人参	Ren Sen	Alcohol	SREBF1	6720	HIT2	2
人参	Ren Sen	Alcohol	TNFRSF11B	4982	HIT2	2
人参	Ren Sen	Alcohol	TRPV4	59341	HIT2	2
人参	Ren Sen	Bisphenol A	CYP19A1	1588	HIT2	2
人参	Ren Sen	Bisphenol A	GPT	2875	HIT2	2
人参	Ren Sen	Bisphenol A	HOTAIR	100124700	HIT2	2
人参	Ren Sen	Bisphenol A	HSD11B1	3290	HIT2	2
人参	Ren Sen	Bisphenol A	IGF1	3479	HIT2	2
人参	Ren Sen	Bisphenol A	ITGB1	3688	HIT2	2
人参	Ren Sen	Bisphenol A	OCLN	100506658	HIT2	2
人参	Ren Sen	Bisphenol A	STAR	6770	HIT2	2
人参	Ren Sen	Butylated Hydroxytoluene	ADIPOR2	79602	HIT2	2
人参	Ren Sen	Butylated Hydroxytoluene	KDR	3791	HIT2	2
人参	Ren Sen	Caffeic Acid	KCNN4	3783	HIT2	2
人参	Ren Sen	Citric Acid	AIFM1	9131	HIT2	2
人参	Ren Sen	Citric Acid	ENDOG	2021	HIT2	2
人参	Ren Sen	Citric Acid	FH	2271	HIT2	2
人参	Ren Sen	Dibutyl Phthalate	CYP11A1	1583	HIT2	2
人参	Ren Sen	Dibutyl Phthalate	FSHR	2492	HIT2	2
人参	Ren Sen	Farnesol	IVL	3713	HIT2	2
人参	Ren Sen	Farnesol	PGR	5241	HIT2	2
人参	Ren Sen	Fructose	MIR34A	407040	HIT2	2
人参	Ren Sen	Ginsenoside Rg1	AQP4	361	HIT2	2
人参	Ren Sen	Ginsenoside Rg1	IL2	3558	HIT2	2
人参	Ren Sen	Kaempferol	BIRC2	329	HIT2	2
人参	Ren Sen	Kaempferol	DIO1	1733	HIT2	2
人参	Ren Sen	Kaempferol	ESRRA	2101	HIT2	2
人参	Ren Sen	Kaempferol	MIR21	406991	HIT2	2
人参	Ren Sen	Kaempferol	STAT1	6772	HIT2	2
人参	Ren Sen	Limonene	ADORA2A	135	HIT2	2
人参	Ren Sen	Linolenic Acid	HNF1A	6927	HIT2	2
人参	Ren Sen	Linolenic Acid	HNF4A	3172	HIT2	2
人参	Ren Sen	Maltose	AMY1A	276	HIT2	2
人参	Ren Sen	Myristic Acid	SIGMAR1	10280	HIT2	2
人参	Ren Sen	Naphthalene	FUS	2521	HIT2	2
人参	Ren Sen	Naphthalene	UCHL1	7345	HIT2	2
人参	Ren Sen	Niacin	HCAR2	338442	HIT2	2
人参	Ren Sen	Niacin	HP	3240	HIT2	2
人参	Ren Sen	Niacin	LIPG	9388	HIT2	2
人参	Ren Sen	Niacin	MAGEC3	139081	HIT2	2
人参	Ren Sen	Paeonol	IL2	3558	HIT2	2
人参	Ren Sen	Paeonol	MIR21	406991	HIT2	2
人参	Ren Sen	Piceatannol	JAK1	3716	HIT2	2
人参	Ren Sen	Piceatannol	MIR183	406959	HIT2	2
人参	Ren Sen	Piceatannol	NQO2	4835	HIT2	2
人参	Ren Sen	Pyruvic Acid	PPARGC1A	10891	HIT2	2
人参	Ren Sen	Quercetin	ATF4	468	HIT2	2
人参	Ren Sen	Quercetin	AXIN1	8312	HIT2	2
人参	Ren Sen	Quercetin	CD40LG	959	HIT2	2
人参	Ren Sen	Quercetin	CDKN2A	1029	HIT2	2
人参	Ren Sen	Quercetin	CEBPB	1051	HIT2	2
人参	Ren Sen	Quercetin	CLDN5	7122	HIT2	2
人参	Ren Sen	Quercetin	DNAJC5	80331	HIT2	2
人参	Ren Sen	Quercetin	ELK1	2002	HIT2	2
人参	Ren Sen	Quercetin	GABRR3	200959	HIT2	2
人参	Ren Sen	Quercetin	GK	2710	HIT2	2
人参	Ren Sen	Quercetin	HNRNPA1	3178	HIT2	2
人参	Ren Sen	Quercetin	HSP90B2P	7190	HIT2	2
人参	Ren Sen	Quercetin	HVCN1	84329	HIT2	2
人参	Ren Sen	Quercetin	IL17A	3605	HIT2	2
人参	Ren Sen	Quercetin	IRF1	3659	HIT2	2
人参	Ren Sen	Quercetin	KHK	3795	HIT2	2
人参	Ren Sen	Quercetin	LEF1	51176	HIT2	2
人参	Ren Sen	Quercetin	MAP3K5	4217	HIT2	2
人参	Ren Sen	Quercetin	MECP2	4204	HIT2	2
人参	Ren Sen	Quercetin	MLXIPL	51085	HIT2	2
人参	Ren Sen	Quercetin	NDUFV2	4729	HIT2	2
人参	Ren Sen	Quercetin	NPEPPS	9520	HIT2	2
人参	Ren Sen	Quercetin	PGP	283871	HIT2	2
人参	Ren Sen	Quercetin	PTK2B	2185	HIT2	2
人参	Ren Sen	Quercetin	PTPN11	5781	HIT2	2
人参	Ren Sen	Quercetin	PTX3	5806	HIT2	2
人参	Ren Sen	Quercetin	SLC16A1	6566	HIT2	2
人参	Ren Sen	Quercetin	UQCRC1	7384	HIT2	2
人参	Ren Sen	Quercetin	USP10	9100	HIT2	2
人参	Ren Sen	Quercetin	VDR	7421	HIT2	2
人参	Ren Sen	Quercetin	VIM2P	100130535	HIT2	2
人参	Ren Sen	Resveratrol	ADIPOR2	79602	HIT2	2
人参	Ren Sen	Resveratrol	ADRB2	154	HIT2	2
人参	Ren Sen	Resveratrol	BIRC2	329	HIT2	2
人参	Ren Sen	Resveratrol	CCNA2	890	HIT2	2
人参	Ren Sen	Resveratrol	CCND2	894	HIT2	2
人参	Ren Sen	Resveratrol	CD80	941	HIT2	2
人参	Ren Sen	Resveratrol	CDK6	1021	HIT2	2
人参	Ren Sen	Resveratrol	CFLAR	8837	HIT2	2
人参	Ren Sen	Resveratrol	CYP19A1	1588	HIT2	2
人参	Ren Sen	Resveratrol	DDIT3	1649	HIT2	2
人参	Ren Sen	Resveratrol	EIF4EBP1	1978	HIT2	2
人参	Ren Sen	Resveratrol	FGF2	2247	HIT2	2
人参	Ren Sen	Resveratrol	FOXO1	2308	HIT2	2
人参	Ren Sen	Resveratrol	HSD11B1	3290	HIT2	2
人参	Ren Sen	Resveratrol	HSPA5	3309	HIT2	2
人参	Ren Sen	Resveratrol	HSPB1	3315	HIT2	2
人参	Ren Sen	Resveratrol	IGF1	3479	HIT2	2
人参	Ren Sen	Resveratrol	IRS1	3667	HIT2	2
人参	Ren Sen	Resveratrol	ITGB1	3688	HIT2	2
人参	Ren Sen	Resveratrol	JAK1	3716	HIT2	2
人参	Ren Sen	Resveratrol	KCNN4	3783	HIT2	2
人参	Ren Sen	Resveratrol	LEP	3952	HIT2	2
人参	Ren Sen	Resveratrol	LPIN1	23175	HIT2	2
人参	Ren Sen	Resveratrol	MALAT1	378938	HIT2	2
人参	Ren Sen	Resveratrol	MCL1	4170	HIT2	2
人参	Ren Sen	Resveratrol	MIR183	406959	HIT2	2
人参	Ren Sen	Resveratrol	NQO2	4835	HIT2	2
人参	Ren Sen	Resveratrol	NUP62	23636	HIT2	2
人参	Ren Sen	Resveratrol	PARP1	142	HIT2	2
人参	Ren Sen	Resveratrol	PPARGC1A	10891	HIT2	2
人参	Ren Sen	Resveratrol	RPS6KB1	6198	HIT2	2
人参	Ren Sen	Resveratrol	SHH	6469	HIT2	2
人参	Ren Sen	Resveratrol	SPP1	6696	HIT2	2
人参	Ren Sen	Resveratrol	SRC	6714	HIT2	2
人参	Ren Sen	Resveratrol	STAT1	6772	HIT2	2
人参	Ren Sen	Resveratrol	SULT1E1	6783	HIT2	2
人参	Ren Sen	Resveratrol	TRAF2	7186	HIT2	2
人参	Ren Sen	Retinal	ALDH2	217	HIT2	2
人参	Ren Sen	Retinal	HSPA5	3309	HIT2	2
人参	Ren Sen	Retinal	MAP2K7	5609	HIT2	2
人参	Ren Sen	Riboflavin	HSPB1	3315	HIT2	2
人参	Ren Sen	Schisandrin B	ABCC1	4363	HIT2	2
人参	Ren Sen	Schisandrin B	MIR150	406942	HIT2	2
人参	Ren Sen	Spermidine	CD80	941	HIT2	2
人参	Ren Sen	Tricin	SULT1E1	6783	HIT2	2
地骨皮	Di Gu Pi	Betaine	EPO	2056	HIT2	2
地骨皮	Di Gu Pi	Betaine	FOXO1	2308	HIT2	2
地骨皮	Di Gu Pi	Coumaric Acid	CCL16	6360	HIT2	2
天冬	Tian Dong	Acrylamide	CARTPT	9607	HIT2	2
天冬	Tian Dong	Dioscin	HOTAIR	100124700	HIT2	2
天冬	Tian Dong	Dioscin	KEAP1	9817	HIT2	2
天冬	Tian Dong	Dioscin	TNFRSF11B	4982	HIT2	2
熟地黄	Shu Di Huang	Benzoic Acid	DAO	1610	HIT2	2
熟地黄	Shu Di Huang	Benzoic Acid	MIF	4282	HIT2	2
熟地黄	Shu Di Huang	Benzoic Acid	SLC15A1	6564	HIT2	2
熟地黄	Shu Di Huang	Catalpol	IL13	3596	HIT2	2
熟地黄	Shu Di Huang	Cinnamic Acid	NGB	58157	HIT2	2
熟地黄	Shu Di Huang	Ferulic Acid	ENO2	2026	HIT2	2
熟地黄	Shu Di Huang	Ferulic Acid	MAP2K1	5604	HIT2	2
熟地黄	Shu Di Huang	Ferulic Acid	PVALB	5816	HIT2	2
熟地黄	Shu Di Huang	Gallic Acid	FASLG	356	HIT2	2
熟地黄	Shu Di Huang	Gamma-Aminobutyric Acid	ABAT	18	HIT2	2
熟地黄	Shu Di Huang	Gamma-Aminobutyric Acid	CHAT	1103	HIT2	2
熟地黄	Shu Di Huang	Myristic Acid	SIGMAR1	10280	HIT2	2
肉桂	Rou Gui	Cinnamaldehyde	TRPV4	59341	HIT2	2
肉桂	Rou Gui	Cinnamic Acid	NGB	58157	HIT2	2
肉桂	Rou Gui	Epicatechin Gallate	IRS1	3667	HIT2	2
肉桂	Rou Gui	Epicatechin Gallate	KEAP1	9817	HIT2	2
肉桂	Rou Gui	Procyanidin B2	MAP2K1	5604	HIT2	2
肉桂	Rou Gui	Styrene	IGHE	3497	HIT2	2
肉桂	Rou Gui	Styrene	PRL	5617	HIT2	2
茯神	Fu Shen	Beta Carotene	RXRA	6256	HIT2	2
茯苓	Fu Ling	Catechin	CCNA2	890	HIT2	2
茯苓	Fu Ling	Catechin	CSF2	1437	HIT2	2
茯苓	Fu Ling	Catechin	DIO1	1733	HIT2	2
茯苓	Fu Ling	Catechin	NCF1	653361	HIT2	2
茯苓	Fu Ling	Catechin	PTK2	5747	HIT2	2
茯苓	Fu Ling	Ligustilide	ATG12	9140	HIT2	2
茯苓	Fu Ling	Ligustilide	MAP1LC3B	81631	HIT2	2
茯苓	Fu Ling	Tumulosic Acid	KLK5	25818	HIT2	2
茯苓	Fu Ling	Vanillic Acid	CA3	761	HIT2	2
茯苓	Fu Ling	Vanillic Acid	TYRP1	7306	HIT2	2
车前子	Che Qian Zhi	Catalpol	IL13	3596	HIT2	2
车前子	Che Qian Zhi	Linolenic Acid	HNF1A	6927	HIT2	2
车前子	Che Qian Zhi	Linolenic Acid	HNF4A	3172	HIT2	2
车前子	Che Qian Zhi	Ursolic Acid	ABAT	18	HIT2	2
车前子	Che Qian Zhi	Ursolic Acid	AMY1A	276	HIT2	2
车前子	Che Qian Zhi	Ursolic Acid	CCND2	894	HIT2	2
车前子	Che Qian Zhi	Ursolic Acid	CDK6	1021	HIT2	2
车前子	Che Qian Zhi	Ursolic Acid	CSF2	1437	HIT2	2
车前子	Che Qian Zhi	Ursolic Acid	CTSB	1508	HIT2	2
车前子	Che Qian Zhi	Ursolic Acid	FASLG	356	HIT2	2
车前子	Che Qian Zhi	Ursolic Acid	FGF2	2247	HIT2	2
车前子	Che Qian Zhi	Ursolic Acid	KLK5	25818	HIT2	2
车前子	Che Qian Zhi	Ursolic Acid	MCL1	4170	HIT2	2
车前子	Che Qian Zhi	Ursolic Acid	SRC	6714	HIT2	2
车前子	Che Qian Zhi	Vanillic Acid	CA3	761	HIT2	2
车前子	Che Qian Zhi	Vanillic Acid	TYRP1	7306	HIT2	2
远志	Yuan Zhi	Cis-Asarone	ENO2	2026	HIT2	2
远志	Yuan Zhi	Cis-Asarone	MAP1LC3B	81631	HIT2	2
远志	Yuan Zhi	Cis-Asarone	PIGK	10026	HIT2	2
远志	Yuan Zhi	Cis-Asarone	SNCA	6622	HIT2	2
远志	Yuan Zhi	Sinapinate	CHAT	1103	HIT2	2
防风	Fang Feng	Butylethylene Ether,Hexanal	CD36	948	HIT2	2
防风	Fang Feng	Lignoceric Acid	NCF1	653361	HIT2	2
防风	Fang Feng	Wogonin	CFLAR	8837	HIT2	2
防风	Fang Feng	Wogonin	KDR	3791	HIT2	2
防风	Fang Feng	Wogonin	SPP1	6696	HIT2	2
防风	Fang Feng	Wogonin	TRAF2	7186	HIT2	2
龙齿	Long Chi	Niacin	HCAR2	338442	HIT2	2
龙齿	Long Chi	Niacin	HP	3240	HIT2	2
龙齿	Long Chi	Niacin	LIPG	9388	HIT2	2
龙齿	Long Chi	Niacin	MAGEC3	139081	HIT2	2
五味子	Wu Wei Zhi	Ascorbate	KDM3A	55818	HIT2	1
五味子	Wu Wei Zhi	Chlorogenic Acid	G6PC1	2538	HIT2	1
五味子	Wu Wei Zhi	Chlorogenic Acid	IRAK4	51135	HIT2	1
五味子	Wu Wei Zhi	Cholesterol	ABCA1	19	HIT2	1
五味子	Wu Wei Zhi	Cholesterol	ABCF3	55324	HIT2	1
五味子	Wu Wei Zhi	Cholesterol	ABCG5	64240	HIT2	1
五味子	Wu Wei Zhi	Cholesterol	ABCG8	64241	HIT2	1
五味子	Wu Wei Zhi	Cholesterol	ACAT1	38	HIT2	1
五味子	Wu Wei Zhi	Cholesterol	AQP1	358	HIT2	1
五味子	Wu Wei Zhi	Cholesterol	AQP8	343	HIT2	1
五味子	Wu Wei Zhi	Cholesterol	ATP2A3	489	HIT2	1
五味子	Wu Wei Zhi	Cholesterol	CAV3	859	HIT2	1
五味子	Wu Wei Zhi	Cholesterol	CD81	975	HIT2	1
五味子	Wu Wei Zhi	Cholesterol	COG2	22796	HIT2	1
五味子	Wu Wei Zhi	Cholesterol	CRISP2	7180	HIT2	1
五味子	Wu Wei Zhi	Cholesterol	CYP46A1	10858	HIT2	1
五味子	Wu Wei Zhi	Cholesterol	FGF1	2246	HIT2	1
五味子	Wu Wei Zhi	Cholesterol	GPR55	9290	HIT2	1
五味子	Wu Wei Zhi	Cholesterol	HULC	728655	HIT2	1
五味子	Wu Wei Zhi	Cholesterol	LAMP1	3916	HIT2	1
五味子	Wu Wei Zhi	Cholesterol	LAMP2	3920	HIT2	1
五味子	Wu Wei Zhi	Cholesterol	LRP1	4035	HIT2	1
五味子	Wu Wei Zhi	Cholesterol	LY96	23643	HIT2	1
五味子	Wu Wei Zhi	Cholesterol	MIR122	406906	HIT2	1
五味子	Wu Wei Zhi	Cholesterol	MIR145	406937	HIT2	1
五味子	Wu Wei Zhi	Cholesterol	MIR185	406961	HIT2	1
五味子	Wu Wei Zhi	Cholesterol	MIR33A	407039	HIT2	1
五味子	Wu Wei Zhi	Cholesterol	MIR33B	693120	HIT2	1
五味子	Wu Wei Zhi	Cholesterol	MPP1	4354	HIT2	1
五味子	Wu Wei Zhi	Cholesterol	NKX2-5	1482	HIT2	1
五味子	Wu Wei Zhi	Cholesterol	NPC1	4864	HIT2	1
五味子	Wu Wei Zhi	Cholesterol	NPC1L1	29881	HIT2	1
五味子	Wu Wei Zhi	Cholesterol	NUS1	116150	HIT2	1
五味子	Wu Wei Zhi	Cholesterol	PLP1	5354	HIT2	1
五味子	Wu Wei Zhi	Cholesterol	RORA	6095	HIT2	1
五味子	Wu Wei Zhi	Cholesterol	SCAP	22937	HIT2	1
五味子	Wu Wei Zhi	Cholesterol	SGMS2	166929	HIT2	1
五味子	Wu Wei Zhi	Cholesterol	SMO	6608	HIT2	1
五味子	Wu Wei Zhi	Cholesterol	SNX8	29886	HIT2	1
五味子	Wu Wei Zhi	Cholesterol	SREBF2	6721	HIT2	1
五味子	Wu Wei Zhi	Citral	ALDH1A2	8854	HIT2	1
五味子	Wu Wei Zhi	Citral	ALDH1A3	220	HIT2	1
五味子	Wu Wei Zhi	Citral	CPD	1362	HIT2	1
五味子	Wu Wei Zhi	Geraniol	CES2	8824	HIT2	1
五味子	Wu Wei Zhi	Nordihydroguaiaretic Acid	HDGF	3068	HIT2	1
五味子	Wu Wei Zhi	Nordihydroguaiaretic Acid	LOX	4015	HIT2	1
五味子	Wu Wei Zhi	Nordihydroguaiaretic Acid	NEIL2	252969	HIT2	1
五味子	Wu Wei Zhi	Nordihydroguaiaretic Acid	SLC2A1	6513	HIT2	1
五味子	Wu Wei Zhi	Nordihydroguaiaretic Acid	TMED2	10959	HIT2	1
五味子	Wu Wei Zhi	Rutin	ACTA2	59	HIT2	1
五味子	Wu Wei Zhi	Rutin	PROCR	10544	HIT2	1
五味子	Wu Wei Zhi	Schisandrin A	SLCO1B1	10599	HIT2	1
五味子	Wu Wei Zhi	Schisandrol A	CHUK	1147	HIT2	1
人参	Ren Sen	(2E,4E)-Deca-2,4-Dienal	CDKN1B	1027	HIT2	1
人参	Ren Sen	(2E,4E)-Deca-2,4-Dienal	RB1	5925	HIT2	1
人参	Ren Sen	2-Nonenal	ELANE	1991	HIT2	1
人参	Ren Sen	2-Nonenal	PTP4A1	7803	HIT2	1
人参	Ren Sen	Adenosine Triphosphate	P2RX7	5027	HIT2	1
人参	Ren Sen	Alcohol	AHSG	197	HIT2	1
人参	Ren Sen	Alcohol	AKR1A1	10327	HIT2	1
人参	Ren Sen	Alcohol	ANPEP	290	HIT2	1
人参	Ren Sen	Alcohol	ASCL1	429	HIT2	1
人参	Ren Sen	Alcohol	BGLAP	632	HIT2	1
人参	Ren Sen	Alcohol	BRF1	2972	HIT2	1
人参	Ren Sen	Alcohol	CES1	1066	HIT2	1
人参	Ren Sen	Alcohol	CHRNA4	1137	HIT2	1
人参	Ren Sen	Alcohol	CRBN	51185	HIT2	1
人参	Ren Sen	Alcohol	CREB3L3	84699	HIT2	1
人参	Ren Sen	Alcohol	DPYD	1806	HIT2	1
人参	Ren Sen	Alcohol	DPYSL2	1808	HIT2	1
人参	Ren Sen	Alcohol	DYRK1A	1859	HIT2	1
人参	Ren Sen	Alcohol	EIF4B	1975	HIT2	1
人参	Ren Sen	Alcohol	F11R	50848	HIT2	1
人参	Ren Sen	Alcohol	F2	2147	HIT2	1
人参	Ren Sen	Alcohol	FCGR1A	2209	HIT2	1
人参	Ren Sen	Alcohol	FYN	2534	HIT2	1
人参	Ren Sen	Alcohol	G6PD	2539	HIT2	1
人参	Ren Sen	Alcohol	GABRA1	2554	HIT2	1
人参	Ren Sen	Alcohol	GPI	2821	HIT2	1
人参	Ren Sen	Alcohol	GRIN2A	2903	HIT2	1
人参	Ren Sen	Alcohol	GRIN2B	2904	HIT2	1
人参	Ren Sen	Alcohol	HDAC2	3066	HIT2	1
人参	Ren Sen	Alcohol	IGBP1	3476	HIT2	1
人参	Ren Sen	Alcohol	IL6R	3570	HIT2	1
人参	Ren Sen	Alcohol	ITGAM	3684	HIT2	1
人参	Ren Sen	Alcohol	JMJD6	23210	HIT2	1
人参	Ren Sen	Alcohol	KLF11	8462	HIT2	1
人参	Ren Sen	Alcohol	MC4R	4160	HIT2	1
人参	Ren Sen	Alcohol	MIR411	693121	HIT2	1
人参	Ren Sen	Alcohol	MME	4311	HIT2	1
人参	Ren Sen	Alcohol	MMP12	4321	HIT2	1
人参	Ren Sen	Alcohol	MPDZ	8777	HIT2	1
人参	Ren Sen	Alcohol	MTR	4548	HIT2	1
人参	Ren Sen	Alcohol	NEUROG2	63973	HIT2	1
人参	Ren Sen	Alcohol	NGFR	4804	HIT2	1
人参	Ren Sen	Alcohol	NOS1	4842	HIT2	1
人参	Ren Sen	Alcohol	OTX2	5015	HIT2	1
人参	Ren Sen	Alcohol	PIK3R1	5295	HIT2	1
人参	Ren Sen	Alcohol	PPP1R1B	84152	HIT2	1
人参	Ren Sen	Alcohol	PRKCE	5581	HIT2	1
人参	Ren Sen	Alcohol	RHOA	387	HIT2	1
人参	Ren Sen	Alcohol	RYR2	6262	HIT2	1
人参	Ren Sen	Alcohol	SIAH1	6477	HIT2	1
人参	Ren Sen	Alcohol	SLC17A5	26503	HIT2	1
人参	Ren Sen	Alcohol	SLC19A2	10560	HIT2	1
人参	Ren Sen	Alcohol	SLC1A2	6506	HIT2	1
人参	Ren Sen	Alcohol	SLC6A3	6531	HIT2	1
人参	Ren Sen	Alcohol	SLC7A11	23657	HIT2	1
人参	Ren Sen	Alcohol	SLC9C1	285335	HIT2	1
人参	Ren Sen	Alcohol	STIM1	6786	HIT2	1
人参	Ren Sen	Alcohol	SYN1	6853	HIT2	1
人参	Ren Sen	Alcohol	SYN2	6854	HIT2	1
人参	Ren Sen	Alcohol	TNFSF11	8600	HIT2	1
人参	Ren Sen	Alcohol	TRPV2	51393	HIT2	1
人参	Ren Sen	Alcohol	UNC13A	23025	HIT2	1
人参	Ren Sen	Alcohol	VAMP2	6844	HIT2	1
人参	Ren Sen	Alcohol	YIF1B	90522	HIT2	1
人参	Ren Sen	Araloside A	REN	5972	HIT2	1
人参	Ren Sen	Benzaldehyde	AOX1	316	HIT2	1
人参	Ren Sen	Bisphenol A	AGRP	181	HIT2	1
人参	Ren Sen	Bisphenol A	APLN	8862	HIT2	1
人参	Ren Sen	Bisphenol A	ESRRG	2104	HIT2	1
人参	Ren Sen	Bisphenol A	GADD45B	4616	HIT2	1
人参	Ren Sen	Bisphenol A	GPER1	2852	HIT2	1
人参	Ren Sen	Bisphenol A	HSD11B2	3291	HIT2	1
人参	Ren Sen	Bisphenol A	HSD17B3	3293	HIT2	1
人参	Ren Sen	Bisphenol A	IL2RA	3559	HIT2	1
人参	Ren Sen	Bisphenol A	LYVE1	10894	HIT2	1
人参	Ren Sen	Bisphenol A	MMP11	4320	HIT2	1
人参	Ren Sen	Bisphenol A	PAX6	5080	HIT2	1
人参	Ren Sen	Bisphenol A	PCNA	5111	HIT2	1
人参	Ren Sen	Bisphenol A	RARRES2	5919	HIT2	1
人参	Ren Sen	Bisphenol A	SHBG	6462	HIT2	1
人参	Ren Sen	Butylated Hydroxytoluene	BMP4	652	HIT2	1
人参	Ren Sen	Butylated Hydroxytoluene	LBP	3929	HIT2	1
人参	Ren Sen	Butylated Hydroxytoluene	PSME1	5720	HIT2	1
人参	Ren Sen	Butylated Hydroxytoluene	SFTPB	6439	HIT2	1
人参	Ren Sen	Caffeic Acid	CTSC	1075	HIT2	1
人参	Ren Sen	Caffeic Acid	CYP2D6	1565	HIT2	1
人参	Ren Sen	Caffeic Acid	RAC1	5879	HIT2	1
人参	Ren Sen	Caffeic Acid	SELP	6403	HIT2	1
人参	Ren Sen	Caffeic Acid	TOP1	7150	HIT2	1
人参	Ren Sen	Eugenol	ABCC2	1244	HIT2	1
人参	Ren Sen	Eugenol	ANO1	55107	HIT2	1
人参	Ren Sen	Fructose	AQP7	364	HIT2	1
人参	Ren Sen	Fructose	PKM	5315	HIT2	1
人参	Ren Sen	Fructose	WT1	7490	HIT2	1
人参	Ren Sen	Ginsenoside Rb1	CDK5	1020	HIT2	1
人参	Ren Sen	Ginsenoside Rb1	IRAK1	3654	HIT2	1
人参	Ren Sen	Ginsenoside Rg1	MAPT	4137	HIT2	1
人参	Ren Sen	Ginsenoside Rg1	SMAD2	4087	HIT2	1
人参	Ren Sen	Ginsenoside Rg1	THBS1	7057	HIT2	1
人参	Ren Sen	Isovitexin	FOXM1	2305	HIT2	1
人参	Ren Sen	Kaempferol	BIRC3	330	HIT2	1
人参	Ren Sen	Kaempferol	BMPR2	659	HIT2	1
人参	Ren Sen	Kaempferol	CLDN2	9075	HIT2	1
人参	Ren Sen	Kaempferol	FOXP3	50943	HIT2	1
人参	Ren Sen	Kaempferol	MCU	90550	HIT2	1
人参	Ren Sen	Kaempferol	NSFL1C	55968	HIT2	1
人参	Ren Sen	Kaempferol	PLEK	5341	HIT2	1
人参	Ren Sen	Kaempferol	RPS6KA3	6197	HIT2	1
人参	Ren Sen	Malonic Acid	SRR	63826	HIT2	1
人参	Ren Sen	Mannose	CD209	30835	HIT2	1
人参	Ren Sen	Mannose	ITIH4	3700	HIT2	1
人参	Ren Sen	Mannose	POMK	84197	HIT2	1
人参	Ren Sen	Mannose	TPO	7173	HIT2	1
人参	Ren Sen	M-Xylene	CYP4B1	1580	HIT2	1
人参	Ren Sen	Paeonol	IKBKB	3551	HIT2	1
人参	Ren Sen	Paeonol	MIR30A	407029	HIT2	1
人参	Ren Sen	Paeonol	PBK	55872	HIT2	1
人参	Ren Sen	Paeonol	TNNI3	7137	HIT2	1
人参	Ren Sen	Piceatannol	SYK	6850	HIT2	1
人参	Ren Sen	Putrescine	PLD1	5337	HIT2	1
人参	Ren Sen	Pyridine	BTK	695	HIT2	1
人参	Ren Sen	Pyridine	DSPP	1834	HIT2	1
人参	Ren Sen	Pyridine	TEK	7010	HIT2	1
人参	Ren Sen	Pyridine	TTK	7272	HIT2	1
人参	Ren Sen	Resveratrol	AAGAB	79719	HIT2	1
人参	Ren Sen	Resveratrol	ABCC3	8714	HIT2	1
人参	Ren Sen	Resveratrol	ABCG1	9619	HIT2	1
人参	Ren Sen	Resveratrol	ABCG2	9429	HIT2	1
人参	Ren Sen	Resveratrol	ACE2	59272	HIT2	1
人参	Ren Sen	Resveratrol	ADIPOR1	51094	HIT2	1
人参	Ren Sen	Resveratrol	AGTR1	185	HIT2	1
人参	Ren Sen	Resveratrol	AKT2	208	HIT2	1
人参	Ren Sen	Resveratrol	APEX1	328	HIT2	1
人参	Ren Sen	Resveratrol	BCL2A1	597	HIT2	1
人参	Ren Sen	Resveratrol	BIRC5	332	HIT2	1
人参	Ren Sen	Resveratrol	BIRC7	79444	HIT2	1
人参	Ren Sen	Resveratrol	BRCA1	672	HIT2	1
人参	Ren Sen	Resveratrol	BRCA2	675	HIT2	1
人参	Ren Sen	Resveratrol	BSG	682	HIT2	1
人参	Ren Sen	Resveratrol	CBR1	873	HIT2	1
人参	Ren Sen	Resveratrol	CCNE2	9134	HIT2	1
人参	Ren Sen	Resveratrol	CCR2	729230	HIT2	1
人参	Ren Sen	Resveratrol	CD28	940	HIT2	1
人参	Ren Sen	Resveratrol	CD83	9308	HIT2	1
人参	Ren Sen	Resveratrol	CD86	942	HIT2	1
人参	Ren Sen	Resveratrol	CDC42	998	HIT2	1
人参	Ren Sen	Resveratrol	CDH2	1000	HIT2	1
人参	Ren Sen	Resveratrol	CDK7	1022	HIT2	1
人参	Ren Sen	Resveratrol	CPT1A	1374	HIT2	1
人参	Ren Sen	Resveratrol	CS	1431	HIT2	1
人参	Ren Sen	Resveratrol	CX3CL1	6376	HIT2	1
人参	Ren Sen	Resveratrol	CYP21A2	1589	HIT2	1
人参	Ren Sen	Resveratrol	DDX5	1655	HIT2	1
人参	Ren Sen	Resveratrol	DNAH8	1769	HIT2	1
人参	Ren Sen	Resveratrol	DNMT1	1786	HIT2	1
人参	Ren Sen	Resveratrol	EGR1	1958	HIT2	1
人参	Ren Sen	Resveratrol	EIF2S1	1965	HIT2	1
人参	Ren Sen	Resveratrol	FOXO3	2309	HIT2	1
人参	Ren Sen	Resveratrol	FXN	2395	HIT2	1
人参	Ren Sen	Resveratrol	G3BP1	10146	HIT2	1
人参	Ren Sen	Resveratrol	GADD45A	1647	HIT2	1
人参	Ren Sen	Resveratrol	GCLC	2729	HIT2	1
人参	Ren Sen	Resveratrol	GLI1	2735	HIT2	1
人参	Ren Sen	Resveratrol	GLO1	2739	HIT2	1
人参	Ren Sen	Resveratrol	GLUL	2752	HIT2	1
人参	Ren Sen	Resveratrol	HDAC9	9734	HIT2	1
人参	Ren Sen	Resveratrol	HGF	3082	HIT2	1
人参	Ren Sen	Resveratrol	HK2	3099	HIT2	1
人参	Ren Sen	Resveratrol	IDO1	3620	HIT2	1
人参	Ren Sen	Resveratrol	IL17B	27190	HIT2	1
人参	Ren Sen	Resveratrol	ITGAV	3685	HIT2	1
人参	Ren Sen	Resveratrol	JAK2	3717	HIT2	1
人参	Ren Sen	Resveratrol	KLF4	9314	HIT2	1
人参	Ren Sen	Resveratrol	KL	9365	HIT2	1
人参	Ren Sen	Resveratrol	LGSN	51557	HIT2	1
人参	Ren Sen	Resveratrol	LRIG1	26018	HIT2	1
人参	Ren Sen	Resveratrol	LTA4H	4048	HIT2	1
人参	Ren Sen	Resveratrol	MBTPS1	8720	HIT2	1
人参	Ren Sen	Resveratrol	MIR15A	406948	HIT2	1
人参	Ren Sen	Resveratrol	MIR18A	406953	HIT2	1
人参	Ren Sen	Resveratrol	MIR196B	442920	HIT2	1
人参	Ren Sen	Resveratrol	NPHS1	4868	HIT2	1
人参	Ren Sen	Resveratrol	NPHS2	7827	HIT2	1
人参	Ren Sen	Resveratrol	ODC1	4953	HIT2	1
人参	Ren Sen	Resveratrol	ORAI1	84876	HIT2	1
人参	Ren Sen	Resveratrol	PARK7	11315	HIT2	1
人参	Ren Sen	Resveratrol	PDE4A	5141	HIT2	1
人参	Ren Sen	Resveratrol	PFN1	5216	HIT2	1
人参	Ren Sen	Resveratrol	PRKACA	5566	HIT2	1
人参	Ren Sen	Resveratrol	PRKD1	5587	HIT2	1
人参	Ren Sen	Resveratrol	PRKG1	5592	HIT2	1
人参	Ren Sen	Resveratrol	PSEN1	5663	HIT2	1
人参	Ren Sen	Resveratrol	PTGES	9536	HIT2	1
人参	Ren Sen	Resveratrol	RASSF1	11186	HIT2	1
人参	Ren Sen	Resveratrol	REG3A	5068	HIT2	1
人参	Ren Sen	Resveratrol	RFX5	5993	HIT2	1
人参	Ren Sen	Resveratrol	SGK1	6446	HIT2	1
人参	Ren Sen	Resveratrol	SIRT3	23410	HIT2	1
人参	Ren Sen	Resveratrol	SNAI1	6615	HIT2	1
人参	Ren Sen	Resveratrol	SPARC	6678	HIT2	1
人参	Ren Sen	Resveratrol	SPHK1	8877	HIT2	1
人参	Ren Sen	Resveratrol	TCF4	6925	HIT2	1
人参	Ren Sen	Resveratrol	TFAM	7019	HIT2	1
人参	Ren Sen	Resveratrol	TGFA	7039	HIT2	1
人参	Ren Sen	Resveratrol	TGFB2	7042	HIT2	1
人参	Ren Sen	Resveratrol	TNFRSF1A	7132	HIT2	1
人参	Ren Sen	Resveratrol	TNFSF10	8743	HIT2	1
人参	Ren Sen	Resveratrol	TTR	7276	HIT2	1
人参	Ren Sen	Resveratrol	UGT1A9	54600	HIT2	1
人参	Ren Sen	Resveratrol	UHRF1	29128	HIT2	1
人参	Ren Sen	Resveratrol	XBP1	7494	HIT2	1
人参	Ren Sen	Resveratrol	XRCC6	2547	HIT2	1
人参	Ren Sen	Resveratrol	YARS1	8565	HIT2	1
人参	Ren Sen	Retinal	CAMK2G	818	HIT2	1
人参	Ren Sen	Retinal	ENG	2022	HIT2	1
人参	Ren Sen	Retinal	GNB3	2784	HIT2	1
人参	Ren Sen	Retinal	MIR155	406947	HIT2	1
人参	Ren Sen	Retinal	NTF3	4908	HIT2	1
人参	Ren Sen	Retinal	OPN3	23596	HIT2	1
人参	Ren Sen	Retinal	OPN4	94233	HIT2	1
人参	Ren Sen	Retinal	PRDM13	59336	HIT2	1
人参	Ren Sen	Retinal	RHO	6010	HIT2	1
人参	Ren Sen	Riboflavin	CCN2	1490	HIT2	1
人参	Ren Sen	Riboflavin	RBP4	5950	HIT2	1
人参	Ren Sen	Riboflavin	RIT1	6016	HIT2	1
人参	Ren Sen	Spermidine	ARG1	383	HIT2	1
人参	Ren Sen	Spermidine	IL12B	3593	HIT2	1
人参	Ren Sen	Spermidine	PTPN2	5771	HIT2	1
人参	Ren Sen	Syringin	TRAF6	7189	HIT2	1
[truncated: 85 more rows]

## Sheet: Table S4-2
Table S4-2. List of overlapping genes between 745 drug-target genes and 150 top AD-related hub genes
Common genes	PageRank score
AHSG	15.9267
MYC	15.7579
TP53	11.0797
IRAK4	10.477
F2	9.77978
PRKCD	9.62208
IL1A	8.51753
SNCA	7.97149
APOB	7.75709
PRKCA	6.8776
CTNNB1	6.48787
IRAK1	5.77242
JAK2	5.48334
APOM	5.22025
CXCR4	4.98779
GAPDH	4.96836
PRKCB	4.78866
MYD88	4.18917
YWHAZ	3.90071
IL6	3.87356
HDAC1	3.66825
AKT1	3.26455
MAPT	2.99511
PRDX2	2.86227
CD36	2.84161
RAC1	2.75417
REN	2.72947
FOXP3	2.72067
PRKCE	2.57339
SYN1	2.54974
RYR2	2.41069
NPY	2.33905
NPPA	2.32844
EGR1	2.31347
PTEN	2.26745
CDH1	2.24054
HSPB1	2.18746
BRCA1	2.18383
RPS6KB1	2.16233
VCAM1	2.04888
TNF	1.98533
HDAC2	1.981
ABCA1	1.79553
KEAP1	1.73678
LPL	1.66661
ITGB1	1.65133
HGF	1.63581
JUN	1.62666
IL2	1.57774
CAMK4	1.55511
HDAC6	1.53068
CRP	1.49389
IL4	1.49129
KDR	1.47926
SREBF2	1.44785
PARP1	1.44572
ACE2	1.38218
MTOR	1.35428
G3BP1	1.34728
HSP90AA1	1.33706

## Sheet: Table S4-3
Table S4-3. Network proximity between herbs of Shuyu Wan formula and Alzheimer's disease.
Disease	N_mapped_disease	N_mapped_drug	Herb_ch	Herb_pinyin	Closest	Zscore
AD	149	39	肉桂	Rou Gui	0.923	-4.819
AD	149	568	人参	Ren Shen	1.044	-4.777
AD	149	173	熟地黄	Shu Di Huang	1.046	-4.729
AD	149	239	五味子	Wu Wei Zi	1.025	-4.531
AD	149	124	车前子	Che Qian Zi	0.992	-4.32
AD	149	12	龙齿	Long Chi	0.75	-4.204
AD	149	86	远志	Yuan Zhi	1.035	-3.988
AD	149	57	茯苓	Fu Ling	1	-3.867
AD	149	65	防风	Fang Feng	1	-3.739
AD	149	20	山药	Shan Yao	0.95	-3.377
AD	149	22	茯神	Fu Shen	0.864	-3.296
AD	149	39	天冬	Tian Dong	1.051	-2.643
AD	149	15	地骨皮	Di Gu Pi	1	-2.302
AD	149	7	麦冬	Mai Dong	1	-0.783

## Sheet: Table S4-4
Table S4-4. Network proximity between components of herbs in Shuyu Wan formula and Alzheimer's disease.
Disease	N_mapped_disease	N_mapped_drug	Component	Closest	Zscore	Pvalue
AD	149	2	cmp1	1	-2.647	0
AD	149	2	cmp10	1	-1.059	0.033
AD	149	4	cmp100	1.25	-0.737	0.065
AD	149	16	cmp101	1	-1.582	0.025
AD	149	10	cmp102	0.8	-3.276	0
AD	149	1	cmp103	1	-0.725	0.011
AD	149	1	cmp104	1	0.154	0.038
AD	149	8	cmp105	0.875	-2.224	0.006
AD	149	7	cmp106	1	-2.603	0.001
AD	149	5	cmp107	1.2	-1.198	0.058
AD	149	15	cmp108	1.2	-1.029	0.101
AD	149	2	cmp109	1.5	0.629	0.423
AD	149	2	cmp11	0.5	-2.163	0.006
AD	149	26	cmp110	0.962	-3.121	0
AD	149	14	cmp111	1	-3.344	0.001
AD	149	1	cmp112	2	0.48	0.206
AD	149	2	cmp113	1.5	-0.417	0.108
AD	149	3	cmp114	1	0.362	0.14
AD	149	2	cmp115	0.5	-2.776	0.002
AD	149	7	cmp116	1	-1.382	0.026
AD	149	8	cmp117	1	-2.706	0.001
AD	149	3	cmp118	0.667	-1.81	0.007
AD	149	6	cmp119	0.667	-2.819	0
AD	149	7	cmp12	1	-1.841	0.012
AD	149	7	cmp120	1.143	-2.081	0.006
AD	149	22	cmp121	0.864	-3.282	0
AD	149	21	cmp122	0.952	-2.395	0.002
AD	149	5	cmp123	1	-0.846	0.056
AD	149	5	cmp124	1	-0.026	0.163
AD	149	1	cmp125	1	-0.402	0.003
AD	149	5	cmp126	1.4	-0.438	0.159
AD	149	59	cmp127	0.898	-4.192	0
AD	149	14	cmp128	0.929	-2.264	0.001
AD	149	1	cmp129	0	-2.951	0
AD	149	19	cmp13	0.895	-2.677	0.001
AD	149	2	cmp130	1	-1.162	0.032
AD	149	1	cmp131	1	-1.482	0.003
AD	149	1	cmp132	1	-0.09	0.013
AD	149	1	cmp133	1	-1.539	0.004
AD	149	1	cmp134	1	-2.006	0.004
AD	149	4	cmp135	0.25	-4.547	0
AD	149	4	cmp136	1	-0.458	0.07
AD	149	2	cmp137	1.5	-0.035	0.14
AD	149	1	cmp138	2	0.652	0.301
AD	149	1	cmp139	2	0.896	0.448
AD	149	10	cmp14	1	-0.994	0.044
AD	149	5	cmp140	1.2	-0.412	0.189
AD	149	5	cmp141	1	-0.967	0.062
AD	149	27	cmp142	0.926	-3.262	0
AD	149	1	cmp143	1	0	0.023
AD	149	5	cmp15	1.2	0.108	0.254
AD	149	5	cmp16	1	-0.639	0.069
AD	149	3	cmp17	1	-0.054	0.073
AD	149	10	cmp18	1	-1.555	0.021
AD	149	3	cmp19	0.667	-2.331	0
AD	149	2	cmp2	1	-0.762	0.034
AD	149	6	cmp20	1.333	0.997	0.682
AD	149	13	cmp21	1.077	-2.483	0.004
AD	149	1	cmp22	2	0.919	0.462
AD	149	3	cmp23	1	-0.028	0.123
AD	149	2	cmp24	1	-0.352	0.042
AD	149	2	cmp25	0.5	-3.189	0
AD	149	59	cmp26	1.034	-3.603	0
AD	149	24	cmp27	0.917	-2.711	0.001
AD	149	26	cmp28	1	-2.945	0
AD	149	1	cmp29	2	0.673	0.317
AD	149	5	cmp3	1	-1.084	0.035
AD	149	4	cmp30	0.75	-2.795	0
AD	149	1	cmp31	1	0.161	0.038
AD	149	3	cmp32	1	-1.155	0.008
AD	149	1	cmp33	1	0.315	0.093
AD	149	1	cmp34	1	-0.613	0
AD	149	1	cmp35	1	0.315	0.093
AD	149	2	cmp36	1	-0.133	0.057
AD	149	7	cmp37	0.714	-2.884	0
AD	149	2	cmp38	1	-1.064	0
AD	149	7	cmp39	1.286	-0.241	0.205
AD	149	5	cmp4	0.6	-3.522	0
AD	149	4	cmp40	1	-1.164	0.025
AD	149	132	cmp41	1.068	-3.44	0.001
AD	149	2	cmp42	0.5	-2.379	0
AD	149	1	cmp43	0	-3.16	0
AD	149	1	cmp44	1	-1.67	0.002
AD	149	10	cmp45	1	-0.649	0.113
AD	149	57	cmp46	1.053	-2.851	0.005
AD	149	11	cmp47	1.091	-2.05	0.009
AD	149	25	cmp48	1.04	-2.461	0.01
AD	149	5	cmp49	1	-2.711	0
AD	149	2	cmp5	1.5	-0.024	0.111
AD	149	1	cmp50	0	-2.859	0
AD	149	2	cmp51	0.5	-2.649	0
AD	149	11	cmp52	1.273	-0.969	0.102
AD	149	6	cmp53	0.833	-1.673	0.018
AD	149	1	cmp54	1	0	0.022
AD	149	1	cmp55	1	0.344	0.109
AD	149	2	cmp56	1	-0.024	0.062
AD	149	23	cmp57	0.783	-4.359	0
AD	149	1	cmp58	0	-2.92	0
AD	149	5	cmp59	1	-0.361	0.123
AD	149	14	cmp6	1.143	-0.574	0.18
AD	149	1	cmp60	1	0.315	0.093
AD	149	4	cmp61	0.75	-2.008	0.001
AD	149	41	cmp62	0.902	-3.886	0
AD	149	14	cmp63	0.929	-2.315	0.005
AD	149	9	cmp64	1.222	-0.002	0.352
AD	149	1	cmp65	1	-1.079	0.003
AD	149	1	cmp66	2	1.086	0.541
AD	149	5	cmp67	1.4	-0.303	0.181
AD	149	2	cmp68	1.5	-0.604	0.068
AD	149	1	cmp69	1	-0.993	0.009
AD	149	58	cmp7	0.931	-4.397	0
AD	149	12	cmp70	0.75	-4.121	0
AD	149	2	cmp71	1.5	-0.61	0.102
AD	149	1	cmp72	1	-2.006	0.004
AD	149	5	cmp73	1	-0.783	0.05
AD	149	40	cmp74	1.2	-1.861	0.05
AD	149	1	cmp75	1	-0.294	0.012
AD	149	14	cmp76	0.714	-4.46	0
AD	149	12	cmp77	0.75	-4.435	0
AD	149	1	cmp78	1	0.205	0.046
AD	149	9	cmp79	0.889	-1.496	0.024
AD	149	14	cmp8	0.857	-3.318	0
AD	149	6	cmp80	0.833	-1.566	0.019
AD	149	4	cmp81	1.75	2.03	0.913
AD	149	2	cmp82	1	-0.208	0.037
AD	149	219	cmp83	0.963	-4.866	0
AD	149	13	cmp84	1.308	-0.569	0.2
AD	149	5	cmp85	1	-1.588	0.012
AD	149	8	cmp86	1.25	-0.142	0.28
AD	149	2	cmp87	1	-0.541	0.029
AD	149	7	cmp88	1	-1.385	0.033
AD	149	1	cmp89	1	-0.284	0.013
AD	149	7	cmp9	1.286	-0.152	0.27
AD	149	1	cmp90	1	0.167	0.04
AD	149	11	cmp91	1	-2.045	0.009
AD	149	2	cmp92	1	0.475	0.199
AD	149	1	cmp93	0	-3.901	0
AD	149	8	cmp94	1.125	-1.302	0.042
AD	149	1	cmp95	1	-0.216	0.02
AD	149	4	cmp96	1.25	-1.35	0.037
AD	149	13	cmp97	0.923	-2.667	0.003
AD	149	9	cmp98	1.111	0.516	0.497
AD	149	7	cmp99	0.857	-2.384	0.001

## Sheet: Table S4-5
Table S4-5. The Corresponding components to target genes of ACHE and PPARG.
Component	Pubchem CID	SDF	Symobl	Uniprot	PDB ID
Chlorogenic Acid	1794427	Y	ACHE	P22303	6O4W
Alcohol	702	Y	ACHE	P22303	6O4W
Bisphenol A	6623	Y	ACHE	P22303	6O4W
Caffeic Acid	689043	Y	ACHE	P22303	6O4W
Ginsenoside Rg1	441923	N	ACHE	P22303	6O4W
Linolenic Acid	5280934	Y	ACHE	P22303	6O4W
Resveratrol	445154	Y	ACHE	P22303	6O4W
Vitexin	5280441	Y	ACHE	P22303	6O4W
Cinnamic Acid	444539	Y	ACHE	P22303	6O4W
Ferulic Acid	445858	Y	ACHE	P22303	6O4W
Forsythiaside	5281773	Y	ACHE	P22303	6O4W
Gallic Acid	370	Y	ACHE	P22303	6O4W
Ursolic Acid	64945	Y	ACHE	P22303	6O4W
Nodakenin	73191	Y	ACHE	P22303	6O4W
Psoralen	6199	Y	ACHE	P22303	6O4W
Chlorogenic Acid	1794427	Y	PPARG	P37231	6FZG
Citral	638011	Y	PPARG	P37231	6FZG
Rutin	5280805	Y	PPARG	P37231	6FZG
Alcohol	702	Y	PPARG	P37231	6FZG
Bisphenol A	6623	Y	PPARG	P37231	6FZG
Kaempferol	5280863	Y	PPARG	P37231	6FZG
Mannose	18950	Y	PPARG	P37231	6FZG
Oleic Acid	445639	Y	PPARG	P37231	6FZG
Resveratrol	445154	Y	PPARG	P37231	6FZG
Vanillin	1183	Y	PPARG	P37231	6FZG
Abscisic Acid	5280896	Y	PPARG	P37231	6FZG
Ursolic Acid	64945	Y	PPARG	P37231	6FZG

## Sheet: Table S4-6
Table S4-6. Results of molecular docking for ligand-receptor pairs using autodock on the SZBC-AI4TCM platform.
Protein	Ligand	Ligand_Name	Pubchem CID	Score(kcal/mol)	Complex File Name
ACHE	ACHE_ligands_H_14.pdbqt	Nodakenin	73191	-9.2	01_complex.pdb
ACHE	ACHE_ligands_H_4.pdbqt	Resveratrol	445154	-7.74	11_complex.pdb
ACHE	ACHE_ligands_H_7.pdbqt	Linolenic Acid	5280934	-7.63	21_complex.pdb
ACHE	ACHE_ligands_H_1.pdbqt	Chlorogenic Acid	1794427	-7.37	31_complex.pdb
ACHE	ACHE_ligands_H_11.pdbqt	Bisphenol A	6623	-6.73	41_complex.pdb
ACHE	ACHE_ligands_H_9.pdbqt	Psoralen	6199	-6.46	51_complex.pdb
ACHE	ACHE_ligands_H_12.pdbqt	Caffeic Acid	689043	-5.33	61_complex.pdb
ACHE	ACHE_ligands_H_5.pdbqt	Ferulic Acid	445858	-5.32	71_complex.pdb
ACHE	ACHE_ligands_H_3.pdbqt	Cinnamic Acid	444539	-4.86	81_complex.pdb
ACHE	ACHE_ligands_H_6.pdbqt	Vitexin	5280441	-4.49	91_complex.pdb
ACHE	ACHE_ligands_H_2.pdbqt	Gallic Acid	370	-4.25	101_complex.pdb
ACHE	ACHE_ligands_H_10.pdbqt	Ursolic Acid	64945	-3.45	111_complex.pdb
ACHE	ACHE_ligands_H_8.pdbqt	Forsythiaside	5281773	-3.31	121_complex.pdb
ACHE	ACHE_ligands_H_13.pdbqt	Alcohol	702	-2.52	131_complex.pdb
PPARG	PPARG_ligands_H_6.pdbqt	Rutin	5280805	-8.24	01_complex.pdb
PPARG	PPARG_ligands_H_5.pdbqt	Oleic Acid	445639	-8.17	11_complex.pdb
PPARG	PPARG_ligands_H_2.pdbqt	Chlorogenic Acid	1794427	-7.68	21_complex.pdb
PPARG	PPARG_ligands_H_8.pdbqt	Abscisic Acid	5280896	-7.63	31_complex.pdb
PPARG	PPARG_ligands_H_7.pdbqt	Kaempferol	5280863	-7.2	41_complex.pdb
PPARG	PPARG_ligands_H_11.pdbqt	Bisphenol A	6623	-7.09	51_complex.pdb
PPARG	PPARG_ligands_H_4.pdbqt	Resveratrol	445154	-6.96	61_complex.pdb
PPARG	PPARG_ligands_H_9.pdbqt	Citral	638011	-5.6	71_complex.pdb
PPARG	PPARG_ligands_H_1.pdbqt	Vanillin	1183	-4.78	81_complex.pdb
PPARG	PPARG_ligands_H_3.pdbqt	Mannose	18950	-4.21	91_complex.pdb
PPARG	PPARG_ligands_H_12.pdbqt	Alcohol	702	-2.37	101_complex.pdb
PPARG	PPARG_ligands_H_10.pdbqt	Ursolic Acid	64945	1.28	111_complex.pdb
