# Supplementary material for: SZBC-AI4TCM: a comprehensive web-based computing platform for traditional Chinese medicine research and development
Source: Front Pharmacol. 2025 Nov 17;16:1698202. doi: 10.3389/fphar.2025.1698202 (PMC12665764; doi:10.3389/fphar.2025.1698202)
Supplement: Supplementary file 4 [file Table1.xlsx]

## Sheet: Sheet1
Table S1. The analysis modules name list.
Group	Analysis Module Name
Database	Disease Target
Database	Gene Enrichment (DAVID)
Database	Herbs Database
Database	Protein-Protein Interaction (STRING)
Database	Syndrome-Prescription Database
Database	Target Prioritization (OpenTargets)
Database	TCM Ingredient Target
Database	Tumor Gene Expression (TCGA)
Database	Western Drug Target
Knowledge Graph	Knowledge Graphs Analysis
Knowledge Graph	Knowledge Graphs Construction
Knowledge Graph	PDF2MMD
Network Analysis	Drug Repurposing-Diffusion-Based Algorithms
Network Analysis	Drug Repurposing-Graph Network-Based Algorithms
Network Analysis	Graph Neural Network
Network Analysis	Hub Genes Identification
Network Analysis	Largest Connected Component
Network Analysis	Network Community Detection Analysis
Network Analysis	Network Proximity
Network Analysis	Network Proximity - Beta
Network Analysis	Network Separation
Network Analysis	Protein-Protein Interaction
Omics	Basic Transcriptome Analysis
Omics	Differentially Expressed Genes
Omics	DILI Prediction For Drugs
Omics	Enrichment Analysis
Omics	Gene Co-Expression
Omics	Gene Signature
Omics	Pathway View
Omics	scRank
Omics	Weighted Gene Co-Expression Network Analysis
Proteins	Biomolecular Structure Prediction (RFAA)
Proteins	Homology Modeling - Protein
Proteins	Mutation Energy of Binding - GeoPPI
Proteins	Protein Physico-chemical Properties
Proteins	Protein Structure Prediction
Proteins	Structural Energy
Proteins	Structure Prepare
Small Molecules	2D Similarity Search
Small Molecules	3D Conf Generation
Small Molecules	ADMET
Small Molecules	ADMET-AI - Testing
Small Molecules	AlphaShape
Small Molecules	Chem Standardize
Small Molecules	ClusterMolecules
Small Molecules	Druglikeness
Small Molecules	FilterPAINS
Small Molecules	Format Conversion (RDKit)
Small Molecules	Molecular Docking
Small Molecules	Pick Diverse Molecules
Small Molecules	Prediction of Natural product Efficacy
Small Molecules	Structure Clustering
Small Molecules	Target Prediction (FastTargetPred)
TCM	Association Rules Analysis
TCM	Formula Similarity
TCM	Prescriptions Tree
TCM	TCM Chemical Ingredients
TCM	TCM Prediction Efficacy - Beta
Utilities	Bibliometrics
Utilities	Fisher's Exact Test
Utilities	Gene ID Convertor
Utilities	Rank Aggregation Algorithms
Utilities	Readcount2FPKM
Utilities	Venn Diagram
Workflow Integration Module	Module Connection
Workflow Integration Module	Workflow Integration Module 1
Workflow Integration Module	Workflow Integration Module 2
