# Supplementary material for: SZBC-AI4TCM: a comprehensive web-based computing platform for traditional Chinese medicine research and development
Source: Front Pharmacol. 2025 Nov 17;16:1698202. doi: 10.3389/fphar.2025.1698202 (PMC12665764; doi:10.3389/fphar.2025.1698202)
Supplement: Supplementary file 5 [file Table5.xlsx]

## Sheet: Table S5-1
Table S5-1. Information on Alzheimer's disease dataset (GSE159699).
Dataset	Sample	Condition	Tissue	Species	Technology	Disease	Journal	Pmid
GSE159699	21-1A-AD	Treat	temporal lobe	Homo sapiens	RNA-seq	Alzheimer's disease	Nat Genet	32989324
GSE159699	20-1T-AD	Treat	temporal lobe	Homo sapiens	RNA-seq	Alzheimer's disease	Nat Genet	32989324
GSE159699	23-2A-AD	Treat	temporal lobe	Homo sapiens	RNA-seq	Alzheimer's disease	Nat Genet	32989324
GSE159699	22-2T-AD	Treat	temporal lobe	Homo sapiens	RNA-seq	Alzheimer's disease	Nat Genet	32989324
GSE159699	26-3A-AD	Treat	temporal lobe	Homo sapiens	RNA-seq	Alzheimer's disease	Nat Genet	32989324
GSE159699	24-3T-AD	Treat	temporal lobe	Homo sapiens	RNA-seq	Alzheimer's disease	Nat Genet	32989324
GSE159699	27-5A-AD	Treat	temporal lobe	Homo sapiens	RNA-seq	Alzheimer's disease	Nat Genet	32989324
GSE159699	25-5T-AD	Treat	temporal lobe	Homo sapiens	RNA-seq	Alzheimer's disease	Nat Genet	32989324
GSE159699	29-6T-AD	Treat	temporal lobe	Homo sapiens	RNA-seq	Alzheimer's disease	Nat Genet	32989324
GSE159699	31-7T-AD	Treat	temporal lobe	Homo sapiens	RNA-seq	Alzheimer's disease	Nat Genet	32989324
GSE159699	28-8T-AD	Treat	temporal lobe	Homo sapiens	RNA-seq	Alzheimer's disease	Nat Genet	32989324
GSE159699	30-9T-AD	Treat	temporal lobe	Homo sapiens	RNA-seq	Alzheimer's disease	Nat Genet	32989324
GSE159699	18-10A-Old	Control	temporal lobe	Homo sapiens	RNA-seq	Alzheimer's disease	Nat Genet	32989324
GSE159699	11-10T-Old	Control	temporal lobe	Homo sapiens	RNA-seq	Alzheimer's disease	Nat Genet	32989324
GSE159699	19-11A-Old	Control	temporal lobe	Homo sapiens	RNA-seq	Alzheimer's disease	Nat Genet	32989324
GSE159699	13-11T-Old	Control	temporal lobe	Homo sapiens	RNA-seq	Alzheimer's disease	Nat Genet	32989324
GSE159699	15-13T-Old	Control	temporal lobe	Homo sapiens	RNA-seq	Alzheimer's disease	Nat Genet	32989324
GSE159699	16-14T-Old	Control	temporal lobe	Homo sapiens	RNA-seq	Alzheimer's disease	Nat Genet	32989324
GSE159699	12-6A-Old	Control	temporal lobe	Homo sapiens	RNA-seq	Alzheimer's disease	Nat Genet	32989324
GSE159699	14-7A-Old	Control	temporal lobe	Homo sapiens	RNA-seq	Alzheimer's disease	Nat Genet	32989324
GSE159699	10-8A-Old	Control	temporal lobe	Homo sapiens	RNA-seq	Alzheimer's disease	Nat Genet	32989324
GSE159699	17-9A-Old	Control	temporal lobe	Homo sapiens	RNA-seq	Alzheimer's disease	Nat Genet	32989324
GSE159699	2-12A-Young	Control	temporal lobe	Homo sapiens	RNA-seq	Alzheimer's disease	Nat Genet	32989324
GSE159699	4-13A-Young	Control	temporal lobe	Homo sapiens	RNA-seq	Alzheimer's disease	Nat Genet	32989324
GSE159699	6-14A-Young	Control	temporal lobe	Homo sapiens	RNA-seq	Alzheimer's disease	Nat Genet	32989324
GSE159699	8-15A-Young	Control	temporal lobe	Homo sapiens	RNA-seq	Alzheimer's disease	Nat Genet	32989324
GSE159699	9-16A-Young	Control	temporal lobe	Homo sapiens	RNA-seq	Alzheimer's disease	Nat Genet	32989324
GSE159699	3-17T-Young	Control	temporal lobe	Homo sapiens	RNA-seq	Alzheimer's disease	Nat Genet	32989324
GSE159699	5-18T-Young	Control	temporal lobe	Homo sapiens	RNA-seq	Alzheimer's disease	Nat Genet	32989324
GSE159699	7-19T-Young	Control	temporal lobe	Homo sapiens	RNA-seq	Alzheimer's disease	Nat Genet	32989324

## Sheet: Table S5-2
Table S5-2. Identification of significantly differentially expressed genes in Alzheimer's disease.
Symbol	EntrezID	logFC	pvalue	padj
GABRR2	2570	1.72143	5.25888e-11	2.36702e-07
DNAH11	8701	1.26562	1.45802e-10	5.46878e-07
TUBB1	81027	1.07598	1.56479e-09	2.5154e-06
TEKT2	27285	1.03544	1.99788e-09	2.99749e-06
SLC7A9	11136	1.39396	4.11309e-09	4.87184e-06
GNRH1	2796	1.36037	6.00496e-09	6.1428e-06
SST	6750	-2.18358	7.33748e-09	6.35115e-06
GJA9-MYCBP	100527950	1.24157	7.29566e-09	6.35115e-06
RBM3	5935	-1.52546	7.81379e-09	6.51294e-06
CRH	1392	-2.26004	1.01188e-08	7.59079e-06
PRKX	5613	1.03194	1.44079e-08	8.76353e-06
RPH3A	22895	-1.46355	1.25452e-08	8.76353e-06
FOXJ1	2302	2.31575	1.32623e-08	8.76353e-06
PRR34-AS1	150381	1.3263	1.54055e-08	9.1237e-06
LYRM9	201229	-1.15993	1.88245e-08	9.57246e-06
VTRNA2-1	100126299	2.56229	1.75209e-08	9.57246e-06
ADORA2A	135	2.0282	2.0503e-08	9.5776e-06
ADAMTS2	9509	1.46876	2.55013e-08	1.12531e-05
FAAHP1	729041	1.59215	2.99262e-08	1.29517e-05
FAM118A	55007	1.00259	3.24665e-08	1.35307e-05
FAM86B3P	286042	-1.22221	3.67087e-08	1.50205e-05
LOC100129316	100129316	1.70346	4.97934e-08	1.93207e-05
VGF	7425	-2.13429	5.25312e-08	1.97036e-05
FAM86HP	729375	-1.13416	5.75891e-08	2.12466e-05
LYG1	129530	1.0974	1.22009e-07	3.84697e-05
NAT16	375607	-1.59836	1.55916e-07	4.38613e-05
FSCN3	29999	2.20331	1.77859e-07	4.94163e-05
SLC16A6	9120	-1.26632	2.65679e-07	6.64345e-05
NEAT1	283131	1.29945	3.54493e-07	8.31029e-05
THRSP	7069	1.71276	4.25577e-07	9.30895e-05
PCSK1	5122	-1.74528	4.88132e-07	0.000103636
PPEF1	5475	-1.58329	5.18018e-07	0.000108953
SMG1P7	100506060	1.01734	5.39255e-07	0.00011237
CLDN9	9080	1.36407	5.85359e-07	0.000114395
HSD17B8	7923	-1.14041	6.76211e-07	0.00012577
LINC01257	116437	-2.23841	7.98255e-07	0.000142411
PRR34	55267	1.63488	8.49822e-07	0.000147183
GMNC	647309	1.85073	8.94742e-07	0.000148104
C20orf173	140873	1.50235	9.20786e-07	0.000150161
LOC284933	284933	1.94046	1.00861e-06	0.000158732
ADCYAP1	116	-1.74029	1.00668e-06	0.000158732
LINC00310	114036	1.1703	1.1235e-06	0.000174374
UCKL1-AS1	100113386	1.70289	1.14214e-06	0.000176054
HMGCS1	3157	-1.01892	1.25207e-06	0.000185133
MPO	4353	-1.69194	1.31302e-06	0.000188214
SLC5A3	6526	1.30412	1.49441e-06	0.000205071
SELE	6401	-2.21538	1.54886e-06	0.000209983
TSHR	7253	1.11256	1.55856e-06	0.000210032
SLC35G6	643664	1.50257	1.71164e-06	0.000225266
COLEC10	10584	-1.30782	1.74728e-06	0.000227484
SLC10A1	6554	1.5025	1.78334e-06	0.000229784
MRGPRF	116535	1.44845	1.95884e-06	0.000240562
SNORA38B	100124536	1.02337	1.97751e-06	0.000240562
LRRC46	90506	1.32759	2.24497e-06	0.000260428
CSF3	1440	-2.3398	2.36544e-06	0.000268859
C6orf118	168090	1.30369	2.512e-06	0.000281257
LINC01561	404216	1.35054	2.62432e-06	0.000290436
SH2D7	646892	1.19053	3.03032e-06	0.000323105
ABCC2	1244	1.21016	3.39471e-06	0.000345693
LOC339666	339666	1.21848	3.72165e-06	0.000368066
SLC23A3	151295	1.68564	4.13901e-06	0.000396601
LINC01546	100129464	1.5795	4.37421e-06	0.000415365
FAM151A	338094	1.4638	4.63725e-06	0.000434839
ADORA2A-AS1	646023	1.69939	5.10653e-06	0.000456547
ZNF341-AS1	101929746	1.61498	5.10956e-06	0.000456547
SCG2	7857	-1.01726	5.29475e-06	0.000464079
DDIT4L	115265	1.22287	5.63662e-06	0.000478688
KRT5	3852	-1.99656	5.61019e-06	0.000478688
GYS2	2998	1.13705	5.63151e-06	0.000478688
CCNA2	890	1.0723	5.75003e-06	0.000482852
TJP3	27134	1.01492	5.98185e-06	0.000496759
LBX2	85474	1.39222	6.13162e-06	0.00050179
HSPB7	27129	1.01478	6.19021e-06	0.000504749
LTA	4049	1.98354	6.45139e-06	0.000518531
EPS8L3	79574	1.58682	6.83139e-06	0.000533821
SERPINF2	5345	1.23026	7.15936e-06	0.000551786
TNFRSF6B	8771	1.36406	7.23097e-06	0.000553761
LINC01134	100133612	1.71815	7.82436e-06	0.00058892
LOC101928269	101928269	1.48605	7.90031e-06	0.000589145
KLK14	43847	1.18672	7.86424e-06	0.000589145
SGO1	151648	1.68579	8.35211e-06	0.000604387
LOC105376772	105376772	2.60201	8.44653e-06	0.000607466
CLEC18B	497190	1.80053	8.75087e-06	0.000627192
HIF3A	64344	1.11665	9.24135e-06	0.0006528
ITGA10	8515	1.00847	9.85245e-06	0.000686469
BAALC-AS1	100499183	-1.24005	1.06021e-05	0.00072303
RAB6C-AS1	100131320	-1.98352	1.0901e-05	0.00074117
VTRNA1-1	56664	1.53786	1.15081e-05	0.000773106
C9orf153	389766	1.33758	1.17431e-05	0.000778448
CNTFR-AS1	415056	1.41627	1.17606e-05	0.000778448
RPLP0P2	113157	-1.43781	1.21398e-05	0.000796519
ZIC5	85416	1.28625	1.33914e-05	0.000844186
STON1	11037	1.39599	1.48231e-05	0.000903321
CD244	51744	-1.52462	1.51191e-05	0.000912216
PLK4	10733	-1.20673	1.55639e-05	0.000929088
CEACAM16	388551	2.81216	1.55321e-05	0.000929088
CENPH	64946	-1.02878	1.65484e-05	0.000982642
PMEL	6490	1.30021	1.85959e-05	0.00104093
HES5	388585	-1.61126	1.86569e-05	0.00104093
LBX2-AS1	151534	1.27457	1.88e-05	0.0010421
TSPAN10	83882	1.62411	2.05131e-05	0.00110973
NEUROD6	63974	-1.53116	2.076e-05	0.00112039
LINC00304	283860	1.62673	2.10383e-05	0.00112594
WFIKKN1	117166	1.20148	2.10629e-05	0.00112594
PRSS8	5652	1.15949	2.12335e-05	0.00113005
HSPB3	8988	-1.60561	2.15742e-05	0.00114242
FAM3D	131177	-3.02985	2.30151e-05	0.00117985
MAS1	4142	-1.83726	2.39522e-05	0.00120322
RNU11	26824	1.77615	2.46981e-05	0.00123518
EVC2	132884	1.07786	2.49377e-05	0.00123617
SPACA6	147650	1.02203	2.50029e-05	0.00123668
NPTX2	4885	-1.24236	2.61609e-05	0.0012883
IRX5	10265	3.48233	2.69338e-05	0.00130441
ERN2	10595	1.29444	2.71211e-05	0.00130979
HEATR9	256957	1.41177	2.77457e-05	0.00133074
SMTN	6525	1.08852	2.77915e-05	0.00133074
ABCC12	94160	-1.38371	3.01652e-05	0.00140661
ZIC2	7546	1.29512	3.31694e-05	0.00149083
BEX5	340542	-1.12142	3.31883e-05	0.00149083
SNORD104	692227	1.07896	3.39613e-05	0.00150749
SRRM5	100170229	1.03127	3.44109e-05	0.00151629
SNORA55	677834	1.06907	3.45742e-05	0.00151971
MIR4449	100616436	1.09332	3.86857e-05	0.00163344
ARL4D	379	-1.04006	3.92483e-05	0.00164915
SDSL	113675	-1.07572	4.09711e-05	0.00170121
SAA2	6289	-2.98931	4.23164e-05	0.00174101
C11orf86	254439	2.83397	4.47816e-05	0.00181261
LOC440982	440982	1.97671	4.51888e-05	0.00181927
SNORA3B	677826	1.0023	4.64525e-05	0.00185494
ALOX15B	247	1.33526	4.65751e-05	0.00185517
LINC00930	100144604	1.69891	4.83763e-05	0.00191002
REP15	387849	1.20881	5.04957e-05	0.00196557
MGC34796	414927	1.96292	5.09743e-05	0.00197081
SFN	2810	-2.64495	5.14134e-05	0.00197368
KLHDC7B	113730	-1.95382	5.39135e-05	0.00202897
HIGD1C	613227	1.33368	5.43002e-05	0.00204011
NRN1	51299	-1.12495	5.62777e-05	0.00208654
IZUMO1	284359	1.11646	5.73547e-05	0.00211853
LOC101929719	101929719	-1.92477	5.7423e-05	0.00211853
CLDN18	51208	1.09441	5.99323e-05	0.00217662
GAREM2	150946	1.01659	6.24253e-05	0.00219295
LINC00906	148145	1.7762	6.22589e-05	0.00219295
KCTD14	65987	1.8623	6.50149e-05	0.00226847
SOWAHB	345079	-1.37553	6.51226e-05	0.00226871
TLR9	54106	1.34121	6.66609e-05	0.002308
CCDC102A	92922	1.00921	6.77176e-05	0.00233382
LINC01068	103724388	1.79576	6.91025e-05	0.00236705
LINC01193	348120	2.36005	7.07261e-05	0.00240437
LRIT1	26103	1.86769	7.44635e-05	0.00249004
ATAD3C	219293	1.08913	7.57518e-05	0.00251103
SLC25A30-AS1	100874259	1.18784	7.74948e-05	0.0025386
SPATC1	375686	1.0679	7.76821e-05	0.00254104
PCP2	126006	1.33003	8.05433e-05	0.00261185
SNORA70G	100379132	1.04298	8.11183e-05	0.0026167
OTOG	340990	-1.49913	8.31783e-05	0.00264587
ATOH7	220202	-1.2869	8.32381e-05	0.00264587
GADD45A	1647	-1.08114	8.52841e-05	0.00270327
TAC1	6863	-1.36398	9.05074e-05	0.00282898
LINC01338	102546175	1.39039	9.0484e-05	0.00282898
GDPD3	79153	1.11352	9.17998e-05	0.0028553
MROH6	642475	1.22062	9.26769e-05	0.00286103
LINC01219	104355220	-1.87562	9.82981e-05	0.00301517
SPTBN5	51332	1.23554	9.86407e-05	0.00301618
C1orf94	84970	-1.68095	0.000105013	0.00317221
NLRP14	338323	-1.07086	0.00010968	0.00327368
LHCGR	3973	1.59468	0.000112536	0.00331494
LOC100130673	100130673	1.26473	0.000117884	0.0034338
CHRNA5	1138	1.16601	0.000122436	0.00351907
MIR194-2HG	105369343	1.682	0.000124552	0.00355715
LINC01108	102216342	1.58249	0.000125889	0.00357719
CEL	1056	1.47359	0.000131656	0.00368522
SMAD1-AS2	101927659	1.07968	0.000133302	0.00371743
CHI3L2	1117	-2.41253	0.000136282	0.003754
INHBA-AS1	285954	-1.14322	0.000138422	0.00380831
LOC101927623	101927623	1.54942	0.000141851	0.00387423
LINC00463	101928922	1.44853	0.000142427	0.00388522
LINC00311	197196	1.82748	0.000144546	0.00390517
SALRNA2	104548973	1.46433	0.000151325	0.00403504
RFX8	731220	-1.08083	0.000152569	0.00405441
DNASE1L2	1775	1.03244	0.000153546	0.00407015
F3	2152	-1.15658	0.000154883	0.00409594
LOC100130548	100130548	1.09004	0.000166846	0.00429233
TCAP	8557	1.08487	0.000171857	0.00436529
ZBTB46-AS1	101928604	1.36623	0.000173757	0.00438386
PSPN	5623	1.01522	0.000174881	0.00440327
ALB	213	-1.51149	0.000175573	0.00441277
KIF2B	84643	-1.726	0.000184763	0.00459459
G0S2	50486	1.15763	0.000187011	0.00462766
LCN10	414332	1.84523	0.000194977	0.00476952
LOC101929998	101929998	1.13886	0.000200734	0.00487444
MCHR1	2847	-1.27038	0.000205013	0.00494044
PAK1	5058	-1.01912	0.000207428	0.00496834
HSD11B2	3291	1.28976	0.000215567	0.00509059
SLC7A11-AS1	641364	1.35963	0.000217173	0.00511777
MIR1301	100302246	1.13997	0.000221974	0.00518746
CLEC4F	165530	-2.53838	0.000227225	0.00526643
IL1A	3552	-1.3575	0.000227163	0.00526643
S100A4	6275	1.05561	0.000227059	0.00526643
BMP7-AS1	102723590	1.32993	0.000230452	0.00533024
HGFAC	3083	1.63969	0.0002349	0.00539982
PRSS35	167681	-1.20702	0.000242831	0.00549789
CARTPT	9607	-2.0505	0.000245242	0.00553789
KRT81	3887	-1.40259	0.000250475	0.00560174
LMNTD2	256329	1.34067	0.000262029	0.0058041
MIR1914	100302137	1.11367	0.000286092	0.00620081
SNORD33	26818	1.12875	0.000304261	0.00649041
MAMDC4	158056	1.15766	0.000308812	0.00654409
CD38	952	-1.33388	0.000318923	0.00670781
DNAJB1	3337	1.05174	0.000323393	0.00675762
LOC442497	442497	1.27116	0.000325227	0.00677858
LINC01107	151171	-1.41423	0.000328697	0.00680527
H19	283120	-1.50003	0.000348558	0.00711238
RORA-AS2	100996876	1.04444	0.000363197	0.00731105
ZNF683	257101	2.44102	0.00037202	0.00740427
CCDC184	387856	-1.03449	0.000372133	0.00740427
CXCR2	3579	1.36056	0.000380426	0.00751668
EFHB	151651	-1.63375	0.000384269	0.00757266
MSC	9242	-1.15665	0.000390969	0.00767781
OLAH	55301	1.37747	0.000395902	0.00773417
ITPKB-IT1	100506443	1.0568	0.000397125	0.00774462
LINC00951	401260	1.28352	0.000399273	0.00777305
LINC00898	400932	-1.88342	0.000416574	0.00802655
SFTPA1	653509	-1.18683	0.000420687	0.00807613
TSACC	128229	1.04102	0.000424966	0.00811185
AHSG	197	-2.14142	0.000430149	0.00817611
SCARNA11	677780	1.09514	0.000437173	0.00827466
OVOL3	728361	1.13961	0.000442253	0.00833576
FOXD2-AS1	84793	1.05913	0.000463177	0.0085855
TCP11	6954	-1.36679	0.000483208	0.0088056
ELANE	1991	-1.79422	0.000493067	0.00891284
MIR6758	102465454	1.38645	0.000496076	0.00895777
PRTN3	5657	-2.06004	0.000502852	0.00904638
DSG3	1830	-2.55233	0.000503398	0.0090487
LINC00926	283663	1.15312	0.000505645	0.00907458
UCP1	7350	1.41718	0.000512033	0.00913502
LINC00520	645687	1.33616	0.000518393	0.0091934
SAP25	100316904	1.09886	0.000518279	0.0091934
NUP210L	91181	1.08533	0.000533513	0.00939796
ST8SIA6-AS1	100128098	1.61727	0.000535419	0.00942111
SYTL1	84958	1.18946	0.00053661	0.0094347
ZGLP1	100125288	1.00026	0.000537715	0.00944674
LOC101928505	101928505	-1.88848	0.000557209	0.0096607
LINC01730	101929125	1.55396	0.00055762	0.0096607
MS4A14	84689	1.20747	0.000569267	0.00980961
RGS4	5999	-1.44385	0.000580065	0.00994997
C3orf80	401097	-1.10007	0.000583093	0.00998669
ALOX12B	242	-1.16623	0.000594417	0.010142
MAGEC1	9947	1.85627	0.000596222	0.0101651
NMRK2	27231	1.27158	0.000598967	0.0101992
ATP12A	479	-2.06341	0.000606214	0.0102887
RIIAD1	284485	-1.10868	0.000609645	0.0103117
RRAD	6236	1.16492	0.000618192	0.0104057
ADAM33	80332	1.01779	0.000621212	0.0104487
PRMT8	56341	-1.07455	0.000655644	0.0108393
HECTD2-AS1	100188947	-1.37237	0.00067385	0.0110087
LOC100506274	100506274	-1.57205	0.000688448	0.0111867
LAMA5-AS1	101928158	1.26931	0.000703684	0.0113409
MGAM2	93432	1.26008	0.000709929	0.011375
CHRNB4	1143	-2.47007	0.000712245	0.011394
SNORD95	619570	1.05118	0.000749754	0.0117175
GRK7	131890	1.23108	0.000775061	0.0119799
LOC101928682	101928682	1.22901	0.000782714	0.0120321
SLN	6588	-1.88024	0.0007887	0.0121076
WASH5P	375690	2.35539	0.000798094	0.0122184
RORC	6097	1.32277	0.000818691	0.0124491
CXCR5	643	1.26703	0.000832242	0.0126295
NLRP4	147945	2.14747	0.000849824	0.01281
SNORD116-8	100033420	1.02775	0.000865121	0.0129452
OPTC	26254	1.31781	0.000877845	0.0130661
SH2D3A	10045	1.29332	0.00088918	0.0131738
ADGRG5	221188	-1.25209	0.000900814	0.0132422
TUBA1A	7846	-1.06355	0.000922232	0.0134294
OR7E47P	26628	-2.07648	0.000922811	0.0134294
HSPA1A	3303	1.47597	0.000927061	0.013443
IHH	3549	1.43904	0.00094314	0.0135784
OIT3	170392	1.45084	0.000945054	0.0135814
TBX5	6910	2.62357	0.000957211	0.0137036
LINC01310	100128946	-1.09568	0.000958669	0.0137157
C5orf58	133874	1.0631	0.000967615	0.0137911
LINC00460	728192	-1.63691	0.000984104	0.0139334
SPDEF	25803	-1.02392	0.000987373	0.0139666
PARPBP	55010	-1.08558	0.000992699	0.0140331
FABP1	2168	-1.92925	0.001071	0.0148508
RASA4	10156	1.22543	0.00107505	0.0148978
CXCL10	3627	-1.92967	0.00109353	0.0150703
KRT83	3889	-1.32721	0.00111104	0.0152649
CRYM	1428	-1.07111	0.00112565	0.0153905
IQGAP3	128239	-1.14147	0.00115285	0.0156483
CCDC154	645811	1.16268	0.00117648	0.0158924
HCRTR1	3061	-1.10466	0.00117578	0.0158924
TNN	63923	-1.01082	0.00117995	0.0159296
LINC01265	101926904	-2.57834	0.00119175	0.0160411
SLC39A2	29986	-1.85869	0.00132661	0.0173275
CXCR1	3577	1.29641	0.00134418	0.0175137
RFX6	222546	-2.21379	0.00134475	0.0175137
SPOCD1	90853	-1.2653	0.00135057	0.017559
IRX2	153572	2.62631	0.00135625	0.0176023
ACTN3	89	1.08979	0.00139047	0.0178469
GJA5	2702	-1.0147	0.00139948	0.0178951
GLI1	2735	1.3176	0.0014056	0.0179427
BAAT	570	-1.12394	0.00140755	0.0179536
CRYBB1	1414	-1.12938	0.00142095	0.0180282
LOC100129697	100129697	1.36117	0.00149885	0.0187086
LOC441081	441081	1.73855	0.00151664	0.0188678
MIR619	693204	1.07097	0.00151972	0.0188788
SNORD115-3	100033440	1.16085	0.00153416	0.0189809
ADRA1D	146	-1.20267	0.00154949	0.0190971
GPD1	2819	-1.20903	0.00155537	0.0191276
ERVV-1	147664	1.53771	0.00155813	0.0191511
LINC00333	100874128	-2.38309	0.00158137	0.0193522
SNRPD2P2	645339	1.26756	0.00159671	0.0195187
SLC22A31	146429	2.30455	0.0016043	0.0195711
CLEC18A	348174	1.31363	0.00161751	0.0196874
MROH5	389690	-1.27082	0.00162565	0.0197544
EPHA1-AS1	285965	-1.49247	0.00164513	0.0198624
VNN2	8875	1.15398	0.00164509	0.0198624
OTOGL	283310	-1.02375	0.00164807	0.0198873
HEPACAM2	253012	-1.41664	0.00170505	0.0204263
PROK2	60675	1.22481	0.001712	0.0204721
GPR141	353345	1.03244	0.00173708	0.0206841
NSUN5P2	260294	1.35834	0.00173639	0.0206841
MIR4740	100616294	1.21953	0.00188213	0.0219468
MUCL1	118430	-2.76206	0.00190965	0.0221073
LCN1	3933	-2.22281	0.00190876	0.0221073
SEC14L4	284904	1.05287	0.0019682	0.0226454
CCR2	729230	1.2502	0.00199536	0.0228643
PITX1	5307	1.40553	0.00202074	0.0230847
SMIM24	284422	-1.09717	0.00203504	0.0231891
MUC5AC	4586	-2.05434	0.00204721	0.0232572
MIR661	724031	1.16782	0.00211232	0.0236978
SNORD124	101340251	1.14681	0.0021277	0.0238347
FZD10-AS1	440119	1.05906	0.00215878	0.0240636
IGF2	3481	1.09471	0.00217041	0.0241211
SCN4A	6329	1.01186	0.00218183	0.0242237
LINC01398	101929651	1.12998	0.00221706	0.0244823
LINC00664	400680	-1.06008	0.00228785	0.0249245
CKM	1158	1.55563	0.00229718	0.0249461
STAT4	6775	-1.10133	0.00231011	0.0250292
LOC102723335	102723335	1.01896	0.00232178	0.0250848
IL3	3562	-2.40186	0.00232325	0.0250887
LCN2	3934	-1.98816	0.00236313	0.0254371
CXCL11	6373	-1.82039	0.00237314	0.0254759
DLX4	1748	-2.0484	0.00237383	0.0254759
CCL26	10344	2.75619	0.0024299	0.0258925
ETV7	51513	-1.06444	0.0024396	0.0259654
ADAD2	161931	-1.17356	0.00246046	0.0260637
PMAIP1	5366	1.11173	0.00248593	0.026278
ZNF878	729747	1.26886	0.0025239	0.0265795
NAA11	84779	1.7724	0.00260497	0.0272293
FAM66E	100132103	-1.47494	0.00262754	0.0274144
IL7R	3575	1.11142	0.00263642	0.0274816
DIO3OS	64150	1.37554	0.00264358	0.0274925
KCNE2	9992	-1.06809	0.00272041	0.0281096
LINC01478	101927921	-2.34436	0.00275014	0.028331
MRGPRF-AS1	101928200	1.45084	0.00275717	0.0283595
MIR1180	100302256	1.00172	0.00282457	0.0288024
MYH4	4622	-1.49877	0.00283018	0.0288075
OR1Q1	158131	-1.40615	0.00293377	0.029528
LINC00567	283486	-1.20187	0.0029328	0.029528
UPK1A	11045	1.62703	0.00295375	0.0296231
EVA1A	84141	-2.20066	0.00296875	0.0297301
CLPSL2	389383	-1.96152	0.00299041	0.0298189
LINC00484	100129347	1.08037	0.00301517	0.0299984
EXOC3L4	91828	-1.79046	0.0030142	0.0299984
LDHC	3948	-2.91726	0.00307824	0.0303442
CETN4P	729338	-1.1473	0.0030845	0.0303926
EFCAB3	146779	-2.1383	0.00310017	0.0305202
OR1F1	4992	-1.07471	0.00310316	0.030523
JAML	120425	1.04173	0.00310235	0.030523
PAM16	51025	1.1478	0.00310832	0.0305471
LOC401557	401557	-2.0825	0.00311062	0.0305564
HLA-DQB1	3119	-1.06907	0.00312252	0.0306197
LOC339260	339260	-1.37211	0.00314118	0.0307569
SNORD66	692107	1.06687	0.00316065	0.0308978
RNASEK-C17orf49	100529209	1.20772	0.00317097	0.0309599
IL22RA1	58985	2.01422	0.00317327	0.030969
FAM47C	442444	-2.33705	0.00346791	0.032875
KRT8P41	283102	1.08332	0.00349105	0.033011
MIR6891	102465537	1.72419	0.00355547	0.0334235
LOC102723769	102723769	1.374	0.00362357	0.0338724
PPBP	5473	1.67026	0.0036754	0.0341797
SCNN1G	6340	1.26103	0.00367936	0.0341882
KRT19	3880	1.07901	0.00370092	0.0342895
NPAS4	266743	-2.27896	0.00371405	0.0343545
LRRC37A8P	100533789	1.11283	0.00371914	0.0343734
MIR5690	100847048	1.28393	0.00375257	0.0345971
CA12	771	-1.09426	0.00378594	0.0347709
RPL13AP3	645683	1.14019	0.00381631	0.034913
LGALS17A	400696	-2.83803	0.00381627	0.034913
LIF	3976	-1.47488	0.00386467	0.0352695
MAJIN	283129	1.63866	0.00387193	0.0353092
OR13A1	79290	-1.49652	0.00389885	0.0353896
MIR6717	102465428	1.05151	0.00406007	0.0363452
SLC52A1	55065	1.21937	0.00413801	0.0368548
HTR3B	9177	-1.065	0.00416665	0.0369903
MTFR2	113115	-1.1952	0.00427006	0.0377594
LINC01615	101929484	1.98383	0.00432383	0.0380876
RBMXL2	27288	-1.1901	0.00433161	0.0380941
GNAT1	2779	1.10218	0.00433635	0.038121
SNORD61	26787	1.22511	0.00438804	0.0384253
RNF151	146310	1.22868	0.00443364	0.0386541
MYBL2	4605	-1.7405	0.00453746	0.0392657
AOC1	26	1.27137	0.00453913	0.0392657
COL27A1	85301	1.00447	0.0045419	0.0392683
CPS1	1373	-1.20632	0.00461905	0.0396611
MIR4673	100616242	1.80352	0.00463234	0.03976
PIWIL1	9271	-1.75823	0.00463458	0.0397641
LOC101928131	101928131	2.53613	0.00465718	0.0398553
AGAP7P	653268	2.23864	0.00469696	0.0399892
MST1L	11223	1.12692	0.0046997	0.0399892
MIRLET7I	406891	1.30341	0.00472665	0.0400955
IL1R2	7850	1.31112	0.00477577	0.0403752
CT55	54967	-1.261	0.00483727	0.0406964
LBP	3929	1.97101	0.00490864	0.0412044
FCGR3B	2215	1.37022	0.00498922	0.0417252
CYP4B1	1580	1.10726	0.00507093	0.0422046
C1orf105	92346	1.22198	0.00508605	0.0422523
LIN28B-AS1	100113403	-1.08131	0.00509021	0.0422713
UPK2	7379	-1.5698	0.00516834	0.0427178
TDRG1	732253	1.07111	0.00519191	0.0428314
LOC101928052	101928052	1.64238	0.00523905	0.0431254
F10-AS1	104413892	1.61295	0.00524428	0.0431526
KLRC4-KLRK1	100528032	1.5632	0.00527483	0.0433565
SUCNR1	56670	-1.66292	0.00531598	0.0436172
AGTR1	185	1.12335	0.00538673	0.0440031
ODF1	4956	-2.01516	0.00542058	0.0442154
KRT17	3872	-1.08129	0.00543132	0.0442715
USH1G	124590	2.18659	0.00547785	0.044489
CDC42P3	100128627	1.02686	0.00553254	0.0447877
MYH8	4626	-2.08884	0.00555974	0.0449109
CXCR2P1	3580	1.49747	0.0055661	0.0449462
TKTL1	8277	-1.64712	0.00558409	0.0450215
FAM27E3	100131997	1.01412	0.00559151	0.0450383
FRMD6-AS2	100874185	-1.48379	0.00562286	0.0451938
SPATA19	219938	-2.04675	0.00574699	0.0457892
APOC4-APOC2	100533990	1.33464	0.00574381	0.0457892
C16orf90	646174	1.10032	0.00578705	0.0460203
LOC400682	400682	1.1421	0.00580314	0.0460832
EPGN	255324	1.0801	0.00583169	0.0461846
P2RX6P	440799	-1.2302	0.0059249	0.0467695
LINC01168	399829	-1.10272	0.00595785	0.0469473
SNORD16	595097	1.02092	0.00597619	0.0470259
BARHL2	343472	1.94801	0.00598581	0.0470358
HTR3E	285242	1.00544	0.00601341	0.0472033
HCAR3	8843	1.48155	0.00608919	0.0475458
MARK2P9	100507674	1.24889	0.0061201	0.0476255
MUC5B	727897	-1.0655	0.00612537	0.04765
KHDC3L	154288	-1.55042	0.00616413	0.0478358
FREM3	166752	-1.25745	0.00617347	0.0478752
LINC00412	102723332	-1.00938	0.00621371	0.0480548
MIR7974	102465856	1.56987	0.00622341	0.0481133
ESCO2	157570	-1.25034	0.00626309	0.0483658
NEK2	4751	-1.01394	0.00632963	0.0486747
LINGO4	339398	1.0929	0.00635091	0.0487382
MIR326	442900	1.08847	0.00640002	0.0489856
EPHX3	79852	1.10041	0.00646887	0.0493263
AKR1B10	57016	-2.03213	0.00650929	0.0495239
EP300-AS1	101927279	1.04521	0.00651584	0.0495402
MIR1286	100302118	1.50419	0.0065387	0.0496469

## Sheet: Table S5-3
Table S5-3. GO enrichment analysis of significantly differentially expressed genes in Alzheimer's disease.
Category	Term	Count	%	PValue	Genes	List Total	Pop Hits	Pop Total	Fold Enrichment	Bonferroni	Benjamini	FDR
GOTERM_BP_DIRECT	GO:0007267~cell-cell signaling	17	3.7037	5.1289e-07	PCSK1, IHH, ADRA1D, CARTPT, TBX5, TSHR, IL3, CXCL10, ADCYAP1, CXCL11, ADORA2A, SST, GJA5, LTA, GNRH1, TAC1, CCL26	294	232	19416	4.8392	0.000803888	0.000804211	0.000804211
GOTERM_BP_DIRECT	GO:0007204~positive regulation of cytosolic calcium ion concentration	12	2.61438	1.38115e-05	ADCYAP1, CXCR1, CXCR2, CXCR5, AGTR1, SAA2, PROK2, CD38, ADRA1D, TAC1, MCHR1, CCR2	294	146	19416	5.42801	0.0214238	0.0108283	0.0108283
GOTERM_BP_DIRECT	GO:0030593~neutrophil chemotaxis	8	1.74292	3.2323e-05	CXCL10, CXCL11, JAML, CXCR1, CXCR2, SAA2, PPBP, LBP	294	60	19416	8.80544	0.0494203	0.0168941	0.0168941
GOTERM_BP_DIRECT	GO:0070098~chemokine-mediated signaling pathway	8	1.74292	8.82359e-05	CXCL10, CXCL11, CXCR1, CXCR2, CXCR5, PPBP, CCR2, CCL26	294	70	19416	7.54752	0.129215	0.0345885	0.0345885
GOTERM_BP_DIRECT	GO:0006954~inflammatory response	16	3.48584	0.00207665	PPBP, SELE, IL1A, CXCL10, CXCL11, ADORA2A, NLRP4, CXCR2, CRH, AGTR1, TLR9, PROK2, TAC1, SCG2, CCR2, CCL26	294	424	19416	2.49211	0.961595	0.642458	0.642458
GOTERM_BP_DIRECT	GO:0007268~chemical synaptic transmission	11	2.39651	0.00277226	GABRR2, CHRNB4, CHRNA5, SST, HTR3E, CRH, CARTPT, HTR3B, NPTX2, TAC1, HCRTR1	294	231	19416	3.1448	0.987131	0.642458	0.642458
GOTERM_BP_DIRECT	GO:0032757~positive regulation of interleukin-8 production	6	1.30719	0.00298438	TLR9, LBP, F3, CD244, ELANE, HSPA1A	294	65	19416	6.09608	0.990781	0.642458	0.642458
GOTERM_BP_DIRECT	GO:0048535~lymph node development	4	0.87146	0.00369871	RORC, LTA, CXCR5, IL7R	294	21	19416	12.5792	0.997004	0.642458	0.642458
GOTERM_BP_DIRECT	GO:0120162~positive regulation of cold-induced thermogenesis	7	1.52505	0.00429502	ADCYAP1, SLN, UCP1, LCN2, G0S2, TSHR, CCR2	294	101	19416	4.57709	0.998828	0.642458	0.642458
GOTERM_BP_DIRECT	GO:0060079~excitatory postsynaptic potential	6	1.30719	0.00437293	NPAS4, CHRNB4, CHRNA5, ADORA2A, HTR3E, HTR3B	294	71	19416	5.58091	0.998963	0.642458	0.642458
GOTERM_BP_DIRECT	GO:0050727~regulation of inflammatory response	7	1.52505	0.00450704	NLRP14, MAS1, AHSG, NLRP4, AGTR1, SELE, CCR2	294	102	19416	4.53221	0.999161	0.642458	0.642458
GOTERM_BP_DIRECT	GO:0031424~keratinization	6	1.30719	0.00616968	IL1A, KRT81, KRT17, SFN, KRT5, KRT83	294	77	19416	5.14604	0.999939	0.806171	0.806171
GOTERM_BP_DIRECT	GO:0032094~response to food	4	0.87146	0.00761045	HSD11B2, CPS1, CLPSL2, MPO	294	27	19416	9.78382	0.999994	0.879887	0.879887
GOTERM_BP_DIRECT	GO:0007283~spermatogenesis	16	3.48584	0.00845486	MAJIN, PIWIL1, LHCGR, ODF1, FOXJ1, CT55, SPOCD1, NLRP14, IL1A, MAS1, ADAMTS2, ZGLP1, PROK2, RNF151, SPATA19, TCP11	294	494	19416	2.13897	0.999998	0.879887	0.879887
GOTERM_BP_DIRECT	GO:0007189~adenylate cyclase-activating G protein-coupled receptor signaling pathway	8	1.74292	0.00867891	ADCYAP1, CXCL10, CXCL11, LHCGR, ADORA2A, ADGRG5, TSHR, TCP11	294	153	19416	3.45311	0.999999	0.879887	0.879887
GOTERM_BP_DIRECT	GO:0019221~cytokine-mediated signaling pathway	8	1.74292	0.00897844	IL22RA1, IL1A, CSF3, IL1R2, STAT4, IL7R, F3, CCR2	294	154	19416	3.43069	0.999999	0.879887	0.879887
GOTERM_BP_DIRECT	GO:0008284~positive regulation of cell population proliferation	16	3.48584	0.0111815	CSF3, LIF, IGF2, ADRA1D, GLI1, TSHR, IL3, CXCL10, MAS1, PAK1, EPGN, CXCR2, CRH, PRTN3, IL7R, HES5	294	511	19416	2.06781	1	1	1
GOTERM_BP_DIRECT	GO:0006935~chemotaxis	7	1.52505	0.0131545	CXCL10, CXCL11, CXCR1, CXCR2, PROK2, CCR2, CCL26	294	128	19416	3.61161	1	1	1
GOTERM_BP_DIRECT	GO:0006955~immune response	16	3.48584	0.0148939	CSF3, IL1R2, CXCR5, LIF, PPBP, IL1A, IL3, FCGR3B, CXCR1, CXCR2, LTA, IL7R, CLEC4F, CD244, CCR2, HLA-DQB1	294	529	19416	1.99745	1	1	1
GOTERM_BP_DIRECT	GO:1903238~positive regulation of leukocyte tethering or rolling	3	0.653595	0.0158623	SELE, ELANE, CCR2	294	13	19416	15.2402	1	1	1
GOTERM_BP_DIRECT	GO:0009410~response to xenobiotic stimulus	10	2.17865	0.0164568	PCSK1, HSD11B2, MAS1, LHCGR, ADORA2A, CPS1, SST, CRH, LTA, CD38	294	257	19416	2.56968	1	1	1
GOTERM_BP_DIRECT	GO:0007166~cell surface receptor signaling pathway	12	2.61438	0.0181106	CXCL10, FCGR3B, CXCR1, SST, ADGRG5, IL1R2, CXCR2, LTA, MS4A14, IL7R, MCHR1, TSHR	294	351	19416	2.25781	1	1	1
GOTERM_BP_DIRECT	GO:0001878~response to yeast	3	0.653595	0.0183236	TAC1, MPO, ELANE	294	14	19416	14.1516	1	1	1
GOTERM_BP_DIRECT	GO:0010818~T cell chemotaxis	3	0.653595	0.0209345	CXCL10, CXCL11, CCL26	294	15	19416	13.2082	1	1	1
GOTERM_BP_DIRECT	GO:0006953~acute-phase response	4	0.87146	0.0222771	AHSG, SERPINF2, SAA2, LBP	294	40	19416	6.60408	1	1	1
GOTERM_BP_DIRECT	GO:0032496~response to lipopolysaccharide	7	1.52505	0.0228739	PCSK1, CPS1, LTA, LBP, MPO, SELE, ELANE	294	145	19416	3.18818	1	1	1
GOTERM_BP_DIRECT	GO:0045779~negative regulation of bone resorption	3	0.653595	0.0236899	CLDN18, CD38, CARTPT	294	16	19416	12.3827	1	1	1
GOTERM_BP_DIRECT	GO:0002407~dendritic cell chemotaxis	3	0.653595	0.0236899	CXCR1, CXCR2, CCR2	294	16	19416	12.3827	1	1	1
GOTERM_BP_DIRECT	GO:0045109~intermediate filament organization	5	1.08932	0.0256413	KRT81, KRT19, KRT17, KRT5, KRT83	294	74	19416	4.46222	1	1	1
GOTERM_BP_DIRECT	GO:0045471~response to ethanol	6	1.30719	0.0274859	RGS4, CSF3, SLC10A1, CRH, CLDN18, GNRH1	294	112	19416	3.5379	1	1	1
GOTERM_BP_DIRECT	GO:0043410~positive regulation of MAPK cascade	8	1.74292	0.0275585	EPGN, LIF, IGF2, TLR9, ADRA1D, ALOX12B, CARTPT, IQGAP3	294	193	19416	2.73744	1	1	1
GOTERM_BP_DIRECT	GO:0006396~RNA processing	16	3.48584	0.0279484	SNORA38B, SCARNA11, SNORD116-8, SNORA3B, SNORD115-3, RBM3, SNORA70G, SNORD124, SNORD16, SNORD104, SNORD66, SNORD33, SNORD95, SNORA55, SNORD61, ADAD2	294	572	19416	1.8473	1	1	1
GOTERM_BP_DIRECT	GO:0038112~interleukin-8-mediated signaling pathway	2	0.43573	0.0299543	CXCR1, CXCR2	294	2	19416	66.0408	1	1	1
GOTERM_BP_DIRECT	GO:0086054~bundle of His cell to Purkinje myocyte communication by electrical coupling	2	0.43573	0.0299543	GJA5, TBX5	294	2	19416	66.0408	1	1	1
GOTERM_BP_DIRECT	GO:0046373~L-arabinose metabolic process	2	0.43573	0.0299543	OTOG, OTOGL	294	2	19416	66.0408	1	1	1
GOTERM_BP_DIRECT	GO:0071222~cellular response to lipopolysaccharide	8	1.74292	0.0310584	IL1A, CXCL10, CSF3, CXCL11, KLRC4-KLRK1, TLR9, PPBP, LBP	294	198	19416	2.66832	1	1	1
GOTERM_BP_DIRECT	GO:0032729~positive regulation of type II interferon production	5	1.08932	0.0316058	KLRC4-KLRK1, LTA, TLR9, CD244, CCR2	294	79	19416	4.1798	1	1	1
GOTERM_BP_DIRECT	GO:0007218~neuropeptide signaling pathway	6	1.30719	0.0323394	ADCYAP1, PROK2, CARTPT, TAC1, MCHR1, HCRTR1	294	117	19416	3.38671	1	1	1
GOTERM_BP_DIRECT	GO:0019722~calcium-mediated signaling	6	1.30719	0.0333702	CXCR1, CXCR2, CXCR5, AGTR1, SELE, CCR2	294	118	19416	3.35801	1	1	1
GOTERM_BP_DIRECT	GO:0060122~inner ear receptor cell stereocilium organization	3	0.653595	0.0360601	USH1G, HES5, OTOGL	294	20	19416	9.90612	1	1	1
GOTERM_BP_DIRECT	GO:0050918~positive chemotaxis	4	0.87146	0.0416467	CXCL10, COLEC10, S100A4, SCG2	294	51	19416	5.17967	1	1	1
GOTERM_BP_DIRECT	GO:0006883~intracellular sodium ion homeostasis	3	0.653595	0.0429897	IL1A, SCNN1G, ATP12A	294	22	19416	9.00557	1	1	1
GOTERM_BP_DIRECT	GO:0007224~smoothened signaling pathway	5	1.08932	0.0442333	EVC2, TUBA1A, IHH, GLI1, HES5	294	88	19416	3.75232	1	1	1
GOTERM_BP_DIRECT	GO:1901895~negative regulation of ATPase-coupled calcium transmembrane transporter activity	2	0.43573	0.0445945	SLN, TLR9	294	3	19416	44.0272	1	1	1
GOTERM_BP_DIRECT	GO:0014707~branchiomeric skeletal muscle development	2	0.43573	0.0445945	MSC, PITX1	294	3	19416	44.0272	1	1	1
GOTERM_BP_DIRECT	GO:0086097~phospholipase C-activating angiotensin-activated signaling pathway	2	0.43573	0.0445945	MAS1, AGTR1	294	3	19416	44.0272	1	1	1
GOTERM_BP_DIRECT	GO:0070093~negative regulation of glucagon secretion	2	0.43573	0.0445945	CRH, CARTPT	294	3	19416	44.0272	1	1	1
GOTERM_BP_DIRECT	GO:0032490~detection of molecule of bacterial origin	2	0.43573	0.0445945	TLR9, LBP	294	3	19416	44.0272	1	1	1
GOTERM_BP_DIRECT	GO:0002034~maintenance of blood vessel diameter homeostasis by renin-angiotensin	2	0.43573	0.0445945	SERPINF2, AGTR1	294	3	19416	44.0272	1	1	1
GOTERM_BP_DIRECT	GO:0007186~G protein-coupled receptor signaling pathway	22	4.79303	0.0460974	LHCGR, SUCNR1, OR1F1, CXCR5, MRGPRF, ADRA1D, CARTPT, MCHR1, TSHR, GPR141, RGS4, CXCL10, HCAR3, MAS1, OR1Q1, CXCR1, SST, ADGRG5, AGTR1, PROK2, GNAT1, OR13A1	294	936	19416	1.55224	1	1	1
GOTERM_BP_DIRECT	GO:0051924~regulation of calcium ion transport	3	0.653595	0.0466252	RGS4, ADORA2A, SLN	294	23	19416	8.61402	1	1	1
GOTERM_BP_DIRECT	GO:0007188~adenylate cyclase-modulating G protein-coupled receptor signaling pathway	4	0.87146	0.0502398	ADCYAP1, ADORA2A, ADRA1D, GNAT1	294	55	19416	4.80297	1	1	1
GOTERM_BP_DIRECT	GO:0010737~protein kinase A signaling	3	0.653595	0.050369	SFN, PRKX, TCP11	294	24	19416	8.2551	1	1	1
GOTERM_BP_DIRECT	GO:0021983~pituitary gland development	3	0.653595	0.0542169	PCSK1, GLI1, PITX1	294	25	19416	7.9249	1	1	1
GOTERM_BP_DIRECT	GO:0006968~cellular defense response	4	0.87146	0.0548341	ADORA2A, CXCR2, LBP, CCR2	294	57	19416	4.63444	1	1	1
GOTERM_BP_DIRECT	GO:0009612~response to mechanical stimulus	4	0.87146	0.0572041	TUBA1A, IHH, KRT5, MPO	294	58	19416	4.55454	1	1	1
GOTERM_BP_DIRECT	GO:0007271~synaptic transmission, cholinergic	3	0.653595	0.0581649	CHRNB4, CHRNA5, ADORA2A	294	26	19416	7.62009	1	1	1
GOTERM_BP_DIRECT	GO:0072086~specification of loop of Henle identity	2	0.43573	0.0590144	IRX2, HES5	294	4	19416	33.0204	1	1	1
GOTERM_BP_DIRECT	GO:0050830~defense response to Gram-positive bacterium	6	1.30719	0.0612683	LYG1, KLRC4-KLRK1, LTA, LBP, IL7R, TAC1	294	140	19416	2.83032	1	1	1
GOTERM_BP_DIRECT	GO:0034605~cellular response to heat	4	0.87146	0.0620872	IL1A, DNAJB1, CXCL10, HSPA1A	294	60	19416	4.40272	1	1	1
GOTERM_BP_DIRECT	GO:0006959~humoral immune response	4	0.87146	0.0697613	LTA, FOXJ1, CCR2, HLA-DQB1	294	63	19416	4.19307	1	1	1
GOTERM_BP_DIRECT	GO:0006986~response to unfolded protein	4	0.87146	0.0697613	DNAJB1, HSPB7, HSPB3, HSPA1A	294	63	19416	4.19307	1	1	1
GOTERM_BP_DIRECT	GO:0071373~cellular response to luteinizing hormone stimulus	2	0.43573	0.0732174	CCNA2, LHCGR	294	5	19416	26.4163	1	1	1
GOTERM_BP_DIRECT	GO:0140227~serotonin-gated cation-selective signaling pathway	2	0.43573	0.0732174	HTR3E, HTR3B	294	5	19416	26.4163	1	1	1
GOTERM_BP_DIRECT	GO:0141006~transposable element silencing by piRNA-mediated heterochromatin formation	2	0.43573	0.0732174	SPOCD1, PIWIL1	294	5	19416	26.4163	1	1	1
GOTERM_BP_DIRECT	GO:0008628~hormone-mediated apoptotic signaling pathway	2	0.43573	0.0732174	SST, CRH	294	5	19416	26.4163	1	1	1
GOTERM_BP_DIRECT	GO:0035696~monocyte extravasation	2	0.43573	0.0732174	JAML, CCR2	294	5	19416	26.4163	1	1	1
GOTERM_BP_DIRECT	GO:0045840~positive regulation of mitotic nuclear division	3	0.653595	0.0748828	IL1A, EPGN, IGF2	294	30	19416	6.60408	1	1	1
GOTERM_BP_DIRECT	GO:0046718~symbiont entry into host cell	5	1.08932	0.0788403	CLDN9, SLC10A1, AGTR1, SLC52A1, HSPA1A	294	107	19416	3.08602	1	1	1
GOTERM_BP_DIRECT	GO:0045907~positive regulation of vasoconstriction	3	0.653595	0.0792754	GJA5, CD38, ADRA1D	294	31	19416	6.39105	1	1	1
GOTERM_BP_DIRECT	GO:0030199~collagen fibril organization	4	0.87146	0.0806215	ADAMTS2, COL27A1, OPTC, SERPINF2	294	67	19416	3.94274	1	1	1
GOTERM_BP_DIRECT	GO:0051899~membrane depolarization	3	0.653595	0.0837463	CHRNB4, CHRNA5, ADORA2A	294	32	19416	6.19133	1	1	1
GOTERM_BP_DIRECT	GO:0051281~positive regulation of release of sequestered calcium ion into cytosol	3	0.653595	0.0837463	CXCL10, CXCL11, LHCGR	294	32	19416	6.19133	1	1	1
GOTERM_BP_DIRECT	GO:0072672~neutrophil extravasation	2	0.43573	0.0872067	JAML, PRTN3	294	6	19416	22.0136	1	1	1
GOTERM_BP_DIRECT	GO:0051971~positive regulation of transmission of nerve impulse	2	0.43573	0.0872067	CHRNB4, CARTPT	294	6	19416	22.0136	1	1	1
GOTERM_BP_DIRECT	GO:0033085~negative regulation of T cell differentiation in thymus	2	0.43573	0.0872067	IHH, FOXJ1	294	6	19416	22.0136	1	1	1
GOTERM_BP_DIRECT	GO:0021696~cerebellar cortex morphogenesis	2	0.43573	0.0872067	TUBA1A, GLI1	294	6	19416	22.0136	1	1	1
GOTERM_BP_DIRECT	GO:0048633~positive regulation of skeletal muscle tissue growth	2	0.43573	0.0872067	ACTN3, IGF2	294	6	19416	22.0136	1	1	1
GOTERM_BP_DIRECT	GO:0050729~positive regulation of inflammatory response	5	1.08932	0.0874499	SUCNR1, AGTR1, TLR9, NEAT1, CCR2	294	111	19416	2.97481	1	1	1
GOTERM_BP_DIRECT	GO:0048469~cell maturation	3	0.653595	0.0882922	IHH, FOXJ1, HES5	294	33	19416	6.00371	1	1	1
GOTERM_BP_DIRECT	GO:0046034~ATP metabolic process	3	0.653595	0.0929097	MYH8, MYH4, HSPA1A	294	34	19416	5.82713	1	1	1

## Sheet: Table S5-4
Table S5-4. Drug screening for potential AD therapeutics using the LINCS L1000 database via Gene Signature module.
ID	RGES	p	Padj	Sig_id	Pert_id	Pert_iname	Pert_desc	Cell_id	Pert_time	Pert_dose	Pert_type	Publication
324876	-1.25971	0	0	LJP002_MCF10A_6H:BRD-K72414522-001-01-8:2	BRD-K72414522	AZD-5438	AZD5438	MCF10A	6	2	trt_cp	https://mouseion.jax.org/strp/2755;
1408	-1.24233	0	0	CPC005_A549_6H:BRD-A92439610-001-03-2:10	BRD-A92439610	triamcinolone	TRIAMCINOLONE ACETONIDE	A549	6	10	trt_cp	PMID:9150415;29272691
15123	-1.21881	0	0	CPC003_VCAP_6H:BRD-K15409150-001-01-7:10	BRD-K15409150	penfluridol	PENFLURIDOL	VCAP	6	10	trt_cp	PMID:38875044
103313	-1.20245	0	0	CPC020_PC3_24H:BRD-K66788707-001-07-7:10	BRD-K66788707	fludarabine	-666	PC3	24	10	trt_cp	PMID:33681944
72172	-1.19223	0	0	CPC014_A375_6H:BRD-M30523314-002-01-5:10	BRD-M30523314	vinorelbine	V2264	A375	6	10	trt_cp	PMID:31377428
533	-1.19121	0	0	CPC004_A375_6H:BRD-A34806832-001-02-7:10	BRD-A34806832	proscillaridin	Proscillaridin A	A375	6	10	trt_cp	NA
48585	-1.18814	0	0	CPC006_SW620_6H:BRD-K83289131-001-01-4:10	BRD-K83289131	CAY-10618	CAY10618	SW620	6	10	trt_cp	NA
1231	-1.18098	0	0	CPC005_A549_6H:BRD-A74975734-004-02-4:10	BRD-A74975734	homatropine	Homatropine hydrobromide (R,S)	A549	6	10	trt_cp	NA
335301	-1.17894	0	0	MUC.CP001_MCF7_6H:BRD-K63230271-001-01-2:3.3223	BRD-K63230271	SA-427730	SA427730	MCF7	6	3.3223	trt_cp	NA
114457	-1.17689	0	0	CPD003_PC3_6H:BRD-A13188892-066-16-5:10	BRD-A13188892	doxazosin	Doxazosin mesylate	PC3	6	10	trt_cp	PMID:40014129
36502	-1.16667	0	0	CPC007_A375_24H:BRD-K54018158-001-02-8:10	BRD-K54018158	BRD-K54018158	MLS-0216981	A375	24	10	trt_cp
37468	-1.16053	0	0	CPC007_A549_6H:BRD-K71265179-001-07-8:10	BRD-K71265179	BRD-K71265179	Carbazol-9-yl-p-tolyl-methanone	A549	6	10	trt_cp
60436	-1.15951	0	0	CPC012_HCC515_6H:BRD-A04172077-001-01-6:10	BRD-A04172077	BRD-A04172077	NP-002491	HCC515	6	10	trt_cp
439296	-1.15542	0	0	DOSBIO002_HT29_24H:BRD-K44366812:10.7319	BRD-K44366812	BRD-K44366812	BRD-K44366812	HT29	24	10.7319	trt_cp
322443	-1.15337	0	0	LJP001_BT20_24H:BRD-K05804044-001-02-9:0.4	BRD-K05804044	AZ-628	AZ-628	BT20	24	0.4	trt_cp
31474	-1.14928	0	0	CPC006_PL21_6H:BRD-A43331270-001-01-6:10	BRD-A43331270	niguldipine	niguldipine hydrochloride	PL21	6	10	trt_cp
332269	-1.14928	0	0	NMH001_FIBRNPC_6H:BRD-K96799727-001-04-1:10	BRD-K96799727	pifithrin-mu	Pifithrin-u	FIBRNPC	6	10	trt_cp
61905	-1.14519	0	0	CPC010_HT29_6H:BRD-K43913647-001-07-2:10	BRD-K43913647	BRD-K43913647	6-methoxy-2,3,4,9-tetrahydro-1H-pyrido[3,4-b]indol-1-one KLK-1	HT29	6	10	trt_cp
80795	-1.13906	0	0	CPC013_MCF7_24H:BRD-K78596368-001-01-3:10	BRD-K78596368	BRD-K78596368	-666	MCF7	24	10	trt_cp
53360	-1.13701	0	0	CPC012_A375_6H:BRD-K45842176-001-01-3:10	BRD-K45842176	BRD-K45842176	-666	A375	6	10	trt_cp
64451	-1.13701	0	0	CPC011_MCF7_24H:BRD-K84036904-001-05-4:10	BRD-K84036904	testosterone	methyltestosterone	MCF7	24	10	trt_cp
159522	-1.13599	0	0	DOS052_HT29_24H:BRD-K55149044-001-01-0:5.15	BRD-K55149044	BRD-K55149044	-666	HT29	24	5.15	trt_cp
5900	-1.13497	0	0	CPC002_HCC515_6H:BRD-K98521173-001-03-8:10	BRD-K98521173	desoxycortone	Deoxycorticosterone	HCC515	6	10	trt_cp
8450	-1.13292	0	0	CPC002_HCC515_24H:BRD-K45435259-003-03-8:10	BRD-K45435259	SCH-23390	SCH 23390 hydrochloride	HCC515	24	10	trt_cp
71496	-1.13292	0	0	CPC016_A375_6H:BRD-K37691127-001-02-2:10	BRD-K37691127	hinokitiol	-666	A375	6	10	trt_cp
28145	-1.12577	0	0	CPC006_NCIH2073_6H:BRD-A56592690-001-01-9:30	BRD-A56592690	PX-12	PX12	NCIH2073	6	30	trt_cp
23479	-1.12065	0	0	CPC006_HEC108_6H:BRD-K08417745-001-02-9:88.8	BRD-K08417745	SID-26681509	SID 26681509	HEC108	6	88.8	trt_cp
71118	-1.11861	0	0	CPC016_A375_6H:BRD-A10420615-001-03-6:10	BRD-A10420615	cyclopiazonic-acid	-666	A375	6	10	trt_cp
1442	-1.11759	0	0	CPC005_A549_6H:BRD-A78360835-001-01-1:10	BRD-A78360835	cercosporin	cercosporin	A549	6	10	trt_cp
132867	-1.11759	0	0	DOS009_VCAP_24H:BRD-K33258193-001-01-5:5	BRD-K33258193	BRD-K33258193	-666	VCAP	24	5	trt_cp
91803	-1.11656	0	0	CPC020_A549_6H:BRD-K82381502-003-19-9:10	BRD-K82381502	acetylcholine	miochol	A549	6	10	trt_cp
435191	-1.11554	0	0	HOG001_A549_6H:BRD-A28105619-001-01-3:0.3704	BRD-A28105619	cucurbitacin-i	curcubitacin-I	A549	6	0.3704	trt_cp
115216	-1.11043	0	0	CPD002_PC3_24H:BRD-K33106058-001-10-1:10	BRD-K33106058	cytarabine	Cytarabine	PC3	24	10	trt_cp
19969	-1.10838	0	0	CPC006_COV644_6H:BRD-K00317371-001-02-0:10	BRD-K00317371	RITA	-666	COV644	6	10	trt_cp
53249	-1.10838	0	0	CPC013_A375_6H:BRD-K19166598-001-01-9:10	BRD-K19166598	BRD-K19166598	-666	A375	6	10	trt_cp
76100	-1.10634	0	0	CPC014_HCC515_6H:BRD-K46062088-001-01-4:10	BRD-K46062088	ST-4062971	ST4062971	HCC515	6	10	trt_cp
52730	-1.10634	0	0	CPC006_VCAP_24H:BRD-A43331270-001-01-6:10	BRD-A43331270	niguldipine	niguldipine hydrochloride	VCAP	24	10	trt_cp
48453	-1.10532	0	0	CPC006_SW620_6H:BRD-A81541225-001-02-7:10	BRD-A81541225	oligomycin-a	-666	SW620	6	10	trt_cp
58836	-1.10532	0	0	CPC012_HA1E_6H:BRD-A50388635-001-01-6:10	BRD-A50388635	BRD-A50388635	6394072	HA1E	6	10	trt_cp
33787	-1.10429	0	0	CPC006_SNGM_6H:BRD-K61662457-001-02-2:20	BRD-K61662457	CAY-10594	CAY10594	SNGM	6	20	trt_cp
89286	-1.10429	0	0	CPC019_A375_6H:BRD-K03814443-001-01-9:10	BRD-K03814443	SA-423131	-666	A375	6	10	trt_cp
334290	-1.10429	0	0	MUC.CP006_MCF7_6H:BRD-K60454961-001-01-6:0.3696	BRD-K60454961	SA-102042	SA102042	MCF7	6	0.3696	trt_cp
330405	-1.10327	0	0	LJP001_SKBR3_6H:BRD-K97764662-001-12-4:10	BRD-K97764662	PD-173074	PD173074	SKBR3	6	10	trt_cp
105856	-1.1002	0	0	CPC019_VCAP_6H:BRD-K73945663-001-01-9:10	BRD-K73945663	BRD-K73945663	-666	VCAP	6	10	trt_cp
46412	-1.09714	0	0	CPC009_PC3_24H:BRD-K67742177-001-01-7:10	BRD-K67742177	BRD-K67742177	(4-(2,5-di(furan-2-yl)pyrazolo[1,5-a]pyrimidin-7-yl)piperazin-1-yl)(furan-3-yl)methanone KUC106884N	PC3	24	10	trt_cp
12908	-1.09611	0	0	CPC001_PC3_24H:BRD-A82371568-001-01-5:10	BRD-A82371568	clofarabine	Clofarabine	PC3	24	10	trt_cp
1003	-1.09407	0	0	CPC005_A375_24H:BRD-A71765365-001-01-6:10	BRD-A71765365	mepireserpate	Reserpine	A375	24	10	trt_cp
436101	-1.09305	0	0	CPC006_H1299_6H:BRD-K18190982-002-01-2:44.4	BRD-K18190982	COT-10b	COT-10b	H1299	6	44.4	trt_cp
77973	-1.09305	0	0	CPC015_HT29_6H:BRD-K88429204-001-18-7:10	BRD-K88429204	pyrimethamine	-666	HT29	6	10	trt_cp
337526	-1.09305	0	0	MUC.CP003_MCF7_24H:BRD-K26997899-001-01-4:1.1111	BRD-K26997899	SA-792574	SA792574	MCF7	24	1.1111	trt_cp
433166	-1.091	0	0	DOSBIO002_A549_24H:BRD-K10211010:10.0569	BRD-K10211010	BRD-K10211010	BRD-K10211010	A549	24	10.0569	trt_cp
66887	-1.091	0	0	CPC010_PC3_24H:BRD-K93034159-001-20-9:10	BRD-K93034159	cladribine	2-chloro-2'-deoxyadenosine	PC3	24	10	trt_cp
54150	-1.08998	0	0	CPC012_A375_6H:BRD-K10573841-001-01-0:10	BRD-K10573841	tunicamycin	T7765	A375	6	10	trt_cp
447460	-1.08793	0	0	ERG015_PC3_6H:BRD-K07005393-001-01-0:10.1608	BRD-K07005393	BRD-K07005393	-666	PC3	6	10.1608	trt_cp
20496	-1.08691	0	0	CPC006_DV90_6H:BRD-K31342827-001-05-4:12.12	BRD-K31342827	bisindolylmaleimide	GF-109203X	DV90	6	12.12	trt_cp
28175	-1.08691	0	0	CPC006_NCIH2073_6H:BRD-A67788537-001-01-7:120	BRD-A67788537	salermide	Salermide	NCIH2073	6	120	trt_cp
48587	-1.08589	0	0	CPC006_SW620_6H:BRD-K92241597-001-02-9:80	BRD-K92241597	tosedostat	CHR 2797	SW620	6	80	trt_cp
22066	-1.08487	0	0	CPC006_HCC15_6H:BRD-A28105619-001-01-3:10	BRD-A28105619	cucurbitacin-i	curcubitacin I	HCC15	6	10	trt_cp
92050	-1.08487	0	0	CPC017_A549_24H:BRD-A96820077-008-02-2:10	BRD-A96820077	ungerine	-666	A549	24	10	trt_cp
128437	-1.08487	0	0	DOS009_VCAP_6H:BRD-K74817145-001-01-7:5.03	BRD-K74817145	BRD-K74817145	-666	VCAP	6	5.03	trt_cp
83748	-1.08384	0	0	CPC014_NPC_24H:BRD-K05804044-001-01-1:10	BRD-K05804044	AZ-628	HY-11004	NPC	24	10	trt_cp
10458	-1.08282	0	0	CPC004_MCF7_6H:BRD-K19352500-070-05-8:10	BRD-K19352500	prochlorperazine	PROCHLORPERAZINE EDISYLATE	MCF7	6	10	trt_cp
10877	-1.0818	0	0	CPC005_MCF7_24H:BRD-K50841342-001-01-6:10	BRD-K50841342	PAC-1	PAC 1	MCF7	24	10	trt_cp
166900	-1.0818	0	0	ERG011_VCAP_24H:BRD-K82469231-001-01-2:10.037	BRD-K82469231	BRD-K82469231	-666	VCAP	24	10.037	trt_cp
339477	-1.08078	0	0	MUC.CP003_NKDBA_24H:BRD-K02407574-001-04-8:10	BRD-K02407574	parbendazole	-666	NKDBA	24	10	trt_cp
71145	-1.07975	0	0	CPC016_A375_6H:BRD-A22783572-065-01-3:10	BRD-A22783572	vinblastine	-666	A375	6	10	trt_cp
99345	-1.07975	0	0	CPC018_MCF7_6H:BRD-A79768653-001-03-9:10	BRD-A79768653	sirolimus	sirolimus	MCF7	6	10	trt_cp
137137	-1.07975	0	0	DOS030_VCAP_24H:BRD-K93158953-001-01-4:5.02	BRD-K93158953	BRD-K93158953	-666	VCAP	24	5.02	trt_cp
337525	-1.07975	0	0	MUC.CP003_MCF7_24H:BRD-K26997899-001-01-4:3.3333	BRD-K26997899	SA-792574	SA792574	MCF7	24	3.3333	trt_cp
362526	-1.07975	0	0	RAD001_HCC515_6H:BRD-K37890730-001-10-2:0.0412	BRD-K37890730	camptothecin	CAMPTOTHECIN	HCC515	6	0.0412	trt_cp
7103	-1.07873	0	0	CPC002_HCC515_6H:BRD-K34154330-003-04-9:10	BRD-K34154330	tracazolate	Tracazolate hydrochloride	HCC515	6	10	trt_cp
46513	-1.07873	0	0	CPC009_PC3_24H:BRD-K19724398-019-01-9:10	BRD-K19724398	BRD-K19724398	-666	PC3	24	10	trt_cp
66272	-1.07873	0	0	CPC011_PC3_6H:BRD-K74117820-066-08-2:10	BRD-K74117820	nelfinavir	nelfinavir	PC3	6	10	trt_cp
98349	-1.07873	0	0	CPC019_MCF7_6H:BRD-K48803730-001-01-1:10	BRD-K48803730	BRD-K48803730	-666	MCF7	6	10	trt_cp
17789	-1.07771	0	0	CPC006_A549_6H:BRD-A62809825-001-01-7:10	BRD-A62809825	thapsigargin	-666	A549	6	10	trt_cp
54024	-1.07771	0	0	CPC012_A375_6H:BRD-K09661167-001-06-1:10	BRD-K09661167	BRD-K09661167	OSSK_645683	A375	6	10	trt_cp
31102	-1.07669	0	0	CPC006_PC3_24H:BRD-K15108141-001-01-7:0.08	BRD-K15108141	gemcitabine	gemcitabine	PC3	24	0.08	trt_cp
78155	-1.07669	0	0	CPC013_HT29_6H:BRD-K74133369-001-01-8:10	BRD-K74133369	oligomycin-a	495455	HT29	6	10	trt_cp
92217	-1.07669	0	0	CPC019_A549_24H:BRD-K14636731-001-01-4:10	BRD-K14636731	BRD-K14636731	-666	A549	24	10	trt_cp
75268	-1.07362	0	0	CPC014_ASC_24H:BRD-K99545815-001-01-4:10	BRD-K99545815	PF-562271	HY-10459	ASC	24	10	trt_cp
61259	-1.0726	0	0	CPC013_HEPG2_6H:BRD-K24681473-004-01-4:10	BRD-K24681473	YM-155	S1130	HEPG2	6	10	trt_cp
329238	-1.07157	0	0	LJP002_MDAMB231_24H:BRD-K42728290-001-02-6:10	BRD-K42728290	NVP-BGJ398	NVP-BGJ398;KIN001-271;BGJ398	MDAMB231	24	10	trt_cp
115183	-1.07157	0	0	CPD002_PC3_24H:BRD-K13044802-213-15-7:10	BRD-K13044802	ciclopirox	Ciclopirox ethanolamine	PC3	24	10	trt_cp
328626	-1.06748	0	0	LJP002_MDAMB231_6H:BRD-K75308783-001-02-1:0.4	BRD-K75308783	SAR-245409|XL765	SAR245409;XL765	MDAMB231	6	0.4	trt_cp
47039	-1.06646	0	0	CPC008_PC3_24H:BRD-A11512624-001-04-6:10	BRD-A11512624	BRD-A11512624	NCGC00181381-01	PC3	24	10	trt_cp
88382	-1.06646	0	0	CPC013_VCAP_24H:BRD-K23657553-001-01-4:10	BRD-K23657553	BRD-K23657553	-666	VCAP	24	10	trt_cp
335640	-1.06646	0	0	MUC.CP001_MCF7_6H:BRD-K59728381-001-01-8:10.0981	BRD-K59728381	SA-96835	SA96835	MCF7	6	10.0981	trt_cp
24977	-1.06544	0	0	CPC006_HT29_24H:BRD-K15108141-001-01-7:0.08	BRD-K15108141	gemcitabine	gemcitabine	HT29	24	0.08	trt_cp
36938	-1.06544	0	0	CPC007_A549_6H:BRD-K15467014-001-05-2:10	BRD-K15467014	BRD-K15467014	3-(2,8-dinitro-10,11-dihydro-5H-dibenzo[b,f]azepin-5-yl)-N,N-dimethylpropan-1-amine oxalate KCR-18	A549	6	10	trt_cp
53576	-1.06544	0	0	CPC012_A375_6H:BRD-K90446118-001-01-8:10	BRD-K90446118	BRD-K90446118	-666	A375	6	10	trt_cp
19478	-1.06442	0	0	CPC006_CL34_6H:BRD-K30707190-001-02-5:80	BRD-K30707190	PNU-74654	PNU 74654	CL34	6	80	trt_cp
32598	-1.06442	0	0	CPC006_SKM1_6H:BRD-K19295594-001-08-5:11.1	BRD-K19295594	gossypol	-666	SKM1	6	11.1	trt_cp
97158	-1.06442	0	0	CPC019_HT29_6H:BRD-K71303366-001-01-3:10	BRD-K71303366	BRD-K71303366	-666	HT29	6	10	trt_cp
10168	-1.06339	0	0	CPC005_HT29_24H:BRD-A78360835-001-01-1:10	BRD-A78360835	cercosporin	cercosporin	HT29	24	10	trt_cp
71787	-1.06339	0	0	CPC015_A375_6H:BRD-K92093830-003-05-0:10	BRD-K92093830	doxorubicin	-666	A375	6	10	trt_cp
74574	-1.06339	0	0	CPC016_ASC_24H:BRD-K01567962-001-07-3:10	BRD-K01567962	pyrazolanthrone	-666	ASC	24	10	trt_cp
329994	-1.06339	0	0	LJP001_SKBR3_6H:BRD-K19540840-001-04-5:10	BRD-K19540840	saracatinib	AZD0530:Saracatinib	SKBR3	6	10	trt_cp
88892	-1.06135	0	0	CPC014_VCAP_24H:BRD-K02965346-001-01-8:10	BRD-K02965346	SU-11274	S1080	VCAP	24	10	trt_cp
12717	-1.06033	0	0	CPC002_PC3_24H:BRD-K53523901-001-02-8:10	BRD-K53523901	arctigenin	Arctigenin	PC3	24	10	trt_cp
40958	-1.06033	0	0	CPC009_HEPG2_6H:BRD-K19724398-019-01-9:10	BRD-K19724398	BRD-K19724398	-666	HEPG2	6	10	trt_cp
97686	-1.0593	0	0	CPC018_MCF7_6H:BRD-A39255369-001-01-5:10	BRD-A39255369	DCPIB	-666	MCF7	6	10	trt_cp
24823	-1.0593	0	0	CPC006_HT29_24H:BRD-K31342827-001-05-4:12.12	BRD-K31342827	bisindolylmaleimide	GF-109203X	HT29	24	12.12	trt_cp
28114	-1.0593	0	0	CPC006_NCIH2073_6H:BRD-K35960502-001-10-1:10	BRD-K35960502	niclosamide	NICLOSAMIDE	NCIH2073	6	10	trt_cp
64625	-1.0593	0	0	CPC011_MCF7_24H:BRD-K97514127-045-02-0:10	BRD-K97514127	vinorelbine	vinorelbine	MCF7	24	10	trt_cp
97610	-1.0593	0	0	CPC019_MCF7_6H:BRD-A03926027-001-02-5:10	BRD-A03926027	ST-014147	-666	MCF7	6	10	trt_cp
253	-1.05828	0	0	CPC005_A375_6H:BRD-A18419789-001-01-4:10	BRD-A18419789	etoposide	Etoposide	A375	6	10	trt_cp
12044	-1.05828	0	0	CPC004_PC3_6H:BRD-K55191674-237-12-6:10	BRD-K55191674	benzylpenicillin	PENICILLIN G POTASSIUM	PC3	6	10	trt_cp
115417	-1.05828	0	0	CPD002_PC3_24H:BRD-K08547377-394-01-9:10	BRD-K08547377	irinotecan	Irinotecan hydrochloride trihydrate	PC3	24	10	trt_cp
12713	-1.05726	0	0	CPC001_PC3_24H:BRD-K08502430-001-01-0:10	BRD-K08502430	angiogenesis-inhibitor	Angiogenesis Inhibitor	PC3	24	10	trt_cp
75356	-1.05726	0	0	CPC014_ASC_24H:BRD-M16762496-001-01-9:10	BRD-M16762496	PIK-75	S1205	ASC	24	10	trt_cp
88498	-1.05726	0	0	CPC014_VCAP_24H:BRD-U04166717-000-01-2:10	BRD-U04166717	XMD-1499	-666	VCAP	24	10	trt_cp
122756	-1.05726	0	0	DOS031_MCF7_24H:BRD-K73205140-001-01-1:5.16	BRD-K73205140	BRD-K73205140	-666	MCF7	24	5.16	trt_cp
329305	-1.05726	0	0	LJP002_MDAMB231_24H:BRD-K93788137-001-01-7:2	BRD-K93788137	PF-431396	PF431396	MDAMB231	24	2	trt_cp
436258	-1.05726	0	0	CPC006_H1299_6H:BRD-K68336408-001-04-2:56.78	BRD-K68336408	tyrphostin-AG-1478	Tyrphostin AG 1478	H1299	6	56.78	trt_cp
25144	-1.05521	0	0	CPC006_JHUEM2_6H:BRD-K83289131-001-01-4:10	BRD-K83289131	CAY-10618	CAY10618	JHUEM2	6	10	trt_cp
433404	-1.05521	0	0	DOSBIO002_A549_24H:BRD-K49477330:10.016	BRD-K49477330	BRD-K49477330	BRD-K49477330	A549	24	10.016	trt_cp
11080	-1.05419	0	0	ASG001_MCF7_24H:BRD-A75409952-001-05-7:2	BRD-A75409952	wortmannin	wortmannin	MCF7	24	2	trt_cp
3773	-1.05419	0	0	CPC002_HA1E_24H:BRD-K87158025-003-01-2:10	BRD-K87158025	benzamil	BENZAMIL HYDROCHLORIDE	HA1E	24	10	trt_cp
337456	-1.05419	0	0	MUC.CP004_MCF7_24H:BRD-K09638361-001-01-4:10	BRD-K09638361	SA-63133	SA63133	MCF7	24	10	trt_cp
59195	-1.05317	0	0	CPC012_HA1E_6H:BRD-K10573841-001-01-0:10	BRD-K10573841	tunicamycin	T7765	HA1E	6	10	trt_cp
84984	-1.05317	0	0	CPC014_PC3_24H:BRD-K14880289-001-01-4:10	BRD-K14880289	GW-501516	420-032	PC3	24	10	trt_cp
53890	-1.05215	0	0	CPC013_A375_6H:BRD-A81530502-001-01-6:10	BRD-A81530502	BRD-A81530502	8009-7630	A375	6	10	trt_cp
334994	-1.05215	0	0	MUC.CP001_MCF7_6H:BRD-K40446801-001-01-1:10.1527	BRD-K40446801	SA-1939126	SA1939126	MCF7	6	10.1527	trt_cp
24011	-1.05112	0	0	CPC006_HT115_6H:BRD-K43620258-001-01-6:80	BRD-K43620258	CHEMBL-399379	3,5-dichloro-2-hydroxy-N-(2-methoxy-5-phenylphenyl)benzenesulfonamide	HT115	6	80	trt_cp
71544	-1.05112	0	0	CPC015_A375_6H:BRD-K46384212-001-01-1:10	BRD-K46384212	o-3M3FBS	-666	A375	6	10	trt_cp
90088	-1.05112	0	0	CPC020_A375_6H:BRD-K78373679-001-01-1:10	BRD-K78373679	RO-3306	-666	A375	6	10	trt_cp
102786	-1.05112	0	0	CPC020_PC3_6H:BRD-K72093121-001-13-0:10	BRD-K72093121	vidarabine	adenine 9-beta;-d-arabinofuranoside	PC3	6	10	trt_cp
51850	-1.0501	0	0	CPC006_VCAP_24H:BRD-K06593056-001-02-2:20	BRD-K06593056	LE-135	-666	VCAP	24	20	trt_cp
105064	-1.0501	0	0	CPC018_SKB_24H:BRD-K19605405-001-01-9:10	BRD-K19605405	ZM-241385	-666	SKB	24	10	trt_cp
337197	-1.04908	0	0	MUC.CP004_MCF7_24H:BRD-K00259736-001-03-2:3.3333	BRD-K00259736	colchicine	SA38604	MCF7	24	3.3333	trt_cp
364706	-1.04908	0	0	PRISM001_MCF7_6H:BRD-K29830875:2.5	BRD-K29830875	TL-AA09	-666	MCF7	6	2.5	trt_cp
45820	-1.04806	0	0	CPC008_PC3_6H:BRD-K50135923-001-04-4:10	BRD-K50135923	KU-C104491	KUC104491 KUC104491N	PC3	6	10	trt_cp
21225	-1.04703	0	0	CPC006_HA1E_6H:BRD-K51781482-001-01-3:6	BRD-K51781482	IKK3-inhibitor-IX	IKK-3 Inhibitor IX	HA1E	6	6	trt_cp
3025	-1.04703	0	0	CPC005_HA1E_6H:BRD-A45333398-001-01-7:10	BRD-A45333398	periplocymarin	PERIPLOCYMARIN	HA1E	6	10	trt_cp
45434	-1.04703	0	0	CPC009_PC3_6H:BRD-K23149109-019-01-3:10	BRD-K23149109	BRD-K23149109	-666	PC3	6	10	trt_cp
102578	-1.04703	0	0	CPC019_PC3_6H:BRD-K58479490-001-02-5:10	BRD-K58479490	BRD-K58479490	-666	PC3	6	10	trt_cp
112469	-1.04703	0	0	CPD002_MCF7_6H:BRD-K53815609-001-04-9:10	BRD-K53815609	nitrofural	Nitrofural	MCF7	6	10	trt_cp
330082	-1.04703	0	0	LJP002_SKBR3_6H:BRD-K16189898-001-07-8:10	BRD-K16189898	CHIR-99021	CT99021;CHIR-99021	SKBR3	6	10	trt_cp
439243	-1.04703	0	0	DOSBIO001_HT29_24H:BRD-K37650321:10.0011	BRD-K37650321	BRD-K37650321	BRD-K37650321	HT29	24	10.0011	trt_cp
15835	-1.04601	0	0	CPC003_VCAP_24H:BRD-A26032986-050-01-3:10	BRD-A26032986	zaldaride	CGS 9343B	VCAP	24	10	trt_cp
102527	-1.04601	0	0	CPC019_PC3_6H:BRD-K48803730-001-01-1:10	BRD-K48803730	BRD-K48803730	-666	PC3	6	10	trt_cp
433399	-1.04601	0	0	DOSBIO002_A549_24H:BRD-K48598367:9.06315	BRD-K48598367	BRD-K48598367	BRD-K48598367	A549	24	9.06315	trt_cp
3589	-1.04499	0	0	CPC002_HA1E_6H:BRD-A80502530-001-01-2:10	BRD-A80502530	cinobufagin	cinobufagin	HA1E	6	10	trt_cp
23509	-1.04499	0	0	CPC006_HEC108_6H:BRD-K76703230-001-01-3:0.31	BRD-K76703230	YM-155	YM-155	HEC108	6	0.31	trt_cp
61252	-1.04499	0	0	CPC013_HEPG2_6H:BRD-K15600710-066-01-7:10	BRD-K15600710	obatoclax	S1057	HEPG2	6	10	trt_cp
115220	-1.04499	0	0	DEB001_PC3_24H:BRD-K41887956-001-01-8:5	BRD-K41887956	DAC-003	DAC-003	PC3	24	5	trt_cp
67206	-1.04397	0	0	CPC011_PC3_24H:BRD-K41903098-003-07-5:10	BRD-K41903098	diphenoxylate	diphenoxylate	PC3	24	10	trt_cp
39216	-1.04294	0	0	CPC007_HA1E_6H:BRD-K78056905-001-05-9:10	BRD-K78056905	BRD-K78056905	MLS-0390851.0001	HA1E	6	10	trt_cp
22193	-1.04192	0	0	CPC006_HCC515_6H:BRD-K59962020-001-06-9:10	BRD-K59962020	CHEMBL-374350	2858522	HCC515	6	10	trt_cp
132118	-1.04192	0	0	DOS030_VCAP_24H:BRD-K22937431-001-01-9:4.99	BRD-K22937431	BRD-K22937431	-666	VCAP	24	4.99	trt_cp
433222	-1.0409	0	0	DOSBIO002_A549_24H:BRD-K20197338:10.0245	BRD-K20197338	BRD-K20197338	BRD-K20197338	A549	24	10.0245	trt_cp
23389	-1.0409	0	0	CPC006_HEC108_6H:BRD-A02481876-001-09-9:60	BRD-A02481876	importazole	Importazole	HEC108	6	60	trt_cp
1433	-1.03988	0	0	CPC005_A549_6H:BRD-A04026261-001-01-0:10	BRD-A04026261	YO-2	YO-2	A549	6	10	trt_cp
7323	-1.03988	0	0	CPC004_HCC515_24H:BRD-K98490050-001-01-8:10	BRD-K98490050	amsacrine	AMSACRINE	HCC515	24	10	trt_cp
28758	-1.03988	0	0	CPC006_NCIH596_6H:BRD-K23363278-001-01-3:1	BRD-K23363278	CYT-997	CYT997	NCIH596	6	1	trt_cp
26251	-1.03885	0	0	CPC006_MCF7_6H:BRD-A46335897-003-05-4:6.23	BRD-A46335897	promethazine	Promethazine hydrochloride	MCF7	6	6.23	trt_cp
97384	-1.03885	0	0	CPC019_HT29_6H:BRD-K98824517-001-06-4:10	BRD-K98824517	BRD-K98824517	-666	HT29	6	10	trt_cp
18542	-1.03783	0	0	CPC006_A673_6H:BRD-K28907958-001-02-7:11.1	BRD-K28907958	CD-437	-666	A673	6	11.1	trt_cp
73755	-1.03681	0	0	CPC016_A549_24H:BRD-K59331372-001-01-2:10	BRD-K59331372	SB-366791	-666	A549	24	10	trt_cp
22921	-1.03681	0	0	CPC006_HCT116_6H:BRD-K43620258-001-01-6:80	BRD-K43620258	CHEMBL-399379	3,5-dichloro-2-hydroxy-N-(2-methoxy-5-phenylphenyl)benzenesulfonamide	HCT116	6	80	trt_cp
33843	-1.03374	0	0	CPC006_SNGM_6H:BRD-K53792571-001-02-8:80	BRD-K53792571	inhibitor-BEC	Inhibitor BEC hydrochloride	SNGM	6	80	trt_cp
433644	-1.03374	0	0	DOSBIO002_A549_24H:BRD-K89824424:9.82599	BRD-K89824424	BRD-K89824424	BRD-K89824424	A549	24	9.82599	trt_cp
861	-1.03272	0	0	CPC005_A375_24H:BRD-A07000685-001-03-6:10	BRD-A07000685	hydrocortisone	HYDROCORTISONE HEMISUCCINATE	A375	24	10	trt_cp
97647	-1.03272	0	0	CPC018_MCF7_6H:BRD-A23072235-050-09-4:10	BRD-A23072235	pheniramine	-666	MCF7	6	10	trt_cp
48460	-1.03272	0	0	CPC006_SW620_6H:BRD-K06593056-001-02-2:20	BRD-K06593056	LE-135	-666	SW620	6	20	trt_cp
60506	-1.0317	0	0	CPC013_HCC515_6H:BRD-K71512533-001-01-7:10	BRD-K71512533	SNS-314	S1154	HCC515	6	10	trt_cp
432499	-1.03067	0	0	BRAF001_A375_6H:BRD-K36862742-001-19-9:10	BRD-K36862742	hydroflumethiazide	hydro-flumethiazide	A375	6	10	trt_cp
70738	-1.02965	0	0	CPC011_VCAP_24H:BRD-A10977446-001-09-7:10	BRD-A10977446	carvedilol	carvedilol	VCAP	24	10	trt_cp
7651	-1.02863	0	0	CPC003_HCC515_24H:BRD-K31238592-001-01-6:10	BRD-K31238592	devazepide	Devazepide	HCC515	24	10	trt_cp
8059	-1.02863	0	0	CPC003_HCC515_24H:BRD-K92428153-001-01-0:10	BRD-K92428153	mycophenolate-mofetil	MYCOPHENOLATE MOFETIL	HCC515	24	10	trt_cp
16904	-1.02863	0	0	CPC003_VCAP_24H:BRD-K92049597-001-10-9:10	BRD-K92049597	triamterene	TRIAMTERENE	VCAP	24	10	trt_cp
102406	-1.02863	0	0	CPC019_PC3_6H:BRD-K23582869-001-01-3:10	BRD-K23582869	BRD-K23582869	-666	PC3	6	10	trt_cp
13640	-1.02761	0	0	CPC004_PC3_24H:BRD-K57304726-003-03-6:10	BRD-K57304726	PRE-084	PRE-084 hydrochloride	PC3	24	10	trt_cp
20477	-1.02761	0	0	CPC006_DV90_6H:BRD-K05653692-003-04-7:64	BRD-K05653692	DL-PDMP	DL-PDMP	DV90	6	64	trt_cp
90862	-1.02761	0	0	CPC019_A549_6H:BRD-K15428056-001-01-2:10	BRD-K15428056	BRD-K15428056	-666	A549	6	10	trt_cp
447904	-1.02658	0	0	ERG015_PC3_6H:BRD-K71188711-001-01-0:10.222	BRD-K71188711	BRD-K71188711	-666	PC3	6	10.222	trt_cp
118005	-1.02658	0	0	DOS001_VCAP_6H:BRD-K49460772-001-01-8:5.03	BRD-K49460772	BRD-K49460772	-666	VCAP	6	5.03	trt_cp
322022	-1.02556	0	0	LJP002_BT20_6H:BRD-K56277358-001-03-4:0.4	BRD-K56277358	MGCD-265	MGCD265	BT20	6	0.4	trt_cp
172550	-1.02454	0	0	HDAC001_PC3_6H:BRD-K04466929-001-05-1:10	BRD-K04466929	Merck60	-666	PC3	6	10	trt_cp
24537	-1.02454	0	0	CPC006_HT29_6H:BRD-A56592690-001-01-9:30	BRD-A56592690	PX-12	PX12	HT29	6	30	trt_cp
84986	-1.02352	0	0	CPC014_PC3_24H:BRD-A31374339-001-01-9:10	BRD-A31374339	fludarabine	480-100	PC3	24	10	trt_cp
96435	-1.02352	0	0	CPC018_HT29_6H:BRD-K03816923-001-06-2:10	BRD-K03816923	rottlerin	-666	HT29	6	10	trt_cp
435981	-1.02352	0	0	CPC006_H1299_6H:BRD-K19295594-001-08-5:11.1	BRD-K19295594	gossypol	-666	H1299	6	11.1	trt_cp
24646	-1.02352	0	0	CPC006_HT29_24H:BRD-A18763547-300-04-8:10	BRD-A18763547	BAX-channel-blocker	-666	HT29	24	10	trt_cp
54023	-1.02352	0	0	CPC012_A375_6H:BRD-K30381304-001-06-3:10	BRD-K30381304	BRD-K30381304	OSSK_645668	A375	6	10	trt_cp
25019	-1.02249	0	0	CPC006_JHUEM2_6H:BRD-K05649647-001-03-7:20	BRD-K05649647	BRD-K05649647	-666	JHUEM2	6	20	trt_cp
26025	-1.02249	0	0	CPC006_MCF7_6H:BRD-K31342827-001-05-4:12.12	BRD-K31342827	bisindolylmaleimide	GF-109203X	MCF7	6	12.12	trt_cp
9554	-1.02147	0	0	CPC004_HT29_6H:BRD-A68930007-001-03-1:10	BRD-A68930007	ouabain	OUABAIN	HT29	6	10	trt_cp
326041	-1.02147	0	0	LJP001_MCF10A_24H:BRD-K51313569-001-03-7:0.4	BRD-K51313569	palbociclib	PD0332991	MCF10A	24	0.4	trt_cp
63496	-1.02045	0	0	CPC010_MCF7_6H:BRD-A04327189-001-11-0:10	BRD-A04327189	synephrine	synephrine	MCF7	6	10	trt_cp
73253	-1.02045	0	0	CPC014_A549_6H:BRD-M30523314-002-01-5:10	BRD-M30523314	vinorelbine	V2264	A549	6	10	trt_cp
69571	-1.02045	0	0	CPC009_VCAP_6H:BRD-K45435259-003-09-5:10	BRD-K45435259	SCH-23390	r(+)-sch-23390	VCAP	6	10	trt_cp
111364	-1.02045	0	0	CVD001_HUH7_6H:BRD-K81164606-001-01-7:9.8343	BRD-K81164606	BRD-K81164606	-666	HUH7	6	9.8343	trt_cp
325356	-1.02045	0	0	LJP001_MCF10A_6H:BRD-K20285085-001-03-0:10	BRD-K20285085	fostamatinib	R406	MCF10A	6	10	trt_cp
29	-1.01943	0	0	CPC004_A375_6H:BRD-K98490050-001-01-8:10	BRD-K98490050	amsacrine	AMSACRINE	A375	6	10	trt_cp
1807	-1.01943	0	0	CPC005_A549_24H:BRD-A78360835-001-01-1:10	BRD-A78360835	cercosporin	cercosporin	A549	24	10	trt_cp
16477	-1.01943	0	0	CPC001_VCAP_24H:BRD-A09161221-001-01-9:10	BRD-A09161221	nomilin	NOMILIN	VCAP	24	10	trt_cp
20315	-1.01738	0	0	CPC006_DV90_6H:BRD-K50590187-001-10-8:160	BRD-K50590187	capsaicin	(E)-capsaicin	DV90	6	160	trt_cp
26867	-1.01738	0	0	CPC006_MDST8_6H:BRD-K66792149-001-01-8:11.1	BRD-K66792149	quinoclamine	-666	MDST8	6	11.1	trt_cp
73116	-1.01738	0	0	CPC014_A549_6H:BRD-K13566078-003-01-1:10	BRD-K13566078	BMS-345541	HY-10518	A549	6	10	trt_cp
165566	-1.01738	0	0	ERG011_VCAP_6H:BRD-K35451338-001-01-0:10.039	BRD-K35451338	BRD-K35451338	-666	VCAP	6	10.039	trt_cp
40941	-1.01636	0	0	CPC009_HEPG2_6H:BRD-K14788918-019-01-0:10	BRD-K14788918	BRD-K14788918	-666	HEPG2	6	10	trt_cp
48573	-1.01636	0	0	CPC006_SW620_6H:BRD-K04623885-001-03-4:80	BRD-K04623885	BIBR-1532	BIBR1532	SW620	6	80	trt_cp
128084	-1.01636	0	0	DOS024_VCAP_6H:BRD-K69719681-001-01-2:4.99	BRD-K69719681	BRD-K69719681	-666	VCAP	6	4.99	trt_cp
324835	-1.01636	0	0	LJP001_MCF10A_6H:BRD-A60245366-001-02-9:10	BRD-A60245366	AS-601245	AS601245	MCF10A	6	10	trt_cp
325672	-1.01534	0	0	LJP001_MCF10A_24H:BRD-K64890080-001-09-6:0.08	BRD-K64890080	BI-2536	BI-2536:NPK33-1-98-1	MCF10A	24	0.08	trt_cp
18618	-1.01534	0	0	CPC006_A673_6H:BRD-K00615600-001-06-1:25	BRD-K00615600	AG-14361	AG14361	A673	6	25	trt_cp
65643	-1.01534	0	0	CPC012_PC3_6H:BRD-K72615639-001-01-0:10	BRD-K72615639	BRD-K72615639	-666	PC3	6	10	trt_cp
9643	-1.01431	0	0	CPC005_HT29_6H:BRD-A08003242-001-02-7:10	BRD-A08003242	rhodomyrtoxin-b	RHODOMYRTOXIN B	HT29	6	10	trt_cp
67994	-1.01431	0	0	CPC012_SKB_24H:BRD-K72615639-001-01-0:10	BRD-K72615639	BRD-K72615639	-666	SKB	24	10	trt_cp
152212	-1.01431	0	0	DOS034_PC3_24H:BRD-K12117859-001-02-1:5	BRD-K12117859	BRD-K12117859	-666	PC3	24	5	trt_cp
48096	-1.01329	0	0	CPC006_SW480_6H:BRD-K06593056-001-02-2:20	BRD-K06593056	LE-135	-666	SW480	6	20	trt_cp
50364	-1.01329	0	0	CPC006_U937_6H:BRD-K04887706-001-01-6:9.1	BRD-K04887706	AKT-inhibitor-1-2	Akti-1/2	U937	6	9.1	trt_cp
71793	-1.01329	0	0	CPC016_A375_6H:BRD-K92683369-001-03-6:10	BRD-K92683369	graveoline	-666	A375	6	10	trt_cp
77867	-1.01329	0	0	CPC013_HT29_6H:BRD-K72451865-001-01-5:10	BRD-K72451865	BRD-K72451865	-666	HT29	6	10	trt_cp
49179	-1.01329	0	0	CPC006_T3M10_6H:BRD-K04430056-001-09-4:80	BRD-K04430056	7-nitroindazole	-666	T3M10	6	80	trt_cp
165869	-1.01329	0	0	ERG011_VCAP_6H:BRD-K82469231-001-01-2:10.037	BRD-K82469231	BRD-K82469231	-666	VCAP	6	10.037	trt_cp
124338	-1.01227	0	0	DOS012_VCAP_6H:BRD-K11880681-001-01-1:4.9	BRD-K11880681	BRD-K11880681	-666	VCAP	6	4.9	trt_cp
11363	-1.01125	0	0	CPC001_PC3_6H:BRD-A82371568-001-01-5:10	BRD-A82371568	clofarabine	Clofarabine	PC3	6	10	trt_cp
97966	-1.01125	0	0	CPC020_MCF7_6H:BRD-K11759662-001-01-0:10	BRD-K11759662	BRD-K11759662	-666	MCF7	6	10	trt_cp
111467	-1.01125	0	0	CVD001_HUH7_24H:BRD-K18787491-001-05-2:13.141	BRD-K18787491	U-0126	-666	HUH7	24	13.141	trt_cp
326156	-1.01125	0	0	LJP001_MCF10A_24H:BRD-K01253243-001-02-2:0.08	BRD-K01253243	SB-590885	SB590885:GSK2118436	MCF10A	24	0.08	trt_cp
28777	-1.01022	0	0	CPC006_NCIH596_6H:BRD-K54233340-300-01-0:10	BRD-K54233340	dorsomorphin	Dorsomorphin dihydrochloride	NCIH596	6	10	trt_cp
34239	-1.01022	0	0	CPC006_SNU1040_6H:BRD-K06792661-001-01-9:10	BRD-K06792661	narciclasine	Narciclasine	SNU1040	6	10	trt_cp
85108	-1.01022	0	0	CPC013_PC3_24H:BRD-A02333338-001-01-1:10	BRD-A02333338	cyclopamine	C3393M50	PC3	24	10	trt_cp
102576	-1.01022	0	0	CPC019_PC3_6H:BRD-K58288048-001-01-9:10	BRD-K58288048	BRD-K58288048	-666	PC3	6	10	trt_cp
330349	-1.01022	0	0	LJP001_SKBR3_6H:BRD-K00337317-001-02-5:10	BRD-K00337317	NU-7441	NU7441:KU 57788	SKBR3	6	10	trt_cp
18070	-1.0092	0	0	CPC006_A549_6H:BRD-A67788537-001-01-7:120	BRD-A67788537	salermide	Salermide	A549	6	120	trt_cp
434196	-1.0092	0	0	HOG002_A549_24H:BRD-K15108141-001-01-7:11.1	BRD-K15108141	gemcitabine	gemcitabine	A549	24	11.1	trt_cp
20593	-1.0092	0	0	CPC006_DV90_6H:BRD-K21672174-001-02-2:160	BRD-K21672174	RO-28-1675	Ro 28-1675 ?	DV90	6	160	trt_cp
53430	-1.0092	0	0	CPC012_A375_6H:BRD-K61776140-001-01-5:10	BRD-K61776140	BRD-K61776140	-666	A375	6	10	trt_cp
354577	-1.0092	0	0	NMH002_NEU_24H:BRD-K31342827-001-12-0:10	BRD-K31342827	bisindolylmaleimide	Go6850	NEU	24	10	trt_cp
38830	-1.00818	0	0	CPC007_HA1E_6H:BRD-K01578344-001-07-9:10	BRD-K01578344	BRD-K01578344	-666	HA1E	6	10	trt_cp
79970	-1.00818	0	0	CPC013_MCF7_6H:BRD-K24681473-004-01-4:10	BRD-K24681473	YM-155	S1130	MCF7	6	10	trt_cp
327891	-1.00716	0	0	LJP001_MCF7_24H:BRD-K66847579-001-01-9:10	BRD-K66847579	WZ-7043	WZ-7043	MCF7	24	10	trt_cp
90194	-1.00716	0	0	CPC020_A375_6H:BRD-K93034159-001-14-2:10	BRD-K93034159	cladribine	-666	A375	6	10	trt_cp
321964	-1.00716	0	0	LJP001_BT20_6H:BRD-K04923131-001-10-5:0.4	BRD-K04923131	GSK-3-inhibitor-IX	KIN001-043	BT20	6	0.4	trt_cp
9562	-1.00613	0	0	CPC004_HT29_6H:BRD-A46747628-001-01-9:10	BRD-A46747628	ouabain	Ouabain	HT29	6	10	trt_cp
86804	-1.00613	0	0	CPC014_SKB_24H:BRD-K70161581-001-01-5:10	BRD-K70161581	BRD-K70161581	-666	SKB	24	10	trt_cp
17784	-1.00511	0	0	CPC006_A549_6H:BRD-A18763547-300-04-8:10	BRD-A18763547	BAX-channel-blocker	-666	A549	6	10	trt_cp
53202	-1.00511	0	0	CPC013_A375_6H:BRD-K08799950-001-01-2:10	BRD-K08799950	BRD-K08799950	-666	A375	6	10	trt_cp
336330	-1.00511	0	0	MUC.CP006_MCF7_24H:BRD-K43283261-001-01-8:3.3897	BRD-K43283261	SA-101841	SA101841	MCF7	24	3.3897	trt_cp
431443	-1.00511	0	0	DOSBIO002_A375_24H:BRD-K39647256:10	BRD-K39647256	BRD-K39647256	BRD-K39647256	A375	24	10	trt_cp
6935	-1.00409	0	0	CPC003_HCC515_6H:BRD-K08714182-001-01-1:10	BRD-K08714182	sericetin	SERICETIN DIMETHYL ETHER	HCC515	6	10	trt_cp
17966	-1.00409	0	0	CPC006_A549_6H:BRD-K10705233-003-02-8:40	BRD-K10705233	GW-405833	GW405833 hydrochloride	A549	6	40	trt_cp
102642	-1.00409	0	0	CPC019_PC3_6H:BRD-K71303366-001-01-3:10	BRD-K71303366	BRD-K71303366	-666	PC3	6	10	trt_cp
431580	-1.00409	0	0	DOSBIO002_A375_24H:BRD-K63423329:10.1315	BRD-K63423329	BRD-K63423329	BRD-K63423329	A375	24	10.1315	trt_cp
52818	-1.00409	0	0	CPC006_WSUDLCL2_6H:BRD-K92317137-001-04-0:10	BRD-K92317137	BRD-K92317137	-666	WSUDLCL2	6	10	trt_cp
58346	-1.00307	0	0	CPC012_HA1E_6H:BRD-K32485462-001-01-9:10	BRD-K32485462	BRD-K32485462	-666	HA1E	6	10	trt_cp
41507	-1.00204	0	0	CPC009_HEPG2_6H:BRD-K76540910-019-01-8:10	BRD-K76540910	VU-0415108-1	VU0415108-1	HEPG2	6	10	trt_cp
116421	-1.00204	0	0	CVD001_PHH_6H:BRD-K71701252-001-01-5:10.3	BRD-K71701252	BRD-K71701252	-666	PHH	6	10.3	trt_cp
8456	-1.00204	0	0	CPC001_HCC515_24H:BRD-A15530910-001-01-3:10	BRD-A15530910	carpindolol	SDZ 21009	HCC515	24	10	trt_cp
13444	-1.00204	0	0	CPC002_PC3_24H:BRD-A44780397-001-01-1:10	BRD-A44780397	mifepristone	Mifepristone	PC3	24	10	trt_cp
116321	-1.00204	0	0	CVD001_PHH_6H:BRD-K36055864-001-09-3:10	BRD-K36055864	cycloheximide	-666	PHH	6	10	trt_cp
8351	-1.00102	0	0	CPC003_HCC515_24H:BRD-K15588452-003-01-9:10	BRD-K15588452	R-96544	R-96544 hydrochloride	HCC515	24	10	trt_cp
46862	-1.00102	0	0	CPC008_PC3_24H:BRD-K81592585-001-05-5:10	BRD-K81592585	DM-55-3	DM-55-3 BRD-K81592585	PC3	24	10	trt_cp
441973	-1.00102	0	0	HOG001_MCF7_24H:BRD-K01737880-001-02-2:10	BRD-K01737880	BRD-K01737880	SLQ-3-05	MCF7	24	10	trt_cp
36595	-1.00102	0	0	CPC008_A375_24H:BRD-K49712247-001-04-3:10	BRD-K49712247	BRD-K49712247	NCGC00167098-01	A375	24	10	trt_cp
98306	-1.00102	0	0	CPC019_MCF7_6H:BRD-K45253154-001-04-3:10	BRD-K45253154	SD-6-035-A7	-666	MCF7	6	10	trt_cp
10008	-1	0	0	CPC005_HT29_24H:BRD-A62057054-001-01-5:10	BRD-A62057054	MDL-11939	MDL 11,939	HT29	24	10	trt_cp
62857	-1	0	0	CPC012_MCF7_6H:BRD-K98004941-001-01-0:10	BRD-K98004941	BRD-K98004941	-666	MCF7	6	10	trt_cp
116406	-1	0	0	CVD001_PHH_6H:BRD-K66555347-001-01-9:9.7576	BRD-K66555347	SA-1973509	-666	PHH	6	9.7576	trt_cp
442034	-1	0	0	HOG003_MCF7_24H:BRD-K07303502-001-02-5:0.1235	BRD-K07303502	arachidonyl-trifluoro-methane	arachidonyl-trifluoro-methyl-ketone	MCF7	24	0.1235	trt_cp
3378	-0.998978	0	0	CPC001_HA1E_6H:BRD-K84595254-001-03-0:10	BRD-K84595254	strophanthidin	Strophanthidin	HA1E	6	10	trt_cp
77635	-0.998978	0	0	CPC016_HT29_6H:BRD-K35708212-331-03-1:10	BRD-K35708212	ouabain	-666	HT29	6	10	trt_cp
114291	-0.998978	0	0	CPD003_PC3_6H:BRD-K48519456-236-01-7:10	BRD-K48519456	penicillin	Benzylpenicillin sodium	PC3	6	10	trt_cp
335473	-0.998978	0	0	MUC.CP003_MCF7_6H:BRD-K26997899-001-01-4:3.3333	BRD-K26997899	SA-792574	SA792574	MCF7	6	3.3333	trt_cp
73185	-0.998978	0	0	CPC014_A549_6H:BRD-K52911425-001-01-5:10	BRD-K52911425	GDC-0941	S1065	A549	6	10	trt_cp
57198	-0.997955	0	0	CPC011_A549_24H:BRD-K59456551-002-15-8:10	BRD-K59456551	methotrexate	l-glutamic acid, n-[4-[[(2,4-diamino-6-pteridinyl)methyl]methylamino]benzoyl]- [cas]	A549	24	10	trt_cp
326117	-0.997955	0	0	LJP001_MCF10A_24H:BRD-K99252563-001-01-1:10	BRD-K99252563	QL-XII-47	QL-XII-47	MCF10A	24	10	trt_cp
433375	-0.997955	0	0	DOSBIO002_A549_24H:BRD-K43880650:9.82536	BRD-K43880650	BRD-K43880650	BRD-K43880650	A549	24	9.82536	trt_cp
17613	-0.997955	0	0	CPC006_A375_24H:BRD-K74305673-001-01-3:10	BRD-K74305673	IKK-2-inhibitor-V	IMD 0354	A375	24	10	trt_cp
28936	-0.997955	0	0	CPC006_NCIH596_6H:BRD-A28105619-001-01-3:10	BRD-A28105619	cucurbitacin-i	curcubitacin I	NCIH596	6	10	trt_cp
84091	-0.997955	0	0	CPC013_PC3_6H:BRD-K33164466-001-01-5:10	BRD-K33164466	BRD-K33164466	-666	PC3	6	10	trt_cp
485	-0.996933	0	0	CPC005_A375_6H:BRD-A45333398-001-01-7:10	BRD-A45333398	periplocymarin	PERIPLOCYMARIN	A375	6	10	trt_cp
1368	-0.996933	0	0	CPC005_A549_6H:BRD-A71765365-001-01-6:10	BRD-A71765365	mepireserpate	Reserpine	A549	6	10	trt_cp
71806	-0.996933	0	0	CPC016_A375_6H:BRD-K93658967-001-01-7:10	BRD-K93658967	aloisine	-666	A375	6	10	trt_cp
124473	-0.996933	0	0	DOS020_VCAP_6H:BRD-K14002526-001-01-8:5.06	BRD-K14002526	BRD-K14002526	-666	VCAP	6	5.06	trt_cp
434156	-0.996933	0	0	HOG003_A549_24H:BRD-K87909389-001-01-2:0.013	BRD-K87909389	alvocidib	flavopiridol	A549	24	0.013	trt_cp
453968	-0.996933	0	0	ERG012_VCAP_6H:BRD-A90490067-001-02-7:10	BRD-A90490067	fulvestrant	fulvestrant	VCAP	6	10	trt_cp
9863	-0.99591	0	0	CPC005_HT29_24H:BRD-K54095730-001-01-5:10	BRD-K54095730	CMPD-1	CMPD-1	HT29	24	10	trt_cp
92599	-0.99591	0	0	CPC017_A549_24H:BRD-K56699285-001-04-5:10	BRD-K56699285	metergoline	-666	A549	24	10	trt_cp
47052	-0.99591	0	0	CPC008_PC3_24H:BRD-K75999307-001-05-7:10	BRD-K75999307	BRD-K75999307	NCGC00182357-01	PC3	24	10	trt_cp
52496	-0.99591	0	0	CPC007_VCAP_24H:BRD-K63770300-019-02-2:10	BRD-K63770300	BRD-K63770300	NCGC00188740-01	VCAP	24	10	trt_cp
172583	-0.99591	0	0	HDAC001_PC3_6H:BRD-K52313696-001-08-1:2.5	BRD-K52313696	tacedinaline	-666	PC3	6	2.5	trt_cp
22054	-0.994888	0	0	CPC006_HCC15_6H:BRD-K76703230-001-01-3:0.31	BRD-K76703230	YM-155	YM-155	HCC15	6	0.31	trt_cp
67270	-0.994888	0	0	CPC011_PC3_24H:BRD-K37516142-001-06-3:10	BRD-K37516142	idebenone	idebenone	PC3	24	10	trt_cp
434906	-0.994888	0	0	PCLB001_A549_6H:BRD-A69592287-001-01-3:10	BRD-A69592287	oxetane	oxetane	A549	6	10	trt_cp
38189	-0.994888	0	0	CPC007_A549_24H:BRD-K27484191-001-07-4:10	BRD-K27484191	BRD-K27484191	-666	A549	24	10	trt_cp
45270	-0.994888	0	0	CPC008_PC3_6H:BRD-K09299610-001-01-4:10	BRD-K09299610	BRD-K09299610	4-(6-methoxynaphthalen-2-yl)-N,N-diphenyl-1H-1,2,3-triazole-1-carboxamide	PC3	6	10	trt_cp
337732	-0.994888	0	0	MUC.CP001_MCF7_24H:BRD-K77987382-001-08-2:40	BRD-K77987382	mebendazole	mebendazole	MCF7	24	40	trt_cp
431575	-0.994888	0	0	DOSBIO002_A375_24H:BRD-K63158888:9.97077	BRD-K63158888	BRD-K63158888	BRD-K63158888	A375	24	9.97077	trt_cp
8399	-0.993865	0	0	CPC001_HCC515_24H:BRD-K25591257-001-01-2:10	BRD-K25591257	resveratrol	Resveratrol	HCC515	24	10	trt_cp
52165	-0.993865	0	0	CPC006_VCAP_24H:BRD-K51781482-001-01-3:6	BRD-K51781482	IKK3-inhibitor-IX	IKK-3 Inhibitor IX	VCAP	24	6	trt_cp
102584	-0.993865	0	0	CPC019_PC3_6H:BRD-K60297835-001-01-3:10	BRD-K60297835	BRD-K60297835	-666	PC3	6	10	trt_cp
167287	-0.993865	0	0	ERG005_VCAP_24H:BRD-K18910433-001-14-3:1	BRD-K18910433	estradiol	estradiol	VCAP	24	1	trt_cp
328210	-0.993865	0	0	LJP002_MDAMB231_6H:BRD-K73368362-001-02-6:10	BRD-K73368362	BIX-02189	BIX02189	MDAMB231	6	10	trt_cp
331732	-0.993865	0	0	KHW001_U937_6H:BRD-A18929998-001-02-2:10	BRD-A18929998	cytarabine	AraC	U937	6	10	trt_cp
71972	-0.992843	0	0	CPC014_A375_6H:BRD-K70549064-001-03-3:10	BRD-K70549064	staurosporine	EI-156	A375	6	10	trt_cp
17717	-0.992843	0	0	CPC006_A375_24H:BRD-K28360340-001-01-8:10	BRD-K28360340	TW-37	TW 37	A375	24	10	trt_cp
24494	-0.99182	0	0	CPC006_HT29_6H:BRD-K16406336-311-01-2:10	BRD-K16406336	methylene-blue	METHYLENE BLUE	HT29	6	10	trt_cp
48726	-0.99182	0	0	CPC006_SW620_6H:BRD-K03816923-001-04-7:9.68	BRD-K03816923	rottlerin	Rottlerin	SW620	6	9.68	trt_cp
38909	-0.99182	0	0	CPC007_HA1E_6H:BRD-K27484191-001-07-4:10	BRD-K27484191	BRD-K27484191	-666	HA1E	6	10	trt_cp
89396	-0.99182	0	0	CPC017_A375_6H:BRD-K11927976-050-01-1:10	BRD-K11927976	ER-27319	-666	A375	6	10	trt_cp
18213	-0.990798	0	0	CPC006_A549_24H:BRD-K99696746-004-03-9:10	BRD-K99696746	fatostatin	-666	A549	24	10	trt_cp
146725	-0.990798	0	0	DOS047_HT29_24H:BRD-K03652504-001-01-9:5.02	BRD-K03652504	BRD-K03652504	-666	HT29	24	5.02	trt_cp
163198	-0.990798	0	0	DOS056_PC3_24H:BRD-K25298364-001-01-4:5	BRD-K25298364	BRD-K25298364	-666	PC3	24	5	trt_cp
47715	-0.990798	0	0	CPC006_SNUC4_6H:BRD-A79768653-001-02-1:10	BRD-A79768653	sirolimus	sirolimus	SNUC4	6	10	trt_cp
133370	-0.989775	0	0	DOS026_VCAP_24H:BRD-K40358966-001-01-9:4.98	BRD-K40358966	BRD-K40358966	-666	VCAP	24	4.98	trt_cp
437559	-0.989775	0	0	PCLB001_HCC515_6H:BRD-A33746814-001-01-0:10	BRD-A33746814	avicin-g	avicin-g	HCC515	6	10	trt_cp
73747	-0.989775	0	0	CPC014_A549_24H:BRD-K56957086-001-02-2:10	BRD-K56957086	dacinostat	-666	A549	24	10	trt_cp
21457	-0.989775	0	0	CPC006_HA1E_24H:BRD-K93176058-001-02-8:10	BRD-K93176058	AC-55649	-666	HA1E	24	10	trt_cp
11811	-0.988753	0	0	CPC003_PC3_6H:BRD-K10207760-236-03-0:10	BRD-K10207760	lasalocid	Lasalocid sodium salt	PC3	6	10	trt_cp
72968	-0.98773	0	0	CPC014_A549_6H:BRD-K04923131-001-06-3:10	BRD-K04923131	GSK-3-inhibitor-IX	3194	A549	6	10	trt_cp
22696	-0.98773	0	0	CPC006_HCC515_24H:BRD-K35960502-001-10-1:10	BRD-K35960502	niclosamide	NICLOSAMIDE	HCC515	24	10	trt_cp
89216	-0.98773	0	0	CPC017_A375_6H:BRD-A93236127-001-03-7:10	BRD-A93236127	digitoxin	-666	A375	6	10	trt_cp
329974	-0.98773	0	0	LJP002_SKBR3_6H:BRD-K12040459-001-02-9:10	BRD-K12040459	AT7867	AT7867	SKBR3	6	10	trt_cp
31155	-0.986708	0	0	CPC006_PL21_6H:BRD-K06593056-001-02-2:20	BRD-K06593056	LE-135	-666	PL21	6	20	trt_cp
25175	-0.986708	0	0	CPC006_JHUEM2_6H:BRD-K01976263-003-04-5:0.63	BRD-K01976263	emetine	Emetine Dihydrochloride Hydrate (74)	JHUEM2	6	0.63	trt_cp
434035	-0.986708	0	0	PCLB001_A549_24H:BRD-A33746814-001-01-0:10	BRD-A33746814	avicin-g	avicin-g	A549	24	10	trt_cp
147172	-0.985685	0	0	DOS040_HT29_24H:BRD-K19303070-001-01-5:5.07	BRD-K19303070	BRD-K19303070	-666	HT29	24	5.07	trt_cp
5285	-0.985685	0	0	CPC002_HA1E_24H:BRD-K95763993-001-03-7:10	BRD-K95763993	trapidil	Trapidil	HA1E	24	10	trt_cp
142670	-0.985685	0	0	DOS045_A549_24H:BRD-K11401713-001-01-8:5.16	BRD-K11401713	BRD-K11401713	-666	A549	24	5.16	trt_cp
13581	-0.984663	0	0	CPC002_PC3_24H:BRD-K12079898-001-01-8:10	BRD-K12079898	PD-160170	PD 160170	PC3	24	10	trt_cp
77102	-0.984663	0	0	CPC014_HEPG2_6H:BRD-K97764662-001-09-0:10	BRD-K97764662	PD-173074	P2499	HEPG2	6	10	trt_cp
332040	-0.984663	0	0	NMH001_FIBRNPC_6H:BRD-K13629382-051-05-8:10	BRD-K13629382	eseroline	(-)-Eseroline fumarate	FIBRNPC	6	10	trt_cp
25861	-0.984663	0	0	CPC006_MCF7_6H:BRD-K70792160-003-02-0:24	BRD-K70792160	10-DEBC	Akt inhibitor X	MCF7	6	24	trt_cp
28782	-0.984663	0	0	CPC006_NCIH596_6H:BRD-K01976263-003-04-5:0.63	BRD-K01976263	emetine	Emetine Dihydrochloride Hydrate (74)	NCIH596	6	0.63	trt_cp
12975	-0.98364	0	0	CPC001_PC3_24H:BRD-K26573499-300-01-3:10	BRD-K26573499	DMAB-anabaseine	DMAB-anabaseine dihydrochloride	PC3	24	10	trt_cp
17797	-0.98364	0	0	CPC006_A549_6H:BRD-K06593056-001-02-2:20	BRD-K06593056	LE-135	-666	A549	6	20	trt_cp
10416	-0.98364	0	0	CPC004_MCF7_6H:BRD-K03109492-001-01-4:10	BRD-K03109492	NSC-663284	NSC 663284	MCF7	6	10	trt_cp
25094	-0.98364	0	0	CPC006_JHUEM2_6H:BRD-K43620258-001-01-6:80	BRD-K43620258	CHEMBL-399379	3,5-dichloro-2-hydroxy-N-(2-methoxy-5-phenylphenyl)benzenesulfonamide	JHUEM2	6	80	trt_cp
27212	-0.98364	0	0	CPC006_NCIH1694_6H:BRD-K28907958-001-02-7:11.1	BRD-K28907958	CD-437	-666	NCIH1694	6	11.1	trt_cp
37319	-0.98364	0	0	CPC009_A549_6H:BRD-K80672993-019-01-3:10	BRD-K80672993	M2-PK-activator	-666	A549	6	10	trt_cp
5845	-0.982618	0	0	CPC004_HCC515_6H:BRD-A94756469-001-03-9:10	BRD-A94756469	digoxin	DIGOXIN	HCC515	6	10	trt_cp
24567	-0.982618	0	0	CPC006_HT29_6H:BRD-A67788537-001-01-7:120	BRD-A67788537	salermide	Salermide	HT29	6	120	trt_cp
15634	-0.982618	0	0	CPC001_VCAP_24H:BRD-K87991767-001-02-0:10	BRD-K87991767	umbelliferone	-666	VCAP	24	10	trt_cp
336215	-0.982618	0	0	MUC.CP005_MCF7_24H:BRD-K94498396-001-01-8:10.0336	BRD-K94498396	BRD-K94498396	-666	MCF7	24	10.0336	trt_cp
14578	-0.981595	0	0	CPC004_VCAP_6H:BRD-K47659338-003-01-0:10	BRD-K47659338	EMD-386088	EMD 386088 hydrochloride	VCAP	6	10	trt_cp
36741	-0.981595	0	0	CPC007_A375_24H:BRD-K06956503-001-02-0:10	BRD-K06956503	BRD-K06956503	NCGC00187945-01	A375	24	10	trt_cp
33648	-0.981595	0	0	CPC006_SKMEL28_6H:BRD-A75409952:10	BRD-A75409952	wortmannin	wortmannin	SKMEL28	6	10	trt_cp
36375	-0.981595	0	0	CPC008_A375_24H:BRD-U88878891-000-01-9:10	BRD-U88878891	BRD-U88878891	-666	A375	24	10	trt_cp
162160	-0.981595	0	0	DOS057_MCF7_24H:BRD-K76397886-001-01-1:5	BRD-K76397886	BRD-K76397886	-666	MCF7	24	5	trt_cp
17847	-0.980573	0	0	CPC006_A549_6H:BRD-K94325918-001-03-8:10	BRD-K94325918	kinetin-riboside	-666	A549	6	10	trt_cp
9395	-0.980573	0	0	CPC005_HT29_6H:BRD-A07000685-001-03-6:10	BRD-A07000685	hydrocortisone	HYDROCORTISONE HEMISUCCINATE	HT29	6	10	trt_cp
48468	-0.980573	0	0	CPC006_SW620_6H:BRD-K17140735-300-02-4:11.1	BRD-K17140735	SCH-79797	-666	SW620	6	11.1	trt_cp
38721	-0.97955	0	0	CPC007_HA1E_6H:BRD-K11260407-001-05-0:10	BRD-K11260407	BRD-K11260407	2-fluoro-N-(1-hydroxy-2-methylpropan-2-yl)-4,5-dimethoxybenzamide KLK-43	HA1E	6	10	trt_cp
43528	-0.97955	0	0	CPC007_MCF7_6H:BRD-K45443730-001-07-6:10	BRD-K45443730	BRD-K45443730	1-(3-methylphenyl)-5-(piperidin-1-ylcarbonyl)-1H-benzimidazole	MCF7	6	10	trt_cp
44035	-0.97955	0	0	CPC008_MCF7_6H:BRD-K69097969-001-03-2:10	BRD-K69097969	VU-0418939-2	VU0418939-2	MCF7	6	10	trt_cp
47059	-0.97955	0	0	CPC008_PC3_24H:BRD-K87726525-001-05-6:10	BRD-K87726525	BRD-K87726525	NCGC00182382-01	PC3	24	10	trt_cp
58541	-0.97955	0	0	CPC012_HA1E_6H:BRD-K74710236-001-02-2:10	BRD-K74710236	VU-0410183-2	-666	HA1E	6	10	trt_cp
335649	-0.97955	0	0	MUC.CP001_MCF7_6H:BRD-K14868367-001-01-4:3.3358	BRD-K14868367	SA-97259	SA97259	MCF7	6	3.3358	trt_cp
18674	-0.97955	0	0	CPC006_A673_6H:BRD-K54233340-300-01-0:10	BRD-K54233340	dorsomorphin	Dorsomorphin dihydrochloride	A673	6	10	trt_cp
152248	-0.97955	0	0	DOS050_PC3_24H:BRD-K14196440-001-01-1:5	BRD-K14196440	BRD-K14196440	-666	PC3	24	5	trt_cp
446866	-0.97955	0	0	ERG014_PC3_24H:BRD-K96194602-001-01-1:9.94169	BRD-K96194602	BRD-K96194602	-666	PC3	24	9.94169	trt_cp
73982	-0.978528	0	0	CPC015_A549_24H:BRD-K95921201-001-07-0:10	BRD-K95921201	reserpine	-666	A549	24	10	trt_cp
5303	-0.978528	0	0	CPC001_HA1E_24H:BRD-A14574269-051-01-4:10	BRD-A14574269	UB-165	UB 165 fumarate	HA1E	24	10	trt_cp
22705	-0.978528	0	0	CPC006_HCC515_24H:BRD-K92991072-001-02-3:10	BRD-K92991072	PAC-1	PAC 1	HCC515	24	10	trt_cp
361594	-0.978528	0	0	RAD001_A549_6H:BRD-K15108141-003-01-3:0.3704	BRD-K15108141	gemcitabine	Gemcitabine Hydrochloride	A549	6	0.3704	trt_cp
165853	-0.978528	0	0	ERG010_VCAP_6H:BRD-K80747759-001-01-5:10.028	BRD-K80747759	BRD-K80747759	-666	VCAP	6	10.028	trt_cp
111361	-0.977505	0	0	CVD001_HUH7_6H:BRD-K80045183-001-01-0:2.5008	BRD-K80045183	BRD-K80045183	-666	HUH7	6	2.5008	trt_cp
2456	-0.977505	0	0	CPC002_HA1E_6H:BRD-K92015269-001-01-6:10	BRD-K92015269	GBR-12783	GBR 12783	HA1E	6	10	trt_cp
14033	-0.977505	0	0	CPC001_PC3_24H:BRD-K05151076-001-01-8:10	BRD-K05151076	ZK-164015	ZK 164015	PC3	24	10	trt_cp
17358	-0.977505	0	0	CPC006_A375_6H:BRD-A35588707-001-03-0:1.25	BRD-A35588707	teniposide	TENIPOSIDE	A375	6	1.25	trt_cp
47113	-0.977505	0	0	CPC007_PC3_24H:BRD-K73610817-001-06-3:10	BRD-K73610817	BRD-K73610817	NCGC00183371-01	PC3	24	10	trt_cp
71136	-0.977505	0	0	CPC015_A375_6H:BRD-A19053259-003-03-3:10	BRD-A19053259	pseudopelletierine	-666	A375	6	10	trt_cp
117863	-0.977505	0	0	DOS004_VCAP_6H:BRD-K42357106-001-01-0:5	BRD-K42357106	BRD-K42357106	-666	VCAP	6	5	trt_cp
332724	-0.977505	0	0	NMH002_FIBRNPC_24H:BRD-K77345217-001-04-3:10	BRD-K77345217	gallic-acid	Gallic acid	FIBRNPC	24	10	trt_cp
432516	-0.977505	0	0	BRAF001_A375_6H:BRD-K79602928-003-13-2:2.5	BRD-K79602928	metformin	metformin	A375	6	2.5	trt_cp
444507	-0.977505	0	0	DOSBIO002_MCF7_24H:BRD-K74951051:9.2441	BRD-K74951051	BRD-K74951051	BRD-K74951051	MCF7	24	9.2441	trt_cp
3012	-0.976483	0	0	CPC002_HA1E_6H:BRD-K88677950-001-01-3:10	BRD-K88677950	PD-198306	PD 198306	HA1E	6	10	trt_cp
7480	-0.976483	0	0	CPC004_HCC515_24H:BRD-K29458283-001-17-4:10	BRD-K29458283	chlorambucil	CHLORAMBUCIL	HCC515	24	10	trt_cp
7923	-0.976483	0	0	CPC001_HCC515_24H:BRD-K05464208-001-01-6:10	BRD-K05464208	JX-401	JX 401	HCC515	24	10	trt_cp
28858	-0.976483	0	0	CPC006_NCIH596_6H:BRD-K89687904-001-01-8:10	BRD-K89687904	PKCbeta-inhibitor	PKCbeta inhibitor	NCIH596	6	10	trt_cp
78195	-0.976483	0	0	CPC014_HT29_6H:BRD-K42419294-001-01-0:10	BRD-K42419294	BRD-K42419294	7287-0921	HT29	6	10	trt_cp
116346	-0.976483	0	0	CVD001_PHH_6H:BRD-K45356824-001-01-0:10.2192	BRD-K45356824	SA-1973497	-666	PHH	6	10.2192	trt_cp
714	-0.976483	0	0	CPC005_A375_6H:BRD-K21680192-300-06-0:10	BRD-K21680192	mitoxantrone	mitoxantrone	A375	6	10	trt_cp
7851	-0.976483	0	0	CPC003_HCC515_24H:BRD-K02715688-001-01-3:10	BRD-K02715688	hydrastine	HYDRASTINE (1R, 9S)	HCC515	24	10	trt_cp
434657	-0.97546	0	0	HOG001_A549_6H:BRD-A13122391-001-01-9:0.0412	BRD-A13122391	triptolide	16-hydroxytriptolide	A549	6	0.0412	trt_cp
69826	-0.97546	0	0	CPC009_VCAP_24H:BRD-K14788918-019-01-0:10	BRD-K14788918	BRD-K14788918	-666	VCAP	24	10	trt_cp
77371	-0.97546	0	0	CPC015_HT29_6H:BRD-A68930007-001-03-1:10	BRD-A68930007	ouabain	-666	HT29	6	10	trt_cp
95834	-0.97546	0	0	CPC017_HEPG2_6H:BRD-K60060639-005-01-4:10	BRD-K60060639	methyllidocaine	-666	HEPG2	6	10	trt_cp
435290	-0.97546	0	0	HOG002_A549_6H:BRD-K76674262-001-02-5:10	BRD-K76674262	homoharringtonine	homoharringtonine	A549	6	10	trt_cp
98642	-0.97546	0	0	CPC017_MCF7_6H:BRD-K76568384-001-01-4:10	BRD-K76568384	PHTPP	-666	MCF7	6	10	trt_cp
433016	-0.97546	0	0	HOG003_A549_24H:BRD-A71390734-001-01-7:3.33	BRD-A71390734	idarubicin	4-demethoxydaunorubicin	A549	24	3.33	trt_cp
16151	-0.974438	0	0	CPC002_VCAP_24H:BRD-K46441700-300-01-4:10	BRD-K46441700	GR-55562	GR 55562 dihydrochloride	VCAP	24	10	trt_cp
17531	-0.974438	0	0	CPC006_A375_24H:BRD-K91623615-001-01-9:10	BRD-K91623615	ABT-751	ABT-751	A375	24	10	trt_cp
24781	-0.974438	0	0	CPC006_HT29_24H:BRD-K61662457-001-02-2:20	BRD-K61662457	CAY-10594	CAY10594	HT29	24	20	trt_cp
105732	-0.974438	0	0	CPC019_VCAP_6H:BRD-K49010888-001-01-2:10	BRD-K49010888	BRD-K49010888	-666	VCAP	6	10	trt_cp
434739	-0.974438	0	0	PCLB001_A549_6H:BRD-A15100685-001-02-6:10	BRD-A15100685	avicin-d	avicin-d	A549	6	10	trt_cp
772	-0.973415	0	0	CPC005_A375_24H:BRD-K54095730-001-01-5:10	BRD-K54095730	CMPD-1	CMPD-1	A375	24	10	trt_cp
1621	-0.973415	0	0	CPC005_A549_24H:BRD-A37432947-004-02-5:10	BRD-A37432947	ipratropium	Ipratropium bromide	A549	24	10	trt_cp
37636	-0.973415	0	0	CPC008_A549_6H:BRD-K80822897-001-05-0:10	BRD-K80822897	BRD-K80822897	NCGC00180994-01	A549	6	10	trt_cp
337443	-0.973415	0	0	MUC.CP004_MCF7_24H:BRD-K12539581-001-03-9:0.3704	BRD-K12539581	nocodazole	SA59648	MCF7	24	0.3704	trt_cp
435832	-0.973415	0	0	AML001_CD34_6H:BRD-K05456756:0.37037	BRD-K05456756	BRD-K05456756	-666	CD34	6	0.37037	trt_cp
36839	-0.973415	0	0	CPC008_A375_24H:BRD-K37456065-001-01-6:10	BRD-K37456065	VU-0365114-2	VU0365114-2	A375	24	10	trt_cp
446521	-0.972393	0	0	ERG014_PC3_24H:BRD-K57328348-001-01-1:10.0999	BRD-K57328348	BRD-K57328348	-666	PC3	24	10.0999	trt_cp
97557	-0.972393	0	0	CPC020_HT29_6H:BRD-A26334849-001-04-7:10	BRD-A26334849	propafenone	rythmol	HT29	6	10	trt_cp
335332	-0.972393	0	0	MUC.CP002_MCF7_6H:BRD-K88529044-001-01-4:10.0329	BRD-K88529044	SA-441092	SA441092	MCF7	6	10.0329	trt_cp
330676	-0.972393	0	0	LJP002_SKBR3_24H:BRD-K55187425-236-02-9:2	BRD-K55187425	ON-01910	A769662	SKBR3	24	2	trt_cp
90	-0.97137	0	0	CPC005_A375_6H:BRD-A60274948-066-02-9:10	BRD-A60274948	bromocriptine	Bromocryptine mesylate	A375	6	10	trt_cp
156312	-0.97137	0	0	DOS054_A549_24H:BRD-K20216424-001-01-9:5	BRD-K20216424	BRD-K20216424	-666	A549	24	5	trt_cp
344944	-0.97137	0	0	NMH002_FIBRNPC_6H:BRD-K22429181-001-12-6:10	BRD-K22429181	retinol	all-trans-Retinol	FIBRNPC	6	10	trt_cp
433246	-0.97137	0	0	DOSBIO001_A549_24H:BRD-K23985857:10	BRD-K23985857	BRD-K23985857	BRD-K23985857	A549	24	10	trt_cp
439499	-0.97137	0	0	DOSBIO002_HT29_24H:BRD-K79532217:10.3153	BRD-K79532217	BRD-K79532217	BRD-K79532217	HT29	24	10.3153	trt_cp
10779	-0.970348	0	0	CPC005_MCF7_24H:BRD-K46424862-001-04-2:10	BRD-K46424862	hymecromone	Hymecromone	MCF7	24	10	trt_cp
442406	-0.970348	0	0	HOG001_MCF7_24H:BRD-A84481105-003-17-2:10	BRD-A84481105	thioridazine	thioridazine	MCF7	24	10	trt_cp
73162	-0.969325	0	0	CPC014_A549_6H:BRD-K97764662-001-09-0:10	BRD-K97764662	PD-173074	P2499	A549	6	10	trt_cp
117645	-0.969325	0	0	DOS001_VCAP_6H:BRD-K30962405-001-01-9:4.92	BRD-K30962405	BRD-K30962405	-666	VCAP	6	4.92	trt_cp
334729	-0.969325	0	0	MUC.CP001_MCF7_6H:BRD-K14091022-001-01-0:3.3171	BRD-K14091022	SA-1472702	SA1472702	MCF7	6	3.3171	trt_cp
63719	-0.969325	0	0	CPC010_MCF7_24H:BRD-K34968258-001-07-7:10	BRD-K34968258	BRD-K34968258	-666	MCF7	24	10	trt_cp
90505	-0.969325	0	0	CPC017_A549_6H:BRD-A25687296-300-03-5:10	BRD-A25687296	emetine	-666	A549	6	10	trt_cp
21128	-0.969325	0	0	CPC006_HA1E_6H:BRD-A71390734-001-01-7:0.08	BRD-A71390734	idarubicin	4-Demethoxydaunorubicin hydrochloride (65)	HA1E	6	0.08	trt_cp
29060	-0.969325	0	0	CPC006_NOMO1_6H:BRD-K43620258-001-01-6:80	BRD-K43620258	CHEMBL-399379	3,5-dichloro-2-hydroxy-N-(2-methoxy-5-phenylphenyl)benzenesulfonamide	NOMO1	6	80	trt_cp
42699	-0.969325	0	0	CPC007_HT29_24H:BRD-K15467014-001-05-2:10	BRD-K15467014	BRD-K15467014	3-(2,8-dinitro-10,11-dihydro-5H-dibenzo[b,f]azepin-5-yl)-N,N-dimethylpropan-1-amine oxalate KCR-18	HT29	24	10	trt_cp
18522	-0.968303	0	0	CPC006_A673_6H:BRD-K04853698-003-01-4:10	BRD-K04853698	LDN-193189	-666	A673	6	10	trt_cp
435221	-0.968303	0	0	HOG003_A549_6H:BRD-K01976263-003-04-5:0.3704	BRD-K01976263	emetine	emetine	A549	6	0.3704	trt_cp
435350	-0.968303	0	0	HOG003_A549_6H:BRD-K06792661-001-01-9:0.3704	BRD-K06792661	narciclasine	narciclasine	A549	6	0.3704	trt_cp
439096	-0.968303	0	0	DOSBIO002_HT29_24H:BRD-K13559922:10.0387	BRD-K13559922	BRD-K13559922	BRD-K13559922	HT29	24	10.0387	trt_cp
47012	-0.96728	0	0	CPC008_PC3_24H:BRD-K92202821-001-01-1:10	BRD-K92202821	BRD-K92202821	NCGC00166395-02	PC3	24	10	trt_cp
64443	-0.96728	0	0	CPC010_MCF7_24H:BRD-A03216249-003-18-5:10	BRD-A03216249	mepivacaine	mepivacaine	MCF7	24	10	trt_cp
73428	-0.96728	0	0	CPC015_A549_24H:BRD-A68930007-001-03-1:10	BRD-A68930007	ouabain	-666	A549	24	10	trt_cp
23045	-0.96728	0	0	CPC006_HCT116_6H:BRD-K78126613-001-16-0:10	BRD-K78126613	menadione	MENADIONE	HCT116	6	10	trt_cp
340831	-0.96728	0	0	NMH001_NPC_24H:BRD-K74865981-001-01-3:10	BRD-K74865981	YM-09151-2	(-)-YM-09151-2	NPC	24	10	trt_cp
74886	-0.966258	0	0	CPC014_ASC_24H:BRD-K70161581-001-01-5:10	BRD-K70161581	BRD-K70161581	-666	ASC	24	10	trt_cp
1273	-0.966258	0	0	CPC005_A549_6H:BRD-A19918940-001-03-6:10	BRD-A19918940	lomatin	LOMATIN	A549	6	10	trt_cp
12896	-0.966258	0	0	CPC001_PC3_24H:BRD-A07875874-001-01-6:10	BRD-A07875874	cilnidipine	Cilnidipine	PC3	24	10	trt_cp
38540	-0.966258	0	0	CPC007_A549_24H:BRD-K05402890-001-09-2:10	BRD-K05402890	BRD-K05402890	NCGC00165289-01	A549	24	10	trt_cp
90841	-0.966258	0	0	CPC017_A549_6H:BRD-K14200658-001-02-6:10	BRD-K14200658	syrosingopine	-666	A549	6	10	trt_cp
103992	-0.966258	0	0	CPC020_PC3_24H:BRD-K06335600-003-13-2:10	BRD-K06335600	tizanidine	tizanidine	PC3	24	10	trt_cp
128219	-0.966258	0	0	DOS010_VCAP_6H:BRD-K71604153-001-01-1:5.02	BRD-K71604153	BRD-K71604153	-666	VCAP	6	5.02	trt_cp
172620	-0.966258	0	0	HDAC001_PC3_6H:BRD-K99636700-001-01-9:0.625	BRD-K99636700	BRD-K99636700	-666	PC3	6	0.625	trt_cp
436095	-0.966258	0	0	CPC006_H1299_6H:BRD-K61662457-001-02-2:20	BRD-K61662457	CAY-10594	CAY10594	H1299	6	20	trt_cp
446581	-0.966258	0	0	ERG012_PC3_24H:BRD-K66732164-001-01-4:10.0179	BRD-K66732164	BRD-K66732164	-666	PC3	24	10.0179	trt_cp
334617	-0.965235	0	0	MUC.CP006_MCF7_6H:BRD-K60103096-001-01-7:9.9964	BRD-K60103096	SA-1459481	SA1459481	MCF7	6	9.9964	trt_cp
54025	-0.965235	0	0	CPC012_A375_6H:BRD-K29003210-001-06-9:10	BRD-K29003210	BRD-K29003210	OSSK_647368	A375	6	10	trt_cp
57433	-0.965235	0	0	CPC012_ASC_24H:BRD-A51777634-001-01-0:10	BRD-A51777634	VU-0418933-1	-666	ASC	24	10	trt_cp
78613	-0.965235	0	0	CPC014_HT29_6H:BRD-K94018295-001-06-5:10	BRD-K94018295	EMF-sumo1-3	STOCK2S-79598	HT29	6	10	trt_cp
91747	-0.965235	0	0	CPC020_A549_6H:BRD-A75144621-001-02-8:10	BRD-A75144621	digoxin	digoxin	A549	6	10	trt_cp
334137	-0.965235	0	0	MUC.CP001_MCF7_6H:BRD-K85102293-001-01-1:3.3402	BRD-K85102293	BRD-K85102293	-666	MCF7	6	3.3402	trt_cp
436137	-0.965235	0	0	CPC006_H1299_6H:BRD-K31342827-001-05-4:12.12	BRD-K31342827	bisindolylmaleimide	GF-109203X	H1299	6	12.12	trt_cp
48462	-0.965235	0	0	CPC006_SW620_6H:BRD-K08316444-001-04-3:0.63	BRD-K08316444	rotenone	-666	SW620	6	0.63	trt_cp
115219	-0.964213	0	0	DEB001_PC3_24H:BRD-K41887956-001-01-8:10	BRD-K41887956	DAC-003	DAC-003	PC3	24	10	trt_cp
1881	-0.964213	0	0	CPC004_HA1E_6H:BRD-A22032524-074-04-0:10	BRD-A22032524	amlodipine	AMLODIPINE BESYLATE	HA1E	6	10	trt_cp
85185	-0.964213	0	0	CPC013_PC3_24H:BRD-K59369769-001-07-0:10	BRD-K59369769	tozasertib	HY-10161	PC3	24	10	trt_cp
98629	-0.964213	0	0	CPC020_MCF7_6H:BRD-K75308990-001-06-1:10	BRD-K75308990	BRD-K75308990	-666	MCF7	6	10	trt_cp
145929	-0.964213	0	0	DOS045_A549_24H:BRD-K86838317-001-02-9:5.01	BRD-K86838317	BRD-K86838317	-666	A549	24	5.01	trt_cp
329382	-0.964213	0	0	LJP002_MDAMB231_24H:BRD-K75308783-001-02-1:0.4	BRD-K75308783	SAR-245409|XL765	SAR245409;XL765	MDAMB231	24	0.4	trt_cp
20450	-0.96319	0	0	CPC006_DV90_6H:BRD-K10882151-001-06-8:40	BRD-K10882151	BO2-inhibits-RAD51	BO2 (inhibits RAD51)	DV90	6	40	trt_cp
9496	-0.96319	0	0	CPC005_HT29_6H:BRD-K03319035-003-02-7:10	BRD-K03319035	maprotiline	Maprotiline hydrochloride	HT29	6	10	trt_cp
12702	-0.96319	0	0	CPC002_PC3_24H:BRD-K93658967-001-01-7:10	BRD-K93658967	aloisine	Aloisine A	PC3	24	10	trt_cp
30476	-0.96319	0	0	CPC006_PC3_24H:BRD-K92317137-001-04-0:10	BRD-K92317137	BRD-K92317137	-666	PC3	24	10	trt_cp
58321	-0.96319	0	0	CPC012_HA1E_6H:BRD-K26818574-001-03-0:10	BRD-K26818574	BIX-01294	-666	HA1E	6	10	trt_cp
73112	-0.96319	0	0	CPC014_A549_6H:BRD-K79404599-001-03-6:10	BRD-K79404599	enzastaurin	HY-10342	A549	6	10	trt_cp
340801	-0.96319	0	0	NMH001_NPC_24H:BRD-A78236793-001-01-3:10	BRD-A78236793	BRD-A78236793	(+/-)-4'-Amino-8-O-methyl-SKF-83566	NPC	24	10	trt_cp
434151	-0.96319	0	0	HOG003_A549_24H:BRD-K87909389-001-01-2:3.33	BRD-K87909389	alvocidib	flavopiridol	A549	24	3.33	trt_cp
5017	-0.962168	0	0	CPC002_HA1E_24H:BRD-K20714604-003-01-1:10	BRD-K20714604	RS-56812	RS 56812 hydrochloride	HA1E	24	10	trt_cp
28160	-0.962168	0	0	CPC006_NCIH2073_6H:BRD-K89391146-001-02-3:80	BRD-K89391146	RG-108	RG 108	NCIH2073	6	80	trt_cp
46497	-0.962168	0	0	CPC009_PC3_24H:BRD-K15716662-001-03-2:10	BRD-K15716662	KU-C104493	-666	PC3	24	10	trt_cp
102445	-0.962168	0	0	CPC019_PC3_6H:BRD-K33045404-001-01-1:10	BRD-K33045404	BRD-K33045404	-666	PC3	6	10	trt_cp
106636	-0.962168	0	0	CPC019_VCAP_24H:BRD-K92817986-001-01-7:10	BRD-K92817986	BJM-CSC-19	-666	VCAP	24	10	trt_cp
450535	-0.962168	0	0	AML001_U937_24H:BRD-K27316855:0.37037	BRD-K27316855	calcitriol	1,25-DIHYDROXYVITAMIND3	U937	24	0.37037	trt_cp
50258	-0.961145	0	0	CPC006_U937_6H:BRD-K06593056-001-02-2:20	BRD-K06593056	LE-135	-666	U937	6	20	trt_cp
89501	-0.961145	0	0	CPC020_A375_6H:BRD-K20514654-001-01-8:10	BRD-K20514654	YL-59	-666	A375	6	10	trt_cp
61019	-0.961145	0	0	CPC010_HEPG2_6H:BRD-A84524947-001-05-0:10	BRD-A84524947	BRD-A84524947	1-(3,4-bis(benzyloxy)-2,5-difluorophenyl)-2-(methylamino)ethanol KLK-37	HEPG2	6	10	trt_cp
96512	-0.961145	0	0	CPC018_HT29_6H:BRD-K09602097-001-04-5:10	BRD-K09602097	forskolin	-666	HT29	6	10	trt_cp
73126	-0.961145	0	0	CPC014_A549_6H:BRD-K05104363-001-04-3:10	BRD-K05104363	PD-184352	HY-50295	A549	6	10	trt_cp
9261	-0.960123	0	0	CPC004_HT29_6H:BRD-A93236127-001-03-7:10	BRD-A93236127	digitoxin	DIGITOXIN	HT29	6	10	trt_cp
73393	-0.960123	0	0	CPC015_A549_24H:BRD-A55594068-065-03-1:10	BRD-A55594068	vinblastine	-666	A549	24	10	trt_cp
75642	-0.960123	0	0	CPC014_HA1E_6H:BRD-K13566078-003-01-1:10	BRD-K13566078	BMS-345541	HY-10518	HA1E	6	10	trt_cp
136508	-0.960123	0	0	DOS026_VCAP_24H:BRD-K84391460-001-01-8:5.02	BRD-K84391460	BRD-K84391460	-666	VCAP	24	5.02	trt_cp
78008	-0.9591	0	0	CPC015_HT29_6H:BRD-K92428153-001-01-0:10	BRD-K92428153	mycophenolate-mofetil	-666	HT29	6	10	trt_cp
87442	-0.9591	0	0	CPC014_SKB_24H:BRD-K85402309-001-01-7:10	BRD-K85402309	dovitinib	S1018	SKB	24	10	trt_cp
73373	-0.958078	0	0	CPC015_A549_24H:BRD-A48237631-001-03-0:10	BRD-A48237631	mitomycin-c	-666	A549	24	10	trt_cp
34612	-0.958078	0	0	CPC005_VCAP_6H:BRD-A48257147-001-01-9:10	BRD-A48257147	PHCCC	PHCCC	VCAP	6	10	trt_cp
100673	-0.958078	0	0	CPD002_MCF7_24H:BRD-K52827117-001-01-6:10	BRD-K52827117	aprepitant	Aprepitant	MCF7	24	10	trt_cp
93049	-0.957055	0	0	CPC018_ASC_24H:BRD-A52530684-001-01-1:10	BRD-A52530684	doxorubicin	-666	ASC	24	10	trt_cp
93499	-0.957055	0	0	CPC017_ASC_24H:BRD-K60762818-003-15-3:10	BRD-K60762818	desipramine	-666	ASC	24	10	trt_cp
135625	-0.957055	0	0	DOS010_VCAP_24H:BRD-K71877850-001-01-9:5	BRD-K71877850	BRD-K71877850	-666	VCAP	24	5	trt_cp
139528	-0.957055	0	0	DOS043_A375_24H:BRD-K36928794-001-01-3:5.12	BRD-K36928794	BRD-K36928794	-666	A375	24	5.12	trt_cp
335502	-0.957055	0	0	MUC.CP006_MCF7_6H:BRD-K82823804-001-01-7:1.1111	BRD-K82823804	SA-792987	SA792987	MCF7	6	1.1111	trt_cp
433178	-0.957055	0	0	DOSBIO002_A549_24H:BRD-K13559922:10.0387	BRD-K13559922	BRD-K13559922	BRD-K13559922	A549	24	10.0387	trt_cp
17815	-0.956033	0	0	CPC006_A549_6H:BRD-K28907958-001-02-7:11.1	BRD-K28907958	CD-437	-666	A549	6	11.1	trt_cp
49181	-0.956033	0	0	CPC006_T3M10_6H:BRD-K05649647-001-03-7:20	BRD-K05649647	BRD-K05649647	-666	T3M10	6	20	trt_cp
25834	-0.956033	0	0	CPC006_MCF7_6H:BRD-K56301217-001-01-7:11.1	BRD-K56301217	ABT-737	A112550.cdx	MCF7	6	11.1	trt_cp
11967	-0.95501	0	0	CPC004_PC3_6H:BRD-K03109492-001-01-4:10	BRD-K03109492	NSC-663284	NSC 663284	PC3	6	10	trt_cp
55229	-0.95501	0	0	CPC010_A549_6H:BRD-K43913647-001-07-2:10	BRD-K43913647	BRD-K43913647	6-methoxy-2,3,4,9-tetrahydro-1H-pyrido[3,4-b]indol-1-one KLK-1	A549	6	10	trt_cp
75863	-0.95501	0	0	CPC014_HCC515_6H:BRD-A31374339-001-01-9:10	BRD-A31374339	fludarabine	480-100	HCC515	6	10	trt_cp
433496	-0.95501	0	0	DOSBIO002_A549_24H:BRD-K67236950:10.6884	BRD-K67236950	BRD-K67236950	BRD-K67236950	A549	24	10.6884	trt_cp
4582	-0.953988	0	0	CPC004_HA1E_24H:BRD-A84174393-236-03-0:10	BRD-A84174393	meloxicam	MELOXICAM SODIUM	HA1E	24	10	trt_cp
24651	-0.953988	0	0	CPC006_HT29_24H:BRD-A62809825-001-01-7:10	BRD-A62809825	thapsigargin	-666	HT29	24	10	trt_cp
57280	-0.953988	0	0	CPC011_A549_24H:BRD-K63343048-001-07-2:10	BRD-K63343048	orlistat	orlistat	A549	24	10	trt_cp
88561	-0.953988	0	0	CPC014_VCAP_24H:BRD-A31374339-001-01-9:10	BRD-A31374339	fludarabine	480-100	VCAP	24	10	trt_cp
102596	-0.953988	0	0	CPC019_PC3_6H:BRD-K62818989-001-01-8:10	BRD-K62818989	BRD-K62818989	-666	PC3	6	10	trt_cp
326532	-0.953988	0	0	LJP002_MCF7_6H:BRD-K12040459-001-02-9:10	BRD-K12040459	AT7867	AT7867	MCF7	6	10	trt_cp
340536	-0.953988	0	0	NMH001_NPC_6H:BRD-K36269259-001-01-0:10	BRD-K36269259	BRD-K36269259	2,3-Dihydroxy--phenethylamine hydrobromide	NPC	6	10	trt_cp
445818	-0.953988	0	0	DOSBIO002_NPC_24H:BRD-K89824424:9.82599	BRD-K89824424	BRD-K89824424	BRD-K89824424	NPC	24	9.82599	trt_cp
343	-0.953988	0	0	CPC005_A375_6H:BRD-K53959060-001-01-3:10	BRD-K53959060	indirubin	Indirubin-3'-oxime	A375	6	10	trt_cp
22320	-0.953988	0	0	CPC006_HCC515_6H:BRD-K16406336-311-01-2:10	BRD-K16406336	methylene-blue	METHYLENE BLUE	HCC515	6	10	trt_cp
92846	-0.953988	0	0	CPC019_A549_24H:BRD-K86899078-001-01-2:10	BRD-K86899078	BRD-K86899078	-666	A549	24	10	trt_cp
331093	-0.953988	0	0	LJP001_SKBR3_24H:BRD-K68065987-300-06-7:2	BRD-K68065987	MK-2206	MK2206	SKBR3	24	2	trt_cp
52583	-0.952965	0	0	CPC006_VCAP_24H:BRD-K04010869-001-02-6:1	BRD-K04010869	prostaglandin-a1	PROSTAGLANDIN A1	VCAP	24	1	trt_cp
115783	-0.952965	0	0	CPD003_PC3_24H:BRD-K03243820-001-14-7:10	BRD-K03243820	trifluridine	Trifluridine	PC3	24	10	trt_cp
436122	-0.952965	0	0	CPC006_H1299_6H:BRD-K54233340-300-01-0:10	BRD-K54233340	dorsomorphin	Dorsomorphin dihydrochloride	H1299	6	10	trt_cp
59256	-0.952965	0	0	CPC011_HA1E_6H:BRD-A87387433-001-02-7:10	BRD-A87387433	cefpodoxime	cefpodoxime proxetil	HA1E	6	10	trt_cp
87337	-0.952965	0	0	CPC013_SKB_24H:BRD-K79090631-001-15-7:10	BRD-K79090631	CGP-60474	HY-11009	SKB	24	10	trt_cp
572	-0.951943	0	0	CPC004_A375_6H:BRD-K30816563-003-01-1:10	BRD-K30816563	ranitidine	Ranitidine hydrochloride	A375	6	10	trt_cp
21927	-0.951943	0	0	CPC006_HCC15_6H:BRD-K31342827-001-05-4:12.12	BRD-K31342827	bisindolylmaleimide	GF-109203X	HCC15	6	12.12	trt_cp
47227	-0.951943	0	0	CPC008_PC3_24H:BRD-K00910650-001-01-6:10	BRD-K00910650	BRD-K00910650	NCGC00242335-01	PC3	24	10	trt_cp
64077	-0.951943	0	0	CPC012_MCF7_24H:BRD-K34966483-001-06-0:10	BRD-K34966483	MW-STK33-3A	7332649	MCF7	24	10	trt_cp
124021	-0.951943	0	0	DOS022_VCAP_6H:BRD-K07107626-003-02-7:5.02	BRD-K07107626	BRD-K07107626	-666	VCAP	6	5.02	trt_cp
26512	-0.95092	0	0	CPC006_MCF7_24H:BRD-K89329876-001-02-9:40	BRD-K89329876	BRD-K89329876	-666	MCF7	24	40	trt_cp
42585	-0.95092	0	0	CPC008_HT29_6H:BRD-K49183052-019-01-9:10	BRD-K49183052	VU-0415113-1	VU0415113-1	HT29	6	10	trt_cp
30354	-0.95092	0	0	CPC005_PC3_6H:BRD-A78360835-001-01-1:10	BRD-A78360835	cercosporin	cercosporin	PC3	6	10	trt_cp
73548	-0.95092	0	0	CPC015_A549_24H:BRD-K14920963-304-01-9:10	BRD-K14920963	erythrosine	-666	A549	24	10	trt_cp
38566	-0.949898	0	0	CPC007_A549_24H:BRD-K26767475-001-05-4:10	BRD-K26767475	BRD-K26767475	NCGC00183255-01	A549	24	10	trt_cp
72928	-0.949898	0	0	CPC016_A549_6H:BRD-K98143437-001-01-7:10	BRD-K98143437	SB-239063	-666	A549	6	10	trt_cp
44636	-0.949898	0	0	CPC007_MCF7_24H:BRD-A39093044-001-09-6:10	BRD-A39093044	K784-3187	2-[(chloroacetyl)(3-methoxyphenyl)amino]-N-(2-phenylethyl)-2-thien-2-ylacetamide	MCF7	24	10	trt_cp
48653	-0.949898	0	0	CPC006_SW620_6H:BRD-K78513633-001-07-4:177.6	BRD-K78513633	lonidamine	Lonidamine	SW620	6	177.6	trt_cp
333848	-0.949898	0	0	MUC.CP005_MCF7_6H:BRD-K21635943-001-01-1:10.0449	BRD-K21635943	BRD-K21635943	-666	MCF7	6	10.0449	trt_cp
9963	-0.948875	0	0	CPC005_HT29_24H:BRD-K46424862-001-04-2:10	BRD-K46424862	hymecromone	Hymecromone	HT29	24	10	trt_cp
71191	-0.948875	0	0	CPC015_A375_6H:BRD-A39969961-001-01-3:10	BRD-A39969961	eplerenone	-666	A375	6	10	trt_cp
79753	-0.948875	0	0	CPC014_MCF7_6H:BRD-K40255344-001-13-5:10	BRD-K40255344	tyrphostin-A9	EI-215	MCF7	6	10	trt_cp
91759	-0.948875	0	0	CPC020_A549_6H:BRD-K63828191-003-20-6:10	BRD-K63828191	raloxifene	evista	A549	6	10	trt_cp
8605	-0.947853	0	0	CPC001_HCC515_24H:BRD-A81795050-003-01-7:10	BRD-A81795050	U-18666A	U 18666A	HCC515	24	10	trt_cp
53540	-0.947853	0	0	CPC012_A375_6H:BRD-K82837433-001-01-6:10	BRD-K82837433	BRD-K82837433	-666	A375	6	10	trt_cp
62922	-0.947853	0	0	CPC010_MCF7_6H:BRD-K53932786-001-08-8:10	BRD-K53932786	BRD-K53932786	2-Dichloromethyl-4-ethylsulfanyl-6-phenyl-[1,3,5]triazine MLS-0208612.0001	MCF7	6	10	trt_cp
72863	-0.947853	0	0	CPC016_A549_6H:BRD-K91370081-001-10-3:10	BRD-K91370081	anisomycin	-666	A549	6	10	trt_cp
333744	-0.947853	0	0	MUC.CP005_MCF7_6H:BRD-K00007652-001-01-9:10.112	BRD-K00007652	BRD-K00007652	-666	MCF7	6	10.112	trt_cp
448394	-0.947853	0	0	PCLB001_PC3_6H:BRD-A70150975-001-01-4:0.63	BRD-A70150975	hydroxyl	hydroxyl	PC3	6	0.63	trt_cp
74109	-0.947853	0	0	CPC014_A549_24H:BRD-A37837077-003-01-1:10	BRD-A37837077	cyclazosin	C247	A549	24	10	trt_cp
97284	-0.947853	0	0	CPC018_HT29_6H:BRD-K84595254-001-03-0:10	BRD-K84595254	strophanthidin	-666	HT29	6	10	trt_cp
21874	-0.94683	0	0	CPC006_HCC15_6H:BRD-K64890080-001-03-9:10	BRD-K64890080	BI-2536	BI 2536	HCC15	6	10	trt_cp
85299	-0.94683	0	0	CPC014_PC3_24H:BRD-K99749624-001-01-3:10	BRD-K99749624	linifanib	S1003	PC3	24	10	trt_cp
22517	-0.945808	0	0	CPC006_HCC515_24H:BRD-K28907958-001-02-7:11.1	BRD-K28907958	CD-437	-666	HCC515	24	11.1	trt_cp
48677	-0.945808	0	0	CPC006_SW620_6H:BRD-K06792661-001-01-9:10	BRD-K06792661	narciclasine	Narciclasine	SW620	6	10	trt_cp
327612	-0.945808	0	0	LJP001_MCF7_24H:BRD-K79404599-001-05-1:2	BRD-K79404599	enzastaurin	LY317615:Enzastaurin	MCF7	24	2	trt_cp
60461	-0.945808	0	0	CPC012_HCC515_6H:BRD-K21971034-001-01-0:10	BRD-K21971034	OM-137	O8140	HCC515	6	10	trt_cp
92637	-0.945808	0	0	CPC017_A549_24H:BRD-K60762818-003-15-3:10	BRD-K60762818	desipramine	-666	A549	24	10	trt_cp
435054	-0.945808	0	0	PCLB001_A549_6H:BRD-K37417543-001-01-0:0.37	BRD-K37417543	MW-SHH-28	SM7	A549	6	0.37	trt_cp
443337	-0.945808	0	0	HOG003_MCF7_6H:BRD-K06792661-001-01-9:1.11	BRD-K06792661	narciclasine	narciclasine	MCF7	6	1.11	trt_cp
17486	-0.944785	0	0	CPC006_A375_24H:BRD-K92301463-001-03-0:10	BRD-K92301463	16,16-dimethylprostaglandin-e2	-666	A375	24	10	trt_cp
53737	-0.944785	0	0	CPC013_A375_6H:BRD-K74133369-001-01-8:10	BRD-K74133369	oligomycin-a	495455	A375	6	10	trt_cp
56412	-0.944785	0	0	CPC013_A549_24H:BRD-K80786583-001-01-5:10	BRD-K80786583	BRD-K80786583	-666	A549	24	10	trt_cp
71775	-0.944785	0	0	CPC016_A375_6H:BRD-K90382497-001-02-4:10	BRD-K90382497	GW-843682X	-666	A375	6	10	trt_cp
90208	-0.944785	0	0	CPC019_A375_6H:BRD-K94544211-001-01-2:10	BRD-K94544211	BRD-K94544211	-666	A375	6	10	trt_cp
10094	-0.944785	0	0	CPC005_HT29_24H:BRD-A71765365-001-01-6:10	BRD-A71765365	mepireserpate	Reserpine	HT29	24	10	trt_cp
48672	-0.944785	0	0	CPC006_SW620_6H:BRD-K35960502-001-10-1:10	BRD-K35960502	niclosamide	NICLOSAMIDE	SW620	6	10	trt_cp
67685	-0.944785	0	0	CPC012_PHH_24H:BRD-K66381707-001-01-4:10	BRD-K66381707	BRD-K66381707	0924-0024	PHH	24	10	trt_cp
329239	-0.943763	0	0	LJP002_MDAMB231_24H:BRD-K42728290-001-02-6:2	BRD-K42728290	NVP-BGJ398	NVP-BGJ398;KIN001-271;BGJ398	MDAMB231	24	2	trt_cp
90575	-0.943763	0	0	CPC017_A549_6H:BRD-A54927599-001-07-8:10	BRD-A54927599	KF-38789	-666	A549	6	10	trt_cp
30887	-0.94274	0	0	CPC006_PC3_24H:BRD-K92991072-001-02-3:10	BRD-K92991072	PAC-1	PAC 1	PC3	24	10	trt_cp
33070	-0.94274	0	0	CPC006_SKMEL1_6H:BRD-K18190982-002-01-2:44.4	BRD-K18190982	COT-10b	COT-10b	SKMEL1	6	44.4	trt_cp
41517	-0.94274	0	0	CPC008_HEPG2_6H:BRD-K44432556-001-03-0:10	BRD-K44432556	VU-0418946-1	VU0418946-2	HEPG2	6	10	trt_cp
66573	-0.94274	0	0	CPC011_PC3_24H:BRD-K29113274-001-20-0:10	BRD-K29113274	ketoconazole	-666	PC3	24	10	trt_cp
92529	-0.94274	0	0	CPC019_A549_24H:BRD-K48388979-001-04-7:10	BRD-K48388979	BRD-K48388979	-666	A549	24	10	trt_cp
105714	-0.94274	0	0	CPC019_VCAP_6H:BRD-K46373671-001-01-8:10	BRD-K46373671	BRD-K46373671	-666	VCAP	6	10	trt_cp
18777	-0.941718	0	0	CPC006_A673_6H:BRD-A45889380-300-04-8:10	BRD-A45889380	mepacrine	QUINACRINE HYDROCHLORIDE	A673	6	10	trt_cp
39694	-0.941718	0	0	CPC007_HA1E_24H:BRD-K92458042-001-05-3:10	BRD-K92458042	BRD-K92458042	NCGC00183260-01	HA1E	24	10	trt_cp
84189	-0.941718	0	0	CPC013_PC3_6H:BRD-K93578426-001-01-2:10	BRD-K93578426	BRD-K93578426	-666	PC3	6	10	trt_cp
98612	-0.941718	0	0	CPC019_MCF7_6H:BRD-K73945663-001-01-9:10	BRD-K73945663	BRD-K73945663	-666	MCF7	6	10	trt_cp
172	-0.941718	0	0	CPC004_A375_6H:BRD-A93236127-001-03-7:10	BRD-A93236127	digitoxin	DIGITOXIN	A375	6	10	trt_cp
7141	-0.941718	0	0	CPC004_HCC515_6H:BRD-M45964048-001-02-7:10	BRD-M45964048	verteporfin	Verteporfin	HCC515	6	10	trt_cp
24782	-0.941718	0	0	CPC006_HT29_24H:BRD-K83289131-001-01-4:10	BRD-K83289131	CAY-10618	CAY10618	HT29	24	10	trt_cp
28898	-0.941718	0	0	CPC006_NCIH596_6H:BRD-A67788537-001-01-7:120	BRD-A67788537	salermide	Salermide	NCIH596	6	120	trt_cp
41173	-0.941718	0	0	CPC009_HEPG2_6H:BRD-K95138506-019-01-8:10	BRD-K95138506	BRD-K95138506	-666	HEPG2	6	10	trt_cp
72090	-0.941718	0	0	CPC014_A375_6H:BRD-K82206012-001-01-3:10	BRD-K82206012	BRD-K82206012	S-250	A375	6	10	trt_cp
73022	-0.941718	0	0	CPC014_A549_6H:BRD-K33572481-001-01-0:10	BRD-K33572481	taurodeoxycholic-acid	BL-057	A549	6	10	trt_cp
89190	-0.941718	0	0	CPC017_A375_6H:BRD-A80502530-001-01-2:10	BRD-A80502530	cinobufagin	-666	A375	6	10	trt_cp
96799	-0.941718	0	0	CPC018_HT29_6H:BRD-K36055864-001-09-3:10	BRD-K36055864	cycloheximide	-666	HT29	6	10	trt_cp
23358	-0.941718	0	0	CPC006_HEC108_6H:BRD-K05653692-003-04-7:64	BRD-K05653692	DL-PDMP	DL-PDMP	HEC108	6	64	trt_cp
36590	-0.940695	0	0	CPC007_A375_24H:BRD-K05402890-001-09-2:10	BRD-K05402890	BRD-K05402890	NCGC00165289-01	A375	24	10	trt_cp
40454	-0.940695	0	0	CPC008_HCC515_6H:BRD-K53780220-001-01-0:10	BRD-K53780220	BRD-K53780220	N-((1H-benzo[d]imidazol-2-yl)methyl)-2-morpholino-9-(thiophen-3-yl)-9H-purin-6-amine	HCC515	6	10	trt_cp
61472	-0.940695	0	0	CPC012_HT29_6H:BRD-K07850148-001-01-7:10	BRD-K07850148	BRD-K07850148	-666	HT29	6	10	trt_cp
102560	-0.940695	0	0	CPC019_PC3_6H:BRD-K55116708-001-01-6:10	BRD-K55116708	BRD-K55116708	-666	PC3	6	10	trt_cp
106555	-0.940695	0	0	CPC019_VCAP_24H:BRD-K74486276-001-01-2:10	BRD-K74486276	BRD-K74486276	-666	VCAP	24	10	trt_cp
116465	-0.940695	0	0	CVD001_PHH_6H:BRD-K94512704-001-01-3:10	BRD-K94512704	spiramide	-666	PHH	6	10	trt_cp
19018	-0.939673	0	0	CPC006_AGS_6H:BRD-K18190982-002-01-2:44.4	BRD-K18190982	COT-10b	COT-10b	AGS	6	44.4	trt_cp
20031	-0.939673	0	0	CPC006_COV644_6H:BRD-K61033289-001-01-2:10	BRD-K61033289	15-delta-prostaglandin-j2	15-Deoxy-?12,14-prostaglandin J2	COV644	6	10	trt_cp
29418	-0.939673	0	0	CPC006_OV7_6H:BRD-K49371609-310-01-1:0.09	BRD-K49371609	PIK-75	528116.cdx	OV7	6	0.09	trt_cp
92147	-0.939673	0	0	CPC017_A549_24H:BRD-K07691486-001-04-9:10	BRD-K07691486	roscovitine	-666	A549	24	10	trt_cp
98607	-0.939673	0	0	CPC018_MCF7_6H:BRD-K73395020-001-01-5:10	BRD-K73395020	SA-1478088	-666	MCF7	6	10	trt_cp
127209	-0.939673	0	0	DOS030_VCAP_6H:BRD-K56646986-001-01-4:5.04	BRD-K56646986	BRD-K56646986	-666	VCAP	6	5.04	trt_cp
334171	-0.939673	0	0	MUC.CP005_MCF7_6H:BRD-K94498396-001-01-8:10.0336	BRD-K94498396	BRD-K94498396	-666	MCF7	6	10.0336	trt_cp
338660	-0.939673	0	0	NMH001_NEU_24H:BRD-U71399930-000-01-8:10	BRD-U71399930	BRD-U71399930	ETHYL-beta-CARBOLINE-3-CARBOXYLATE	NEU	24	10	trt_cp
79305	-0.939673	0	0	CPC015_MCF7_6H:BRD-K70914287-300-01-0:10	BRD-K70914287	BIBX-1382	-666	MCF7	6	10	trt_cp
166794	-0.939673	0	0	ERG011_VCAP_24H:BRD-K66288362-001-01-7:10.019	BRD-K66288362	BRD-K66288362	-666	VCAP	24	10.019	trt_cp
435294	-0.939673	0	0	HOG002_A549_6H:BRD-K76674262-001-02-5:0.1235	BRD-K76674262	homoharringtonine	homoharringtonine	A549	6	0.1235	trt_cp
66229	-0.93865	0	0	CPC011_PC3_6H:BRD-K82795137-001-20-5:10	BRD-K82795137	loratadine	loratadine	PC3	6	10	trt_cp
449055	-0.93865	0	0	ERG012_PC3_6H:BRD-K81249055-001-01-2:10.0328	BRD-K81249055	BRD-K81249055	-666	PC3	6	10.0328	trt_cp
17403	-0.93865	0	0	CPC006_A375_6H:BRD-K15108141-001-01-7:0.08	BRD-K15108141	gemcitabine	gemcitabine	A375	6	0.08	trt_cp
34931	-0.93865	0	0	CPC005_VCAP_24H:BRD-A30435184-001-01-5:10	BRD-A30435184	metergoline	Metergoline	VCAP	24	10	trt_cp
36326	-0.93865	0	0	CPC007_A375_24H:BRD-K39345836-001-05-8:10	BRD-K39345836	BRD-K39345836	-666	A375	24	10	trt_cp
118915	-0.93865	0	0	DOS004_VCAP_6H:BRD-K99192901-001-01-0:5.02	BRD-K99192901	BRD-K99192901	-666	VCAP	6	5.02	trt_cp
433803	-0.93865	0	0	PCLB001_A549_24H:BRD-K73037408-001-01-5:2.5	BRD-K73037408	KUC111774N	KUC111774N	A549	24	2.5	trt_cp
20531	-0.93865	0	0	CPC006_DV90_6H:BRD-K39503511-001-02-1:80	BRD-K39503511	quiflapon	MK-0591	DV90	6	80	trt_cp
67977	-0.93865	0	0	CPC012_SKB_24H:BRD-K62169556-001-01-9:10	BRD-K62169556	BRD-K62169556	-666	SKB	24	10	trt_cp
91077	-0.93865	0	0	CPC018_A549_6H:BRD-K36055864-001-09-3:10	BRD-K36055864	cycloheximide	-666	A549	6	10	trt_cp
96924	-0.93865	0	0	CPC019_HT29_6H:BRD-K48803730-001-01-1:10	BRD-K48803730	BRD-K48803730	-666	HT29	6	10	trt_cp
321963	-0.937628	0	0	LJP001_BT20_6H:BRD-K04923131-001-10-5:2	BRD-K04923131	GSK-3-inhibitor-IX	KIN001-043	BT20	6	2	trt_cp
21485	-0.937628	0	0	CPC006_HA1E_24H:BRD-K95606637-001-04-8:10	BRD-K95606637	BRD-K95606637	3380841	HA1E	24	10	trt_cp
41445	-0.937628	0	0	CPC008_HEPG2_6H:BRD-K56489029-019-01-0:10	BRD-K56489029	BRD-K56489029	NCGC00238551-02	HEPG2	6	10	trt_cp
44704	-0.937628	0	0	CPC007_MCF7_24H:BRD-K57285282-001-06-0:10	BRD-K57285282	JAS07-006	JAS07_006	MCF7	24	10	trt_cp
45514	-0.937628	0	0	CPC009_PC3_6H:BRD-K49094915-019-01-5:10	BRD-K49094915	BRD-K49094915	-666	PC3	6	10	trt_cp
53135	-0.937628	0	0	CPC012_A375_6H:BRD-A51777634-001-01-0:10	BRD-A51777634	VU-0418933-1	-666	A375	6	10	trt_cp
74645	-0.937628	0	0	CPC014_ASC_24H:BRD-K19220233-001-01-5:10	BRD-K19220233	JNK-9L	-666	ASC	24	10	trt_cp
85052	-0.937628	0	0	CPC013_PC3_24H:BRD-K58547240-001-01-4:10	BRD-K58547240	BRD-K58547240	7856827	PC3	24	10	trt_cp
435218	-0.937628	0	0	HOG003_A549_6H:BRD-K01976263-003-04-5:10	BRD-K01976263	emetine	emetine	A549	6	10	trt_cp
4851	-0.936605	0	0	CPC001_HA1E_24H:BRD-K74112339-001-02-7:10	BRD-K74112339	acetohydroxamic-acid	PHENYLACETOHYDROXAMIC ACID	HA1E	24	10	trt_cp
26658	-0.936605	0	0	CPC006_MCF7_24H:BRD-K28470988-001-01-2:10	BRD-K28470988	L-690330	L-690,330	MCF7	24	10	trt_cp
39398	-0.936605	0	0	CPC009_HA1E_6H:BRD-A96255180-001-02-0:10	BRD-A96255180	ribavirin	ribavirin	HA1E	6	10	trt_cp
53783	-0.936605	0	0	CPC010_A375_6H:BRD-K51066026-001-14-5:10	BRD-K51066026	aminoindazole	6-aminoindazole	A375	6	10	trt_cp
7800	-0.936605	0	0	CPC001_HCC515_24H:BRD-K11911061-003-02-8:10	BRD-K11911061	GR-127935	GR 127935 hydrochloride	HCC515	24	10	trt_cp
39086	-0.936605	0	0	CPC009_HA1E_6H:BRD-K88832793-001-03-1:10	BRD-K88832793	KU-C104133	-666	HA1E	6	10	trt_cp
40003	-0.936605	0	0	CPC009_HCC515_6H:BRD-K23149109-019-01-3:10	BRD-K23149109	BRD-K23149109	-666	HCC515	6	10	trt_cp
52563	-0.936605	0	0	CPC006_VCAP_24H:BRD-K92991072-001-02-3:10	BRD-K92991072	PAC-1	PAC 1	VCAP	24	10	trt_cp
117490	-0.935583	0	0	DOS002_VCAP_6H:BRD-K22853292-001-01-6:4.96	BRD-K22853292	BRD-K22853292	-666	VCAP	6	4.96	trt_cp
321940	-0.935583	0	0	LJP002_BT20_6H:BRD-K19220233-001-02-3:10	BRD-K19220233	JNK-9L	JNK-9L	BT20	6	10	trt_cp
334986	-0.935583	0	0	MUC.CP001_MCF7_6H:BRD-K61880255-001-01-6:10.1051	BRD-K61880255	SA-1939064	SA1939064	MCF7	6	10.1051	trt_cp
48498	-0.935583	0	0	CPC006_SW620_6H:BRD-K86574132-001-04-9:48	BRD-K86574132	BRD-K86574132	-666	SW620	6	48	trt_cp
97090	-0.935583	0	0	CPC020_HT29_6H:BRD-K64517075-001-01-9:10	BRD-K64517075	heliomycin	-666	HT29	6	10	trt_cp
325824	-0.935583	0	0	LJP001_MCF10A_24H:BRD-K90382497-001-06-5:10	BRD-K90382497	GW-843682X	GW843682	MCF10A	24	10	trt_cp
431487	-0.935583	0	0	DOSBIO002_A375_24H:BRD-K44732214:10.0665	BRD-K44732214	BRD-K44732214	BRD-K44732214	A375	24	10.0665	trt_cp
442575	-0.935583	0	0	HOG002_MCF7_6H:BRD-K15563106-001-08-1:3.33	BRD-K15563106	phloretin	-666	MCF7	6	3.33	trt_cp
25231	-0.93456	0	0	CPC006_JHUEM2_6H:BRD-K35960502-001-10-1:10	BRD-K35960502	niclosamide	NICLOSAMIDE	JHUEM2	6	10	trt_cp
29135	-0.93456	0	0	CPC006_NOMO1_6H:BRD-K54233340-300-01-0:10	BRD-K54233340	dorsomorphin	Dorsomorphin dihydrochloride	NOMO1	6	10	trt_cp
589	-0.93456	0	0	CPC005_A375_6H:BRD-K27141178-003-02-4:10	BRD-K27141178	SB-203186	SB 203186 hydrochloride	A375	6	10	trt_cp
65470	-0.93456	0	0	CPC012_PC3_6H:BRD-K21165668-001-01-2:10	BRD-K21165668	BRD-K21165668	-666	PC3	6	10	trt_cp
96361	-0.93456	0	0	CPC017_HT29_6H:BRD-A92537424-001-03-9:10	BRD-A92537424	danazol	-666	HT29	6	10	trt_cp
104976	-0.93456	0	0	CPC017_SKB_24H:BRD-K09549677-300-01-8:10	BRD-K09549677	mibefradil	-666	SKB	24	10	trt_cp
94960	-0.93456	0	0	CPC020_HCC515_6H:BRD-A75144621-001-02-8:10	BRD-A75144621	digoxin	digoxin	HCC515	6	10	trt_cp
35426	-0.933538	0	0	CPC009_A375_6H:BRD-K52321331-019-01-2:10	BRD-K52321331	BRD-K52321331	-666	A375	6	10	trt_cp
71558	-0.933538	0	0	CPC016_A375_6H:BRD-K50311478-001-01-6:10	BRD-K50311478	tosyl-phenylalanyl-chloromethyl-ketone	-666	A375	6	10	trt_cp
73602	-0.933538	0	0	CPC015_A549_24H:BRD-K28168037-001-01-3:10	BRD-K28168037	fenretinide	-666	A549	24	10	trt_cp
76057	-0.933538	0	0	CPC014_HCC515_6H:BRD-K71035033-001-01-4:10	BRD-K71035033	masitinib	S1064	HCC515	6	10	trt_cp
87776	-0.933538	0	0	CPC013_VCAP_6H:BRD-K93578426-001-01-2:10	BRD-K93578426	BRD-K93578426	-666	VCAP	6	10	trt_cp
337515	-0.933538	0	0	MUC.CP004_MCF7_24H:BRD-A76528577-065-01-2:0.3704	BRD-A76528577	vincristine	SA792406	MCF7	24	0.3704	trt_cp
11184	-0.933538	0	0	CPC001_PC3_6H:BRD-K40919711-001-02-4:10	BRD-K40919711	BAPTA-AM	BAPTA-AM	PC3	6	10	trt_cp
24857	-0.933538	0	0	CPC006_HT29_24H:BRD-K16406336-311-01-2:10	BRD-K16406336	methylene-blue	METHYLENE BLUE	HT29	24	10	trt_cp
27759	-0.933538	0	0	CPC006_NCIH1836_6H:BRD-A80213327-305-03-4:160	BRD-A80213327	NSC-23766	NSC 23766	NCIH1836	6	160	trt_cp
39907	-0.933538	0	0	CPC009_HCC515_6H:BRD-A17718497-001-03-9:10	BRD-A17718497	BRD-A17718497	-666	HCC515	6	10	trt_cp
30193	-0.932515	0	0	CPC006_PC3_6H:BRD-A56592690-001-01-9:30	BRD-A56592690	PX-12	PX12	PC3	6	30	trt_cp
62638	-0.932515	0	0	CPC010_MCF7_6H:BRD-K34508425-001-02-0:10	BRD-K34508425	KUC103898N	-666	MCF7	6	10	trt_cp
96881	-0.932515	0	0	CPC019_HT29_6H:BRD-K45253154-001-04-3:10	BRD-K45253154	SD-6-035-A7	-666	HT29	6	10	trt_cp
434847	-0.932515	0	0	PCLB001_A549_6H:BRD-K73037408-001-01-5:10	BRD-K73037408	KUC111774N	KUC111774N|KUC111774N|KUC111774N|KUC111774N|KUC111774N|KUC111774N|KUC111774N|KUC111774N|KUC111774N|SM21|SM21|SM21	A549	6	10	trt_cp
15903	-0.932515	0	0	CPC001_VCAP_24H:BRD-A82371568-001-01-5:10	BRD-A82371568	clofarabine	Clofarabine	VCAP	24	10	trt_cp
16530	-0.932515	0	0	CPC001_VCAP_24H:BRD-A39522003-001-01-0:10	BRD-A39522003	OMDM-2	OMDM-2	VCAP	24	10	trt_cp
22308	-0.932515	0	0	CPC006_HCC515_6H:BRD-K19796430-001-01-5:10	BRD-K19796430	erismodegib	LDE225 (NVP-LDE225)	HCC515	6	10	trt_cp
33879	-0.932515	0	0	CPC006_SNGM_6H:BRD-K06792661-001-01-9:10	BRD-K06792661	narciclasine	Narciclasine	SNGM	6	10	trt_cp
41172	-0.932515	0	0	CPC009_HEPG2_6H:BRD-K94390040-019-01-9:10	BRD-K94390040	BRD-K94390040	-666	HEPG2	6	10	trt_cp
81111	-0.932515	0	0	CPC014_MCF7_24H:BRD-K07877311-001-01-1:10	BRD-K07877311	BRD-K07877311	7811943	MCF7	24	10	trt_cp
133869	-0.932515	0	0	DOS018_VCAP_24H:BRD-K47121420-001-01-4:4.88	BRD-K47121420	BRD-K47121420	-666	VCAP	24	4.88	trt_cp
134359	-0.932515	0	0	DOS020_VCAP_24H:BRD-K54432046-001-01-9:5.04	BRD-K54432046	BRD-K54432046	-666	VCAP	24	5.04	trt_cp
337512	-0.932515	0	0	MUC.CP004_MCF7_24H:BRD-A76528577-065-01-2:10	BRD-A76528577	vincristine	SA792406	MCF7	24	10	trt_cp
20611	-0.931493	0	0	CPC006_DV90_6H:BRD-K28360340-001-01-8:10	BRD-K28360340	TW-37	TW 37	DV90	6	10	trt_cp
72940	-0.931493	0	0	CPC014_A549_6H:BRD-U32365159-000-01-1:10	BRD-U32365159	XMD-1527	-666	A549	6	10	trt_cp
327748	-0.931493	0	0	LJP001_MCF7_24H:BRD-K56343971-001-04-9:0.08	BRD-K56343971	vemurafenib	PLX4032:RG7204, R7204, RO5185426,	MCF7	24	0.08	trt_cp
355753	-0.931493	0	0	NMH002_NPC_24H:BRD-K82088145-001-03-1:10	BRD-K82088145	BG-1014	BG-1014	NPC	24	10	trt_cp
439289	-0.931493	0	0	DOSBIO002_HT29_24H:BRD-K43540029:10.0137	BRD-K43540029	BRD-K43540029	BRD-K43540029	HT29	24	10.0137	trt_cp
444177	-0.931493	0	0	DOSBIO002_PC3_24H:BRD-K73276569:10.2325	BRD-K73276569	BRD-K73276569	BRD-K73276569	PC3	24	10.2325	trt_cp
32316	-0.93047	0	0	CPC006_SKLU1_6H:BRD-K56301217-001-01-7:11.1	BRD-K56301217	ABT-737	A112550.cdx	SKLU1	6	11.1	trt_cp
91886	-0.93047	0	0	CPC017_A549_24H:BRD-A09828896-004-04-5:10	BRD-A09828896	SKF-81297	-666	A549	24	10	trt_cp
434282	-0.93047	0	0	PCLB001_A549_24H:BRD-A69592287-001-01-3:10	BRD-A69592287	oxetane	oxetane	A549	24	10	trt_cp
435001	-0.93047	0	0	PCLB001_A549_6H:BRD-K55896799-001-02-1:1.11	BRD-K55896799	BRD-K55896799	SM14	A549	6	1.11	trt_cp
31438	-0.93047	0	0	CPC006_PL21_6H:BRD-K68336408-001-04-2:56.78	BRD-K68336408	tyrphostin-AG-1478	Tyrphostin AG 1478	PL21	6	56.78	trt_cp
45926	-0.93047	0	0	CPC008_PC3_6H:BRD-K95037415-001-06-9:10	BRD-K95037415	BRD-K95037415	NCGC00167094-01	PC3	6	10	trt_cp
328989	-0.93047	0	0	LJP002_MDAMB231_24H:BRD-K74065929-001-02-3:0.4	BRD-K74065929	doramapimod	Doramapimod;BIRB796	MDAMB231	24	0.4	trt_cp
453836	-0.93047	0	0	ERG015_VCAP_6H:BRD-K84959002-001-01-7:10.0879	BRD-K84959002	BRD-K84959002	-666	VCAP	6	10.0879	trt_cp
45673	-0.93047	0	0	CPC009_PC3_6H:BRD-K95138506-019-01-8:10	BRD-K95138506	BRD-K95138506	-666	PC3	6	10	trt_cp
66383	-0.929448	0	0	CPC011_PC3_6H:BRD-K32744045-001-25-4:10	BRD-K32744045	disulfiram	tetraethylthiuram disulfide	PC3	6	10	trt_cp
91498	-0.929448	0	0	CPC017_A549_6H:BRD-K76674262-001-01-7:10	BRD-K76674262	homoharringtonine	-666	A549	6	10	trt_cp
435347	-0.929448	0	0	HOG003_A549_6H:BRD-K06792661-001-01-9:10	BRD-K06792661	narciclasine	narciclasine	A549	6	10	trt_cp
12642	-0.929448	0	0	CPC003_PC3_24H:BRD-K72783841-001-01-0:10	BRD-K72783841	tyrphostin-AG-555	AG 555	PC3	24	10	trt_cp
24010	-0.929448	0	0	CPC006_HT115_6H:BRD-K59962020-001-06-9:10	BRD-K59962020	CHEMBL-374350	2858522	HT115	6	10	trt_cp
60839	-0.929448	0	0	CPC010_HEPG2_6H:BRD-K43782924-001-05-9:10	BRD-K43782924	BRD-K43782924	-666	HEPG2	6	10	trt_cp
66762	-0.929448	0	0	CPC012_PC3_24H:BRD-K82837433-001-01-6:10	BRD-K82837433	BRD-K82837433	-666	PC3	24	10	trt_cp
86388	-0.929448	0	0	CPC016_SKB_24H:BRD-A91008255-003-16-4:10	BRD-A91008255	bepridil	-666	SKB	24	10	trt_cp
88708	-0.929448	0	0	CPC014_VCAP_24H:BRD-K56064827-001-05-4:10	BRD-K56064827	EI-273	EI-273	VCAP	24	10	trt_cp
94623	-0.929448	0	0	CPC019_HCC515_6H:BRD-K43806450-001-01-7:10	BRD-K43806450	BRD-K43806450	-666	HCC515	6	10	trt_cp
133751	-0.929448	0	0	DOS017_VCAP_24H:BRD-K45501379-001-01-0:4.79	BRD-K45501379	BRD-K45501379	-666	VCAP	24	4.79	trt_cp
49130	-0.928425	0	0	CPC006_SW948_6H:BRD-A28105619-001-01-3:10	BRD-A28105619	cucurbitacin-i	curcubitacin I	SW948	6	10	trt_cp
50376	-0.928425	0	0	CPC006_U937_6H:BRD-K47983010-001-02-1:10	BRD-K47983010	BX-795	BX-795	U937	6	10	trt_cp
63967	-0.928425	0	0	CPC012_MCF7_24H:BRD-A15010982-001-01-9:10	BRD-A15010982	HU-211	10006350	MCF7	24	10	trt_cp
84495	-0.928425	0	0	CPC014_PC3_6H:BRD-K51313569-001-02-9:10	BRD-K51313569	palbociclib	HY-50767	PC3	6	10	trt_cp
92427	-0.928425	0	0	CPC019_A549_24H:BRD-K36317223-001-01-0:10	BRD-K36317223	BRD-K36317223	-666	A549	24	10	trt_cp
361532	-0.928425	0	0	RAD001_A549_6H:BRD-K50691590-001-01-4:0.0412	BRD-K50691590	bortezomib	Bortezomib	A549	6	0.0412	trt_cp
102564	-0.928425	0	0	CPC019_PC3_6H:BRD-K55827386-001-01-7:10	BRD-K55827386	BRD-K55827386	-666	PC3	6	10	trt_cp
334656	-0.928425	0	0	MUC.CP003_MCF7_6H:BRD-K85797809-001-01-5:0.3695	BRD-K85797809	SA-1460110	SA1460110	MCF7	6	0.3695	trt_cp
112201	-0.927403	0	0	CPD003_MCF7_6H:BRD-K43687498-001-07-2:10	BRD-K43687498	dimethadione	Dimethadione	MCF7	6	10	trt_cp
137362	-0.927403	0	0	DOS011_VCAP_24H:BRD-K96257627-001-01-7:5.18	BRD-K96257627	BRD-K96257627	-666	VCAP	24	5.18	trt_cp
41442	-0.927403	0	0	CPC008_HEPG2_6H:BRD-A63949900-019-01-0:10	BRD-A63949900	BRD-A63949900	NCGC00238536-01	HEPG2	6	10	trt_cp
45325	-0.927403	0	0	CPC009_PC3_6H:BRD-K67742177-001-01-7:10	BRD-K67742177	BRD-K67742177	(4-(2,5-di(furan-2-yl)pyrazolo[1,5-a]pyrimidin-7-yl)piperazin-1-yl)(furan-3-yl)methanone KUC106884N	PC3	6	10	trt_cp
52645	-0.927403	0	0	CPC006_VCAP_24H:BRD-K28360340-001-01-8:10	BRD-K28360340	TW-37	TW 37	VCAP	24	10	trt_cp
338189	-0.927403	0	0	NMH001_NEU_6H:BRD-K07653295-001-01-6:10	BRD-K07653295	BRD-K07653295	1,2-Dimethylisoquinolinium iodide	NEU	6	10	trt_cp
15286	-0.92638	0	0	CPC002_VCAP_6H:BRD-K20714604-003-01-1:10	BRD-K20714604	RS-56812	RS 56812 hydrochloride	VCAP	6	10	trt_cp
31675	-0.92638	0	0	CPC006_RMGI_6H:BRD-K10705233-003-02-8:40	BRD-K10705233	GW-405833	GW405833 hydrochloride	RMGI	6	40	trt_cp
36633	-0.92638	0	0	CPC008_A375_24H:BRD-K07259155-001-05-2:10	BRD-K07259155	BRD-K07259155	NCGC00182362-01	A375	24	10	trt_cp
115611	-0.92638	0	0	CPD002_PC3_24H:BRD-A10662413-043-06-2:10	BRD-A10662413	prenylamine	Prenylamine lactate	PC3	24	10	trt_cp
433253	-0.92638	0	0	DOSBIO002_A549_24H:BRD-K25050358:9.9934	BRD-K25050358	BRD-K25050358	BRD-K25050358	A549	24	9.9934	trt_cp
22645	-0.92638	0	0	CPC006_HCC515_24H:BRD-K01976263-003-04-5:0.63	BRD-K01976263	emetine	Emetine Dihydrochloride Hydrate (74)	HCC515	24	0.63	trt_cp
98954	-0.92638	0	0	CPD001_MCF7_6H:BRD-K93441486-067-08-6:10	BRD-K93441486	diphemanil	Diphemanil methylsulfate	MCF7	6	10	trt_cp
330699	-0.92638	0	0	LJP002_SKBR3_24H:BRD-K99749624-001-03-9:10	BRD-K99749624	linifanib	AL-39324;Linifanib;ABT-869	SKBR3	24	10	trt_cp
433727	-0.92638	0	0	PCLB001_A549_24H:BRD-A59431241-001-02-9:10	BRD-A59431241	COL-3	COL-3	A549	24	10	trt_cp
7510	-0.925358	0	0	CPC002_HCC515_24H:BRD-K08547377-003-03-2:10	BRD-K08547377	irinotecan	CPT 11	HCC515	24	10	trt_cp
12012	-0.925358	0	0	CPC004_PC3_6H:BRD-A68930007-001-03-1:10	BRD-A68930007	ouabain	OUABAIN	PC3	6	10	trt_cp
36012	-0.925358	0	0	CPC008_A375_6H:BRD-K81214387-019-01-7:10	BRD-K81214387	BRD-K81214387	NCGC00229626-01	A375	6	10	trt_cp
69954	-0.925358	0	0	CPC012_VCAP_24H:BRD-K36767861-001-01-3:10	BRD-K36767861	BRD-K36767861	-666	VCAP	24	10	trt_cp
74995	-0.925358	0	0	CPC016_ASC_24H:BRD-K88741031-001-01-0:10	BRD-K88741031	methyl-2,5-dihydroxycinnamate	-666	ASC	24	10	trt_cp
701	-0.925358	0	0	CPC004_A375_6H:BRD-K17110974-001-04-7:10	BRD-K17110974	aristolochic-acid	aristolochic acid	A375	6	10	trt_cp
172016	-0.925358	0	0	HDAC001_MCF7_24H:BRD-K99636700-001-01-9:2.5	BRD-K99636700	BRD-K99636700	-666	MCF7	24	2.5	trt_cp
40298	-0.924335	0	0	CPC009_HCC515_6H:BRD-K79222491-001-01-5:10	BRD-K79222491	BRD-K79222491	2-morpholino-9-(thiophen-3-yl)-N-((5-(trifluoromethyl)-1H-benzo[d]imidazol-2-yl)methyl)-9H-purin-6-amine	HCC515	6	10	trt_cp
73144	-0.924335	0	0	CPC014_A549_6H:BRD-A39052811-377-01-4:10	BRD-A39052811	mosapride	M2946	A549	6	10	trt_cp
359284	-0.924335	0	0	PRISM001_A375_6H:BRD-K39597586-001-01-5:10	BRD-K39597586	BRD-K39597586	-666	A375	6	10	trt_cp
23702	-0.924335	0	0	CPC006_HEPG2_6H:BRD-K47983010-001-02-1:10	BRD-K47983010	BX-795	BX-795	HEPG2	6	10	trt_cp
42594	-0.924335	0	0	CPC008_HT29_6H:BRD-K44432556-001-03-0:10	BRD-K44432556	VU-0418946-1	VU0418946-2	HT29	6	10	trt_cp
15898	-0.924335	0	0	CPC002_VCAP_24H:BRD-K54142781-003-02-7:10	BRD-K54142781	cirazoline	Cirazoline hydrochloride	VCAP	24	10	trt_cp
67351	-0.924335	0	0	CPC011_PC3_24H:BRD-K74117820-066-08-2:10	BRD-K74117820	nelfinavir	nelfinavir	PC3	24	10	trt_cp
6053	-0.923313	0	0	CPC003_HCC515_6H:BRD-K28168037-001-01-3:10	BRD-K28168037	fenretinide	Fenretinide	HCC515	6	10	trt_cp
7476	-0.923313	0	0	CPC003_HCC515_24H:BRD-K18909381-001-01-4:10	BRD-K18909381	CGS-12066B	CGS 12066B	HCC515	24	10	trt_cp
28201	-0.923313	0	0	CPC006_NCIH2073_6H:BRD-K76703230-001-01-3:0.31	BRD-K76703230	YM-155	YM-155	NCIH2073	6	0.31	trt_cp
89913	-0.923313	0	0	CPC017_A375_6H:BRD-K62310379-001-03-0:10	BRD-K62310379	fluticasone	-666	A375	6	10	trt_cp
96523	-0.923313	0	0	CPC018_HT29_6H:BRD-K10207760-236-03-0:10	BRD-K10207760	lasalocid	-666	HT29	6	10	trt_cp
112860	-0.923313	0	0	CPD003_MCF7_24H:BRD-K29458283-001-23-2:10	BRD-K29458283	chlorambucil	Chlorambucil	MCF7	24	10	trt_cp
117298	-0.923313	0	0	DOS005_VCAP_6H:BRD-K13166308-001-01-6:4.94	BRD-K13166308	BRD-K13166308	-666	VCAP	6	4.94	trt_cp
433641	-0.923313	0	0	DOSBIO002_A549_24H:BRD-K88373420:10.2049	BRD-K88373420	BRD-K88373420	BRD-K88373420	A549	24	10.2049	trt_cp
436149	-0.923313	0	0	CPC006_H1299_6H:BRD-A02481876-001-09-9:60	BRD-A02481876	importazole	Importazole	H1299	6	60	trt_cp
7472	-0.92229	0	0	CPC001_HCC515_24H:BRD-A89672324-001-02-2:10	BRD-A89672324	CGP-55845	CGP 55845	HCC515	24	10	trt_cp
72303	-0.92229	0	0	CPC015_A549_6H:BRD-A50737080-001-01-4:10	BRD-A50737080	CGK-733	-666	A549	6	10	trt_cp
127569	-0.92229	0	0	DOS017_VCAP_6H:BRD-K62117749-001-01-6:4.98	BRD-K62117749	BRD-K62117749	-666	VCAP	6	4.98	trt_cp
335801	-0.92229	0	0	MUC.CP003_MCF7_24H:BRD-K02407574-001-04-8:1.1111	BRD-K02407574	parbendazole	-666	MCF7	24	1.1111	trt_cp
362490	-0.92229	0	0	RAD001_HCC515_6H:BRD-K73947551-001-02-8:0.0412	BRD-K73947551	amifostine	AMIFOSTINE	HCC515	6	0.0412	trt_cp
6029	-0.92229	0	0	CPC003_HCC515_6H:BRD-A01346607-001-03-4:10	BRD-A01346607	flumetasone	FLUMETHASONE	HCC515	6	10	trt_cp
103434	-0.92229	0	0	CPC020_PC3_24H:BRD-K93034159-001-14-2:10	BRD-K93034159	cladribine	-666	PC3	24	10	trt_cp
434088	-0.92229	0	0	HOG001_A549_24H:BRD-K40758391-001-02-3:0.0412	BRD-K40758391	BRD-K40758391	cjd-pla-49-3	A549	24	0.0412	trt_cp
453769	-0.92229	0	0	ERG012_VCAP_6H:BRD-K77790153-019-01-4:10.3103	BRD-K77790153	BRD-K77790153	-666	VCAP	6	10.3103	trt_cp
12515	-0.921268	0	0	CPC002_PC3_6H:BRD-A80502530-001-01-2:10	BRD-A80502530	cinobufagin	cinobufagin	PC3	6	10	trt_cp
420	-0.921268	0	0	CPC004_A375_6H:BRD-K31542390-001-01-5:10	BRD-K31542390	mycophenolic-acid	Mycophenolic acid	A375	6	10	trt_cp
5026	-0.921268	0	0	CPC003_HA1E_24H:BRD-A08187463-001-03-8:10	BRD-A08187463	racecadotril	Racecadotril	HA1E	24	10	trt_cp
21662	-0.921268	0	0	CPC006_HA1E_24H:BRD-A23770159-001-02-3:11.1	BRD-A23770159	sirolimus	Rapamycin	HA1E	24	11.1	trt_cp
53429	-0.921268	0	0	CPC012_A375_6H:BRD-K61717269-001-01-4:10	BRD-K61717269	BRD-K61717269	-666	A375	6	10	trt_cp
84632	-0.921268	0	0	CPC014_PC3_6H:BRD-K83837640-001-01-4:10	BRD-K83837640	JNJ-26854165	S1172	PC3	6	10	trt_cp
434281	-0.921268	0	0	PCLB001_A549_24H:BRD-A69592287-001-01-3:2.5	BRD-A69592287	oxetane	oxetane	A549	24	2.5	trt_cp
3266	-0.921268	0	0	CPC001_HA1E_6H:BRD-A89434049-001-02-1:10	BRD-A89434049	sarmentogenin	SARMENTOGENIN	HA1E	6	10	trt_cp
102953	-0.921268	0	0	CPC020_PC3_24H:BRD-A07765530-001-03-1:10	BRD-A07765530	epinephrine	(+/-)-epinephrine	PC3	24	10	trt_cp
102989	-0.921268	0	0	CPC020_PC3_24H:BRD-A76019558-001-02-8:10	BRD-A76019558	ketoconazole	-666	PC3	24	10	trt_cp
431598	-0.921268	0	0	DOSBIO002_A375_24H:BRD-K65657366:10.0406	BRD-K65657366	BRD-K65657366	BRD-K65657366	A375	24	10.0406	trt_cp
26148	-0.920245	0	0	CPC005_MCF7_6H:BRD-K03319035-003-02-7:10	BRD-K03319035	maprotiline	Maprotiline hydrochloride	MCF7	6	10	trt_cp
5695	-0.920245	0	0	CPC003_HCC515_6H:BRD-K68103045-001-01-1:10	BRD-K68103045	CGS-20625	CGS 20625	HCC515	6	10	trt_cp
31425	-0.920245	0	0	CPC006_PL21_6H:BRD-A35588707-001-03-0:1.25	BRD-A35588707	teniposide	TENIPOSIDE	PL21	6	1.25	trt_cp
75097	-0.920245	0	0	CPC014_ASC_24H:BRD-U51951544-000-01-8:10	BRD-U51951544	ZG-10	-666	ASC	24	10	trt_cp
110264	-0.920245	0	0	CVD001_HEPG2_24H:BRD-K03652504-001-01-9:10.0497	BRD-K03652504	BRD-K03652504	-666	HEPG2	24	10.0497	trt_cp
114725	-0.920245	0	0	CPD003_PC3_6H:BRD-A19736161-003-09-7:10	BRD-A19736161	ondansetron	Ondansetron Hydrochloride	PC3	6	10	trt_cp
130897	-0.920245	0	0	DOS023_VCAP_24H:BRD-K05984448-001-01-3:5.04	BRD-K05984448	BRD-K05984448	-666	VCAP	24	5.04	trt_cp
332118	-0.920245	0	0	NMH001_FIBRNPC_6H:BRD-K52696183-001-01-4:10	BRD-K52696183	desmethylclomipramine	3-Chloro-N-desmethylimipramine hydrochloride	FIBRNPC	6	10	trt_cp
335904	-0.920245	0	0	MUC.CP005_MCF7_24H:BRD-K24383920-001-01-2:3.3212	BRD-K24383920	BRD-K24383920	-666	MCF7	24	3.3212	trt_cp
336059	-0.920245	0	0	MUC.CP005_MCF7_24H:BRD-K61323504-001-02-4:10	BRD-K61323504	SB-225002	-666	MCF7	24	10	trt_cp
29833	-0.919223	0	0	CPC005_PC3_6H:BRD-K49294207-300-01-2:10	BRD-K49294207	BIBU-1361	BIBU 1361 dihydrochloride	PC3	6	10	trt_cp
72158	-0.919223	0	0	CPC014_A375_6H:BRD-A26595446-001-08-1:10	BRD-A26595446	BRD-A26595446	T0513-6584	A375	6	10	trt_cp
77035	-0.919223	0	0	CPC014_HEPG2_6H:BRD-A80775386-001-01-9:10	BRD-A80775386	hyperforin	GR-237	HEPG2	6	10	trt_cp
78649	-0.919223	0	0	CPC014_HT29_6H:BRD-K43797669-001-13-0:10	BRD-K43797669	genistein	genistein	HT29	6	10	trt_cp
13710	-0.9182	0	0	CPC002_PC3_24H:BRD-K97399794-001-08-8:10	BRD-K97399794	quercetin	Quercetin	PC3	24	10	trt_cp
17172	-0.9182	0	0	CPC006_A375_6H:BRD-K91623615-001-01-9:10	BRD-K91623615	ABT-751	ABT-751	A375	6	10	trt_cp
62549	-0.9182	0	0	CPC012_MCF7_6H:BRD-K07023879-001-01-6:10	BRD-K07023879	BRD-K07023879	-666	MCF7	6	10	trt_cp
361473	-0.9182	0	0	RAD001_A549_6H:BRD-K95986273-001-01-9:10	BRD-K95986273	MW-MITF24	-666	A549	6	10	trt_cp
18566	-0.9182	0	0	CPC006_A673_6H:BRD-K90999434-003-01-9:10	BRD-K90999434	BRD-K90999434	-666	A673	6	10	trt_cp
19020	-0.9182	0	0	CPC006_AGS_6H:BRD-K23363278-001-01-3:1	BRD-K23363278	CYT-997	CYT997	AGS	6	1	trt_cp
36534	-0.9182	0	0	CPC007_A375_24H:BRD-K51745483-001-04-1:10	BRD-K51745483	BRD-K51745483	MLS-0425600	A375	24	10	trt_cp
49629	-0.9182	0	0	CPC006_THP1_6H:BRD-K88560311-011-02-2:10	BRD-K88560311	rucaparib	AG-014699 (PF-01367338)	THP1	6	10	trt_cp
74592	-0.9182	0	0	CPC016_ASC_24H:BRD-K06543683-066-01-3:10	BRD-K06543683	bisindolylmaleimide-ix	-666	ASC	24	10	trt_cp
125437	-0.9182	0	0	DOS010_VCAP_6H:BRD-K29004135-001-01-0:5.02	BRD-K29004135	BRD-K29004135	-666	VCAP	6	5.02	trt_cp
129706	-0.9182	0	0	DOS024_VCAP_6H:BRD-K94557542-001-01-4:4.86	BRD-K94557542	BRD-K94557542	-666	VCAP	6	4.86	trt_cp
131973	-0.9182	0	0	DOS020_VCAP_24H:BRD-K20834925-001-01-3:5.11	BRD-K20834925	BRD-K20834925	-666	VCAP	24	5.11	trt_cp
435295	-0.9182	0	0	HOG002_A549_6H:BRD-K76674262-001-02-5:0.0412	BRD-K76674262	homoharringtonine	homoharringtonine	A549	6	0.0412	trt_cp
439909	-0.9182	0	0	PCLB001_HT29_6H:BRD-K73037408-001-01-5:10	BRD-K73037408	KUC111774N	KUC111774N	HT29	6	10	trt_cp
6944	-0.917178	0	0	CPC001_HCC515_6H:BRD-A64227845-004-02-8:10	BRD-A64227845	SKF-77434	SKF 77434 hydrobromide	HCC515	6	10	trt_cp
50521	-0.917178	0	0	CPC006_U937_6H:BRD-K59184148-001-04-2:10	BRD-K59184148	SB-216763	SB 216763	U937	6	10	trt_cp
52159	-0.917178	0	0	CPC006_VCAP_24H:BRD-K10705233-003-02-8:40	BRD-K10705233	GW-405833	GW405833 hydrochloride	VCAP	24	40	trt_cp
76712	-0.917178	0	0	CPC016_HEPG2_6H:BRD-K78122587-300-01-9:10	BRD-K78122587	NNC-55-0396	-666	HEPG2	6	10	trt_cp
90287	-0.917178	0	0	CPC020_A375_6H:BRD-K32821942-001-16-3:10	BRD-K32821942	azathioprine	azathioprine	A375	6	10	trt_cp
354466	-0.917178	0	0	NMH002_NEU_24H:BRD-K04722205-001-01-1:10	BRD-K04722205	BRD-K04722205	B2	NEU	24	10	trt_cp
434206	-0.917178	0	0	HOG002_A549_24H:BRD-K76674262-001-02-5:0.3704	BRD-K76674262	homoharringtonine	homoharringtonine	A549	24	0.3704	trt_cp
29431	-0.917178	0	0	CPC006_OV7_6H:BRD-K00615600-001-06-1:25	BRD-K00615600	AG-14361	AG14361	OV7	6	25	trt_cp
24780	-0.916155	0	0	CPC006_HT29_24H:BRD-K45399554-001-03-2:10	BRD-K45399554	CAM-9-027-3	CAM-9-027-3	HT29	24	10	trt_cp
28730	-0.916155	0	0	CPC006_NCIH596_6H:BRD-K02113016-001-01-4:44.4	BRD-K02113016	olaparib	AZD2281 (KU59436)	NCIH596	6	44.4	trt_cp
81	-0.916155	0	0	CPC005_A375_6H:BRD-A22713669-001-01-9:10	BRD-A22713669	BVT-948	BVT 948	A375	6	10	trt_cp
582	-0.916155	0	0	CPC004_A375_6H:BRD-K06543683-066-01-3:10	BRD-K06543683	bisindolylmaleimide-ix	Ro 31-8220 mesylate	A375	6	10	trt_cp
28213	-0.916155	0	0	CPC006_NCIH2073_6H:BRD-A28105619-001-01-3:10	BRD-A28105619	cucurbitacin-i	curcubitacin I	NCIH2073	6	10	trt_cp
36692	-0.916155	0	0	CPC007_A375_24H:BRD-K73610817-001-06-3:10	BRD-K73610817	BRD-K73610817	NCGC00183371-01	A375	24	10	trt_cp
53543	-0.916155	0	0	CPC013_A375_6H:BRD-K83336168-001-01-9:10	BRD-K83336168	MD-040	-666	A375	6	10	trt_cp
58413	-0.916155	0	0	CPC010_HA1E_6H:BRD-K48115423-001-04-6:10	BRD-K48115423	2-(4-methoxybenzylthio)-6-methylpyrimidin-4-ol	-666	HA1E	6	10	trt_cp
91352	-0.916155	0	0	CPC018_A549_6H:BRD-K63606607-001-01-8:10	BRD-K63606607	bufalin	-666	A549	6	10	trt_cp
122002	-0.916155	0	0	DOS032_HT29_24H:BRD-K04380254-001-01-8:4.98	BRD-K04380254	BRD-K04380254	-666	HT29	24	4.98	trt_cp
2449	-0.916155	0	0	CPC002_HA1E_6H:BRD-M00539986-051-01-1:10	BRD-M00539986	formoterol	Formoterol hemifumarate	HA1E	6	10	trt_cp
30698	-0.916155	0	0	CPC005_PC3_24H:BRD-A13133631-001-03-2:10	BRD-A13133631	fluorometholone	FLUOROMETHOLONE	PC3	24	10	trt_cp
49021	-0.915133	0	0	CPC006_SW948_6H:BRD-K16406336-311-01-2:10	BRD-K16406336	methylene-blue	METHYLENE BLUE	SW948	6	10	trt_cp
323669	-0.915133	0	0	LJP001_HS578T_6H:BRD-K94294671-003-02-1:2	BRD-K94294671	OSI-027	OSI-027	HS578T	6	2	trt_cp
433879	-0.915133	0	0	HOG001_A549_24H:BRD-K03618428-001-01-3:3.7	BRD-K03618428	PP-110	PP-110	A549	24	3.7	trt_cp
6529	-0.915133	0	0	CPC002_HCC515_6H:BRD-K06753942-001-06-1:10	BRD-K06753942	nobiletin	NOBILETIN	HCC515	6	10	trt_cp
25291	-0.915133	0	0	CPC006_JHUEM2_6H:BRD-A67788537-001-01-7:120	BRD-A67788537	salermide	Salermide	JHUEM2	6	120	trt_cp
46407	-0.915133	0	0	CPC008_PC3_24H:BRD-K71382703-001-01-9:10	BRD-K71382703	BRD-K71382703	methyl 5-{2-[(4-chloroanilino)carbothioyl]carbohydrazonoyl}-1-(2,4-difluorophenyl)-1H-pyrazole-4-carboxylate MLS-0437443.0001	PC3	24	10	trt_cp
71043	-0.915133	0	0	CPC011_VCAP_24H:BRD-K93645900-001-08-9:10	BRD-K93645900	tadalafil	tadalafil	VCAP	24	10	trt_cp
78521	-0.915133	0	0	CPC013_HT29_6H:BRD-K24681473-004-01-4:10	BRD-K24681473	YM-155	S1130	HT29	6	10	trt_cp
92298	-0.915133	0	0	CPC017_A549_24H:BRD-K22193694-001-08-6:10	BRD-K22193694	dioxybenzone	-666	A549	24	10	trt_cp
110010	-0.915133	0	0	CVD001_HEPG2_6H:BRD-K14821540-001-02-1:10	BRD-K14821540	FCCP	-666	HEPG2	6	10	trt_cp
147547	-0.915133	0	0	DOS034_HT29_24H:BRD-K31380618-001-01-6:5.04	BRD-K31380618	BRD-K31380618	-666	HT29	24	5.04	trt_cp
328431	-0.915133	0	0	LJP001_MDAMB231_6H:BRD-K09186807-001-02-4:0.4	BRD-K09186807	KIN001-244	KIN001-244	MDAMB231	6	0.4	trt_cp
3336	-0.91411	0	0	CPC001_HA1E_6H:BRD-K96720755-001-01-8:10	BRD-K96720755	relcovaptan	SR 49059	HA1E	6	10	trt_cp
55675	-0.91411	0	0	CPC010_A549_6H:BRD-K30697463-001-15-0:10	BRD-K30697463	desoximetasone	desoximetasone	A549	6	10	trt_cp
61017	-0.91411	0	0	CPC010_HEPG2_6H:BRD-K59962020-001-10-1:10	BRD-K59962020	CHEMBL-374350	1-(3, 5-di-tert-butyl-4-hydroxyphenyl)-2-(2-(3-hydroxypropylamino)-5,6-dimethyl-1H-benzo[d]imidazol-1-yl)ethanone SP-5-111	HEPG2	6	10	trt_cp
71871	-0.91411	0	0	CPC014_A375_6H:BRD-K63915849-001-01-1:10	BRD-K63915849	AS-604850	10010175	A375	6	10	trt_cp
110004	-0.91411	0	0	CVD001_HEPG2_6H:BRD-K08316444-001-04-3:0.625	BRD-K08316444	rotenone	-666	HEPG2	6	0.625	trt_cp
334351	-0.91411	0	0	MUC.CP003_MCF7_6H:BRD-K16406336-311-01-2:3.3333	BRD-K16406336	methylene-blue	SA1444215	MCF7	6	3.3333	trt_cp
18653	-0.91411	0	0	CPC006_A673_6H:BRD-K18190982-002-01-2:44.4	BRD-K18190982	COT-10b	COT-10b	A673	6	44.4	trt_cp
7879	-0.913088	0	0	CPC001_HCC515_24H:BRD-K74305673-001-01-3:10	BRD-K74305673	IKK-2-inhibitor-V	IMD 0354	HCC515	24	10	trt_cp
11741	-0.913088	0	0	CPC001_PC3_6H:BRD-K05464208-001-01-6:10	BRD-K05464208	JX-401	JX 401	PC3	6	10	trt_cp
45521	-0.913088	0	0	CPC009_PC3_6H:BRD-K51443908-001-03-2:10	BRD-K51443908	KU-C104486	-666	PC3	6	10	trt_cp
53879	-0.913088	0	0	CPC013_A375_6H:BRD-A07614565-001-01-3:10	BRD-A07614565	BRD-A07614565	7969312	A375	6	10	trt_cp
98509	-0.913088	0	0	CPC017_MCF7_6H:BRD-K64157027-003-01-9:10	BRD-K64157027	ZD-2079	-666	MCF7	6	10	trt_cp
331735	-0.913088	0	0	KHW001_U937_6H:BRD-K14482023-001-01-0:10	BRD-K14482023	K1448	K1448	U937	6	10	trt_cp
472	-0.913088	0	0	CPC004_A375_6H:BRD-A46747628-001-01-9:10	BRD-A46747628	ouabain	Ouabain	A375	6	10	trt_cp
21333	-0.913088	0	0	CPC006_HA1E_6H:BRD-K28360340-001-01-8:10	BRD-K28360340	TW-37	TW 37	HA1E	6	10	trt_cp
48661	-0.913088	0	0	CPC006_SW620_6H:BRD-K39503511-001-02-1:80	BRD-K39503511	quiflapon	MK-0591	SW620	6	80	trt_cp
109957	-0.913088	0	0	CVD001_HEPG2_6H:BRD-A15113563-001-01-8:2.5	BRD-A15113563	BRD-A15113563	-666	HEPG2	6	2.5	trt_cp
148962	-0.913088	0	0	DOS040_HT29_24H:BRD-K76876037-001-01-2:5.04	BRD-K76876037	BRD-K76876037	-666	HT29	24	5.04	trt_cp
167116	-0.913088	0	0	ERG011_VCAP_24H:BRD-K19295594-001-12-7:0.4	BRD-K19295594	gossypol	EWS-FLI-Inhibitor	VCAP	24	0.4	trt_cp
61688	-0.912065	0	0	CPC012_HT29_6H:BRD-K72615639-001-01-0:10	BRD-K72615639	BRD-K72615639	-666	HT29	6	10	trt_cp
1201	-0.912065	0	0	CPC005_A549_6H:BRD-A38749782-001-03-3:10	BRD-A38749782	fludrocortisone	FLUDROCORTISONE ACETATE	A549	6	10	trt_cp
436246	-0.912065	0	0	CPC006_H1299_6H:BRD-A35588707-001-03-0:1.25	BRD-A35588707	teniposide	TENIPOSIDE	H1299	6	1.25	trt_cp
475	-0.912065	0	0	CPC005_A375_6H:BRD-K50841342-001-01-6:10	BRD-K50841342	PAC-1	PAC 1	A375	6	10	trt_cp
10150	-0.912065	0	0	CPC005_HT29_24H:BRD-K48427617-001-01-7:10	BRD-K48427617	U-0124	U0124	HT29	24	10	trt_cp
17238	-0.912065	0	0	CPC006_A375_6H:BRD-K01976263-003-04-5:0.63	BRD-K01976263	emetine	Emetine Dihydrochloride Hydrate (74)	A375	6	0.63	trt_cp
54352	-0.912065	0	0	CPC011_A375_6H:BRD-K91938660-003-07-8:10	BRD-K91938660	memantine	memantine	A375	6	10	trt_cp
146589	-0.912065	0	0	DOS046_A549_24H:BRD-K81418486:0.5	BRD-K81418486	vorinostat	vorinostat	A549	24	0.5	trt_cp
329434	-0.912065	0	0	LJP001_MDAMB231_24H:BRD-K49327517-001-01-9:0.08	BRD-K49327517	THZ-2-98-01	THZ-2-98-01	MDAMB231	24	0.08	trt_cp
359275	-0.912065	0	0	PRISM001_A375_6H:BRD-K06170455-001-01-8:5	BRD-K06170455	BRD-K06170455	-666	A375	6	5	trt_cp
442227	-0.912065	0	0	HOG002_MCF7_24H:BRD-A02481876-001-09-9:3.33	BRD-A02481876	importazole	iImportazole	MCF7	24	3.33	trt_cp
73660	-0.911043	0	0	CPC016_A549_24H:BRD-K37883585-001-01-2:10	BRD-K37883585	BRD-K37883585	-666	A549	24	10	trt_cp
161052	-0.911043	0	0	DOS055_MCF7_24H:BRD-K24193032-001-01-0:5	BRD-K24193032	BRD-K24193032	-666	MCF7	24	5	trt_cp
172594	-0.911043	0	0	HDAC001_PC3_6H:BRD-K61894884-001-01-6:10	BRD-K61894884	BRD-K61894884	-666	PC3	6	10	trt_cp
65551	-0.911043	0	0	CPC012_PC3_6H:BRD-K45842176-001-01-3:10	BRD-K45842176	BRD-K45842176	-666	PC3	6	10	trt_cp
73054	-0.911043	0	0	CPC014_A549_6H:BRD-K70549064-001-03-3:10	BRD-K70549064	staurosporine	EI-156	A549	6	10	trt_cp
77056	-0.911043	0	0	CPC014_HEPG2_6H:BRD-K13566078-003-01-1:10	BRD-K13566078	BMS-345541	HY-10518	HEPG2	6	10	trt_cp
588	-0.91002	0	0	CPC004_A375_6H:BRD-K03557653-001-02-7:10	BRD-K03557653	sappanone-a	SAPPANONE A TRIMETHYL ETHER	A375	6	10	trt_cp
66844	-0.91002	0	0	CPC012_PC3_24H:BRD-A15010982-001-01-9:10	BRD-A15010982	HU-211	10006350	PC3	24	10	trt_cp
75103	-0.91002	0	0	CPC014_ASC_24H:BRD-K14681867-015-01-6:10	BRD-K14681867	somatostatin	05-23-0850	ASC	24	10	trt_cp
17835	-0.91002	0	0	CPC006_A549_6H:BRD-K86574132-001-04-9:48	BRD-K86574132	BRD-K86574132	-666	A549	6	48	trt_cp
50385	-0.91002	0	0	CPC006_U937_6H:BRD-K18190982-002-01-2:44.4	BRD-K18190982	COT-10b	COT-10b	U937	6	44.4	trt_cp
50486	-0.91002	0	0	CPC006_U937_6H:BRD-K89687904-001-01-8:10	BRD-K89687904	PKCbeta-inhibitor	PKCbeta inhibitor	U937	6	10	trt_cp
74996	-0.91002	0	0	CPC016_ASC_24H:BRD-K88759641-003-01-0:10	BRD-K88759641	EMD-66684	-666	ASC	24	10	trt_cp
115756	-0.91002	0	0	CPD002_PC3_24H:BRD-A56012032-001-11-4:10	BRD-A56012032	thiorphan	Thiorphan	PC3	24	10	trt_cp
131198	-0.91002	0	0	DOS012_VCAP_24H:BRD-K09929560-001-01-6:5.1	BRD-K09929560	BRD-K09929560	-666	VCAP	24	5.1	trt_cp
323056	-0.91002	0	0	LJP001_BT20_24H:BRD-K43568579-001-01-9:2	BRD-K43568579	WZ-4-145	WZ-4-145	BT20	24	2	trt_cp
1725	-0.91002	0	0	CPC005_A549_24H:BRD-A08003242-001-02-7:10	BRD-A08003242	rhodomyrtoxin-b	RHODOMYRTOXIN B	A549	24	10	trt_cp
40944	-0.91002	0	0	CPC009_HEPG2_6H:BRD-K15716662-001-03-2:10	BRD-K15716662	KU-C104493	-666	HEPG2	6	10	trt_cp
85074	-0.91002	0	0	CPC014_PC3_24H:BRD-A52886023-001-01-7:10	BRD-A52886023	antimycin-a	A8674	PC3	24	10	trt_cp
102338	-0.908998	0	0	CPC020_PC3_6H:BRD-K06009608-001-01-4:10	BRD-K06009608	BRD-K06009608	-666	PC3	6	10	trt_cp
105968	-0.908998	0	0	CPC019_VCAP_6H:BRD-K98834634-001-01-2:10	BRD-K98834634	BRD-K98834634	-666	VCAP	6	10	trt_cp
9400	-0.908998	0	0	CPC005_HT29_6H:BRD-A63998256-001-02-3:10	BRD-A63998256	helveticoside	Helveticoside	HT29	6	10	trt_cp
11970	-0.908998	0	0	CPC001_PC3_6H:BRD-A94413429-003-01-6:10	BRD-A94413429	NTNCB	NTNCB hydrochloride	PC3	6	10	trt_cp
17978	-0.908998	0	0	CPC006_A549_6H:BRD-K18849474-001-01-0:79.44	BRD-K18849474	dalcetrapib	JJT-705	A549	6	79.44	trt_cp
18906	-0.908998	0	0	CPC006_AGS_6H:BRD-K28907958-001-02-7:11.1	BRD-K28907958	CD-437	-666	AGS	6	11.1	trt_cp
48606	-0.908998	0	0	CPC006_SW620_6H:BRD-K33272502-001-01-2:40	BRD-K33272502	DG-041	DG-041	SW620	6	40	trt_cp
57150	-0.908998	0	0	CPC011_A549_24H:BRD-K86003836-001-06-3:10	BRD-K86003836	flubendazole	flubendazole	A549	24	10	trt_cp
59079	-0.908998	0	0	CPC012_HA1E_6H:BRD-K35483542-001-03-1:10	BRD-K35483542	alitretinoin	R4643	HA1E	6	10	trt_cp
75384	-0.908998	0	0	CPC014_ASC_24H:BRD-K19499941-001-05-9:10	BRD-K19499941	BRD-K19499941	STOCK1S-53863	ASC	24	10	trt_cp
444565	-0.908998	0	0	DOSBIO002_MCF7_24H:BRD-K94193354:10.0481	BRD-K94193354	BRD-K94193354	BRD-K94193354	MCF7	24	10.0481	trt_cp
1768	-0.907975	0	0	CPC005_A549_24H:BRD-K69023402-001-02-5:10	BRD-K69023402	thapsigargin	THAPSIGARGIN	A549	24	10	trt_cp
14415	-0.907975	0	0	CPC004_VCAP_6H:BRD-K36055864-001-09-3:10	BRD-K36055864	cycloheximide	CYCLOHEXIMIDE	VCAP	6	10	trt_cp
35853	-0.907975	0	0	CPC008_A375_6H:BRD-K71970656-001-04-2:10	BRD-K71970656	BRD-K71970656	NCGC00181380-01	A375	6	10	trt_cp
51831	-0.907975	0	0	CPC006_VCAP_24H:BRD-A56359832-001-03-8:160	BRD-A56359832	zileuton	-666	VCAP	24	160	trt_cp
71582	-0.907975	0	0	CPC016_A375_6H:BRD-K54906270-001-03-5:10	BRD-K54906270	BRD-K54906270	-666	A375	6	10	trt_cp
79537	-0.907975	0	0	CPC014_MCF7_6H:BRD-U31801276-000-01-4:10	BRD-U31801276	WZ-7043	-666	MCF7	6	10	trt_cp
127711	-0.907975	0	0	DOS017_VCAP_6H:BRD-K64021372-001-01-2:5.07	BRD-K64021372	BRD-K64021372	-666	VCAP	6	5.07	trt_cp
433731	-0.907975	0	0	HOG002_A549_24H:BRD-K18190982-002-01-2:11.1	BRD-K18190982	COT-10b	COT-10B	A549	24	11.1	trt_cp
25130	-0.907975	0	0	CPC006_JHUEM2_6H:BRD-K07303502-001-02-5:80	BRD-K07303502	arachidonyl-trifluoro-methane	Arachidonyl trifluoro-methyl ketone	JHUEM2	6	80	trt_cp
52080	-0.907975	0	0	CPC006_VCAP_24H:BRD-K70792160-003-02-0:24	BRD-K70792160	10-DEBC	Akt inhibitor X	VCAP	24	24	trt_cp
72227	-0.907975	0	0	CPC016_A549_6H:BRD-A22783572-065-01-3:10	BRD-A22783572	vinblastine	-666	A549	6	10	trt_cp
81443	-0.907975	0	0	CPC013_MCF7_24H:BRD-K35687265-236-01-8:10	BRD-K35687265	ON-01910	S1362	MCF7	24	10	trt_cp
105543	-0.907975	0	0	CPC020_VCAP_6H:BRD-K06009608-001-01-4:10	BRD-K06009608	BRD-K06009608	-666	VCAP	6	10	trt_cp
337748	-0.907975	0	0	MUC.CP005_MCF7_24H:BRD-K77987382-001-08-2:40	BRD-K77987382	mebendazole	mebendazole	MCF7	24	40	trt_cp
18062	-0.906953	0	0	CPC006_A549_6H:BRD-A97437073-001-03-1:80	BRD-A97437073	rosiglitazone	Rosiglitazone	A549	6	80	trt_cp
48895	-0.906953	0	0	CPC006_SW948_6H:BRD-K43620258-001-01-6:80	BRD-K43620258	CHEMBL-399379	3,5-dichloro-2-hydroxy-N-(2-methoxy-5-phenylphenyl)benzenesulfonamide	SW948	6	80	trt_cp
116627	-0.906953	0	0	CVD001_PHH_24H:BRD-K47869605-001-18-9:2.5	BRD-K47869605	podophyllotoxin	-666	PHH	24	2.5	trt_cp
325478	-0.906953	0	0	LJP001_MCF10A_6H:BRD-K92571446-001-01-4:10	BRD-K92571446	WZ-3105	WZ3105	MCF10A	6	10	trt_cp
17740	-0.906953	0	0	CPC006_A375_24H:BRD-A85860691-001-02-2:0.08	BRD-A85860691	chaetocin	chaetocin	A375	24	0.08	trt_cp
54055	-0.906953	0	0	CPC013_A375_6H:BRD-A13807286-001-06-2:10	BRD-A13807286	HA-14-1	S1071	A375	6	10	trt_cp
63664	-0.906953	0	0	CPC012_MCF7_24H:BRD-K18964980-001-01-4:10	BRD-K18964980	TUL-XX025TFA	-666	MCF7	24	10	trt_cp
76506	-0.906953	0	0	CPC016_HEPG2_6H:BRD-K35708212-331-03-1:10	BRD-K35708212	ouabain	-666	HEPG2	6	10	trt_cp
329649	-0.906953	0	0	KMS002_NOMO1_6H:BRD-K51556300-001-01-9:10.15	BRD-K51556300	BRD-K51556300	-666	NOMO1	6	10.15	trt_cp
339562	-0.906953	0	0	MUC.CP003_NKDBA_24H:BRD-K81418486-001-13-7:1.1111	BRD-K81418486	vorinostat	-666	NKDBA	24	1.1111	trt_cp
435349	-0.906953	0	0	HOG003_A549_6H:BRD-K06792661-001-01-9:1.11	BRD-K06792661	narciclasine	narciclasine	A549	6	1.11	trt_cp
439905	-0.906953	0	0	PCLB001_HT29_6H:BRD-K16604218-001-01-2:10	BRD-K16604218	KUC111109N	KUC111109N	HT29	6	10	trt_cp
434198	-0.90593	0	0	HOG002_A549_24H:BRD-K15108141-001-01-7:1.2333	BRD-K15108141	gemcitabine	gemcitabine	A549	24	1.2333	trt_cp
22441	-0.90593	0	0	CPC006_HCC515_6H:BRD-K15108141-001-01-7:0.08	BRD-K15108141	gemcitabine	gemcitabine	HCC515	6	0.08	trt_cp
26399	-0.90593	0	0	CPC005_MCF7_6H:BRD-A78360835-001-01-1:10	BRD-A78360835	cercosporin	cercosporin	MCF7	6	10	trt_cp
40497	-0.90593	0	0	CPC008_HCC515_6H:BRD-K49712247-001-04-3:10	BRD-K49712247	BRD-K49712247	NCGC00167098-01	HCC515	6	10	trt_cp
44961	-0.90593	0	0	CPC007_MCF7_24H:BRD-A24021119-001-06-0:10	BRD-A24021119	BRD-A24021119	NCGC00183696-01	MCF7	24	10	trt_cp
51381	-0.90593	0	0	CPC007_VCAP_6H:BRD-K37940862-004-03-4:10	BRD-K37940862	BRD-K37940862	NCGC00185684-02	VCAP	6	10	trt_cp
52773	-0.90593	0	0	CPC006_WSUDLCL2_6H:BRD-K04853698-003-01-4:10	BRD-K04853698	LDN-193189	-666	WSUDLCL2	6	10	trt_cp
63163	-0.90593	0	0	CPC012_MCF7_6H:BRD-K10573841-001-01-0:10	BRD-K10573841	tunicamycin	T7765	MCF7	6	10	trt_cp
80120	-0.90593	0	0	CPC016_MCF7_24H:BRD-A10420615-001-03-6:10	BRD-A10420615	cyclopiazonic-acid	-666	MCF7	24	10	trt_cp
149668	-0.90593	0	0	DOS043_HT29_24H:BRD-K99913693-001-01-1:5.05	BRD-K99913693	BRD-K99913693	-666	HT29	24	5.05	trt_cp
326114	-0.90593	0	0	LJP001_MCF10A_24H:BRD-K24515980-001-01-6:2	BRD-K24515980	QL-XI-92	QL-XI-92	MCF10A	24	2	trt_cp
435188	-0.90593	0	0	HOG001_A549_6H:BRD-A28105619-001-01-3:10	BRD-A28105619	cucurbitacin-i	curcubitacin-I	A549	6	10	trt_cp
435339	-0.90593	0	0	HOG002_A549_6H:BRD-K21680192-300-10-2:3.33	BRD-K21680192	mitoxantrone	mitoxantrone	A549	6	3.33	trt_cp
453699	-0.90593	0	0	ERG012_VCAP_6H:BRD-K71424888-019-01-8:9.78734	BRD-K71424888	BRD-K71424888	-666	VCAP	6	9.78734	trt_cp
32711	-0.90593	0	0	CPC006_SKM1_6H:BRD-K92241597-001-02-9:80	BRD-K92241597	tosedostat	CHR 2797	SKM1	6	80	trt_cp
46494	-0.90593	0	0	CPC009_PC3_24H:BRD-K14788918-019-01-0:10	BRD-K14788918	BRD-K14788918	-666	PC3	24	10	trt_cp
60365	-0.904908	0	0	CPC013_HCC515_6H:BRD-K26048285-001-01-8:10	BRD-K26048285	BRD-K26048285	HTS 13363	HCC515	6	10	trt_cp
86951	-0.904908	0	0	CPC016_SKB_24H:BRD-K90382497-001-02-4:10	BRD-K90382497	GW-843682X	-666	SKB	24	10	trt_cp
125479	-0.904908	0	0	DOS009_VCAP_6H:BRD-K29635534-001-01-8:5	BRD-K29635534	BRD-K29635534	-666	VCAP	6	5	trt_cp
434634	-0.904908	0	0	HOG001_A549_6H:BRD-K92317137-001-04-0:10	BRD-K92317137	BRD-K92317137	-666	A549	6	10	trt_cp
6703	-0.904908	0	0	CPC004_HCC515_6H:BRD-A78391468-001-01-0:10	BRD-A78391468	prednisolone	PREDNISOLONE HEMISUCCINATE	HCC515	6	10	trt_cp
30186	-0.904908	0	0	CPC006_PC3_6H:BRD-K06980535-003-15-0:10	BRD-K06980535	promazine	PROMAZINE HYDROCHLORIDE	PC3	6	10	trt_cp
34153	-0.904908	0	0	CPC006_SNU1040_6H:BRD-K18190982-002-01-2:44.4	BRD-K18190982	COT-10b	COT-10b	SNU1040	6	44.4	trt_cp
64364	-0.904908	0	0	CPC011_MCF7_24H:BRD-K86003836-001-06-3:10	BRD-K86003836	flubendazole	flubendazole	MCF7	24	10	trt_cp
96325	-0.904908	0	0	CPC018_HT29_6H:BRD-A71459254-001-02-8:10	BRD-A71459254	cymarin	-666	HT29	6	10	trt_cp
130360	-0.904908	0	0	DOS020_VCAP_6H:BRD-A79768653:10	BRD-A79768653	sirolimus	sirolimus	VCAP	6	10	trt_cp
433960	-0.904908	0	0	DOSBIO002_A549_24H:BRD-A13084692:10	BRD-A13084692	troglitazone	troglitazone	A549	24	10	trt_cp
5096	-0.904908	0	0	CPC002_HA1E_24H:BRD-K05361803-001-02-1:10	BRD-K05361803	SC-10	SC-10	HA1E	24	10	trt_cp
9334	-0.904908	0	0	CPC005_HT29_6H:BRD-K40227168-001-06-1:10	BRD-K40227168	vinburnine	Eburnamonine (-)	HT29	6	10	trt_cp
10015	-0.904908	0	0	CPC005_HT29_24H:BRD-K19554809-001-01-1:10	BRD-K19554809	MK-212	MK 212	HT29	24	10	trt_cp
20355	-0.904908	0	0	CPC006_DV90_6H:BRD-K53414658-001-01-7:10	BRD-K53414658	tivozanib	-666	DV90	6	10	trt_cp
437583	-0.904908	0	0	PCLB001_HCC515_6H:BRD-A34462049-001-04-4:10	BRD-A34462049	tigecycline	tigecycline	HCC515	6	10	trt_cp
24176	-0.903885	0	0	CPC006_HT115_6H:BRD-A56592690-001-01-9:30	BRD-A56592690	PX-12	PX12	HT115	6	30	trt_cp
438556	-0.903885	0	0	AML001_HL60_6H:BRD-A95504714:10	BRD-A95504714	BRD-A95504714	-666	HL60	6	10	trt_cp
1943	-0.903885	0	0	CPC001_HA1E_6H:BRD-K40919711-001-02-4:10	BRD-K40919711	BAPTA-AM	BAPTA-AM	HA1E	6	10	trt_cp
17081	-0.903885	0	0	CPC006_A375_6H:BRD-K05649647-001-03-7:20	BRD-K05649647	BRD-K05649647	-666	A375	6	20	trt_cp
27041	-0.903885	0	0	CPC006_MDST8_6H:BRD-K71726959-001-06-7:122.55	BRD-K71726959	BRD-K71726959	N9-isoproplyolomoucine	MDST8	6	122.55	trt_cp
166625	-0.903885	0	0	ERG011_VCAP_24H:BRD-K39245533-001-01-5:10.076	BRD-K39245533	BRD-K39245533	-666	VCAP	24	10.076	trt_cp
433119	-0.903885	0	0	DOSBIO002_A549_24H:BRD-K02409808:10.0218	BRD-K02409808	BRD-K02409808	BRD-K02409808	A549	24	10.0218	trt_cp
434246	-0.903885	0	0	HOG001_A549_24H:BRD-K16406336-311-01-2:3.33	BRD-K16406336	methylene-blue	methylene-blue	A549	24	3.33	trt_cp
20617	-0.903885	0	0	CPC006_DV90_6H:BRD-K68336408-001-04-2:56.78	BRD-K68336408	tyrphostin-AG-1478	Tyrphostin AG 1478	DV90	6	56.78	trt_cp
64097	-0.903885	0	0	CPC012_MCF7_24H:BRD-A88029023-001-01-2:10	BRD-A88029023	BRD-A88029023	7746060	MCF7	24	10	trt_cp
66881	-0.903885	0	0	CPC010_PC3_24H:BRD-A18411371-001-10-6:10	BRD-A18411371	BRD-A18411371	2-[(chloroacetyl)(3-chlorophenyl)amino]-N-cyclohexyl-2-(4-methoxyphenyl)acetamide	PC3	24	10	trt_cp
91162	-0.903885	0	0	CPC017_A549_6H:BRD-K45542189-048-15-5:10	BRD-K45542189	diethylcarbamazine	-666	A549	6	10	trt_cp
91515	-0.903885	0	0	CPC019_A549_6H:BRD-K78524708-001-01-4:10	BRD-K78524708	BRD-K78524708	-666	A549	6	10	trt_cp
92406	-0.902863	0	0	CPC019_A549_24H:BRD-K34092011-001-01-7:10	BRD-K34092011	BRD-K34092011	-666	A549	24	10	trt_cp
28340	-0.902863	0	0	CPC006_NCIH508_6H:BRD-K43620258-001-01-6:80	BRD-K43620258	CHEMBL-399379	3,5-dichloro-2-hydroxy-N-(2-methoxy-5-phenylphenyl)benzenesulfonamide	NCIH508	6	80	trt_cp
54073	-0.902863	0	0	CPC013_A375_6H:BRD-K87909389-001-01-2:10	BRD-K87909389	alvocidib	S1230	A375	6	10	trt_cp
92735	-0.902863	0	0	CPC017_A549_24H:BRD-K71499074-001-03-8:10	BRD-K71499074	diclofenamide	-666	A549	24	10	trt_cp
128037	-0.902863	0	0	DOS009_VCAP_6H:BRD-K68921379-001-01-2:4.99	BRD-K68921379	BRD-K68921379	-666	VCAP	6	4.99	trt_cp
327363	-0.902863	0	0	LJP001_MCF7_24H:BRD-K79090631-001-18-1:10	BRD-K79090631	CGP-60474	CGP60474:MLS000911536, SMR000463552	MCF7	24	10	trt_cp
431305	-0.902863	0	0	DOSBIO001_A375_24H:BRD-K16827616:10.034	BRD-K16827616	BRD-K16827616	BRD-K16827616	A375	24	10.034	trt_cp
435291	-0.902863	0	0	HOG002_A549_6H:BRD-K76674262-001-02-5:3.33	BRD-K76674262	homoharringtonine	homoharringtonine	A549	6	3.33	trt_cp
443420	-0.902863	0	0	HOG002_MCF7_6H:BRD-A79768653-001-02-1:3.33	BRD-A79768653	sirolimus	sirolimus	MCF7	6	3.33	trt_cp
162224	-0.902863	0	0	DOS052_MCF7_24H:BRD-K79219981-001-01-8:5.05	BRD-K79219981	BRD-K79219981	-666	MCF7	24	5.05	trt_cp
166104	-0.902863	0	0	ERG011_VCAP_6H:BRD-K59873006-001-01-7:2	BRD-K59873006	digitoxin	EWS-FLI-Inhibitor	VCAP	6	2	trt_cp
327252	-0.902863	0	0	LJP002_MCF7_24H:BRD-K37687095-001-02-8:10	BRD-K37687095	AZD-8330	ARRY-704;ARRY-424704;AZD8330	MCF7	24	10	trt_cp
220	-0.90184	0	0	CPC004_A375_6H:BRD-A25687296-300-03-5:10	BRD-A25687296	emetine	EMETINE	A375	6	10	trt_cp
36712	-0.90184	0	0	CPC007_A375_24H:BRD-A54194844-001-02-9:10	BRD-A54194844	BRD-A54194844	NCGC00183691-01	A375	24	10	trt_cp
48638	-0.90184	0	0	CPC006_SW620_6H:BRD-A02481876-001-09-9:60	BRD-A02481876	importazole	Importazole	SW620	6	60	trt_cp
120408	-0.90184	0	0	DOS007_VCAP_24H:BRD-K61045425-001-01-1:5.25	BRD-K61045425	BRD-K61045425	-666	VCAP	24	5.25	trt_cp
21680	-0.90184	0	0	CPC006_HA1E_24H:BRD-K28360340-001-01-8:10	BRD-K28360340	TW-37	TW 37	HA1E	24	10	trt_cp
35304	-0.90184	0	0	CPC009_A375_6H:BRD-K14027855-019-01-8:10	BRD-K14027855	BRD-K14027855	-666	A375	6	10	trt_cp
106509	-0.90184	0	0	CPC019_VCAP_24H:BRD-K65404805-001-01-6:10	BRD-K65404805	BRD-K65404805	-666	VCAP	24	10	trt_cp
330487	-0.90184	0	0	LJP001_SKBR3_6H:BRD-A79768653-001-05-4:10	BRD-A79768653	sirolimus	Rapamycin:Sirolimus	SKBR3	6	10	trt_cp
41573	-0.90184	0	0	CPC008_HEPG2_6H:BRD-A75409952:10	BRD-A75409952	wortmannin	wortmannin	HEPG2	6	10	trt_cp
91995	-0.90184	0	0	CPC018_A549_24H:BRD-A64290322-001-01-6:10	BRD-A64290322	cyclosporin-a	-666	A549	24	10	trt_cp
172567	-0.90184	0	0	HDAC001_PC3_6H:BRD-K29313308-001-01-6:2.5	BRD-K29313308	HDAC3-selective	-666	PC3	6	2.5	trt_cp
433567	-0.90184	0	0	DOSBIO002_A549_24H:BRD-K77402297:10.0098	BRD-K77402297	BRD-K77402297	BRD-K77402297	A549	24	10.0098	trt_cp
2118	-0.900818	0	0	CPC002_HA1E_6H:BRD-A71459254-001-02-8:10	BRD-A71459254	cymarin	CYMARIN	HA1E	6	10	trt_cp
15501	-0.900818	0	0	CPC003_VCAP_6H:BRD-K69837166-003-01-2:10	BRD-K69837166	trap-101	Trap 101	VCAP	6	10	trt_cp
18790	-0.900818	0	0	CPC006_A673_6H:BRD-K59184148-001-04-2:10	BRD-K59184148	SB-216763	SB 216763	A673	6	10	trt_cp
30886	-0.900818	0	0	CPC005_PC3_24H:BRD-K50841342-001-01-6:10	BRD-K50841342	PAC-1	PAC 1	PC3	24	10	trt_cp
85354	-0.900818	0	0	CPC014_PC3_24H:BRD-K99498722-001-01-8:10	BRD-K99498722	NPI-2358	S1176	PC3	24	10	trt_cp
114507	-0.900818	0	0	CPD003_PC3_6H:BRD-K47832606-001-17-8:10	BRD-K47832606	floxuridine	Floxuridine	PC3	6	10	trt_cp
25677	-0.900818	0	0	CPC006_LOVO_6H:BRD-K76703230-001-01-3:0.31	BRD-K76703230	YM-155	YM-155	LOVO	6	0.31	trt_cp
46656	-0.900818	0	0	CPC009_PC3_24H:BRD-K65369159-001-03-9:10	BRD-K65369159	KU-C103853	-666	PC3	24	10	trt_cp
57664	-0.900818	0	0	CPC012_ASC_24H:BRD-K81795824-001-01-4:10	BRD-K81795824	BRD-K81795824	-666	ASC	24	10	trt_cp
95676	-0.900818	0	0	CPC017_HEPG2_6H:BRD-K40919711-001-02-4:10	BRD-K40919711	BAPTA-AM	-666	HEPG2	6	10	trt_cp
101691	-0.900818	0	0	CPC017_NPC_24H:BRD-A98725278-103-01-9:10	BRD-A98725278	methysergide	-666	NPC	24	10	trt_cp
102553	-0.900818	0	0	CPC020_PC3_6H:BRD-K53308430-001-02-4:10	BRD-K53308430	SA-1017940	-666	PC3	6	10	trt_cp
112597	-0.900818	0	0	CPD002_MCF7_6H:BRD-K15933101-003-02-0:10	BRD-K15933101	ropinirole	Ropinirole HCl	MCF7	6	10	trt_cp
114277	-0.900818	0	0	CPD003_PC3_6H:BRD-A23712469-001-06-1:10	BRD-A23712469	bacitracin	Bacitracin	PC3	6	10	trt_cp
329284	-0.900818	0	0	LJP001_MDAMB231_24H:BRD-K51313569-001-03-7:0.4	BRD-K51313569	palbociclib	PD0332991	MDAMB231	24	0.4	trt_cp
439016	-0.900818	0	0	PCLB001_HT29_24H:BRD-A33746814-001-01-0:10	BRD-A33746814	avicin-g	avicin-g	HT29	24	10	trt_cp
442552	-0.900818	0	0	HOG001_MCF7_6H:BRD-A36630025-001-02-6:0.0457	BRD-A36630025	SN-38	-666	MCF7	6	0.0457	trt_cp
322134	-0.899796	0	0	LJP001_BT20_6H:BRD-K64800655-001-03-3:0.4	BRD-K64800655	PHA-793887	PHA-793887	BT20	6	0.4	trt_cp
15047	-0.899796	0	0	CPC004_VCAP_6H:BRD-K03109492-001-01-4:10	BRD-K03109492	NSC-663284	NSC 663284	VCAP	6	10	trt_cp
26835	-0.899796	0	0	CPC006_MDST8_6H:BRD-K05649647-001-03-7:20	BRD-K05649647	BRD-K05649647	-666	MDST8	6	20	trt_cp
172013	-0.899796	0	0	HDAC001_MCF7_24H:BRD-K88742110-001-01-2:0.625	BRD-K88742110	BRD-K88742110	-666	MCF7	24	0.625	trt_cp
52867	-0.899796	0	0	CPC006_WSUDLCL2_6H:BRD-K00615600-001-06-1:25	BRD-K00615600	AG-14361	AG14361	WSUDLCL2	6	25	trt_cp
110052	-0.899796	0	0	CVD001_HEPG2_6H:BRD-K35468722-001-01-8:9.9223	BRD-K35468722	SA-1973507	-666	HEPG2	6	9.9223	trt_cp
23120	-0.898773	0	0	CPC006_HCT116_6H:BRD-A67788537-001-01-7:120	BRD-A67788537	salermide	Salermide	HCT116	6	120	trt_cp
33222	-0.898773	0	0	CPC006_SKMEL1_6H:BRD-K51575138-001-01-7:10	BRD-K51575138	TPCA-1	TPCA-1	SKMEL1	6	10	trt_cp
97097	-0.898773	0	0	CPC019_HT29_6H:BRD-K65404805-001-01-6:10	BRD-K65404805	BRD-K65404805	-666	HT29	6	10	trt_cp
4736	-0.898773	0	0	CPC001_HA1E_24H:BRD-K31268420-001-01-1:10	BRD-K31268420	NSC-693868	NSC 693868	HA1E	24	10	trt_cp
71485	-0.898773	0	0	CPC016_A375_6H:BRD-K35708212-331-03-1:10	BRD-K35708212	ouabain	-666	A375	6	10	trt_cp
130659	-0.898773	0	0	DOS026_VCAP_24H:BRD-K02322717-001-01-3:5.04	BRD-K02322717	BRD-K02322717	-666	VCAP	24	5.04	trt_cp
435219	-0.898773	0	0	HOG003_A549_6H:BRD-K01976263-003-04-5:3.3333	BRD-K01976263	emetine	emetine	A549	6	3.3333	trt_cp
223	-0.897751	0	0	CPC004_A375_6H:BRD-K04548931-003-05-8:10	BRD-K04548931	pidorubicine	EPIRUBICIN HYDROCHLORIDE	A375	6	10	trt_cp
18731	-0.897751	0	0	CPC006_A673_6H:BRD-K71726959-001-06-7:122.55	BRD-K71726959	BRD-K71726959	N9-isoproplyolomoucine	A673	6	122.55	trt_cp
50424	-0.897751	0	0	CPC006_U937_6H:BRD-K10705233-003-02-8:40	BRD-K10705233	GW-405833	GW405833 hydrochloride	U937	6	40	trt_cp
101061	-0.897751	0	0	CPD001_MCF7_24H:BRD-A07932845-103-02-3:10	BRD-A07932845	metitepine	Methiothepin maleate	MCF7	24	10	trt_cp
106791	-0.897751	0	0	CPC020_VCAP_24H:BRD-A65013509-003-19-4:10	BRD-A65013509	oxybutynin	oxybutynin	VCAP	24	10	trt_cp
133742	-0.897751	0	0	DOS012_VCAP_24H:BRD-K45442578-001-01-6:4.87	BRD-K45442578	BRD-K45442578	-666	VCAP	24	4.87	trt_cp
148283	-0.897751	0	0	DOS043_HT29_24H:BRD-K54636101-001-01-7:5	BRD-K54636101	BRD-K54636101	-666	HT29	24	5	trt_cp
437373	-0.897751	0	0	PCLB001_HCC515_24H:BRD-A59431241-001-02-9:10	BRD-A59431241	COL-3	COL-3	HCC515	24	10	trt_cp
444584	-0.897751	0	0	DOSBIO002_MCF7_24H:BRD-A90490067:3.33333	BRD-A90490067	fulvestrant	FULVESTRANT	MCF7	24	3.33333	trt_cp
452157	-0.897751	0	0	ERG012_VCAP_24H:BRD-K84023371-001-01-5:0.15625	BRD-K84023371	BRD-K84023371	-666	VCAP	24	0.15625	trt_cp
798	-0.896728	0	0	CPC005_A375_24H:BRD-K82577285-001-01-7:10	BRD-K82577285	dipropyl-dopamine	DIPROPYLDOPAMINE	A375	24	10	trt_cp
42949	-0.896728	0	0	CPC007_HT29_24H:BRD-K26767475-001-05-4:10	BRD-K26767475	BRD-K26767475	NCGC00183255-01	HT29	24	10	trt_cp
63959	-0.896728	0	0	CPC010_MCF7_24H:BRD-A84524947-001-05-0:10	BRD-A84524947	BRD-A84524947	1-(3,4-bis(benzyloxy)-2,5-difluorophenyl)-2-(methylamino)ethanol KLK-37	MCF7	24	10	trt_cp
78584	-0.896728	0	0	CPC013_HT29_6H:BRD-A98670841-001-01-1:10	BRD-A98670841	ST-012030	ST012030	HT29	6	10	trt_cp
100167	-0.896728	0	0	CPC017_MCF7_24H:BRD-K51276371-001-02-6:10	BRD-K51276371	aloisine	-666	MCF7	24	10	trt_cp
106551	-0.896728	0	0	CPC019_VCAP_24H:BRD-K73945663-001-01-9:10	BRD-K73945663	BRD-K73945663	-666	VCAP	24	10	trt_cp
354157	-0.896728	0	0	NMH002_NEU_6H:BRD-K56956679-001-01-9:10	BRD-K56956679	BG-1018	BG-1018	NEU	6	10	trt_cp
5295	-0.896728	0	0	CPC001_HA1E_24H:BRD-A81795050-003-01-7:10	BRD-A81795050	U-18666A	U 18666A	HA1E	24	10	trt_cp
8846	-0.896728	0	0	CPC004_HEPG2_6H:BRD-A52530684-001-01-1:10	BRD-A52530684	doxorubicin	DOXORUBICIN	HEPG2	6	10	trt_cp
46489	-0.896728	0	0	CPC009_PC3_24H:BRD-K14027855-019-01-8:10	BRD-K14027855	BRD-K14027855	-666	PC3	24	10	trt_cp
98890	-0.896728	0	0	CPD001_MCF7_6H:BRD-K37890730-001-12-8:10	BRD-K37890730	camptothecin	Camptothecine (S,+)	MCF7	6	10	trt_cp
117835	-0.896728	0	0	DOS006_VCAP_6H:BRD-K40918107-001-02-8:5.01	BRD-K40918107	BRD-K40918107	-666	VCAP	6	5.01	trt_cp
339458	-0.896728	0	0	MUC.CP002_NKDBA_24H:BRD-A19037878-001-03-1:0.3704	BRD-A19037878	trichostatin-a	-666	NKDBA	24	0.3704	trt_cp
433097	-0.896728	0	0	HOG002_A549_24H:BRD-K34581968-001-01-2:0.4111	BRD-K34581968	BMS-536924	BMS-536924	A549	24	0.4111	trt_cp
121307	-0.895706	0	0	DOS003_VCAP_24H:BRD-A75409952:10	BRD-A75409952	wortmannin	wortmannin	VCAP	24	10	trt_cp
60940	-0.895706	0	0	CPC013_HEPG2_6H:BRD-K76236182-001-01-2:10	BRD-K76236182	BRD-K76236182	-666	HEPG2	6	10	trt_cp
67484	-0.895706	0	0	CPC011_PC3_24H:BRD-K81916719-001-10-5:10	BRD-K81916719	triclabendazole	triclabendazole	PC3	24	10	trt_cp
74726	-0.895706	0	0	CPC016_ASC_24H:BRD-K36927236-001-15-1:10	BRD-K36927236	glibenclamide	-666	ASC	24	10	trt_cp
108536	-0.895706	0	0	CRCGN001_HA1E_6H:BRD-K17849083-001-24-6:10	BRD-K17849083	tranilast	tranilast	HA1E	6	10	trt_cp
148140	-0.895706	0	0	DOS046_HT29_24H:BRD-K50176356-001-01-0:5	BRD-K50176356	BRD-K50176356	-666	HT29	24	5	trt_cp
328803	-0.895706	0	0	LJP002_MDAMB231_24H:BRD-K56301217-001-03-3:10	BRD-K56301217	ABT-737	ABT-737	MDAMB231	24	10	trt_cp
332928	-0.895706	0	0	NMH002_FIBRNPC_24H:BRD-K69023402-001-04-1:10	BRD-K69023402	thapsigargin	Thapsigargin	FIBRNPC	24	10	trt_cp
24450	-0.895706	0	0	CPC006_HT29_6H:BRD-K01976263-003-04-5:0.63	BRD-K01976263	emetine	Emetine Dihydrochloride Hydrate (74)	HT29	6	0.63	trt_cp
48945	-0.895706	0	0	CPC006_SW948_6H:BRD-K61662457-001-02-2:20	BRD-K61662457	CAY-10594	CAY10594	SW948	6	20	trt_cp
54299	-0.895706	0	0	CPC010_A375_6H:BRD-A66435872-050-04-0:10	BRD-A66435872	HTMT	htmt	A375	6	10	trt_cp
95999	-0.895706	0	0	CPC017_HEPG2_6H:BRD-K76840893-003-01-7:10	BRD-K76840893	RS-17053	-666	HEPG2	6	10	trt_cp
444453	-0.895706	0	0	DOSBIO002_MCF7_24H:BRD-K55149044:10	BRD-K55149044	BRD-K55149044	BRD-K55149044	MCF7	24	10	trt_cp
77633	-0.894683	0	0	CPC013_HT29_6H:BRD-K35638681-001-01-5:10	BRD-K35638681	BRD-K35638681	-666	HT29	6	10	trt_cp
96866	-0.894683	0	0	CPC018_HT29_6H:BRD-K43860855-065-03-6:10	BRD-K43860855	iobenguane	-666	HT29	6	10	trt_cp
11471	-0.894683	0	0	CPC002_PC3_6H:BRD-K18619710-001-03-7:10	BRD-K18619710	digoxigenin	Digoxigenin	PC3	6	10	trt_cp
29536	-0.894683	0	0	CPC006_OV7_6H:BRD-K16406336-311-01-2:10	BRD-K16406336	methylene-blue	METHYLENE BLUE	OV7	6	10	trt_cp
31233	-0.894683	0	0	CPC006_PL21_6H:BRD-K53903639-001-01-3:80	BRD-K53903639	CHEMBL-1222381	480743.cdx	PL21	6	80	trt_cp
76483	-0.894683	0	0	CPC015_HEPG2_6H:BRD-K31912990-003-01-0:10	BRD-K31912990	CGP-71683	-666	HEPG2	6	10	trt_cp
335644	-0.894683	0	0	MUC.CP001_MCF7_6H:BRD-K02924457-001-01-0:10.1754	BRD-K02924457	SA-97110	SA97110	MCF7	6	10.1754	trt_cp
433463	-0.894683	0	0	DOSBIO002_A549_24H:BRD-K61753121:10.0904	BRD-K61753121	BRD-K61753121	BRD-K61753121	A549	24	10.0904	trt_cp
58415	-0.894683	0	0	CPC013_HA1E_6H:BRD-K48950795-001-01-2:10	BRD-K48950795	BRD-K48950795	-666	HA1E	6	10	trt_cp
88418	-0.894683	0	0	CPC014_VCAP_24H:BRD-K51998148-001-01-9:10	BRD-K51998148	BRD-K51998148	-666	VCAP	24	10	trt_cp
26940	-0.893661	0	0	CPC006_MDST8_6H:BRD-K69932463-001-03-1:10	BRD-K69932463	AZD-8055	AZD8055	MDST8	6	10	trt_cp
80988	-0.893661	0	0	CPC013_MCF7_24H:BRD-U44700465-000-01-4:10	BRD-U44700465	HG-5-88-01	-666	MCF7	24	10	trt_cp
88914	-0.893661	0	0	CPC014_VCAP_24H:BRD-K83837640-001-01-4:10	BRD-K83837640	JNJ-26854165	S1172	VCAP	24	10	trt_cp
91149	-0.893661	0	0	CPC018_A549_6H:BRD-K44276885-001-01-7:10	BRD-K44276885	acarbose	-666	A549	6	10	trt_cp
92465	-0.893661	0	0	CPC019_A549_24H:BRD-K40846327-001-01-7:10	BRD-K40846327	BRD-K40846327	-666	A549	24	10	trt_cp
94264	-0.893661	0	0	CPC020_HA1E_6H:BRD-A75144621-001-02-8:10	BRD-A75144621	digoxin	digoxin	HA1E	6	10	trt_cp
94747	-0.893661	0	0	CPC020_HCC515_6H:BRD-K66788707-001-07-7:10	BRD-K66788707	fludarabine	-666	HCC515	6	10	trt_cp
96491	-0.893661	0	0	CPC017_HT29_6H:BRD-K08252256-236-17-1:10	BRD-K08252256	diclofenac	-666	HT29	6	10	trt_cp
114816	-0.893661	0	0	CPD003_PC3_6H:BRD-K05111602-001-01-5:10	BRD-K05111602	ramipril	Ramipril	PC3	6	10	trt_cp
355457	-0.893661	0	0	NMH002_NPC_6H:BRD-K27756844-001-02-7:10	BRD-K27756844	BG-1032	BG-1032	NPC	6	10	trt_cp
16006	-0.893661	0	0	CPC002_VCAP_24H:BRD-K97440753-066-03-3:10	BRD-K97440753	dihydroergocristine	Dihydroergocristine mesylate	VCAP	24	10	trt_cp
32596	-0.893661	0	0	CPC006_SKM1_6H:BRD-K15563106-001-08-1:177.6	BRD-K15563106	phloretin	-666	SKM1	6	177.6	trt_cp
35942	-0.893661	0	0	CPC007_A375_6H:BRD-K32862555-001-04-1:10	BRD-K32862555	BRD-K32862555	NCGC00183412-01	A375	6	10	trt_cp
65602	-0.893661	0	0	CPC012_PC3_6H:BRD-K61776140-001-01-5:10	BRD-K61776140	BRD-K61776140	-666	PC3	6	10	trt_cp
72568	-0.893661	0	0	CPC016_A549_6H:BRD-K35708212-331-03-1:10	BRD-K35708212	ouabain	-666	A549	6	10	trt_cp
103477	-0.893661	0	0	CPC020_PC3_24H:BRD-K18574842-236-14-4:10	BRD-K18574842	nafcillin	6-[2-ethoxy-1-naphthamido]-penicillin	PC3	24	10	trt_cp
124689	-0.893661	0	0	DOS012_VCAP_6H:BRD-K17402942-001-01-3:5.01	BRD-K17402942	BRD-K17402942	-666	VCAP	6	5.01	trt_cp
322419	-0.893661	0	0	LJP002_BT20_24H:BRD-K37687095-001-02-8:0.4	BRD-K37687095	AZD-8330	ARRY-704;ARRY-424704;AZD8330	BT20	24	0.4	trt_cp
332633	-0.893661	0	0	NMH002_FIBRNPC_24H:BRD-K62910157-001-03-5:10	BRD-K62910157	C2-dihydroceramide	C2-dihydroceramide	FIBRNPC	24	10	trt_cp
443229	-0.893661	0	0	HOG003_MCF7_6H:BRD-K87909389-001-01-2:0.0412	BRD-K87909389	alvocidib	flavopiridol	MCF7	6	0.0412	trt_cp
337440	-0.892638	0	0	MUC.CP004_MCF7_24H:BRD-K12539581-001-03-9:10	BRD-K12539581	nocodazole	SA59648	MCF7	24	10	trt_cp
355762	-0.892638	0	0	NMH002_NPC_24H:BRD-K69471245-001-02-7:10	BRD-K69471245	BG-1023	BG-1023	NPC	24	10	trt_cp
8124	-0.892638	0	0	CPC003_HCC515_24H:BRD-K73589491-001-05-4:10	BRD-K73589491	nizatidine	NIZATIDINE	HCC515	24	10	trt_cp
9871	-0.892638	0	0	CPC005_HT29_24H:BRD-A39230911-001-03-7:10	BRD-A39230911	chlorphensin	Chlorphensin carbamate	HT29	24	10	trt_cp
76007	-0.892638	0	0	CPC014_HCC515_6H:BRD-K51313569-001-02-9:10	BRD-K51313569	palbociclib	HY-50767	HCC515	6	10	trt_cp
88657	-0.892638	0	0	CPC014_VCAP_24H:BRD-K22429181-001-08-4:10	BRD-K22429181	retinol	BL-008	VCAP	24	10	trt_cp
96878	-0.892638	0	0	CPC018_HT29_6H:BRD-K44899736-003-02-1:10	BRD-K44899736	RO-16-6941	-666	HT29	6	10	trt_cp
324086	-0.892638	0	0	LJP002_HS578T_24H:BRD-K73368362-001-02-6:0.4	BRD-K73368362	BIX-02189	BIX02189	HS578T	24	0.4	trt_cp
354099	-0.892638	0	0	NMH002_NEU_6H:BRD-K77175907-001-04-9:10	BRD-K77175907	calcifediol	25-Hydroxyvitamin D3	NEU	6	10	trt_cp
432943	-0.892638	0	0	HOG002_A549_24H:BRD-K20755323-001-02-6:0.3704	BRD-K20755323	SA-792728	-666	A549	24	0.3704	trt_cp
530	-0.892638	0	0	CPC004_A375_6H:BRD-K67100011-003-03-0:10	BRD-K67100011	pivmecillinam	Pivmecillinam hydrochloride	A375	6	10	trt_cp
17365	-0.892638	0	0	CPC006_A375_6H:BRD-K28360340-001-01-8:10	BRD-K28360340	TW-37	TW 37	A375	6	10	trt_cp
49600	-0.892638	0	0	CPC006_THP1_6H:BRD-K05402890-001-02-7:0.35	BRD-K05402890	BRD-K05402890	17757146	THP1	6	0.35	trt_cp
57092	-0.892638	0	0	CPC011_A549_24H:BRD-K49049886-001-05-3:10	BRD-K49049886	CGS-15943	cgs 15943	A549	24	10	trt_cp
153343	-0.892638	0	0	DOS046_PC3_24H:BRD-K74461819-001-01-9:5	BRD-K74461819	BRD-K74461819	-666	PC3	24	5	trt_cp
335812	-0.892638	0	0	MUC.CP004_MCF7_24H:BRD-K02764365-001-05-2:3.3333	BRD-K02764365	methiazole	-666	MCF7	24	3.3333	trt_cp
434787	-0.892638	0	0	HOG002_A549_6H:BRD-K18190982-002-01-2:11.1	BRD-K18190982	COT-10b	COT-10B	A549	6	11.1	trt_cp
496	-0.891616	0	0	CPC004_A375_6H:BRD-A97701745-001-09-5:10	BRD-A97701745	pindolol	PINDOLOL	A375	6	10	trt_cp
15736	-0.891616	0	0	CPC004_VCAP_24H:BRD-K70327191-001-01-4:10	BRD-K70327191	benzoxiquine	BENZOXIQUINE	VCAP	24	10	trt_cp
34798	-0.891616	0	0	CPC005_VCAP_24H:BRD-A65076780-001-01-3:10	BRD-A65076780	dihydroergocristine	DIHYDROERGOCRISTINE	VCAP	24	10	trt_cp
42827	-0.891616	0	0	CPC007_HT29_24H:BRD-K68102868-001-05-8:10	BRD-K68102868	BRD-K68102868	2-(phenylcarbamoyl)phenyl acetate GNFk-2	HT29	24	10	trt_cp
48658	-0.891616	0	0	CPC006_SW620_6H:BRD-K78126613-001-16-0:10	BRD-K78126613	menadione	MENADIONE	SW620	6	10	trt_cp
53312	-0.891616	0	0	CPC012_A375_6H:BRD-K35004659-001-01-8:10	BRD-K35004659	BRD-K35004659	-666	A375	6	10	trt_cp
54257	-0.891616	0	0	CPC011_A375_6H:BRD-K04548931-003-11-6:10	BRD-K04548931	pidorubicine	epirubicin	A375	6	10	trt_cp
70940	-0.891616	0	0	CPC011_VCAP_24H:BRD-K96471533-001-04-1:10	BRD-K96471533	nitazoxanide	nitazoxanide	VCAP	24	10	trt_cp
72301	-0.891616	0	0	CPC015_A549_6H:BRD-A49765801-001-03-3:10	BRD-A49765801	fludroxycortide	-666	A549	6	10	trt_cp
74971	-0.891616	0	0	CPC016_ASC_24H:BRD-K84709232-001-02-6:10	BRD-K84709232	caffeic-acid	-666	ASC	24	10	trt_cp
90449	-0.891616	0	0	CPC019_A375_6H:BRD-A75409952:10	BRD-A75409952	wortmannin	wortmannin	A375	6	10	trt_cp
96124	-0.891616	0	0	CPC018_HEPG2_6H:BRD-K97399794-001-10-4:10	BRD-K97399794	quercetin	-666	HEPG2	6	10	trt_cp
167371	-0.891616	0	0	ERG005_VCAP_24H:BRD-A13084692-001-05-8:20	BRD-A13084692	troglitazone	troglitazone	VCAP	24	20	trt_cp
812	-0.891616	0	0	CPC005_A375_24H:BRD-A99571536-001-04-4:10	BRD-A99571536	dubinidine	Dubinidine	A375	24	10	trt_cp
21952	-0.891616	0	0	CPC006_HCC15_6H:BRD-K61250553-003-13-2:10	BRD-K61250553	loperamide	Loperamide hydrochloride	HCC15	6	10	trt_cp
25536	-0.891616	0	0	CPC006_LOVO_6H:BRD-K01976263-003-04-5:0.63	BRD-K01976263	emetine	Emetine Dihydrochloride Hydrate (74)	LOVO	6	0.63	trt_cp
90765	-0.891616	0	0	CPC017_A549_6H:BRD-K07691486-001-04-9:10	BRD-K07691486	roscovitine	-666	A549	6	10	trt_cp
91593	-0.891616	0	0	CPC020_A549_6H:BRD-K88868628-001-01-0:10	BRD-K88868628	iodoacetic-acid	-666	A549	6	10	trt_cp
437446	-0.891616	0	0	PCLB001_HCC515_24H:BRD-A69592287-001-01-3:10	BRD-A69592287	oxetane	oxetane	HCC515	24	10	trt_cp
1346	-0.890593	0	0	CPC005_A549_6H:BRD-K13571841-001-04-5:10	BRD-K13571841	pepstatin	Pepstatin A	A549	6	10	trt_cp
17303	-0.890593	0	0	CPC006_A375_6H:BRD-K92991072-001-02-3:10	BRD-K92991072	PAC-1	PAC 1	A375	6	10	trt_cp
22846	-0.890593	0	0	CPC006_HCT116_6H:BRD-K05649647-001-03-7:20	BRD-K05649647	BRD-K05649647	-666	HCT116	6	20	trt_cp
86097	-0.890593	0	0	CPC014_PHH_24H:BRD-K02965346-001-01-8:10	BRD-K02965346	SU-11274	S1080	PHH	24	10	trt_cp
144927	-0.890593	0	0	DOS048_A549_24H:BRD-K63827443-001-01-8:5.04	BRD-K63827443	BRD-K63827443	-666	A549	24	5.04	trt_cp
27105	-0.890593	0	0	CPC006_MDST8_6H:BRD-A67788537-001-01-7:120	BRD-A67788537	salermide	Salermide	MDST8	6	120	trt_cp
37469	-0.890593	0	0	CPC008_A549_6H:BRD-K81592585-001-05-5:10	BRD-K81592585	DM-55-3	DM-55-3 BRD-K81592585	A549	6	10	trt_cp
39717	-0.890593	0	0	CPC007_HA1E_24H:BRD-A43126523-001-06-4:10	BRD-A43126523	BRD-A43126523	NCGC00183690-01	HA1E	24	10	trt_cp
40552	-0.890593	0	0	CPC008_HCC515_6H:BRD-K28362289-001-06-6:10	BRD-K28362289	BRD-K28362289	NCGC00182616-01	HCC515	6	10	trt_cp
92225	-0.890593	0	0	CPC019_A549_24H:BRD-K14868367-001-01-4:10	BRD-K14868367	SA-97259	-666	A549	24	10	trt_cp
110005	-0.890593	0	0	CVD001_HEPG2_6H:BRD-K08316444-001-04-3:0.1563	BRD-K08316444	rotenone	-666	HEPG2	6	0.1563	trt_cp
134476	-0.890593	0	0	DOS028_VCAP_24H:BRD-K56325098-001-01-0:5.02	BRD-K56325098	BRD-K56325098	-666	VCAP	24	5.02	trt_cp
361618	-0.890593	0	0	RAD001_A549_6H:BRD-K84937637-001-03-2:10	BRD-K84937637	sirolimus	RAPAMYCIN	A549	6	10	trt_cp
15288	-0.889571	0	0	CPC002_VCAP_6H:BRD-K50018155-003-01-3:10	BRD-K50018155	RS-67506	RS 67506 hydrochloride	VCAP	6	10	trt_cp
20293	-0.889571	0	0	CPC006_COV644_6H:BRD-K78867378-001-07-3:10	BRD-K78867378	MW-A1-12	mw-A1-12	COV644	6	10	trt_cp
77322	-0.889571	0	0	CPC016_HT29_6H:BRD-A49680073-001-01-9:10	BRD-A49680073	cucurbitacin-i	-666	HT29	6	10	trt_cp
102772	-0.889571	0	0	CPC019_PC3_6H:BRD-K99502566-001-01-6:10	BRD-K99502566	BRD-K99502566	-666	PC3	6	10	trt_cp
49037	-0.889571	0	0	CPC006_SW948_6H:BRD-K06792661-001-01-9:10	BRD-K06792661	narciclasine	Narciclasine	SW948	6	10	trt_cp
55069	-0.889571	0	0	CPC010_A549_6H:BRD-U86222656-000-01-7:10	BRD-U86222656	BRD-U86222656	-666	A549	6	10	trt_cp
123690	-0.889571	0	0	DOS009_VCAP_6H:BRD-K01624114-001-01-2:4.96	BRD-K01624114	BRD-K01624114	-666	VCAP	6	4.96	trt_cp
329219	-0.889571	0	0	LJP001_MDAMB231_24H:BRD-K68065987-300-06-7:0.08	BRD-K68065987	MK-2206	MK2206	MDAMB231	24	0.08	trt_cp
337441	-0.889571	0	0	MUC.CP004_MCF7_24H:BRD-K12539581-001-03-9:3.3333	BRD-K12539581	nocodazole	SA59648	MCF7	24	3.3333	trt_cp
2521	-0.888548	0	0	CPC001_HA1E_6H:BRD-K27737647-300-01-4:10	BRD-K27737647	H-89	H 89 dihydrochloride	HA1E	6	10	trt_cp
17637	-0.888548	0	0	CPC006_A375_24H:BRD-K16406336-311-01-2:10	BRD-K16406336	methylene-blue	METHYLENE BLUE	A375	24	10	trt_cp
21886	-0.888548	0	0	CPC006_HCC15_6H:BRD-K61662457-001-02-2:20	BRD-K61662457	CAY-10594	CAY10594	HCC15	6	20	trt_cp
50257	-0.888548	0	0	CPC006_U937_6H:BRD-K05649647-001-03-7:20	BRD-K05649647	BRD-K05649647	-666	U937	6	20	trt_cp
332240	-0.888548	0	0	NMH001_FIBRNPC_6H:BRD-K59915259-001-01-0:10	BRD-K59915259	BRD-K59915259	N-(3-Chlorophenyl)-N-(-N',N'-dimethylaminopropyl)aniline hydrochloride	FIBRNPC	6	10	trt_cp
433475	-0.888548	0	0	DOSBIO002_A549_24H:BRD-K63455741:10.0765	BRD-K63455741	BRD-K63455741	BRD-K63455741	A549	24	10.0765	trt_cp
434694	-0.888548	0	0	HOG002_A549_6H:BRD-K28296557-005-14-6:1.11	BRD-K28296557	AKT-inhibitor-IV	AKT-inhibitor-IV	A549	6	1.11	trt_cp
58155	-0.887526	0	0	CPC012_ASC_24H:BRD-A75409952:10	BRD-A75409952	wortmannin	wortmannin	ASC	24	10	trt_cp
161301	-0.887526	0	0	DOS053_MCF7_24H:BRD-K35841161-001-01-4:5.25	BRD-K35841161	SA-1472548	-666	MCF7	24	5.25	trt_cp
29211	-0.887526	0	0	CPC006_NOMO1_6H:BRD-K89687904-001-01-8:10	BRD-K89687904	PKCbeta-inhibitor	PKCbeta inhibitor	NOMO1	6	10	trt_cp
32397	-0.887526	0	0	CPC006_SKLU1_6H:BRD-K10705233-003-02-8:40	BRD-K10705233	GW-405833	GW405833 hydrochloride	SKLU1	6	40	trt_cp
71175	-0.887526	0	0	CPC016_A375_6H:BRD-A33833419-003-01-1:10	BRD-A33833419	TER-14687	-666	A375	6	10	trt_cp
72678	-0.887526	0	0	CPC016_A549_6H:BRD-K59331372-001-01-2:10	BRD-K59331372	SB-366791	-666	A549	6	10	trt_cp
79314	-0.887526	0	0	CPC013_MCF7_6H:BRD-K72381041-001-01-1:10	BRD-K72381041	BRD-K72381041	-666	MCF7	6	10	trt_cp
83411	-0.887526	0	0	CPC016_NPC_24H:BRD-K93541117-001-01-4:10	BRD-K93541117	BRD-K93541117	-666	NPC	24	10	trt_cp
89593	-0.887526	0	0	CPC018_A375_6H:BRD-K31542390-001-01-5:10	BRD-K31542390	mycophenolic-acid	-666	A375	6	10	trt_cp
30495	-0.887526	0	0	CPC006_PC3_24H:BRD-K05402890-001-02-7:0.35	BRD-K05402890	BRD-K05402890	17757146	PC3	24	0.35	trt_cp
72534	-0.887526	0	0	CPC015_A549_6H:BRD-K29673530-001-03-9:10	BRD-K29673530	hypericin	-666	A549	6	10	trt_cp
74250	-0.887526	0	0	CPC014_A549_24H:BRD-K85402309-001-01-7:10	BRD-K85402309	dovitinib	S1018	A549	24	10	trt_cp
80577	-0.887526	0	0	CPC013_MCF7_24H:BRD-K42687792-001-01-9:10	BRD-K42687792	BRD-K42687792	-666	MCF7	24	10	trt_cp
151439	-0.887526	0	0	DOS051_MCF7_24H:BRD-K77908171-001-01-8:4.99	BRD-K77908171	BRD-K77908171	-666	MCF7	24	4.99	trt_cp
6320	-0.886503	0	0	CPC003_HCC515_6H:BRD-K52662033-003-14-7:10	BRD-K52662033	lidocaine	LIDOCAINE HYDROCHLORIDE	HCC515	6	10	trt_cp
330140	-0.886503	0	0	LJP001_SKBR3_6H:BRD-K52911425-001-04-9:10	BRD-K52911425	GDC-0941	GDC-0941	SKBR3	6	10	trt_cp
16355	-0.886503	0	0	CPC002_VCAP_24H:BRD-K43245338-001-02-4:10	BRD-K43245338	MDL-28170	MDL-28170	VCAP	24	10	trt_cp
21842	-0.886503	0	0	CPC006_HCC15_6H:BRD-A71390734-001-01-7:0.08	BRD-A71390734	idarubicin	4-Demethoxydaunorubicin hydrochloride (65)	HCC15	6	0.08	trt_cp
38557	-0.886503	0	0	CPC007_A549_24H:BRD-K49630153-001-05-6:10	BRD-K49630153	BRD-K49630153	NCGC00183226-01	A549	24	10	trt_cp
73850	-0.886503	0	0	CPC016_A549_24H:BRD-K78122587-300-01-9:10	BRD-K78122587	NNC-55-0396	-666	A549	24	10	trt_cp
80137	-0.886503	0	0	CPC016_MCF7_24H:BRD-A18579359-001-02-3:10	BRD-A18579359	wiskostatin	-666	MCF7	24	10	trt_cp
97790	-0.886503	0	0	CPC017_MCF7_6H:BRD-A93236127-001-03-7:10	BRD-A93236127	digitoxin	-666	MCF7	6	10	trt_cp
329478	-0.886503	0	0	LJP001_MDAMB231_24H:BRD-K43568579-001-01-9:10	BRD-K43568579	WZ-4-145	WZ-4-145	MDAMB231	24	10	trt_cp
436196	-0.886503	0	0	CPC006_H1299_6H:BRD-K83213911-001-02-8:80	BRD-K83213911	PF-750	PF 750	H1299	6	80	trt_cp
12818	-0.885481	0	0	CPC001_PC3_24H:BRD-K10870738-001-02-4:10	BRD-K10870738	CDC	CDC	PC3	24	10	trt_cp
14384	-0.885481	0	0	CPC004_VCAP_6H:BRD-A91699651-316-06-7:10	BRD-A91699651	chloroquine	CHLOROQUINE DIPHOSPHATE	VCAP	6	10	trt_cp
17229	-0.885481	0	0	CPC006_A375_6H:BRD-K05653692-003-04-7:64	BRD-K05653692	DL-PDMP	DL-PDMP	A375	6	64	trt_cp
22668	-0.885481	0	0	CPC006_HCC515_24H:BRD-K53792571-001-02-8:80	BRD-K53792571	inhibitor-BEC	Inhibitor BEC hydrochloride	HCC515	24	80	trt_cp
23746	-0.885481	0	0	CPC006_HEPG2_6H:BRD-K31342827-001-05-4:12.12	BRD-K31342827	bisindolylmaleimide	GF-109203X	HEPG2	6	12.12	trt_cp
29150	-0.885481	0	0	CPC006_NOMO1_6H:BRD-K31342827-001-05-4:12.12	BRD-K31342827	bisindolylmaleimide	GF-109203X	NOMO1	6	12.12	trt_cp
93200	-0.885481	0	0	CPC018_ASC_24H:BRD-K09132007-001-01-8:10	BRD-K09132007	D-4476	-666	ASC	24	10	trt_cp
16773	-0.885481	0	0	CPC001_VCAP_24H:BRD-A22707317-001-02-5:10	BRD-A22707317	SB-205384	SB 205384	VCAP	24	10	trt_cp
27408	-0.885481	0	0	CPC006_NCIH1694_6H:BRD-K06792661-001-01-9:10	BRD-K06792661	narciclasine	Narciclasine	NCIH1694	6	10	trt_cp
38958	-0.885481	0	0	CPC009_HA1E_6H:BRD-K49094915-019-01-5:10	BRD-K49094915	BRD-K49094915	-666	HA1E	6	10	trt_cp
40513	-0.885481	0	0	CPC008_HCC515_6H:BRD-K57044355-001-01-4:10	BRD-K57044355	BRD-K57044355	NCGC00181061-03	HCC515	6	10	trt_cp
432402	-0.885481	0	0	PCLB001_A375_6H:BRD-K73037408-001-01-5:10	BRD-K73037408	KUC111774N	KUC111774N	A375	6	10	trt_cp
435427	-0.885481	0	0	HOG001_A549_6H:BRD-K50128260-001-01-6:0.0412	BRD-K50128260	sildenafil	sildenafil	A549	6	0.0412	trt_cp
90589	-0.884458	0	0	CPC018_A549_6H:BRD-A64290322-001-01-6:10	BRD-A64290322	cyclosporin-a	-666	A549	6	10	trt_cp
147525	-0.884458	0	0	DOS050_HT29_24H:BRD-K30934336-001-01-2:5	BRD-K30934336	BRD-K30934336	-666	HT29	24	5	trt_cp
8547	-0.884458	0	0	CPC004_HCC515_24H:BRD-K09631521-001-05-7:10	BRD-K09631521	thiotepa	THIOTEPA	HCC515	24	10	trt_cp
12646	-0.884458	0	0	CPC001_PC3_24H:BRD-K08132273-001-01-6:10	BRD-K08132273	tyrphostin	AG 825	PC3	24	10	trt_cp
17090	-0.884458	0	0	CPC006_A375_6H:BRD-K17140735-300-02-4:11.1	BRD-K17140735	SCH-79797	-666	A375	6	11.1	trt_cp
54288	-0.884458	0	0	CPC011_A375_6H:BRD-A08187463-001-08-7:10	BRD-A08187463	racecadotril	glycine, n-[2-[(acetylthio)methyl]-1-oxo-3-phenylpropyl]-,phenylmethyl ester [cas]	A375	6	10	trt_cp
62990	-0.884458	0	0	CPC012_MCF7_6H:BRD-K68588778-001-05-7:10	BRD-K68588778	BRD-K68588778	6942543	MCF7	6	10	trt_cp
63421	-0.884458	0	0	CPC011_MCF7_6H:BRD-A23637604-001-02-5:10	BRD-A23637604	oxymetholone	oxymetholone	MCF7	6	10	trt_cp
90288	-0.884458	0	0	CPC020_A375_6H:BRD-K97810537-001-09-4:10	BRD-K97810537	beclometasone	beclomethasone	A375	6	10	trt_cp
121738	-0.884458	0	0	DOS032_A549_24H:BRD-K19198293-001-01-0:4.9	BRD-K19198293	BRD-K19198293	-666	A549	24	4.9	trt_cp
2134	-0.884458	0	0	CPC003_HA1E_6H:BRD-K71059170-001-02-5:10	BRD-K71059170	cefixime	Cefixime	HA1E	6	10	trt_cp
4493	-0.884458	0	0	CPC005_HA1E_24H:BRD-K13211965-003-01-0:10	BRD-K13211965	L-741742	L-741,742 hydrochloride	HA1E	24	10	trt_cp
9623	-0.884458	0	0	CPC004_HT29_6H:BRD-A34806832-001-02-7:10	BRD-A34806832	proscillaridin	Proscillaridin A	HT29	6	10	trt_cp
73114	-0.884458	0	0	CPC014_A549_6H:BRD-K52751261-001-01-2:10	BRD-K52751261	TAK-715	HY-10456	A549	6	10	trt_cp
89962	-0.884458	0	0	CPC020_A375_6H:BRD-K66788707-001-07-7:10	BRD-K66788707	fludarabine	-666	A375	6	10	trt_cp
340832	-0.884458	0	0	NMH001_NPC_24H:BRD-K40167599-001-01-9:10	BRD-K40167599	BRD-K40167599	(2S,3S,4S)-2-Methyl-2-(carboxycyclopropyl)glycine	NPC	24	10	trt_cp
434135	-0.884458	0	0	HOG003_A549_24H:BRD-K01976263-003-04-5:1.11	BRD-K01976263	emetine	emetine	A549	24	1.11	trt_cp
70993	-0.883436	0	0	CPC011_VCAP_24H:BRD-K64994968-001-23-4:10	BRD-K64994968	progesterone	progesterone	VCAP	24	10	trt_cp
1345	-0.883436	0	0	CPC005_A549_6H:BRD-K38251852-001-06-6:10	BRD-K38251852	paxilline	Paxilline	A549	6	10	trt_cp
24242	-0.883436	0	0	CPC006_HT115_6H:BRD-A28105619-001-01-3:10	BRD-A28105619	cucurbitacin-i	curcubitacin I	HT115	6	10	trt_cp
38004	-0.883436	0	0	CPC007_A549_24H:BRD-K23980805-001-05-7:10	BRD-K23980805	BRD-K23980805	2-{[(6-bromo-3H-imidazo[4,5-b]pyridin-2-yl)thio]methyl}benzonitrile	A549	24	10	trt_cp
59705	-0.883436	0	0	CPC012_HCC515_6H:BRD-K14842454-001-01-3:10	BRD-K14842454	BRD-K14842454	-666	HCC515	6	10	trt_cp
65511	-0.883436	0	0	CPC011_PC3_6H:BRD-K33106058-001-12-7:10	BRD-K33106058	cytarabine	-666	PC3	6	10	trt_cp
431244	-0.883436	0	0	DOSBIO001_A375_24H:BRD-K06589444:9.98921	BRD-K06589444	BRD-K06589444	BRD-K06589444	A375	24	9.98921	trt_cp
439371	-0.883436	0	0	DOSBIO001_HT29_24H:BRD-K59805090:10.0841	BRD-K59805090	BRD-K59805090	BRD-K59805090	HT29	24	10.0841	trt_cp
24878	-0.883436	0	0	CPC006_HT29_24H:BRD-K92991072-001-02-3:10	BRD-K92991072	PAC-1	PAC 1	HT29	24	10	trt_cp
1361	-0.882413	0	0	CPC005_A549_6H:BRD-K43796186-001-01-1:10	BRD-K43796186	benzyl-quinazolin-4-yl-amine	RLM-1-127	A549	6	10	trt_cp
6803	-0.882413	0	0	CPC001_HCC515_6H:BRD-K82688027-001-01-5:10	BRD-K82688027	RG-13022	RG-13022	HCC515	6	10	trt_cp
21796	-0.882413	0	0	CPC006_HCC15_6H:BRD-K54256913-001-01-2:10	BRD-K54256913	MK-1775	-666	HCC15	6	10	trt_cp
36363	-0.882413	0	0	CPC007_A375_24H:BRD-K90826279-001-07-3:10	BRD-K90826279	BRD-K90826279	-666	A375	24	10	trt_cp
74245	-0.882413	0	0	CPC014_A549_24H:BRD-K93331255-001-01-2:10	BRD-K93331255	lypressin	RP1782780025	A549	24	10	trt_cp
103130	-0.882413	0	0	CPC019_PC3_24H:BRD-K31450967-001-02-2:10	BRD-K31450967	ST-014075	-666	PC3	24	10	trt_cp
114632	-0.882413	0	0	CPD003_PC3_6H:BRD-K99338088-001-01-4:10	BRD-K99338088	melengestrol	Melengestrol acetate	PC3	6	10	trt_cp
329290	-0.882413	0	0	LJP001_MDAMB231_24H:BRD-K05104363-001-05-0:10	BRD-K05104363	PD-184352	PD184352:CI-1040	MDAMB231	24	10	trt_cp
1776	-0.882413	0	0	CPC005_A549_24H:BRD-K11742128-003-15-0:10	BRD-K11742128	triprolidine	TRIPROLIDINE HYDROCHLORIDE	A549	24	10	trt_cp
37053	-0.882413	0	0	CPC009_A549_6H:BRD-A89494828-001-01-4:10	BRD-A89494828	BRD-A89494828	-666	A549	6	10	trt_cp
53905	-0.882413	0	0	CPC013_A375_6H:BRD-K82685933-001-02-2:10	BRD-K82685933	BRD-K82685933	BTB06091SC	A375	6	10	trt_cp
100397	-0.882413	0	0	CPC020_MCF7_24H:BRD-K73819439-001-02-7:10	BRD-K73819439	BRD-K73819439	-666	MCF7	24	10	trt_cp
328749	-0.882413	0	0	LJP002_MDAMB231_6H:BRD-K52721289-001-01-3:2	BRD-K52721289	XMD-1527	XMD15-27	MDAMB231	6	2	trt_cp
355905	-0.882413	0	0	NMH002_NPC_24H:BRD-K91509126-001-19-4:10	BRD-K91509126	piceatannol	Piceatannol	NPC	24	10	trt_cp
42592	-0.881391	0	0	CPC008_HT29_6H:BRD-K89093471-001-03-8:10	BRD-K89093471	VU-0418934-2	VU0418934-2	HT29	6	10	trt_cp
62972	-0.881391	0	0	CPC012_MCF7_6H:BRD-A27640568-001-01-1:10	BRD-A27640568	BRD-A27640568	5846833	MCF7	6	10	trt_cp
73938	-0.881391	0	0	CPC016_A549_24H:BRD-K91290917-336-03-8:10	BRD-K91290917	amodiaquine	-666	A549	24	10	trt_cp
74748	-0.881391	0	0	CPC016_ASC_24H:BRD-K39915878-036-15-2:10	BRD-K39915878	loxapine	-666	ASC	24	10	trt_cp
91348	-0.881391	0	0	CPC017_A549_6H:BRD-K63150726-001-01-3:10	BRD-K63150726	JTE-907	-666	A549	6	10	trt_cp
435020	-0.881391	0	0	PCLB001_A549_6H:BRD-K91338578-001-01-9:3.33	BRD-K91338578	BRD-K91338578	SM2	A549	6	3.33	trt_cp
8528	-0.881391	0	0	CPC003_HCC515_24H:BRD-K93754473-048-10-3:10	BRD-K93754473	tamoxifen	TAMOXIFEN CITRATE	HCC515	24	10	trt_cp
8852	-0.881391	0	0	CPC004_HEPG2_6H:BRD-K54233340-300-01-0:10	BRD-K54233340	dorsomorphin	Dorsomorphin dihydrochloride	HEPG2	6	10	trt_cp
47133	-0.881391	0	0	CPC007_PC3_24H:BRD-A43126523-001-06-4:10	BRD-A43126523	BRD-A43126523	NCGC00183690-01	PC3	24	10	trt_cp
55980	-0.881391	0	0	CPC011_A549_6H:BRD-K97514127-045-02-0:10	BRD-K97514127	vinorelbine	vinorelbine	A549	6	10	trt_cp
58050	-0.881391	0	0	CPC013_ASC_24H:BRD-K63068307-001-01-4:10	BRD-K63068307	ZSTK-474	S1072	ASC	24	10	trt_cp
67010	-0.881391	0	0	CPC012_PC3_24H:BRD-K56001384-001-03-6:10	BRD-K56001384	antimycin-a	A8674	PC3	24	10	trt_cp
74076	-0.881391	0	0	CPC014_A549_24H:BRD-K74733595-001-02-9:10	BRD-K74733595	APHA-compound-8	A2478	A549	24	10	trt_cp
90277	-0.881391	0	0	CPC020_A375_6H:BRD-K72093121-001-13-0:10	BRD-K72093121	vidarabine	adenine 9-beta;-d-arabinofuranoside	A375	6	10	trt_cp
337198	-0.881391	0	0	MUC.CP004_MCF7_24H:BRD-K00259736-001-03-2:1.1111	BRD-K00259736	colchicine	SA38604	MCF7	24	1.1111	trt_cp
434031	-0.881391	0	0	PCLB001_A549_24H:BRD-A15100685-001-02-6:10	BRD-A15100685	avicin-d	avicin-d	A549	24	10	trt_cp
434037	-0.881391	0	0	PCLB001_A549_24H:BRD-A33746814-001-01-0:0.63	BRD-A33746814	avicin-g	avicin-g	A549	24	0.63	trt_cp
329383	-0.880368	0	0	LJP002_MDAMB231_24H:BRD-K75308783-001-02-1:0.08	BRD-K75308783	SAR-245409|XL765	SAR245409;XL765	MDAMB231	24	0.08	trt_cp
4601	-0.880368	0	0	CPC004_HA1E_24H:BRD-A61793559-001-08-1:10	BRD-A61793559	metolazone	METOLAZONE	HA1E	24	10	trt_cp
4821	-0.880368	0	0	CPC001_HA1E_24H:BRD-A75478957-001-01-6:10	BRD-A75478957	PD-166793	PD 166793	HA1E	24	10	trt_cp
50632	-0.880368	0	0	CPC007_VCAP_6H:BRD-K89383912-001-05-5:10	BRD-K89383912	BRD-K89383912	2-(4-(pyrrolidin-1-yl)-6-(m-tolylamino)-1,3,5-triazin-2-ylamino)ethanol wh-gc-round5-19	VCAP	6	10	trt_cp
61532	-0.880368	0	0	CPC012_HT29_6H:BRD-K26818574-001-03-0:10	BRD-K26818574	BIX-01294	-666	HT29	6	10	trt_cp
81438	-0.880368	0	0	CPC013_MCF7_24H:BRD-K71823332-001-01-1:10	BRD-K71823332	epothilone-a	S1297	MCF7	24	10	trt_cp
85067	-0.880368	0	0	CPC013_PC3_24H:BRD-A81530502-001-01-6:10	BRD-A81530502	BRD-A81530502	8009-7630	PC3	24	10	trt_cp
95602	-0.880368	0	0	CPC019_HEPG2_6H:BRD-K32568627-001-01-4:10	BRD-K32568627	BRD-K32568627	-666	HEPG2	6	10	trt_cp
124566	-0.880368	0	0	DOS026_VCAP_6H:BRD-K15535200-001-01-9:5.04	BRD-K15535200	BRD-K15535200	-666	VCAP	6	5.04	trt_cp
328846	-0.880368	0	0	LJP001_MDAMB231_24H:BRD-A60245366-001-02-9:2	BRD-A60245366	AS-601245	AS601245	MDAMB231	24	2	trt_cp
330521	-0.880368	0	0	LJP002_SKBR3_6H:BRD-K19477839-001-03-5:10	BRD-K19477839	SGX523	SGX523	SKBR3	6	10	trt_cp
335020	-0.880368	0	0	MUC.CP006_MCF7_6H:BRD-K88058149-001-01-8:1.1191	BRD-K88058149	SA-1939945	SA1939945	MCF7	6	1.1191	trt_cp
65676	-0.879346	0	0	CPC012_PC3_6H:BRD-K81795824-001-01-4:10	BRD-K81795824	BRD-K81795824	-666	PC3	6	10	trt_cp
68384	-0.879346	0	0	CPC009_VCAP_6H:BRD-K14788918-019-01-0:10	BRD-K14788918	BRD-K14788918	-666	VCAP	6	10	trt_cp
91531	-0.879346	0	0	CPC020_A549_6H:BRD-K80718156-001-01-5:10	BRD-K80718156	BRD-K80718156	-666	A549	6	10	trt_cp
115218	-0.879346	0	0	DEB001_PC3_24H:BRD-K41887956-001-01-8:25	BRD-K41887956	DAC-003	DAC-003	PC3	24	25	trt_cp
329336	-0.879346	0	0	LJP001_MDAMB231_24H:BRD-K56343971-001-04-9:10	BRD-K56343971	vemurafenib	PLX4032:RG7204, R7204, RO5185426,	MDAMB231	24	10	trt_cp
32066	-0.879346	0	0	CPC006_RMUGS_6H:BRD-K78126613-001-16-0:10	BRD-K78126613	menadione	MENADIONE	RMUGS	6	10	trt_cp
52252	-0.879346	0	0	CPC007_VCAP_24H:BRD-K78056905-001-05-9:10	BRD-K78056905	BRD-K78056905	MLS-0390851.0001	VCAP	24	10	trt_cp
53787	-0.879346	0	0	CPC012_A375_6H:BRD-A67306036-001-01-4:10	BRD-A67306036	BRD-A67306036	6131144	A375	6	10	trt_cp
147803	-0.879346	0	0	DOS051_HT29_24H:BRD-K39839146-001-01-4:5.03	BRD-K39839146	BRD-K39839146	-666	HT29	24	5.03	trt_cp
322867	-0.879346	0	0	LJP001_BT20_24H:BRD-K05104363-001-05-0:10	BRD-K05104363	PD-184352	PD184352:CI-1040	BT20	24	10	trt_cp
335588	-0.879346	0	0	MUC.CP003_MCF7_6H:BRD-K24744176-001-01-6:10.288	BRD-K24744176	SA-89210	SA89210	MCF7	6	10.288	trt_cp
9262	-0.879346	0	0	CPC004_HT29_6H:BRD-A94756469-001-03-9:10	BRD-A94756469	digoxin	DIGOXIN	HT29	6	10	trt_cp
56727	-0.879346	0	0	CPC012_A549_24H:BRD-K78701355-001-01-4:10	BRD-K78701355	BRD-K78701355	7756601	A549	24	10	trt_cp
94804	-0.879346	0	0	CPC019_HCC515_6H:BRD-K78524708-001-01-4:10	BRD-K78524708	BRD-K78524708	-666	HCC515	6	10	trt_cp
328675	-0.879346	0	0	LJP001_MDAMB231_6H:BRD-K49327517-001-01-9:0.08	BRD-K49327517	THZ-2-98-01	THZ-2-98-01	MDAMB231	6	0.08	trt_cp
68890	-0.878323	0	0	CPC012_VCAP_6H:BRD-K98731749-001-01-2:10	BRD-K98731749	BRD-K98731749	-666	VCAP	6	10	trt_cp
11743	-0.878323	0	0	CPC002_PC3_6H:BRD-K17743697-066-02-8:10	BRD-K17743697	KB-R7943	KB-R7943 mesylate	PC3	6	10	trt_cp
91622	-0.878323	0	0	CPC017_A549_6H:BRD-K93201660-001-03-2:10	BRD-K93201660	ML-7	-666	A549	6	10	trt_cp
439425	-0.878323	0	0	DOSBIO002_HT29_24H:BRD-K68682056:10.0319	BRD-K68682056	BRD-K68682056	BRD-K68682056	HT29	24	10.0319	trt_cp
1226	-0.878323	0	0	CPC005_A549_6H:BRD-A07000685-001-03-6:10	BRD-A07000685	hydrocortisone	HYDROCORTISONE HEMISUCCINATE	A549	6	10	trt_cp
8723	-0.878323	0	0	CPC004_HCC515_24H:BRD-K87343924-001-02-4:10	BRD-K87343924	wortmannin	wortmannin	HCC515	24	10	trt_cp
34966	-0.878323	0	0	CPC005_VCAP_24H:BRD-K50841342-001-01-6:10	BRD-K50841342	PAC-1	PAC 1	VCAP	24	10	trt_cp
57828	-0.878323	0	0	CPC012_ASC_24H:BRD-K27170250-001-01-0:10	BRD-K27170250	BRD-K27170250	7374280	ASC	24	10	trt_cp
92007	-0.878323	0	0	CPC018_A549_24H:BRD-A71459254-001-02-8:10	BRD-A71459254	cymarin	-666	A549	24	10	trt_cp
132121	-0.878323	0	0	DOS010_VCAP_24H:BRD-K22959724-001-01-9:4.97	BRD-K22959724	BRD-K22959724	-666	VCAP	24	4.97	trt_cp
153576	-0.878323	0	0	DOS046_PC3_24H:BRD-K87125912-001-01-1:5	BRD-K87125912	BRD-K87125912	-666	PC3	24	5	trt_cp
335775	-0.878323	0	0	MUC.CP005_MCF7_24H:BRD-A72703248-003-01-5:10	BRD-A72703248	SKF-96365	-666	MCF7	24	10	trt_cp
442392	-0.878323	0	0	HOG002_MCF7_24H:BRD-A35588707-001-04-8:0.1235	BRD-A35588707	teniposide	teniposide	MCF7	24	0.1235	trt_cp
151	-0.877301	0	0	CPC004_A375_6H:BRD-A62184259-001-02-8:10	BRD-A62184259	cycloheximide	Cycloheximide	A375	6	10	trt_cp
1654	-0.877301	0	0	CPC005_A549_24H:BRD-K19554809-001-01-1:10	BRD-K19554809	MK-212	MK 212	A549	24	10	trt_cp
14858	-0.877301	0	0	CPC001_VCAP_6H:BRD-K81029756-001-02-8:10	BRD-K81029756	diltiazem	L-cis-DILTIAZEM	VCAP	6	10	trt_cp
29252	-0.877301	0	0	CPC006_NOMO1_6H:BRD-A35588707-001-03-0:1.25	BRD-A35588707	teniposide	TENIPOSIDE	NOMO1	6	1.25	trt_cp
29797	-0.877301	0	0	CPC006_PC3_6H:BRD-K88560311-011-02-2:10	BRD-K88560311	rucaparib	AG-014699 (PF-01367338)	PC3	6	10	trt_cp
57838	-0.877301	0	0	CPC012_ASC_24H:BRD-K83355732-001-01-6:10	BRD-K83355732	BRD-K83355732	7611991	ASC	24	10	trt_cp
92754	-0.877301	0	0	CPC018_A549_24H:BRD-K73395020-001-01-5:10	BRD-K73395020	SA-1478088	-666	A549	24	10	trt_cp
96667	-0.877301	0	0	CPC017_HT29_6H:BRD-K23478508-001-03-7:10	BRD-K23478508	digoxin	-666	HT29	6	10	trt_cp
111296	-0.877301	0	0	CVD001_HUH7_6H:BRD-K55082668-001-01-8:2.4851	BRD-K55082668	BRD-K55082668	-666	HUH7	6	2.4851	trt_cp
116285	-0.877301	0	0	CVD001_PHH_6H:BRD-K19876534-001-01-0:10.0701	BRD-K19876534	BRD-K19876534	-666	PHH	6	10.0701	trt_cp
160480	-0.877301	0	0	DOS055_HT29_24H:BRD-K99536035-001-01-7:5	BRD-K99536035	BRD-K99536035	-666	HT29	24	5	trt_cp
166106	-0.877301	0	0	ERG011_VCAP_6H:BRD-K65200617-312-01-7:10	BRD-K65200617	BRD-K65200617	EWS-FLI-Inhibitor	VCAP	6	10	trt_cp
334684	-0.877301	0	0	MUC.CP001_MCF7_6H:BRD-K82494270-001-01-2:0.369	BRD-K82494270	SA-1463785	SA1463785	MCF7	6	0.369	trt_cp
66845	-0.877301	0	0	CPC012_PC3_24H:BRD-K07403598-001-01-0:10	BRD-K07403598	CAY-10470	10006734	PC3	24	10	trt_cp
71521	-0.877301	0	0	CPC015_A375_6H:BRD-K41731458-001-04-5:10	BRD-K41731458	triclosan	-666	A375	6	10	trt_cp
337514	-0.877301	0	0	MUC.CP004_MCF7_24H:BRD-A76528577-065-01-2:1.1111	BRD-A76528577	vincristine	SA792406	MCF7	24	1.1111	trt_cp
1985	-0.876278	0	0	CPC002_HA1E_6H:BRD-K17868609-001-02-7:10	BRD-K17868609	BRL-54443	BRL 54443	HA1E	6	10	trt_cp
5560	-0.876278	0	0	CPC001_HCC515_6H:BRD-K64236792-002-03-2:10	BRD-K64236792	austricine	Austricine hydrate	HCC515	6	10	trt_cp
30925	-0.876278	0	0	CPC006_PC3_24H:BRD-K98548675-001-02-6:10	BRD-K98548675	parthenolide	Parthenolide	PC3	24	10	trt_cp
41056	-0.876278	0	0	CPC009_HEPG2_6H:BRD-K55844427-019-01-5:10	BRD-K55844427	BRD-K55844427	-666	HEPG2	6	10	trt_cp
119508	-0.876278	0	0	DOS003_VCAP_24H:BRD-K22325899-001-01-2:5.02	BRD-K22325899	BRD-K22325899	-666	VCAP	24	5.02	trt_cp
161339	-0.876278	0	0	DOS055_MCF7_24H:BRD-K37184875-001-01-4:5	BRD-K37184875	BRD-K37184875	-666	MCF7	24	5	trt_cp
21531	-0.876278	0	0	CPC006_HA1E_24H:BRD-A91699651-316-06-7:10	BRD-A91699651	chloroquine	CHLOROQUINE DIPHOSPHATE	HA1E	24	10	trt_cp
25504	-0.876278	0	0	CPC006_LOVO_6H:BRD-K61662457-001-02-2:20	BRD-K61662457	CAY-10594	CAY10594	LOVO	6	20	trt_cp
30446	-0.876278	0	0	CPC006_PC3_24H:BRD-K28100108-001-01-0:15.7	BRD-K28100108	BRD-K28100108	-666	PC3	24	15.7	trt_cp
41184	-0.876278	0	0	CPC009_HEPG2_6H:BRD-K97534490-001-06-1:10	BRD-K97534490	BRD-K97534490	-666	HEPG2	6	10	trt_cp
340722	-0.876278	0	0	NMH001_NPC_6H:BRD-A25037258-001-01-7:10	BRD-A25037258	RTI-55	RTI-55	NPC	6	10	trt_cp
28097	-0.876278	0	0	CPC006_NCIH2073_6H:BRD-K76205745-237-05-8:160	BRD-K76205745	losartan	Losartan Potassium	NCIH2073	6	160	trt_cp
95361	-0.875256	0	0	CPC017_HEPG2_6H:BRD-K08502430-001-01-0:10	BRD-K08502430	angiogenesis-inhibitor	-666	HEPG2	6	10	trt_cp
166818	-0.875256	0	0	ERG011_VCAP_24H:BRD-K71154829-001-01-1:9.899	BRD-K71154829	BRD-K71154829	-666	VCAP	24	9.899	trt_cp
330335	-0.875256	0	0	LJP001_SKBR3_6H:BRD-K68065987-300-06-7:10	BRD-K68065987	MK-2206	MK2206	SKBR3	6	10	trt_cp
453477	-0.875256	0	0	ERG014_VCAP_6H:BRD-K44968548-001-01-8:9.76347	BRD-K44968548	BRD-K44968548	-666	VCAP	6	9.76347	trt_cp
66410	-0.875256	0	0	CPC011_PC3_6H:BRD-K50866992-003-07-9:10	BRD-K50866992	tropisetron	tropisetron hcl	PC3	6	10	trt_cp
88216	-0.875256	0	0	CPC014_VCAP_6H:BRD-K83837640-001-01-4:10	BRD-K83837640	JNJ-26854165	S1172	VCAP	6	10	trt_cp
90946	-0.875256	0	0	CPC019_A549_6H:BRD-K23582869-001-01-3:10	BRD-K23582869	BRD-K23582869	-666	A549	6	10	trt_cp
100670	-0.875256	0	0	CPD001_MCF7_24H:BRD-A67709388-001-04-7:10	BRD-A67709388	antimycin-a	Antimycin A	MCF7	24	10	trt_cp
110118	-0.875256	0	0	CVD001_HEPG2_6H:BRD-K57064803-001-01-0:10.0929	BRD-K57064803	BRD-K57064803	-666	HEPG2	6	10.0929	trt_cp
324781	-0.875256	0	0	LJP001_MCF10A_6H:BRD-K38615104-001-08-4:10	BRD-K38615104	A-443644	A443644	MCF10A	6	10	trt_cp
337749	-0.875256	0	0	MUC.CP005_MCF7_24H:BRD-K77987382-001-08-2:20	BRD-K77987382	mebendazole	mebendazole	MCF7	24	20	trt_cp
434264	-0.875256	0	0	HOG003_A549_24H:BRD-K06792661-001-01-9:3.3333	BRD-K06792661	narciclasine	narciclasine	A549	24	3.3333	trt_cp
438573	-0.875256	0	0	AML001_HL60_6H:BRD-K13077924:3.33333	BRD-K13077924	BRD-K13077924	-666	HL60	6	3.33333	trt_cp
995	-0.874233	0	0	CPC005_A375_24H:BRD-A08003242-001-02-7:10	BRD-A08003242	rhodomyrtoxin-b	RHODOMYRTOXIN B	A375	24	10	trt_cp
9461	-0.874233	0	0	CPC005_HT29_6H:BRD-A19918940-001-03-6:10	BRD-A19918940	lomatin	LOMATIN	HT29	6	10	trt_cp
21511	-0.874233	0	0	CPC006_HA1E_24H:BRD-K52836380-001-01-7:22.2	BRD-K52836380	AZD-7545	AZD-7545-A	HA1E	24	22.2	trt_cp
21576	-0.874233	0	0	CPC006_HA1E_24H:BRD-K17349619-003-01-4:10	BRD-K17349619	HLI-373	HLI 373	HA1E	24	10	trt_cp
21744	-0.874233	0	0	CPC006_HCC15_6H:BRD-K43620258-001-01-6:80	BRD-K43620258	CHEMBL-399379	3,5-dichloro-2-hydroxy-N-(2-methoxy-5-phenylphenyl)benzenesulfonamide	HCC15	6	80	trt_cp
29869	-0.874233	0	0	CPC005_PC3_6H:BRD-K40901640-001-01-0:10	BRD-K40901640	cinanserin	CINANSERIN	PC3	6	10	trt_cp
45473	-0.874233	0	0	CPC009_PC3_6H:BRD-K34711351-001-01-0:10	BRD-K34711351	BRD-K34711351	-666	PC3	6	10	trt_cp
52691	-0.874233	0	0	CPC006_VCAP_24H:BRD-K12994359-001-07-7:177.6	BRD-K12994359	valdecoxib	Valdecoxib	VCAP	24	177.6	trt_cp
66763	-0.874233	0	0	CPC012_PC3_24H:BRD-K82857306-001-01-8:10	BRD-K82857306	I-212148	-666	PC3	24	10	trt_cp
87084	-0.874233	0	0	CPC013_SKB_24H:BRD-A57107094-001-01-7:10	BRD-A57107094	BRD-A57107094	2326-3228	SKB	24	10	trt_cp
89557	-0.874233	0	0	CPC018_A375_6H:BRD-K26997899-001-01-4:10	BRD-K26997899	SA-792574	-666	A375	6	10	trt_cp
96389	-0.874233	0	0	CPC019_HT29_6H:BRD-K00007652-001-01-9:10	BRD-K00007652	BRD-K00007652	-666	HT29	6	10	trt_cp
112519	-0.874233	0	0	CPD002_MCF7_6H:BRD-K39397585-236-01-3:10	BRD-K39397585	piperacillin	Piperacillin sodium salt	MCF7	6	10	trt_cp
116522	-0.874233	0	0	CVD001_PHH_24H:BRD-K03067624-001-01-5:10	BRD-K03067624	emetine	-666	PHH	24	10	trt_cp
127147	-0.874233	0	0	DOS025_VCAP_6H:BRD-K55596430-001-01-4:4.97	BRD-K55596430	BRD-K55596430	-666	VCAP	6	4.97	trt_cp
329205	-0.874233	0	0	LJP001_MDAMB231_24H:BRD-K79404599-001-05-1:0.08	BRD-K79404599	enzastaurin	LY317615:Enzastaurin	MDAMB231	24	0.08	trt_cp
335748	-0.874233	0	0	MUC.CP005_MCF7_24H:BRD-A22684332-003-02-3:3.3333	BRD-A22684332	procaterol	-666	MCF7	24	3.3333	trt_cp
99777	-0.874233	0	0	CPC017_MCF7_24H:BRD-K14282469-001-01-5:10	BRD-K14282469	LY-165163	-666	MCF7	24	10	trt_cp
329421	-0.874233	0	0	LJP001_MDAMB231_24H:BRD-K52751261-001-02-0:0.08	BRD-K52751261	TAK-715	TAK-715	MDAMB231	24	0.08	trt_cp
17490	-0.873211	0	0	CPC006_A375_24H:BRD-K93176058-001-02-8:10	BRD-K93176058	AC-55649	-666	A375	24	10	trt_cp
42631	-0.873211	0	0	CPC009_HT29_6H:BRD-A10070317-003-25-9:10	BRD-A10070317	propranolol	inderal	HT29	6	10	trt_cp
135349	-0.873211	0	0	DOS030_VCAP_24H:BRD-K68253248-001-01-9:5.08	BRD-K68253248	BRD-K68253248	-666	VCAP	24	5.08	trt_cp
322108	-0.873211	0	0	LJP001_BT20_6H:BRD-K78431006-001-04-5:10	BRD-K78431006	crizotinib	PF02341066:Crizotinib	BT20	6	10	trt_cp
324889	-0.873211	0	0	LJP001_MCF10A_6H:BRD-K69932463-001-05-6:0.4	BRD-K69932463	AZD-8055	AZD8055	MCF10A	6	0.4	trt_cp
339890	-0.873211	0	0	MUC.CP002_NKDBA_24H:BRD-K35747889-001-01-4:1.1226	BRD-K35747889	SA-1919710	SA1919710	NKDBA	24	1.1226	trt_cp
431342	-0.873211	0	0	DOSBIO002_A375_24H:BRD-K22912836:10.0162	BRD-K22912836	BRD-K22912836	BRD-K22912836	A375	24	10.0162	trt_cp
24115	-0.873211	0	0	CPC006_HT115_6H:BRD-K53792571-001-02-8:80	BRD-K53792571	inhibitor-BEC	Inhibitor BEC hydrochloride	HT115	6	80	trt_cp
28826	-0.873211	0	0	CPC006_NCIH596_6H:BRD-K16406336-311-01-2:10	BRD-K16406336	methylene-blue	METHYLENE BLUE	NCIH596	6	10	trt_cp
435576	-0.873211	0	0	HOG001_A549_6H:BRD-K88378636-001-02-8:0.013	BRD-K88378636	withaferin-a	withaferin-a	A549	6	0.013	trt_cp
25907	-0.873211	0	0	CPC006_MCF7_6H:BRD-K61662457-001-02-2:20	BRD-K61662457	CAY-10594	CAY10594	MCF7	6	20	trt_cp
30373	-0.873211	0	0	CPC006_PC3_6H:BRD-K15108141-001-01-7:0.08	BRD-K15108141	gemcitabine	gemcitabine	PC3	6	0.08	trt_cp
50224	-0.873211	0	0	CPC006_TYKNU_6H:BRD-A15079084-001-02-9:10	BRD-A15079084	phorbol-12-myristate-13-acetate	phorbol-12-myristate-13-acetate (PMA)	TYKNU	6	10	trt_cp
78879	-0.873211	0	0	CPC015_MCF7_6H:BRD-A93206962-001-01-2:10	BRD-A93206962	L-755507	-666	MCF7	6	10	trt_cp
355460	-0.873211	0	0	NMH002_NPC_6H:BRD-K04923131-001-11-3:10	BRD-K04923131	GSK-3-inhibitor-IX	BIO	NPC	6	10	trt_cp
73052	-0.872188	0	0	CPC014_A549_6H:BRD-A55756846-001-16-2:10	BRD-A55756846	H-7	EI-148	A549	6	10	trt_cp
5924	-0.872188	0	0	CPC004_HCC515_6H:BRD-K54233340-300-01-0:10	BRD-K54233340	dorsomorphin	Dorsomorphin dihydrochloride	HCC515	6	10	trt_cp
18497	-0.872188	0	0	CPC006_A549_24H:BRD-A75517195-001-01-3:40	BRD-A75517195	thiazolopyrimidine	thiazolopyrimidine	A549	24	40	trt_cp
26646	-0.872188	0	0	CPC006_MCF7_24H:BRD-K17349619-003-01-4:10	BRD-K17349619	HLI-373	HLI 373	MCF7	24	10	trt_cp
52104	-0.872188	0	0	CPC006_VCAP_24H:BRD-A91699651-316-06-7:10	BRD-A91699651	chloroquine	CHLOROQUINE DIPHOSPHATE	VCAP	24	10	trt_cp
66464	-0.872188	0	0	CPC010_PC3_24H:BRD-A61825514-001-06-9:10	BRD-A61825514	BRD-A61825514	-666	PC3	24	10	trt_cp
72948	-0.872188	0	0	CPC014_A549_6H:BRD-U86922168-000-01-3:10	BRD-U86922168	QL-XII-47	-666	A549	6	10	trt_cp
93317	-0.872188	0	0	CPC018_ASC_24H:BRD-K25905511-001-02-4:10	BRD-K25905511	buddleoflavonoloside	-666	ASC	24	10	trt_cp
97542	-0.872188	0	0	CPC020_HT29_6H:BRD-K47869605-001-27-0:10	BRD-K47869605	podophyllotoxin	podofilox	HT29	6	10	trt_cp
104975	-0.872188	0	0	CPC018_SKB_24H:BRD-K09132007-001-01-8:10	BRD-K09132007	D-4476	-666	SKB	24	10	trt_cp
120113	-0.872188	0	0	DOS003_VCAP_24H:BRD-K48918933-001-01-2:5.04	BRD-K48918933	BRD-K48918933	-666	VCAP	24	5.04	trt_cp
121924	-0.872188	0	0	DOS032_A549_24H:BRD-K79102010-001-01-1:4.98	BRD-K79102010	BRD-K79102010	-666	A549	24	4.98	trt_cp
125721	-0.872188	0	0	DOS009_VCAP_6H:BRD-K33258193-001-01-5:5	BRD-K33258193	BRD-K33258193	-666	VCAP	6	5	trt_cp
172703	-0.872188	0	0	HDAC002_PC3_6H:BRD2492_+_BRD3308:5	BRD2492+BRD3308	HDACi1,2+3_mix	HDACi1,2 + 3_mix	PC3	6	5	trt_cp
172878	-0.872188	0	0	HDAC001_PC3_24H:BRD-K88742110-001-01-2:0.625	BRD-K88742110	BRD-K88742110	-666	PC3	24	0.625	trt_cp
327109	-0.872188	0	0	LJP002_MCF7_6H:BRD-K49075727-001-03-6:2	BRD-K49075727	nintedanib	Vargatef;BIBF-1120	MCF7	6	2	trt_cp
334782	-0.872188	0	0	MUC.CP006_MCF7_6H:BRD-K23807807-001-01-9:1.1254	BRD-K23807807	SA-1919667	SA1919667	MCF7	6	1.1254	trt_cp
338776	-0.872188	0	0	NMH001_NEU_24H:BRD-A65771317-001-01-1:10	BRD-A65771317	nor-2-chlorpromazine	nor-2-Chlorpromazine sulfoxide hydrochloride	NEU	24	10	trt_cp
344889	-0.872188	0	0	NMH002_FIBRNPC_6H:BRD-K03816923-001-08-8:10	BRD-K03816923	rottlerin	Rottlerin	FIBRNPC	6	10	trt_cp
354362	-0.872188	0	0	NMH002_NEU_6H:BRD-K93754473-001-16-9:10	BRD-K93754473	tamoxifen	Tamoxifen	NEU	6	10	trt_cp
436209	-0.872188	0	0	CPC006_H1299_6H:BRD-K06980535-003-15-0:10	BRD-K06980535	promazine	PROMAZINE HYDROCHLORIDE	H1299	6	10	trt_cp
1230	-0.871166	0	0	CPC005_A549_6H:BRD-A63998256-001-02-3:10	BRD-A63998256	helveticoside	Helveticoside	A549	6	10	trt_cp
5346	-0.871166	0	0	CPC001_HA1E_24H:BRD-A44133049-001-01-5:10	BRD-A44133049	azasetron	Y-25130	HA1E	24	10	trt_cp
68020	-0.871166	0	0	CPC012_SKB_24H:BRD-K86269644-001-01-3:10	BRD-K86269644	BRD-K86269644	-666	SKB	24	10	trt_cp
84608	-0.871166	0	0	CPC014_PC3_6H:BRD-K02965346-001-01-8:10	BRD-K02965346	SU-11274	S1080	PC3	6	10	trt_cp
96430	-0.871166	0	0	CPC019_HT29_6H:BRD-K03600170-001-08-6:10	BRD-K03600170	MW-MITF28	-666	HT29	6	10	trt_cp
99961	-0.871166	0	0	CPC019_MCF7_24H:BRD-K31856043-001-01-0:10	BRD-K31856043	BRD-K31856043	-666	MCF7	24	10	trt_cp
116255	-0.871166	0	0	CVD001_PHH_6H:BRD-K03067624-001-01-5:10	BRD-K03067624	emetine	-666	PHH	6	10	trt_cp
14849	-0.871166	0	0	CPC002_VCAP_6H:BRD-K18816859-001-01-4:10	BRD-K18816859	L-694247	L-694,247	VCAP	6	10	trt_cp
87463	-0.871166	0	0	CPC014_SKB_24H:BRD-K02965346-001-01-8:10	BRD-K02965346	SU-11274	S1080	SKB	24	10	trt_cp
91686	-0.871166	0	0	CPC020_A549_6H:BRD-K03406345-001-11-2:10	BRD-K03406345	azacitidine	5-azacytidine	A549	6	10	trt_cp
450596	-0.871166	0	0	AML001_U937_24H:BRD-A75409952:10	BRD-A75409952	wortmannin	WORTMANNIN	U937	24	10	trt_cp
71907	-0.871166	0	0	CPC014_A375_6H:BRD-K42419294-001-01-0:10	BRD-K42419294	BRD-K42419294	7287-0921	A375	6	10	trt_cp
986	-0.870143	0	0	CPC005_A375_24H:BRD-K50836978-001-01-7:10	BRD-K50836978	purvalanol-a	Purvalanol A	A375	24	10	trt_cp
27509	-0.870143	0	0	CPC006_NCIH1694_6H:BRD-K15108141-001-01-7:0.08	BRD-K15108141	gemcitabine	gemcitabine	NCIH1694	6	0.08	trt_cp
32044	-0.870143	0	0	CPC006_RMUGS_6H:BRD-K74305673-001-01-3:10	BRD-K74305673	IKK-2-inhibitor-V	IMD 0354	RMUGS	6	10	trt_cp
144969	-0.870143	0	0	DOS042_A549_24H:BRD-K64645183-001-01-7:5.09	BRD-K64645183	BRD-K64645183	-666	A549	24	5.09	trt_cp
435329	-0.870143	0	0	HOG001_A549_6H:BRD-K16406336-311-01-2:10	BRD-K16406336	methylene-blue	methylene-blue	A549	6	10	trt_cp
2928	-0.870143	0	0	CPC004_HA1E_6H:BRD-K09537769-001-02-4:10	BRD-K09537769	NU-7026	NU7026	HA1E	6	10	trt_cp
5455	-0.870143	0	0	CPC002_HCC515_6H:BRD-K80348542-001-01-4:10	BRD-K80348542	cephaeline	-666	HCC515	6	10	trt_cp
9999	-0.870143	0	0	CPC005_HT29_24H:BRD-A19918940-001-03-6:10	BRD-A19918940	lomatin	LOMATIN	HT29	24	10	trt_cp
28295	-0.870143	0	0	CPC006_NCIH508_6H:BRD-K60219430-001-01-6:10	BRD-K60219430	serdemetan	-666	NCIH508	6	10	trt_cp
33529	-0.870143	0	0	CPC006_SKMEL28_6H:BRD-K83213911-001-02-8:80	BRD-K83213911	PF-750	PF 750	SKMEL28	6	80	trt_cp
36931	-0.870143	0	0	CPC007_A549_6H:BRD-A47714657-001-03-8:10	BRD-A47714657	BRD-A47714657	2-methoxy-5-((6-methoxy-1,2,3,4-tetrahydroisoquinolin-1-yl)methyl)phenol KCR-2	A549	6	10	trt_cp
60152	-0.870143	0	0	CPC010_HCC515_6H:BRD-K93034159-001-20-9:10	BRD-K93034159	cladribine	2-chloro-2'-deoxyadenosine	HCC515	6	10	trt_cp
74295	-0.870143	0	0	CPC014_A549_24H:BRD-K54472332-001-01-8:10	BRD-K54472332	elvitegravir	S2001	A549	24	10	trt_cp
84113	-0.870143	0	0	CPC013_PC3_6H:BRD-K47764688-001-01-8:10	BRD-K47764688	BRD-K47764688	-666	PC3	6	10	trt_cp
92191	-0.870143	0	0	CPC017_A549_24H:BRD-K11634954-300-01-8:10	BRD-K11634954	GBR-13069	-666	A549	24	10	trt_cp
431267	-0.870143	0	0	DOSBIO002_A375_24H:BRD-K09640010:10.1032	BRD-K09640010	BRD-K09640010	BRD-K09640010	A375	24	10.1032	trt_cp
442262	-0.870143	0	0	HOG002_MCF7_24H:BRD-K21680192-300-10-2:10	BRD-K21680192	mitoxantrone	mitoxantrone	MCF7	24	10	trt_cp
29916	-0.869121	0	0	CPC006_PC3_6H:BRD-K05653692-003-04-7:64	BRD-K05653692	DL-PDMP	DL-PDMP	PC3	6	64	trt_cp
17132	-0.869121	0	0	CPC006_A375_6H:BRD-K94325918-001-03-8:10	BRD-K94325918	kinetin-riboside	-666	A375	6	10	trt_cp
18723	-0.869121	0	0	CPC006_A673_6H:BRD-K16406336-311-01-2:10	BRD-K16406336	methylene-blue	METHYLENE BLUE	A673	6	10	trt_cp
34224	-0.869121	0	0	CPC006_SNU1040_6H:BRD-K39503511-001-02-1:80	BRD-K39503511	quiflapon	MK-0591	SNU1040	6	80	trt_cp
34230	-0.869121	0	0	CPC006_SNU1040_6H:BRD-K71726959-001-06-7:122.55	BRD-K71726959	BRD-K71726959	N9-isoproplyolomoucine	SNU1040	6	122.55	trt_cp
44180	-0.869121	0	0	CPC007_MCF7_24H:BRD-K53142391-001-06-5:10	BRD-K53142391	BRD-K53142391	4-(5-(3-methoxyphenyl)-1,2,4-oxadiazol-3-yl)benzoic acid WFM1.19B	MCF7	24	10	trt_cp
45686	-0.869121	0	0	CPC009_PC3_6H:BRD-K97534490-001-06-1:10	BRD-K97534490	BRD-K97534490	-666	PC3	6	10	trt_cp
46476	-0.869121	0	0	CPC009_PC3_24H:BRD-K10114046-001-01-6:10	BRD-K10114046	BRD-K10114046	-666	PC3	24	10	trt_cp
53795	-0.869121	0	0	CPC013_A375_6H:BRD-K59556282-001-01-3:10	BRD-K59556282	BRD-K59556282	6807-1218	A375	6	10	trt_cp
78390	-0.869121	0	0	CPC013_HT29_6H:BRD-K92428232-001-01-5:10	BRD-K92428232	GSK-461364	HY-50877	HT29	6	10	trt_cp
92709	-0.869121	0	0	CPC019_A549_24H:BRD-K68007270-001-01-0:10	BRD-K68007270	BRD-K68007270	-666	A549	24	10	trt_cp
102710	-0.869121	0	0	CPC019_PC3_6H:BRD-K86027709-001-01-7:10	BRD-K86027709	BRD-K86027709	-666	PC3	6	10	trt_cp
121925	-0.869121	0	0	DOS032_A549_24H:BRD-K79758054-001-01-7:4.97	BRD-K79758054	BRD-K79758054	-666	A549	24	4.97	trt_cp
162952	-0.869121	0	0	DOS053_PC3_24H:BRD-K13807179-001-01-1:4.86	BRD-K13807179	BRD-K13807179	-666	PC3	24	4.86	trt_cp
330166	-0.869121	0	0	LJP001_SKBR3_6H:BRD-A10523515-001-03-8:10	BRD-A10523515	GSK-429286A	GSK429286A:Stemolecule	SKBR3	6	10	trt_cp
434148	-0.869121	0	0	HOG003_A549_24H:BRD-K61314889-001-01-0:0.013	BRD-K61314889	IWR-1-ENDO	endo-IWR-1	A549	24	0.013	trt_cp
435348	-0.869121	0	0	HOG003_A549_6H:BRD-K06792661-001-01-9:3.3333	BRD-K06792661	narciclasine	narciclasine	A549	6	3.3333	trt_cp
18096	-0.868098	0	0	CPC006_A549_6H:BRD-K76703230-001-01-3:0.31	BRD-K76703230	YM-155	YM-155	A549	6	0.31	trt_cp
46430	-0.868098	0	0	CPC009_PC3_24H:BRD-A43640821-001-04-8:10	BRD-A43640821	BRD-A43640821	-666	PC3	24	10	trt_cp
75271	-0.868098	0	0	CPC014_ASC_24H:BRD-K64800655-001-01-7:10	BRD-K64800655	PHA-793887	HY-11001	ASC	24	10	trt_cp
114621	-0.868098	0	0	CPD003_PC3_6H:BRD-K05236810-001-14-1:10	BRD-K05236810	luteolin	Luteolin	PC3	6	10	trt_cp
124386	-0.868098	0	0	DOS026_VCAP_6H:BRD-K12858756-001-01-6:5.06	BRD-K12858756	BRD-K12858756	-666	VCAP	6	5.06	trt_cp
331008	-0.868098	0	0	LJP002_SKBR3_24H:BRD-K12343256-001-01-4:10	BRD-K12343256	trametinib	JTP-74057;GSK1120212;GSK-1120212	SKBR3	24	10	trt_cp
443994	-0.868098	0	0	DOSBIO002_PC3_24H:BRD-K06816133:10.0289	BRD-K06816133	BRD-K06816133	BRD-K06816133	PC3	24	10.0289	trt_cp
7403	-0.868098	0	0	CPC004_HCC515_24H:BRD-A83326220-001-04-2:10	BRD-A83326220	brazilin	BRAZILIN	HCC515	24	10	trt_cp
18095	-0.868098	0	0	CPC006_A549_6H:BRD-A62182663-001-01-4:10	BRD-A62182663	YK-4279	YK 4-279	A549	6	10	trt_cp
61538	-0.868098	0	0	CPC010_HT29_6H:BRD-K28916077-001-04-0:10	BRD-K28916077	BRD-K28916077	-666	HT29	6	10	trt_cp
74727	-0.868098	0	0	CPC015_ASC_24H:BRD-K37206356-001-02-1:10	BRD-K37206356	rhamnetin	-666	ASC	24	10	trt_cp
92468	-0.868098	0	0	CPC019_A549_24H:BRD-K40956802-001-04-2:10	BRD-K40956802	SD-6-035-A8	-666	A549	24	10	trt_cp
337750	-0.868098	0	0	MUC.CP005_MCF7_24H:BRD-K77987382-001-08-2:10	BRD-K77987382	mebendazole	mebendazole	MCF7	24	10	trt_cp
5373	-0.867076	0	0	CPC003_HA1E_24H:BRD-K54314721-001-04-5:10	BRD-K54314721	zolmitriptan	ZOLMITRIPTAN	HA1E	24	10	trt_cp
19942	-0.867076	0	0	CPC006_CORL23_6H:BRD-K61323504-001-03-2:11.1	BRD-K61323504	SB-225002	sb 225002	CORL23	6	11.1	trt_cp
24701	-0.867076	0	0	CPC006_HT29_24H:BRD-K92301463-001-03-0:10	BRD-K92301463	16,16-dimethylprostaglandin-e2	-666	HT29	24	10	trt_cp
54378	-0.867076	0	0	CPC010_A375_6H:BRD-A71262238-001-06-8:10	BRD-A71262238	nafadotride	nafadotride	A375	6	10	trt_cp
80409	-0.867076	0	0	CPC015_MCF7_24H:BRD-K14204120-003-02-4:10	BRD-K14204120	ranitidine	-666	MCF7	24	10	trt_cp
99507	-0.867076	0	0	CPC018_MCF7_24H:BRD-A53576514-048-06-9:10	BRD-A53576514	orphenadrine	-666	MCF7	24	10	trt_cp
137856	-0.867076	0	0	DOS030_VCAP_24H:BRD-A90490067:10	BRD-A90490067	fulvestrant	fulvestrant	VCAP	24	10	trt_cp
1213	-0.867076	0	0	CPC005_A549_6H:BRD-K09991945-001-02-0:10	BRD-K09991945	GSK-3-inhibitor-II	GSK-3 Inhibitor II	A549	6	10	trt_cp
20564	-0.867076	0	0	CPC006_DV90_6H:BRD-K03618428-001-01-3:22.2	BRD-K03618428	PP-110	PP-110	DV90	6	22.2	trt_cp
21887	-0.867076	0	0	CPC006_HCC15_6H:BRD-K83289131-001-01-4:10	BRD-K83289131	CAY-10618	CAY10618	HCC15	6	10	trt_cp
21892	-0.867076	0	0	CPC006_HCC15_6H:BRD-K18190982-002-01-2:44.4	BRD-K18190982	COT-10b	COT-10b	HCC15	6	44.4	trt_cp
27420	-0.867076	0	0	CPC006_NCIH1694_6H:BRD-K99818283-001-01-8:10	BRD-K99818283	PIK-90	PIK-90	NCIH1694	6	10	trt_cp
32031	-0.867076	0	0	CPC006_RMUGS_6H:BRD-K28307902-001-10-0:28.96	BRD-K28307902	flutamide	Flutamide	RMUGS	6	28.96	trt_cp
36593	-0.867076	0	0	CPC008_A375_24H:BRD-K95037415-001-06-9:10	BRD-K95037415	BRD-K95037415	NCGC00167094-01	A375	24	10	trt_cp
48443	-0.867076	0	0	CPC006_SW620_6H:BRD-K50590187-001-10-8:160	BRD-K50590187	capsaicin	(E)-capsaicin	SW620	6	160	trt_cp
53791	-0.867076	0	0	CPC012_A375_6H:BRD-A50388635-001-01-6:10	BRD-A50388635	BRD-A50388635	6394072	A375	6	10	trt_cp
66478	-0.867076	0	0	CPC010_PC3_24H:BRD-A89049230-001-03-4:10	BRD-A89049230	BRD-A89049230	-666	PC3	24	10	trt_cp
89942	-0.867076	0	0	CPC020_A375_6H:BRD-K64517075-001-01-9:10	BRD-K64517075	heliomycin	-666	A375	6	10	trt_cp
127608	-0.867076	0	0	DOS022_VCAP_6H:BRD-K62732905-001-01-2:5.03	BRD-K62732905	BRD-K62732905	-666	VCAP	6	5.03	trt_cp
307356	-0.867076	0	0	KHW001_HA1E_6H:BRD-K09416995-001-18-3:10	BRD-K09416995	lovastatin	Lovastatin	HA1E	6	10	trt_cp
435352	-0.867076	0	0	HOG003_A549_6H:BRD-K06792661-001-01-9:0.0412	BRD-K06792661	narciclasine	narciclasine	A549	6	0.0412	trt_cp
435792	-0.867076	0	0	AML001_CD34_6H:BRD-A03772856:1.11111	BRD-A03772856	BRD-A03772856	-666	CD34	6	1.11111	trt_cp
105913	-0.866053	0	0	CPC019_VCAP_6H:BRD-K85818861-001-01-4:10	BRD-K85818861	BRD-K85818861	-666	VCAP	6	10	trt_cp
4538	-0.866053	0	0	CPC001_HA1E_24H:BRD-K92492521-001-01-1:10	BRD-K92492521	LY-255283	LY255283	HA1E	24	10	trt_cp
14105	-0.866053	0	0	ASG001_PC3_24H:BRD-K21680192-300-08-6:0.4	BRD-K21680192	mitoxantrone	mitoxantrone	PC3	24	0.4	trt_cp
17790	-0.866053	0	0	CPC006_A549_6H:BRD-A81541225-001-02-7:10	BRD-A81541225	oligomycin-a	-666	A549	6	10	trt_cp
32463	-0.866053	0	0	CPC006_SKLU1_6H:BRD-K30677119-001-01-0:11.1	BRD-K30677119	PP-30	PP-30	SKLU1	6	11.1	trt_cp
52102	-0.866053	0	0	CPC006_VCAP_24H:BRD-K61662457-001-02-2:20	BRD-K61662457	CAY-10594	CAY10594	VCAP	24	20	trt_cp
59876	-0.866053	0	0	CPC012_HCC515_6H:BRD-K56196992-001-01-2:10	BRD-K56196992	BRD-K56196992	-666	HCC515	6	10	trt_cp
67280	-0.866053	0	0	CPC011_PC3_24H:BRD-K73991644-001-05-8:10	BRD-K73991644	isoquercetin	isoquercitrin	PC3	24	10	trt_cp
79466	-0.866053	0	0	CPC013_MCF7_6H:BRD-K93215584-001-01-9:10	BRD-K93215584	BRD-K93215584	-666	MCF7	6	10	trt_cp
331400	-0.866053	0	0	LJP002_SKBR3_24H:BRD-A58280226-001-02-0:0.4	BRD-A58280226	Y-27632	Y-27632	SKBR3	24	0.4	trt_cp
434600	-0.866053	0	0	HOG002_A549_6H:BRD-K20755323-001-02-6:0.0412	BRD-K20755323	SA-792728	-666	A549	6	0.0412	trt_cp
435203	-0.866053	0	0	HOG002_A549_6H:BRD-A68009927-003-02-9:0.3704	BRD-A68009927	daunorubicin	daunorubicin	A549	6	0.3704	trt_cp
42923	-0.865031	0	0	CPC007_HT29_24H:BRD-K05402890-001-09-2:10	BRD-K05402890	BRD-K05402890	NCGC00165289-01	HT29	24	10	trt_cp
75123	-0.865031	0	0	CPC014_ASC_24H:BRD-K39944607-001-03-0:10	BRD-K39944607	ochratoxin-a	32937	ASC	24	10	trt_cp
328098	-0.865031	0	0	LJP002_MDAMB231_6H:BRD-K56301217-001-03-3:10	BRD-K56301217	ABT-737	ABT-737	MDAMB231	6	10	trt_cp
361668	-0.865031	0	0	RAD001_A549_6H:BRD-K07572174-001-19-6:0.0412	BRD-K07572174	curcumin	curcumin	A549	6	0.0412	trt_cp
433719	-0.865031	0	0	HOG003_A549_24H:BRD-K50776152-001-07-0:0.0412	BRD-K50776152	BRD-K50776152	CJD-PLA-20-1	A549	24	0.0412	trt_cp
50401	-0.865031	0	0	CPC006_U937_6H:BRD-K33272502-001-01-2:40	BRD-K33272502	DG-041	DG-041	U937	6	40	trt_cp
57950	-0.865031	0	0	CPC012_ASC_24H:BRD-A39093044-001-05-4:10	BRD-A39093044	K784-3187	K784-3187	ASC	24	10	trt_cp
92237	-0.865031	0	0	CPC018_A549_24H:BRD-K15616905-001-01-5:10	BRD-K15616905	CCCP	-666	A549	24	10	trt_cp
323314	-0.865031	0	0	LJP001_HS578T_6H:BRD-K13390322-001-02-2:10	BRD-K13390322	AT-7519	AT-7519:AT 7519	HS578T	6	10	trt_cp
330097	-0.865031	0	0	LJP002_SKBR3_6H:BRD-K04853698-001-01-8:0.08	BRD-K04853698	LDN-193189	DM3189;LDN-193189	SKBR3	6	0.08	trt_cp
331535	-0.865031	0	0	KMS002_THP1_6H:BRD-K51556300-001-01-9:10.15	BRD-K51556300	BRD-K51556300	-666	THP1	6	10.15	trt_cp
332799	-0.865031	0	0	NMH001_FIBRNPC_24H:BRD-K33445737-001-01-1:10	BRD-K33445737	BRD-K33445737	N-Bromoacetyl--phenethylamine	FIBRNPC	24	10	trt_cp
336008	-0.865031	0	0	MUC.CP005_MCF7_24H:BRD-K41200778-001-01-0:3.3981	BRD-K41200778	BRD-K41200778	-666	MCF7	24	3.3981	trt_cp
439258	-0.865031	0	0	DOSBIO002_HT29_24H:BRD-K40064462:10.0259	BRD-K40064462	BRD-K40064462	BRD-K40064462	HT29	24	10.0259	trt_cp
34276	-0.865031	0	0	CPC006_SNU1040_6H:BRD-A45889380-300-04-8:10	BRD-A45889380	mepacrine	QUINACRINE HYDROCHLORIDE	SNU1040	6	10	trt_cp
114967	-0.865031	0	0	CPD003_PC3_6H:BRD-K46156294-001-04-8:10	BRD-K46156294	tyloxapol	Tyloxapol	PC3	6	10	trt_cp
117699	-0.864008	0	0	DOS001_VCAP_6H:BRD-K34051200-001-01-4:5.07	BRD-K34051200	BRD-K34051200	-666	VCAP	6	5.07	trt_cp
435027	-0.864008	0	0	PCLB001_A549_6H:BRD-K73037408-001-01-5:3.33	BRD-K73037408	KUC111774N	SM21	A549	6	3.33	trt_cp
13285	-0.864008	0	0	CPC003_PC3_24H:BRD-K17796732-001-02-0:10	BRD-K17796732	JWH-015	JWH 015	PC3	24	10	trt_cp
26930	-0.864008	0	0	CPC006_MDST8_6H:BRD-K00615600-001-06-1:25	BRD-K00615600	AG-14361	AG14361	MDST8	6	25	trt_cp
28847	-0.864008	0	0	CPC006_NCIH596_6H:BRD-K92991072-001-02-3:10	BRD-K92991072	PAC-1	PAC 1	NCIH596	6	10	trt_cp
38377	-0.864008	0	0	CPC009_A549_24H:BRD-K92981876-001-01-4:10	BRD-K92981876	BRD-K92981876	-666	A549	24	10	trt_cp
111583	-0.864008	0	0	CVD001_HUH7_24H:BRD-K62810658-001-05-6:18.707	BRD-K62810658	PD-98059	-666	HUH7	24	18.707	trt_cp
335102	-0.864008	0	0	MUC.CP002_MCF7_6H:BRD-K52066901-001-01-1:10.0218	BRD-K52066901	SA-247592	SA247592	MCF7	6	10.0218	trt_cp
435189	-0.864008	0	0	HOG001_A549_6H:BRD-A28105619-001-01-3:3.33	BRD-A28105619	cucurbitacin-i	curcubitacin-I	A549	6	3.33	trt_cp
436214	-0.864008	0	0	CPC006_H1299_6H:BRD-K02407574-001-04-8:0.31	BRD-K02407574	parbendazole	Parbendazole	H1299	6	0.31	trt_cp
4502	-0.862986	0	0	CPC001_HA1E_24H:BRD-K66707493-001-02-6:10	BRD-K66707493	lawsone	LAWSONE	HA1E	24	10	trt_cp
38360	-0.862986	0	0	CPC009_A549_24H:BRD-K86846944-019-01-7:10	BRD-K86846944	BRD-K86846944	-666	A549	24	10	trt_cp
88187	-0.862986	0	0	CPC013_VCAP_6H:BRD-K15600710-066-01-7:10	BRD-K15600710	obatoclax	S1057	VCAP	6	10	trt_cp
92044	-0.862986	0	0	CPC017_A549_24H:BRD-A94756469-001-03-9:10	BRD-A94756469	digoxin	-666	A549	24	10	trt_cp
94334	-0.862986	0	0	CPC020_HA1E_6H:BRD-K86873305-236-13-9:10	BRD-K86873305	piperacillin	piperacillin	HA1E	6	10	trt_cp
434270	-0.862986	0	0	HOG003_A549_24H:BRD-K06792661-001-01-9:0.0045	BRD-K06792661	narciclasine	narciclasine	A549	24	0.0045	trt_cp
25454	-0.862986	0	0	CPC006_LOVO_6H:BRD-K43620258-001-01-6:80	BRD-K43620258	CHEMBL-399379	3,5-dichloro-2-hydroxy-N-(2-methoxy-5-phenylphenyl)benzenesulfonamide	LOVO	6	80	trt_cp
85400	-0.862986	0	0	CPC013_PC3_24H:BRD-K56287385-001-01-4:10	BRD-K56287385	ST-001903	ST001903	PC3	24	10	trt_cp
17474	-0.862986	0	0	CPC006_A375_24H:BRD-K66792149-001-01-8:11.1	BRD-K66792149	quinoclamine	-666	A375	24	11.1	trt_cp
103490	-0.862986	0	0	CPD001_PC3_24H:BRD-A96407378-001-12-8:10	BRD-A96407378	allantoin	Allantoin	PC3	24	10	trt_cp
52170	-0.861963	0	0	CPC006_VCAP_24H:BRD-K53792571-001-02-8:80	BRD-K53792571	inhibitor-BEC	Inhibitor BEC hydrochloride	VCAP	24	80	trt_cp
93077	-0.861963	0	0	CPC018_ASC_24H:BRD-A71459254-001-02-8:10	BRD-A71459254	cymarin	-666	ASC	24	10	trt_cp
128911	-0.861963	0	0	DOS025_VCAP_6H:BRD-K82234732-001-01-4:4.99	BRD-K82234732	BRD-K82234732	-666	VCAP	6	4.99	trt_cp
36713	-0.861963	0	0	CPC007_A375_24H:BRD-A24021119-001-06-0:10	BRD-A24021119	BRD-A24021119	NCGC00183696-01	A375	24	10	trt_cp
54341	-0.861963	0	0	CPC011_A375_6H:BRD-K66818636-001-04-5:10	BRD-K66818636	lomifylline	lomifylline	A375	6	10	trt_cp
85687	-0.861963	0	0	CPC014_PHH_24H:BRD-K34387287-001-01-8:10	BRD-K34387287	BRD-K34387287	-666	PHH	24	10	trt_cp
128577	-0.861963	0	0	DOS017_VCAP_6H:BRD-K77093925-001-01-8:4.99	BRD-K77093925	BRD-K77093925	-666	VCAP	6	4.99	trt_cp
327302	-0.861963	0	0	LJP001_MCF7_24H:BRD-K57080016-001-08-4:0.08	BRD-K57080016	selumetinib	AZD6244:Selumetinib, Array142886	MCF7	24	0.08	trt_cp
434036	-0.861963	0	0	PCLB001_A549_24H:BRD-A33746814-001-01-0:2.5	BRD-A33746814	avicin-g	avicin-g	A549	24	2.5	trt_cp
17614	-0.861963	0	0	CPC006_A375_24H:BRD-K33583600-001-09-6:10	BRD-K33583600	isoliquiritigenin	ISOLIQUIRITIGENIN	A375	24	10	trt_cp
32814	-0.861963	0	0	CPC006_SKM1_6H:BRD-K89687904-001-01-8:10	BRD-K89687904	PKCbeta-inhibitor	PKCbeta inhibitor	SKM1	6	10	trt_cp
38831	-0.861963	0	0	CPC009_HA1E_6H:BRD-K01806521-001-01-2:10	BRD-K01806521	BRD-K01806521	-666	HA1E	6	10	trt_cp
61181	-0.861963	0	0	CPC013_HEPG2_6H:BRD-K92428232-001-01-5:10	BRD-K92428232	GSK-461364	HY-50877	HEPG2	6	10	trt_cp
73541	-0.861963	0	0	CPC015_A549_24H:BRD-K12539581-001-14-6:10	BRD-K12539581	nocodazole	-666	A549	24	10	trt_cp
448970	-0.861963	0	0	ERG012_PC3_6H:BRD-K47692589-019-01-3:9.81436	BRD-K47692589	BRD-K47692589	-666	PC3	6	9.81436	trt_cp
68237	-0.860941	0	0	CPC012_SKB_24H:BRD-K10573841-001-01-0:10	BRD-K10573841	tunicamycin	T7765	SKB	24	10	trt_cp
344807	-0.860941	0	0	NMH002_FIBRNPC_6H:BRD-K31342827-001-12-0:10	BRD-K31342827	bisindolylmaleimide	Go6850	FIBRNPC	6	10	trt_cp
438516	-0.860941	0	0	AML001_HL60_24H:BRD-A19037878:3.33333	BRD-A19037878	trichostatin-a	TRICHOSTATIN_A	HL60	24	3.33333	trt_cp
19323	-0.860941	0	0	CPC006_CL34_6H:BRD-K43620258-001-01-6:80	BRD-K43620258	CHEMBL-399379	3,5-dichloro-2-hydroxy-N-(2-methoxy-5-phenylphenyl)benzenesulfonamide	CL34	6	80	trt_cp
20460	-0.860941	0	0	CPC006_DV90_6H:BRD-K18190982-002-01-2:44.4	BRD-K18190982	COT-10b	COT-10b	DV90	6	44.4	trt_cp
50323	-0.860941	0	0	CPC006_U937_6H:BRD-K41087962-001-01-7:0.63	BRD-K41087962	BRD-K41087962	2,4-dideoxy-DC-45-A2	U937	6	0.63	trt_cp
52784	-0.860941	0	0	CPC006_WSUDLCL2_6H:BRD-K19295594-001-08-5:11.1	BRD-K19295594	gossypol	-666	WSUDLCL2	6	11.1	trt_cp
79096	-0.860941	0	0	CPC016_MCF7_6H:BRD-K37691127-001-02-2:10	BRD-K37691127	hinokitiol	-666	MCF7	6	10	trt_cp
116317	-0.860941	0	0	CVD001_PHH_6H:BRD-K35468722-001-01-8:9.9223	BRD-K35468722	SA-1973507	-666	PHH	6	9.9223	trt_cp
121842	-0.860941	0	0	DOS032_A549_24H:BRD-K49687221-001-01-3:4.77	BRD-K49687221	BRD-K49687221	-666	A549	24	4.77	trt_cp
172566	-0.860941	0	0	HDAC001_PC3_6H:BRD-K29313308-001-01-6:10	BRD-K29313308	HDAC3-selective	-666	PC3	6	10	trt_cp
338298	-0.860941	0	0	NMH001_NEU_6H:BRD-K26818574-305-02-7:10	BRD-K26818574	BIX-01294	BIX 01294	NEU	6	10	trt_cp
437571	-0.860941	0	0	PCLB001_HCC515_6H:BRD-A69592287-001-01-3:10	BRD-A69592287	oxetane	oxetane	HCC515	6	10	trt_cp
9922	-0.860941	0	0	CPC005_HT29_24H:BRD-A18419789-001-01-4:10	BRD-A18419789	etoposide	Etoposide	HT29	24	10	trt_cp
4581	-0.859918	0	0	CPC001_HA1E_24H:BRD-K12244279-001-01-7:10	BRD-K12244279	MEK1-2-inhibitor	MEK1/2 Inhibitor	HA1E	24	10	trt_cp
18739	-0.859918	0	0	CPC006_A673_6H:BRD-K48692744-001-01-2:10	BRD-K48692744	NU-1025	NU 1025	A673	6	10	trt_cp
35586	-0.859918	0	0	CPC009_A375_6H:BRD-K96704648-001-05-4:10	BRD-K96704648	BRD-K96704648	-666	A375	6	10	trt_cp
44942	-0.859918	0	0	CPC007_MCF7_24H:BRD-A99911370-001-04-1:10	BRD-A99911370	BRD-A99911370	NCGC00183388-01	MCF7	24	10	trt_cp
47771	-0.859918	0	0	CPC006_SNUC5_6H:BRD-K60219430-001-01-6:10	BRD-K60219430	serdemetan	-666	SNUC5	6	10	trt_cp
48313	-0.859918	0	0	CPC006_SW480_6H:BRD-K06792661-001-01-9:10	BRD-K06792661	narciclasine	Narciclasine	SW480	6	10	trt_cp
65671	-0.859918	0	0	CPC012_PC3_6H:BRD-K79619196-001-01-0:10	BRD-K79619196	BRD-K79619196	-666	PC3	6	10	trt_cp
71194	-0.859918	0	0	CPC015_A375_6H:BRD-A41250306-001-03-4:10	BRD-A41250306	cyclopenthiazide	-666	A375	6	10	trt_cp
102977	-0.859918	0	0	CPC020_PC3_24H:BRD-A49848186-003-01-2:10	BRD-A49848186	BRD-A49848186	-666	PC3	24	10	trt_cp
110319	-0.859918	0	0	CVD001_HEPG2_24H:BRD-K35468722-001-01-8:9.9223	BRD-K35468722	SA-1973507	-666	HEPG2	24	9.9223	trt_cp
117736	-0.859918	0	0	DOS004_VCAP_6H:BRD-K35854261-001-01-6:4.99	BRD-K35854261	BRD-K35854261	-666	VCAP	6	4.99	trt_cp
123433	-0.859918	0	0	DOS032_PC3_24H:BRD-K79758054-001-01-7:4.97	BRD-K79758054	BRD-K79758054	-666	PC3	24	4.97	trt_cp
326023	-0.859918	0	0	LJP002_MCF10A_24H:BRD-A37704979-001-05-7:10	BRD-A37704979	SB-203580	PB203580;RWJ64809;SB203580	MCF10A	24	10	trt_cp
327888	-0.859918	0	0	LJP001_MCF7_24H:BRD-K43568579-001-01-9:2	BRD-K43568579	WZ-4-145	WZ-4-145	MCF7	24	2	trt_cp
436151	-0.859918	0	0	CPC006_H1299_6H:BRD-K53792571-001-02-8:80	BRD-K53792571	inhibitor-BEC	Inhibitor BEC hydrochloride	H1299	6	80	trt_cp
444427	-0.859918	0	0	DOSBIO002_MCF7_24H:BRD-K44366812:10.7319	BRD-K44366812	BRD-K44366812	BRD-K44366812	MCF7	24	10.7319	trt_cp
52908	-0.859918	0	0	CPC006_WSUDLCL2_6H:BRD-K78716413-001-02-0:10	BRD-K78716413	BRD-K78716413	Compound 10	WSUDLCL2	6	10	trt_cp
54111	-0.859918	0	0	CPC013_A375_6H:BRD-K16798053-001-01-0:10	BRD-K16798053	ST-4029573	ST4029573	A375	6	10	trt_cp
55900	-0.859918	0	0	CPC010_A549_6H:BRD-K70490179-311-02-7:10	BRD-K70490179	rimcazole	rimcazole	A549	6	10	trt_cp
88393	-0.859918	0	0	CPC014_VCAP_24H:BRD-K34387287-001-01-8:10	BRD-K34387287	BRD-K34387287	-666	VCAP	24	10	trt_cp
431459	-0.859918	0	0	DOSBIO001_A375_24H:BRD-K41700431:9.9859	BRD-K41700431	BRD-K41700431	BRD-K41700431	A375	24	9.9859	trt_cp
74511	-0.858896	0	0	CPC015_ASC_24H:BRD-A73909368-001-01-5:10	BRD-A73909368	dactinomycin	-666	ASC	24	10	trt_cp
76628	-0.858896	0	0	CPC015_HEPG2_6H:BRD-K61401890-001-04-6:10	BRD-K61401890	deguelin	-666	HEPG2	6	10	trt_cp
7550	-0.858896	0	0	CPC001_HCC515_24H:BRD-A82371568-001-01-5:10	BRD-A82371568	clofarabine	Clofarabine	HCC515	24	10	trt_cp
60535	-0.858896	0	0	CPC012_HCC515_6H:BRD-K42834456-001-01-4:10	BRD-K42834456	ST-012015	ST012015	HCC515	6	10	trt_cp
63460	-0.858896	0	0	CPC010_MCF7_6H:BRD-K89839824-001-03-8:10	BRD-K89839824	raltitrexed	raltitrexed	MCF7	6	10	trt_cp
71217	-0.858896	0	0	CPC015_A375_6H:BRD-A49447682-001-01-6:10	BRD-A49447682	desoximetasone	-666	A375	6	10	trt_cp
71858	-0.858896	0	0	CPC014_A375_6H:BRD-U31801276-000-01-4:10	BRD-U31801276	WZ-7043	-666	A375	6	10	trt_cp
72094	-0.858896	0	0	CPC014_A375_6H:BRD-K85402309-001-01-7:10	BRD-K85402309	dovitinib	S1018	A375	6	10	trt_cp
116724	-0.858896	0	0	CVD001_PHH_24H:BRD-K84595254-001-03-0:4.9444	BRD-K84595254	strophanthidin	-666	PHH	24	4.9444	trt_cp
332854	-0.858896	0	0	NMH002_FIBRNPC_24H:BRD-K31023358-001-18-0:10	BRD-K31023358	purpurogallin	Purpurogallin	FIBRNPC	24	10	trt_cp
6283	-0.858896	0	0	CPC005_HCC515_6H:BRD-K47150025-001-01-2:10	BRD-K47150025	KI-8751	Ki 8751	HCC515	6	10	trt_cp
28192	-0.858896	0	0	CPC006_NCIH2073_6H:BRD-K57011718-001-01-5:10	BRD-K57011718	UK-356618	UK 356618	NCIH2073	6	10	trt_cp
42654	-0.858896	0	0	CPC009_HT29_6H:BRD-A19037878:10	BRD-A19037878	trichostatin-a	trichostatin-a	HT29	6	10	trt_cp
53320	-0.858896	0	0	CPC010_A375_6H:BRD-K37323001-001-03-1:10	BRD-K37323001	BRD-K37323001	-666	A375	6	10	trt_cp
72300	-0.858896	0	0	CPC016_A549_6H:BRD-A49680073-001-01-9:10	BRD-A49680073	cucurbitacin-i	-666	A549	6	10	trt_cp
81549	-0.858896	0	0	CPC014_MCF7_24H:BRD-A75409952:10	BRD-A75409952	wortmannin	wortmannin	MCF7	24	10	trt_cp
84349	-0.858896	0	0	CPC013_PC3_6H:BRD-A81530502-001-01-6:10	BRD-A81530502	BRD-A81530502	8009-7630	PC3	6	10	trt_cp
102334	-0.858896	0	0	CPC020_PC3_6H:BRD-K04733502-001-01-8:10	BRD-K04733502	BRD-K04733502	-666	PC3	6	10	trt_cp
335414	-0.858896	0	0	MUC.CP006_MCF7_6H:BRD-K63516691-001-01-6:1.1111	BRD-K63516691	T-0156	SA63250	MCF7	6	1.1111	trt_cp
1923	-0.857873	0	0	CPC001_HA1E_6H:BRD-K08502430-001-01-0:10	BRD-K08502430	angiogenesis-inhibitor	Angiogenesis Inhibitor	HA1E	6	10	trt_cp
22896	-0.857873	0	0	CPC006_HCT116_6H:BRD-K93754473-001-06-0:28.39	BRD-K93754473	tamoxifen	-666	HCT116	6	28.39	trt_cp
323290	-0.857873	0	0	LJP001_HS578T_6H:BRD-K22096725-001-02-7:10	BRD-K22096725	ALW-II-49-7	ALW-II-49-7	HS578T	6	10	trt_cp
14694	-0.857873	0	0	CPC001_VCAP_6H:BRD-K11634954-300-01-8:10	BRD-K11634954	GBR-13069	GBR 13069 dihydrochloride	VCAP	6	10	trt_cp
18040	-0.857873	0	0	CPC006_A549_6H:BRD-A56592690-001-01-9:30	BRD-A56592690	PX-12	PX12	A549	6	30	trt_cp
31897	-0.857873	0	0	CPC006_RMUGS_6H:BRD-K60219430-001-01-6:10	BRD-K60219430	serdemetan	-666	RMUGS	6	10	trt_cp
42787	-0.857873	0	0	CPC007_HT29_24H:BRD-K24598397-001-09-2:10	BRD-K24598397	BRD-K24598397	-666	HT29	24	10	trt_cp
78017	-0.857873	0	0	CPC013_HT29_6H:BRD-K93215584-001-01-9:10	BRD-K93215584	BRD-K93215584	-666	HT29	6	10	trt_cp
112823	-0.857873	0	0	CPD003_MCF7_24H:BRD-K70358946-001-09-0:10	BRD-K70358946	aripiprazole	Aripiprazole	MCF7	24	10	trt_cp
133208	-0.857873	0	0	DOS026_VCAP_24H:BRD-K38290133-001-01-6:4.98	BRD-K38290133	BRD-K38290133	-666	VCAP	24	4.98	trt_cp
147842	-0.857873	0	0	DOS040_HT29_24H:BRD-K41173255-001-01-1:4.85	BRD-K41173255	BRD-K41173255	-666	HT29	24	4.85	trt_cp
151881	-0.857873	0	0	DOS033_MCF7_24H:BRD-K98044070-001-01-9:5.02	BRD-K98044070	BRD-K98044070	-666	MCF7	24	5.02	trt_cp
162703	-0.857873	0	0	DOS055_MCF7_24H:BRD-K81418486:0.5	BRD-K81418486	vorinostat	vorinostat	MCF7	24	0.5	trt_cp
328429	-0.857873	0	0	LJP001_MDAMB231_6H:BRD-K09186807-001-02-4:0.08	BRD-K09186807	KIN001-244	KIN001-244	MDAMB231	6	0.08	trt_cp
22804	-0.857873	0	0	CPC006_HCC515_24H:BRD-K15108141-001-01-7:0.08	BRD-K15108141	gemcitabine	gemcitabine	HCC515	24	0.08	trt_cp
33842	-0.857873	0	0	CPC006_SNGM_6H:BRD-A52650764-001-01-0:10	BRD-A52650764	ingenol	Ingenol 3, 20-dibenzoate	SNGM	6	10	trt_cp
3513	-0.856851	0	0	CPC003_HA1E_6H:BRD-A55594068-065-03-1:10	BRD-A55594068	vinblastine	VINBLASTINE SULFATE	HA1E	6	10	trt_cp
6837	-0.856851	0	0	CPC004_HCC515_6H:BRD-K00234327-001-01-4:10	BRD-K00234327	RU-24969	RU 24969	HCC515	6	10	trt_cp
10058	-0.856851	0	0	CPC005_HT29_24H:BRD-K48735772-001-01-4:10	BRD-K48735772	PD-158780	PD 158780	HT29	24	10	trt_cp
17553	-0.856851	0	0	CPC006_A375_24H:BRD-K04623885-001-03-4:80	BRD-K04623885	BIBR-1532	BIBR1532	A375	24	80	trt_cp
62687	-0.856851	0	0	CPC010_MCF7_6H:BRD-K50532160-001-04-4:10	BRD-K50532160	BRD-K50532160	-666	MCF7	6	10	trt_cp
73344	-0.856851	0	0	CPC016_A549_24H:BRD-A35588707-001-03-0:10	BRD-A35588707	teniposide	-666	A549	24	10	trt_cp
80808	-0.856851	0	0	CPC016_MCF7_24H:BRD-K80334323-001-03-5:10	BRD-K80334323	noretynodrel	-666	MCF7	24	10	trt_cp
112280	-0.856851	0	0	CPD003_MCF7_6H:BRD-K39716612-236-01-1:10	BRD-K39716612	fluvastatin	Fluvastatin sodium salt	MCF7	6	10	trt_cp
53696	-0.856851	0	0	CPC010_A375_6H:BRD-K93034159-001-20-9:10	BRD-K93034159	cladribine	2-chloro-2'-deoxyadenosine	A375	6	10	trt_cp
61533	-0.856851	0	0	CPC010_HT29_6H:BRD-K28143534-003-20-0:10	BRD-K28143534	cyproheptadine	-666	HT29	6	10	trt_cp
75856	-0.856851	0	0	CPC014_HCC515_6H:BRD-K04923131-001-06-3:10	BRD-K04923131	GSK-3-inhibitor-IX	3194	HCC515	6	10	trt_cp
97862	-0.856851	0	0	CPC018_MCF7_6H:BRD-K03842655-001-02-1:10	BRD-K03842655	penitrem-a	-666	MCF7	6	10	trt_cp
110155	-0.856851	0	0	CVD001_HEPG2_6H:BRD-K68866125-001-01-6:2.5	BRD-K68866125	BRD-K68866125	-666	HEPG2	6	2.5	trt_cp
323671	-0.856851	0	0	LJP001_HS578T_6H:BRD-K94294671-003-02-1:0.08	BRD-K94294671	OSI-027	OSI-027	HS578T	6	0.08	trt_cp
77229	-0.855828	0	0	CPC015_HT29_6H:BRD-A13964793-001-01-8:10	BRD-A13964793	BRD-A13964793	-666	HT29	6	10	trt_cp
22010	-0.855828	0	0	CPC006_HCC15_6H:BRD-A45889380-300-04-8:10	BRD-A45889380	mepacrine	QUINACRINE HYDROCHLORIDE	HCC15	6	10	trt_cp
136737	-0.855828	0	0	DOS015_VCAP_24H:BRD-K87517219-001-01-9:5.1	BRD-K87517219	BRD-K87517219	-666	VCAP	24	5.1	trt_cp
334514	-0.855828	0	0	MUC.CP003_MCF7_6H:BRD-K87723457-001-01-4:9.9623	BRD-K87723457	SA-1458163	SA1458163	MCF7	6	9.9623	trt_cp
9031	-0.855828	0	0	CPC004_HEPG2_6H:BRD-A06352508-001-02-9:10	BRD-A06352508	SB-218078	SB 218078	HEPG2	6	10	trt_cp
21464	-0.855828	0	0	CPC006_HA1E_24H:BRD-K27316855-001-02-6:1	BRD-K27316855	calcitriol	1,25-DIHYDROXYVITAMIN D3	HA1E	24	1	trt_cp
56776	-0.855828	0	0	CPC013_A549_24H:BRD-K79254416-001-08-5:10	BRD-K79254416	decitabine	A3656	A549	24	10	trt_cp
68272	-0.855828	0	0	CPC009_VCAP_6H:BRD-A42737819-001-01-3:10	BRD-A42737819	BRD-A42737819	-666	VCAP	6	10	trt_cp
89270	-0.855828	0	0	CPC017_A375_6H:BRD-K02590140-001-01-2:10	BRD-K02590140	O-2050	-666	A375	6	10	trt_cp
116378	-0.855828	0	0	CVD001_PHH_6H:BRD-K55468218-001-16-2:10	BRD-K55468218	spiperone	-666	PHH	6	10	trt_cp
56619	-0.854806	0	0	CPC013_A549_24H:BRD-K74133369-001-01-8:10	BRD-K74133369	oligomycin-a	495455	A549	24	10	trt_cp
115259	-0.854806	0	0	CPD002_PC3_24H:BRD-K79145749-003-01-4:10	BRD-K79145749	dibenzepin	Dibenzepine hydrochloride	PC3	24	10	trt_cp
4391	-0.854806	0	0	CPC005_HA1E_24H:BRD-A37776212-003-02-5:10	BRD-A37776212	ICI-204448	ICI 204,448 hydrochloride	HA1E	24	10	trt_cp
5464	-0.854806	0	0	CPC003_HCC515_6H:BRD-K72783841-001-01-0:10	BRD-K72783841	tyrphostin-AG-555	AG 555	HCC515	6	10	trt_cp
15777	-0.854806	0	0	CPC002_VCAP_24H:BRD-A17428743-003-03-3:10	BRD-A17428743	BW-723C86	BW 723C86 hydrochloride	VCAP	24	10	trt_cp
18442	-0.854806	0	0	CPC006_A549_24H:BRD-K28360340-001-01-8:10	BRD-K28360340	TW-37	TW 37	A549	24	10	trt_cp
30759	-0.854806	0	0	CPC005_PC3_24H:BRD-K57222227-001-18-6:10	BRD-K57222227	indometacin	INDOMETHACIN	PC3	24	10	trt_cp
38222	-0.854806	0	0	CPC009_A549_24H:BRD-K40373196-001-04-4:10	BRD-K40373196	KU-C104337	-666	A549	24	10	trt_cp
72257	-0.854806	0	0	CPC016_A549_6H:BRD-A33833419-003-01-1:10	BRD-A33833419	TER-14687	-666	A549	6	10	trt_cp
76386	-0.854806	0	0	CPC016_HEPG2_6H:BRD-K08547377-003-03-2:10	BRD-K08547377	irinotecan	-666	HEPG2	6	10	trt_cp
95843	-0.854806	0	0	CPC017_HEPG2_6H:BRD-K60476892-001-02-1:10	BRD-K60476892	YC-1	-666	HEPG2	6	10	trt_cp
101060	-0.854806	0	0	CPD002_MCF7_24H:BRD-K54416256-001-11-6:10	BRD-K54416256	methimazole	Methimazole	MCF7	24	10	trt_cp
329332	-0.854806	0	0	LJP001_MDAMB231_24H:BRD-K16478699-001-04-3:10	BRD-K16478699	PLX-4720	PLX-4720	MDAMB231	24	10	trt_cp
329534	-0.854806	0	0	LJP002_MDAMB231_24H:BRD-K61860715-001-01-2:10	BRD-K61860715	ZG-10	ZG-10	MDAMB231	24	10	trt_cp
90584	-0.854806	0	0	CPC017_A549_6H:BRD-A62184259-001-02-8:10	BRD-A62184259	cycloheximide	-666	A549	6	10	trt_cp
6096	-0.853783	0	0	CPC004_HCC515_6H:BRD-K49945136-001-03-5:10	BRD-K49945136	GR-113808	GR 113808	HCC515	6	10	trt_cp
41080	-0.853783	0	0	CPC009_HEPG2_6H:BRD-K63511615-001-03-6:10	BRD-K63511615	SJB-AF-2	-666	HEPG2	6	10	trt_cp
73614	-0.853783	0	0	CPC015_A549_24H:BRD-K30296925-001-02-1:10	BRD-K30296925	flavokavain-b	-666	A549	24	10	trt_cp
92881	-0.853783	0	0	CPC019_A549_24H:BRD-K91836367-001-01-7:10	BRD-K91836367	BRD-K91836367	-666	A549	24	10	trt_cp
97074	-0.853783	0	0	CPC018_HT29_6H:BRD-K63606607-001-01-8:10	BRD-K63606607	bufalin	-666	HT29	6	10	trt_cp
110108	-0.853783	0	0	CVD001_HEPG2_6H:BRD-K53523901-001-01-0:10	BRD-K53523901	arctigenin	-666	HEPG2	6	10	trt_cp
145552	-0.853783	0	0	DOS043_A549_24H:BRD-K78133682-001-01-4:5.1	BRD-K78133682	BRD-K78133682	-666	A549	24	5.1	trt_cp
149078	-0.853783	0	0	DOS040_HT29_24H:BRD-K80408402-001-01-5:4.97	BRD-K80408402	BRD-K80408402	-666	HT29	24	4.97	trt_cp
330345	-0.853783	0	0	LJP001_SKBR3_6H:BRD-A68739437-001-02-8:10	BRD-A68739437	NPK76-II-72-1	NPK76-II-72-1	SKBR3	6	10	trt_cp
434266	-0.853783	0	0	HOG003_A549_24H:BRD-K06792661-001-01-9:0.3704	BRD-K06792661	narciclasine	narciclasine	A549	24	0.3704	trt_cp
28053	-0.853783	0	0	CPC006_NCIH2073_6H:BRD-K54233340-300-01-0:10	BRD-K54233340	dorsomorphin	Dorsomorphin dihydrochloride	NCIH2073	6	10	trt_cp
36715	-0.853783	0	0	CPC007_A375_24H:BRD-K78883024-067-02-0:10	BRD-K78883024	BRD-K78883024	NCGC00184713-01	A375	24	10	trt_cp
38519	-0.853783	0	0	CPC007_A549_24H:BRD-K22546959-001-05-1:10	BRD-K22546959	BRD-K22546959	N-(4-(4-chloro-6-(3-methyl-1H-pyrazol-5-ylamino)pyrimidin-2-ylthio)phenyl)cyclopropanecarboxamide CT-07	A549	24	10	trt_cp
60807	-0.853783	0	0	CPC010_HEPG2_6H:BRD-K30804015-001-03-1:10	BRD-K30804015	BRD-K30804015	-666	HEPG2	6	10	trt_cp
65014	-0.853783	0	0	CPC012_NPC_24H:BRD-K05562558-001-01-3:10	BRD-K05562558	BRD-K05562558	-666	NPC	24	10	trt_cp
95978	-0.853783	0	0	CPC018_HEPG2_6H:BRD-K74305673-001-02-1:10	BRD-K74305673	IKK-2-inhibitor-V	-666	HEPG2	6	10	trt_cp
110043	-0.853783	0	0	CVD001_HEPG2_6H:BRD-K32581454-001-01-5:2.469	BRD-K32581454	BRD-K32581454	-666	HEPG2	6	2.469	trt_cp
325812	-0.853783	0	0	LJP002_MCF10A_24H:BRD-A87137733-001-01-5:10	BRD-A87137733	GSK-690693	GSK690693	MCF10A	24	10	trt_cp
6894	-0.852761	0	0	CPC002_HCC515_6H:BRD-A37704979-001-04-0:10	BRD-A37704979	SB-203580	SB 203580	HCC515	6	10	trt_cp
27921	-0.852761	0	0	CPC006_NCIH2073_6H:BRD-K28907958-001-02-7:11.1	BRD-K28907958	CD-437	-666	NCIH2073	6	11.1	trt_cp
53802	-0.852761	0	0	CPC012_A375_6H:BRD-K19875179-001-01-2:10	BRD-K19875179	BRD-K19875179	7108921	A375	6	10	trt_cp
61619	-0.852761	0	0	CPC012_HT29_6H:BRD-K53472085-001-01-8:10	BRD-K53472085	BRD-K53472085	-666	HT29	6	10	trt_cp
73183	-0.852761	0	0	CPC014_A549_6H:BRD-K79404599-001-02-8:10	BRD-K79404599	enzastaurin	S1055	A549	6	10	trt_cp
441137	-0.852761	0	0	HOG002_MCF7_24H:BRD-K71879491-001-22-6:0.3704	BRD-K71879491	tretinoin	ATRA	MCF7	24	0.3704	trt_cp
5273	-0.852761	0	0	CPC003_HA1E_24H:BRD-K08619574-334-03-9:10	BRD-K08619574	thioproperazine	Thioproperazine dimesylate	HA1E	24	10	trt_cp
12767	-0.852761	0	0	CPC004_PC3_24H:BRD-A80151636-066-03-0:10	BRD-A80151636	bromocriptine	BROMOCRIPTINE MESYLATE	PC3	24	10	trt_cp
22570	-0.852761	0	0	CPC006_HCC515_24H:BRD-A71390734-001-01-7:0.08	BRD-A71390734	idarubicin	4-Demethoxydaunorubicin hydrochloride (65)	HCC515	24	0.08	trt_cp
29663	-0.852761	0	0	CPC006_OV7_6H:BRD-A15079084-001-02-9:10	BRD-A15079084	phorbol-12-myristate-13-acetate	phorbol-12-myristate-13-acetate (PMA)	OV7	6	10	trt_cp
57812	-0.852761	0	0	CPC012_ASC_24H:BRD-K72238567-001-12-4:10	BRD-K72238567	fludarabine	656402-250MG	ASC	24	10	trt_cp
81389	-0.852761	0	0	CPC014_MCF7_24H:BRD-M64432851-001-01-9:10	BRD-M64432851	sunitinib	S1042	MCF7	24	10	trt_cp
96059	-0.852761	0	0	CPC019_HEPG2_6H:BRD-K86899078-001-01-2:10	BRD-K86899078	BRD-K86899078	-666	HEPG2	6	10	trt_cp
106287	-0.852761	0	0	CPC020_VCAP_24H:BRD-K19189705-001-01-1:10	BRD-K19189705	BRD-K19189705	-666	VCAP	24	10	trt_cp
114439	-0.852761	0	0	CPD002_PC3_6H:BRD-K92923799-001-01-0:10	BRD-K92923799	digitoxigenin	Digitoxigenin	PC3	6	10	trt_cp
329993	-0.852761	0	0	LJP001_SKBR3_6H:BRD-K58772419-001-04-7:0.08	BRD-K58772419	AZD-6482	AZD-6482	SKBR3	6	0.08	trt_cp
334661	-0.852761	0	0	MUC.CP002_MCF7_6H:BRD-K26676775-001-01-3:10.0418	BRD-K26676775	SA-1460192	SA1460192	MCF7	6	10.0418	trt_cp
20788	-0.851738	0	0	CPC006_EFO27_6H:BRD-K06854232-001-03-3:10	BRD-K06854232	AM-580	AM580	EFO27	6	10	trt_cp
23341	-0.851738	0	0	CPC006_HEC108_6H:BRD-K18190982-002-01-2:44.4	BRD-K18190982	COT-10b	COT-10b	HEC108	6	44.4	trt_cp
24706	-0.851738	0	0	CPC006_HT29_24H:BRD-K93754473-001-06-0:28.39	BRD-K93754473	tamoxifen	-666	HT29	24	28.39	trt_cp
24955	-0.851738	0	0	CPC006_HT29_24H:BRD-K76703230-001-01-3:0.31	BRD-K76703230	YM-155	YM-155	HT29	24	0.31	trt_cp
36366	-0.851738	0	0	CPC007_A375_24H:BRD-K95196255-001-09-0:10	BRD-K95196255	BRD-K95196255	-666	A375	24	10	trt_cp
89427	-0.851738	0	0	CPC017_A375_6H:BRD-K14821540-001-03-9:10	BRD-K14821540	FCCP	-666	A375	6	10	trt_cp
97070	-0.851738	0	0	CPC017_HT29_6H:BRD-K63150726-001-01-3:10	BRD-K63150726	JTE-907	-666	HT29	6	10	trt_cp
133977	-0.851738	0	0	DOS020_VCAP_24H:BRD-K48719132-001-03-9:5.03	BRD-K48719132	BRD-K48719132	-666	VCAP	24	5.03	trt_cp
144586	-0.851738	0	0	DOS047_A549_24H:BRD-K56206243-001-01-6:5.02	BRD-K56206243	BRD-K56206243	-666	A549	24	5.02	trt_cp
147563	-0.851738	0	0	DOS043_HT29_24H:BRD-K31829694-001-01-9:5.46	BRD-K31829694	BRD-K31829694	-666	HT29	24	5.46	trt_cp
165903	-0.851738	0	0	ERG004_VCAP_6H:BRD-K87063901-001-01-7:10	BRD-K87063901	BRD-K87063901	-666	VCAP	6	10	trt_cp
337196	-0.851738	0	0	MUC.CP004_MCF7_24H:BRD-K00259736-001-03-2:10	BRD-K00259736	colchicine	SA38604	MCF7	24	10	trt_cp
47815	-0.851738	0	0	CPC006_SNUC5_6H:BRD-K43620258-001-01-6:80	BRD-K43620258	CHEMBL-399379	3,5-dichloro-2-hydroxy-N-(2-methoxy-5-phenylphenyl)benzenesulfonamide	SNUC5	6	80	trt_cp
37412	-0.850716	0	0	CPC008_A549_6H:BRD-K53032901-001-01-2:10	BRD-K53032901	BRD-K53032901	2-(trifluoromethyl)-10H-phenothiazine	A549	6	10	trt_cp
434159	-0.850716	0	0	HOG003_A549_24H:BRD-K87909389-001-01-2:10	BRD-K87909389	alvocidib	flavopiridol	A549	24	10	trt_cp
5186	-0.850716	0	0	CPC004_HA1E_24H:BRD-K42635745-001-02-4:10	BRD-K42635745	suloctidil	Suloctidil	HA1E	24	10	trt_cp
67384	-0.850716	0	0	CPC011_PC3_24H:BRD-K66412701-001-05-4:10	BRD-K66412701	pazufloxacin	pazufloxacin	PC3	24	10	trt_cp
94728	-0.850716	0	0	CPC019_HCC515_6H:BRD-K63368502-001-01-1:10	BRD-K63368502	BRD-K63368502	-666	HCC515	6	10	trt_cp
115267	-0.850716	0	0	CPD002_PC3_24H:BRD-K92923799-001-01-0:10	BRD-K92923799	digitoxigenin	Digitoxigenin	PC3	24	10	trt_cp
119744	-0.850716	0	0	DOS003_VCAP_24H:BRD-K33348232-001-01-7:5.03	BRD-K33348232	BRD-K33348232	-666	VCAP	24	5.03	trt_cp
447651	-0.850716	0	0	ERG015_PC3_6H:BRD-K32593492-001-01-4:9.97646	BRD-K32593492	BRD-K32593492	-666	PC3	6	9.97646	trt_cp
71597	-0.850716	0	0	CPC015_A375_6H:BRD-K59632282-052-02-3:10	BRD-K59632282	quinidine	-666	A375	6	10	trt_cp
74538	-0.850716	0	0	CPC015_ASC_24H:BRD-A84174393-236-03-0:10	BRD-A84174393	meloxicam	-666	ASC	24	10	trt_cp
111327	-0.850716	0	0	CVD001_HUH7_6H:BRD-K66555347-001-01-9:9.7576	BRD-K66555347	SA-1973509	-666	HUH7	6	9.7576	trt_cp
136543	-0.850716	0	0	DOS020_VCAP_24H:BRD-K84935204-001-01-3:5.26	BRD-K84935204	BRD-K84935204	-666	VCAP	24	5.26	trt_cp
435003	-0.850716	0	0	PCLB001_A549_6H:BRD-K58547375-001-02-9:3.33	BRD-K58547375	BRD-K58547375	SM15	A549	6	3.33	trt_cp
47643	-0.849693	0	0	CPC006_SNUC4_6H:BRD-K21672174-001-02-2:160	BRD-K21672174	RO-28-1675	Ro 28-1675 ?	SNUC4	6	160	trt_cp
48588	-0.849693	0	0	CPC006_SW620_6H:BRD-K88544581-001-03-8:80	BRD-K88544581	CI-976	CI 976	SW620	6	80	trt_cp
97861	-0.849693	0	0	CPC018_MCF7_6H:BRD-K03816923-001-06-2:10	BRD-K03816923	rottlerin	-666	MCF7	6	10	trt_cp
334892	-0.849693	0	0	MUC.CP003_MCF7_6H:BRD-K36826784-001-01-1:1.1203	BRD-K36826784	SA-1922257	SA1922257	MCF7	6	1.1203	trt_cp
334987	-0.849693	0	0	MUC.CP001_MCF7_6H:BRD-K61880255-001-01-6:3.3684	BRD-K61880255	SA-1939064	SA1939064	MCF7	6	3.3684	trt_cp
9933	-0.849693	0	0	CPC005_HT29_24H:BRD-K11129031-001-15-0:10	BRD-K11129031	gemfibrozil	GEMFIBROZIL	HT29	24	10	trt_cp
23540	-0.849693	0	0	CPC006_HEC108_6H:BRD-A15079084-001-02-9:10	BRD-A15079084	phorbol-12-myristate-13-acetate	phorbol-12-myristate-13-acetate (PMA)	HEC108	6	10	trt_cp
37813	-0.849693	0	0	CPC008_A549_6H:BRD-K66686673-019-01-8:10	BRD-K66686673	BRD-K66686673	NCGC00241070-01	A549	6	10	trt_cp
54230	-0.849693	0	0	CPC010_A375_6H:BRD-K70578146-001-03-4:10	BRD-K70578146	dactinomycin	dactinomycin	A375	6	10	trt_cp
62468	-0.849693	0	0	CPC011_HT29_6H:BRD-K97514127-045-02-0:10	BRD-K97514127	vinorelbine	vinorelbine	HT29	6	10	trt_cp
75320	-0.849693	0	0	CPC014_ASC_24H:BRD-K60460488-066-01-0:10	BRD-K60460488	nelfinavir	PZ0013	ASC	24	10	trt_cp
90648	-0.849693	0	0	CPC017_A549_6H:BRD-A94756469-001-03-9:10	BRD-A94756469	digoxin	-666	A549	6	10	trt_cp
117854	-0.849693	0	0	DOS001_VCAP_6H:BRD-K42056004-001-01-1:5.01	BRD-K42056004	BRD-K42056004	-666	VCAP	6	5.01	trt_cp
128385	-0.849693	0	0	DOS028_VCAP_6H:BRD-K74101931-001-01-4:4.99	BRD-K74101931	BRD-K74101931	-666	VCAP	6	4.99	trt_cp
39034	-0.848671	0	0	CPC009_HA1E_6H:BRD-K73567619-001-04-0:10	BRD-K73567619	BRD-K73567619	-666	HA1E	6	10	trt_cp
28078	-0.848671	0	0	CPC006_NCIH2073_6H:BRD-K74305673-001-01-3:10	BRD-K74305673	IKK-2-inhibitor-V	IMD 0354	NCIH2073	6	10	trt_cp
51049	-0.848671	0	0	CPC008_VCAP_6H:BRD-K81592585-001-05-5:10	BRD-K81592585	DM-55-3	DM-55-3 BRD-K81592585	VCAP	6	10	trt_cp
89651	-0.848671	0	0	CPC018_A375_6H:BRD-K36055864-001-09-3:10	BRD-K36055864	cycloheximide	-666	A375	6	10	trt_cp
333777	-0.848671	0	0	MUC.CP005_MCF7_6H:BRD-K04856990-001-01-6:3.3379	BRD-K04856990	BRD-K04856990	-666	MCF7	6	3.3379	trt_cp
335803	-0.848671	0	0	MUC.CP005_MCF7_24H:BRD-K02490064-001-01-7:10.0264	BRD-K02490064	BRD-K02490064	-666	MCF7	24	10.0264	trt_cp
55623	-0.848671	0	0	CPC011_A549_6H:BRD-K20141153-003-09-5:10	BRD-K20141153	atomoxetine	atomoxetine hcl	A549	6	10	trt_cp
74807	-0.848671	0	0	CPC016_ASC_24H:BRD-K53523901-001-02-8:10	BRD-K53523901	arctigenin	-666	ASC	24	10	trt_cp
169082	-0.848671	0	0	HDAC002_HA1E_24H:BRD-K10436544-001-01-0:0.15625	BRD-K10436544	BRD-K10436544	F-1458	HA1E	24	0.15625	trt_cp
57713	-0.847648	0	0	CPC012_ASC_24H:BRD-K98731749-001-01-2:10	BRD-K98731749	BRD-K98731749	-666	ASC	24	10	trt_cp
67172	-0.847648	0	0	CPC011_PC3_24H:BRD-K11630072-001-09-0:10	BRD-K11630072	carmofur	carmofur	PC3	24	10	trt_cp
80300	-0.847648	0	0	CPC016_MCF7_24H:BRD-A81795050-003-01-7:10	BRD-A81795050	U-18666A	-666	MCF7	24	10	trt_cp
334768	-0.847648	0	0	MUC.CP006_MCF7_6H:BRD-K59675434-001-01-8:10.1363	BRD-K59675434	SA-1919345	SA1919345	MCF7	6	10.1363	trt_cp
9997	-0.847648	0	0	CPC005_HT29_24H:BRD-A68039575-001-02-5:10	BRD-A68039575	liquiritigenin	LIQUIRITIGENIN DIMETHYL ETHER	HT29	24	10	trt_cp
49102	-0.847648	0	0	CPC006_SW948_6H:BRD-K28360340-001-01-8:10	BRD-K28360340	TW-37	TW 37	SW948	6	10	trt_cp
53708	-0.847648	0	0	CPC012_A375_6H:BRD-K95760042-001-02-6:10	BRD-K95760042	BRD-K95760042	2512-0754	A375	6	10	trt_cp
92423	-0.847648	0	0	CPC018_A549_24H:BRD-K35960502-001-10-1:10	BRD-K35960502	niclosamide	-666	A549	24	10	trt_cp
355977	-0.847648	0	0	NMH002_NPC_24H:BRD-K87714311-001-01-9:10	BRD-K87714311	zebularine	Zebularine	NPC	24	10	trt_cp
443614	-0.847648	0	0	HOG001_MCF7_6H:BRD-A75409952-001-05-7:0.1235	BRD-A75409952	wortmannin	wortmannin	MCF7	6	0.1235	trt_cp
5037	-0.847648	0	0	CPC005_HA1E_24H:BRD-A71765365-001-01-6:10	BRD-A71765365	mepireserpate	Reserpine	HA1E	24	10	trt_cp
8119	-0.847648	0	0	CPC004_HCC515_24H:BRD-K35960502-001-10-1:10	BRD-K35960502	niclosamide	NICLOSAMIDE	HCC515	24	10	trt_cp
19972	-0.847648	0	0	CPC006_COV644_6H:BRD-K05649647-001-03-7:20	BRD-K05649647	BRD-K05649647	-666	COV644	6	20	trt_cp
23090	-0.847648	0	0	CPC006_HCT116_6H:BRD-A56592690-001-01-9:30	BRD-A56592690	PX-12	PX12	HCT116	6	30	trt_cp
30687	-0.847648	0	0	CPC005_PC3_24H:BRD-A18419789-001-01-4:10	BRD-A18419789	etoposide	Etoposide	PC3	24	10	trt_cp
56442	-0.847648	0	0	CPC013_A549_24H:BRD-K86761848-001-01-3:10	BRD-K86761848	I-070759	-666	A549	24	10	trt_cp
61186	-0.847648	0	0	CPC010_HEPG2_6H:BRD-K33086940-001-05-7:10	BRD-K33086940	JAS07-007	JAS07_007	HEPG2	6	10	trt_cp
73368	-0.847648	0	0	CPC016_A549_24H:BRD-A42649439-001-02-8:10	BRD-A42649439	triciribine	-666	A549	24	10	trt_cp
134307	-0.847648	0	0	DOS012_VCAP_24H:BRD-K53528245-001-01-4:4.69	BRD-K53528245	BRD-K53528245	-666	VCAP	24	4.69	trt_cp
148898	-0.847648	0	0	DOS043_HT29_24H:BRD-K75179331-001-01-5:5.02	BRD-K75179331	BRD-K75179331	-666	HT29	24	5.02	trt_cp
324215	-0.847648	0	0	LJP001_HS578T_24H:BRD-A10523515-001-03-8:10	BRD-A10523515	GSK-429286A	GSK429286A:Stemolecule	HS578T	24	10	trt_cp
431588	-0.847648	0	0	DOSBIO001_A375_24H:BRD-K63923428:10.5408	BRD-K63923428	BRD-K63923428	BRD-K63923428	A375	24	10.5408	trt_cp
435190	-0.847648	0	0	HOG001_A549_6H:BRD-A28105619-001-01-3:1.11	BRD-A28105619	cucurbitacin-i	curcubitacin-I	A549	6	1.11	trt_cp
11390	-0.846626	0	0	CPC004_PC3_6H:BRD-A17819071-001-02-1:10	BRD-A17819071	gedunin	DEACETOXY-7-OXISOGEDUNIN	PC3	6	10	trt_cp
12868	-0.846626	0	0	CPC002_PC3_24H:BRD-K08547377-003-03-2:10	BRD-K08547377	irinotecan	CPT 11	PC3	24	10	trt_cp
24778	-0.846626	0	0	CPC006_HT29_24H:BRD-K47983010-001-02-1:10	BRD-K47983010	BX-795	BX-795	HT29	24	10	trt_cp
27000	-0.846626	0	0	CPC006_MDST8_6H:BRD-K31342827-001-05-4:12.12	BRD-K31342827	bisindolylmaleimide	GF-109203X	MDST8	6	12.12	trt_cp
32105	-0.846626	0	0	CPC006_RMUGS_6H:BRD-K49456190-001-01-0:10	BRD-K49456190	prima-1-met	PRIMA-1 MET	RMUGS	6	10	trt_cp
83736	-0.846626	0	0	CPC014_NPC_24H:BRD-K99616396-001-01-0:10	BRD-K99616396	motesanib	HY-10228	NPC	24	10	trt_cp
94527	-0.846626	0	0	CPC020_HCC515_6H:BRD-K20514654-001-01-8:10	BRD-K20514654	YL-59	-666	HCC515	6	10	trt_cp
94556	-0.846626	0	0	CPC019_HCC515_6H:BRD-K28800414-001-01-4:10	BRD-K28800414	BRD-K28800414	-666	HCC515	6	10	trt_cp
94669	-0.846626	0	0	CPC019_HCC515_6H:BRD-K50521229-001-01-2:10	BRD-K50521229	BRD-K50521229	-666	HCC515	6	10	trt_cp
104981	-0.846626	0	0	CPC017_SKB_24H:BRD-K09764130-001-02-6:10	BRD-K09764130	mead-ethanolamide	-666	SKB	24	10	trt_cp
147659	-0.846626	0	0	DOS047_HT29_24H:BRD-K35468722-001-01-8:4.96	BRD-K35468722	SA-1973507	-666	HT29	24	4.96	trt_cp
328694	-0.846626	0	0	LJP002_MDAMB231_6H:BRD-K91900765-001-02-7:0.4	BRD-K91900765	VX-745	VX-745	MDAMB231	6	0.4	trt_cp
331106	-0.846626	0	0	LJP001_SKBR3_24H:BRD-K00337317-001-02-5:10	BRD-K00337317	NU-7441	NU7441:KU 57788	SKBR3	24	10	trt_cp
362670	-0.846626	0	0	RAD001_HCC515_6H:BRD-K32107296-001-04-5:0.3704	BRD-K32107296	temozolomide	temozolomide	HCC515	6	0.3704	trt_cp
439720	-0.846626	0	0	PCLB001_HT29_24H:BRD-K90370028-001-01-9:3.33	BRD-K90370028	AT1-SHH-09	SM1	HT29	24	3.33	trt_cp
452360	-0.846626	0	0	ERG015_VCAP_24H:BRD-K99259037-001-01-4:9.18839	BRD-K99259037	BRD-K99259037	-666	VCAP	24	9.18839	trt_cp
4096	-0.845603	0	0	CPC004_HA1E_24H:BRD-K60274257-001-01-1:10	BRD-K60274257	dephostatin	Dephostatin	HA1E	24	10	trt_cp
6735	-0.845603	0	0	CPC003_HCC515_6H:BRD-K68095457-001-04-4:10	BRD-K68095457	palmitoylethanolamide	Palmitoylethanolamide	HCC515	6	10	trt_cp
7308	-0.845603	0	0	CPC001_HCC515_24H:BRD-K21667562-001-01-4:10	BRD-K21667562	AM-404	AM 404	HCC515	24	10	trt_cp
16413	-0.845603	0	0	CPC002_VCAP_24H:BRD-K35559145-050-03-6:10	BRD-K35559145	levomepromazine	Methotrimeprazine maleat salt	VCAP	24	10	trt_cp
38238	-0.845603	0	0	CPC009_A549_24H:BRD-K49094915-019-01-5:10	BRD-K49094915	BRD-K49094915	-666	A549	24	10	trt_cp
41159	-0.845603	0	0	CPC008_HEPG2_6H:BRD-K89059493-001-01-7:10	BRD-K89059493	BRD-K89059493	-666	HEPG2	6	10	trt_cp
53624	-0.845603	0	0	CPC013_A375_6H:BRD-U82589721-000-01-4:10	BRD-U82589721	HG-5-113-01	-666	A375	6	10	trt_cp
67264	-0.845603	0	0	CPC011_PC3_24H:BRD-K98493452-001-10-7:10	BRD-K98493452	honokiol	honokiol	PC3	24	10	trt_cp
74031	-0.845603	0	0	CPC014_A549_24H:BRD-K31484631-001-05-0:10	BRD-K31484631	rifabutin	1109	A549	24	10	trt_cp
97796	-0.845603	0	0	CPC017_MCF7_6H:BRD-A94756469-001-03-9:10	BRD-A94756469	digoxin	-666	MCF7	6	10	trt_cp
98999	-0.845603	0	0	CPD001_MCF7_6H:BRD-M10279501-065-04-2:10	BRD-M10279501	gentamicin	Gentamicine sulfate	MCF7	6	10	trt_cp
129770	-0.845603	0	0	DOS025_VCAP_6H:BRD-K95487462-001-01-9:5.03	BRD-K95487462	BRD-K95487462	-666	VCAP	6	5.03	trt_cp
143663	-0.845603	0	0	DOS037_A549_24H:BRD-K34692511-001-01-9:5	BRD-K34692511	BRD-K34692511	-666	A549	24	5	trt_cp
321864	-0.845603	0	0	LJP001_BT20_6H:BRD-K92428232-001-03-1:2	BRD-K92428232	GSK-461364	GSK461364	BT20	6	2	trt_cp
328950	-0.845603	0	0	LJP001_MDAMB231_24H:BRD-K84085265-001-02-1:2	BRD-K84085265	CG-930	CG-930:JNK930	MDAMB231	24	2	trt_cp
339537	-0.845603	0	0	MUC.CP002_NKDBA_24H:BRD-K67844266-001-01-3:3.7	BRD-K67844266	MLN-4924	-666	NKDBA	24	3.7	trt_cp
441038	-0.845603	0	0	HOG002_MCF7_24H:BRD-K28907958-001-02-7:0.4111	BRD-K28907958	CD-437	-666	MCF7	24	0.4111	trt_cp
25833	-0.845603	0	0	CPC006_MCF7_6H:BRD-A31107743-001-01-3:0.09	BRD-A31107743	brefeldin-a	89671	MCF7	6	0.09	trt_cp
28804	-0.845603	0	0	CPC006_NCIH596_6H:BRD-A02481876-001-09-9:60	BRD-A02481876	importazole	Importazole	NCIH596	6	60	trt_cp
67907	-0.845603	0	0	CPC012_SKB_24H:BRD-K13810148-001-02-1:10	BRD-K13810148	givinostat	-666	SKB	24	10	trt_cp
337457	-0.845603	0	0	MUC.CP004_MCF7_24H:BRD-K09638361-001-01-4:3.3333	BRD-K09638361	SA-63133	SA63133	MCF7	24	3.3333	trt_cp
439211	-0.845603	0	0	DOSBIO002_HT29_24H:BRD-K31380618:10.0743	BRD-K31380618	BRD-K31380618	BRD-K31380618	HT29	24	10.0743	trt_cp
4518	-0.844581	0	0	CPC005_HA1E_24H:BRD-A19918940-001-03-6:10	BRD-A19918940	lomatin	LOMATIN	HA1E	24	10	trt_cp
9602	-0.844581	0	0	CPC004_HT29_6H:BRD-A55913614-316-06-2:10	BRD-A55913614	primaquine	PRIMAQUINE DIPHOSPHATE	HT29	6	10	trt_cp
20594	-0.844581	0	0	CPC006_DV90_6H:BRD-A97437073-001-03-1:80	BRD-A97437073	rosiglitazone	Rosiglitazone	DV90	6	80	trt_cp
28802	-0.844581	0	0	CPC006_NCIH596_6H:BRD-K74305673-001-01-3:10	BRD-K74305673	IKK-2-inhibitor-V	IMD 0354	NCIH596	6	10	trt_cp
29607	-0.844581	0	0	CPC006_OV7_6H:BRD-A67788537-001-01-7:120	BRD-A67788537	salermide	Salermide	OV7	6	120	trt_cp
49680	-0.844581	0	0	CPC006_THP1_6H:BRD-K33272502-001-01-2:40	BRD-K33272502	DG-041	DG-041	THP1	6	40	trt_cp
56958	-0.844581	0	0	CPC013_A549_24H:BRD-K35687265-236-01-8:10	BRD-K35687265	ON-01910	S1362	A549	24	10	trt_cp
66896	-0.844581	0	0	CPC011_PC3_24H:BRD-K37561857-001-12-2:10	BRD-K37561857	zardaverine	3(2h)-pyridazinone, 6-[4-(difluoromethoxy)-3-methoxyphenyl]- [cas]	PC3	24	10	trt_cp
83754	-0.844581	0	0	CPC014_NPC_24H:BRD-A29901043-001-01-0:10	BRD-A29901043	KIN001-127	HY-11066	NPC	24	10	trt_cp
102711	-0.844581	0	0	CPC019_PC3_6H:BRD-K86899078-001-01-2:10	BRD-K86899078	BRD-K86899078	-666	PC3	6	10	trt_cp
333956	-0.844581	0	0	MUC.CP005_MCF7_6H:BRD-K38725747-001-01-9:10.0511	BRD-K38725747	BRD-K38725747	-666	MCF7	6	10.0511	trt_cp
17754	-0.844581	0	0	CPC006_A375_24H:BRD-K15108141-001-01-7:0.08	BRD-K15108141	gemcitabine	gemcitabine	A375	24	0.08	trt_cp
24956	-0.844581	0	0	CPC006_HT29_24H:BRD-K73789395-001-06-5:102.71	BRD-K73789395	ZM-336372	ZM 336372	HT29	24	102.71	trt_cp
31928	-0.844581	0	0	CPC006_RMUGS_6H:BRD-A13122391-001-01-9:0.08	BRD-A13122391	triptolide	16-HYDROXYTRIPTOLIDE	RMUGS	6	0.08	trt_cp
60701	-0.844581	0	0	CPC010_HEPG2_6H:BRD-A61825514-001-06-9:10	BRD-A61825514	BRD-A61825514	-666	HEPG2	6	10	trt_cp
74030	-0.844581	0	0	CPC014_A549_24H:BRD-K88551539-001-01-0:10	BRD-K88551539	CAY-10585	10012682	A549	24	10	trt_cp
85888	-0.844581	0	0	CPC014_PHH_24H:BRD-K14880289-001-01-4:10	BRD-K14880289	GW-501516	420-032	PHH	24	10	trt_cp
149762	-0.844581	0	0	DOS050_HT29_24H:BRD-K81418486:0.5	BRD-K81418486	vorinostat	vorinostat	HT29	24	0.5	trt_cp
155061	-0.844581	0	0	DOS054_A375_24H:BRD-K61181530-001-01-6:5	BRD-K61181530	BRD-K61181530	-666	A375	24	5	trt_cp
439547	-0.844581	0	0	DOSBIO001_HT29_24H:BRD-K86671899:10.0019	BRD-K86671899	BRD-K86671899	BRD-K86671899	HT29	24	10.0019	trt_cp
3943	-0.843558	0	0	CPC001_HA1E_24H:BRD-K86882815-001-01-6:10	BRD-K86882815	cabergoline	Cabergoline	HA1E	24	10	trt_cp
8480	-0.843558	0	0	CPC002_HCC515_24H:BRD-A56987319-001-05-3:10	BRD-A56987319	SQ-22536	SQ 22536	HCC515	24	10	trt_cp
15702	-0.843558	0	0	CPC002_VCAP_24H:BRD-K52459643-001-10-2:10	BRD-K52459643	prostaglandin-e1	Alprostadil	VCAP	24	10	trt_cp
29837	-0.843558	0	0	CPC006_PC3_6H:BRD-K02950022-001-01-1:10	BRD-K02950022	BMS-299897	BMS 299897	PC3	6	10	trt_cp
42595	-0.843558	0	0	CPC008_HT29_6H:BRD-K76907295-001-03-8:10	BRD-K76907295	VU-0418947-2	VU0418947-2	HT29	6	10	trt_cp
53772	-0.843558	0	0	CPC012_A375_6H:BRD-A27640568-001-01-1:10	BRD-A27640568	BRD-A27640568	5846833	A375	6	10	trt_cp
69490	-0.843558	0	0	CPC011_VCAP_6H:BRD-A64977602-001-10-0:10	BRD-A64977602	mirtazapine	mirtazapine	VCAP	6	10	trt_cp
75935	-0.843558	0	0	CPC014_HCC515_6H:BRD-K70549064-001-03-3:10	BRD-K70549064	staurosporine	EI-156	HCC515	6	10	trt_cp
89126	-0.843558	0	0	CPC018_A375_6H:BRD-A46747628-001-01-9:10	BRD-A46747628	ouabain	-666	A375	6	10	trt_cp
93289	-0.843558	0	0	CPC018_ASC_24H:BRD-K19533706-001-01-9:10	BRD-K19533706	tranilast	-666	ASC	24	10	trt_cp
133789	-0.843558	0	0	DOS028_VCAP_24H:BRD-K46118045-001-01-6:5.01	BRD-K46118045	BRD-K46118045	-666	VCAP	24	5.01	trt_cp
136187	-0.843558	0	0	DOS012_VCAP_24H:BRD-K79986209-001-01-8:5.05	BRD-K79986209	BRD-K79986209	-666	VCAP	24	5.05	trt_cp
142985	-0.843558	0	0	DOS043_A549_24H:BRD-K19011062-001-01-4:5.01	BRD-K19011062	BRD-K19011062	-666	A549	24	5.01	trt_cp
147394	-0.843558	0	0	DOS040_HT29_24H:BRD-K26840329-001-01-6:4.95	BRD-K26840329	BRD-K26840329	-666	HT29	24	4.95	trt_cp
323071	-0.843558	0	0	LJP001_BT20_24H:BRD-K01436366-001-05-7:10	BRD-K01436366	XMD-1150	XMD11-50:LRRK2-in-1	BT20	24	10	trt_cp
340442	-0.843558	0	0	MUC.CP003_NKDBA_24H:BRD-A75409952-001-04-0:10	BRD-A75409952	wortmannin	wortmannin	NKDBA	24	10	trt_cp
3100	-0.842536	0	0	CPC003_HA1E_6H:BRD-K57546357-001-01-6:10	BRD-K57546357	prunetin	PRUNETIN	HA1E	6	10	trt_cp
12345	-0.842536	0	0	CPC001_PC3_6H:BRD-K14200658-001-02-6:10	BRD-K14200658	syrosingopine	Syrosingopine	PC3	6	10	trt_cp
21434	-0.842536	0	0	CPC006_HA1E_24H:BRD-K53414658-001-01-7:10	BRD-K53414658	tivozanib	-666	HA1E	24	10	trt_cp
22759	-0.842536	0	0	CPC006_HCC515_24H:BRD-A35588707-001-03-0:1.25	BRD-A35588707	teniposide	TENIPOSIDE	HCC515	24	1.25	trt_cp
42593	-0.842536	0	0	CPC008_HT29_6H:BRD-K69097969-001-03-2:10	BRD-K69097969	VU-0418939-2	VU0418939-2	HT29	6	10	trt_cp
50286	-0.842536	0	0	CPC006_U937_6H:BRD-K60219430-001-01-6:10	BRD-K60219430	serdemetan	-666	U937	6	10	trt_cp
75992	-0.842536	0	0	CPC014_HCC515_6H:BRD-K79404599-001-03-6:10	BRD-K79404599	enzastaurin	HY-10342	HCC515	6	10	trt_cp
435192	-0.842536	0	0	HOG001_A549_6H:BRD-A28105619-001-01-3:0.1235	BRD-A28105619	cucurbitacin-i	curcubitacin-I	A549	6	0.1235	trt_cp
447065	-0.842536	0	0	PCLB001_PC3_24H:BRD-A69592287-001-01-3:2.5	BRD-A69592287	oxetane	oxetane	PC3	24	2.5	trt_cp
50541	-0.842536	0	0	CPC006_U937_6H:BRD-K68336408-001-04-2:56.78	BRD-K68336408	tyrphostin-AG-1478	Tyrphostin AG 1478	U937	6	56.78	trt_cp
99268	-0.842536	0	0	CPC020_MCF7_6H:BRD-A80638690-001-02-8:10	BRD-A80638690	floxuridine	floxuridine	MCF7	6	10	trt_cp
99519	-0.842536	0	0	CPC018_MCF7_24H:BRD-A61793559-001-08-1:10	BRD-A61793559	metolazone	-666	MCF7	24	10	trt_cp
148196	-0.842536	0	0	DOS040_HT29_24H:BRD-K51620275-001-01-4:5	BRD-K51620275	BRD-K51620275	-666	HT29	24	5	trt_cp
172870	-0.842536	0	0	HDAC001_PC3_24H:BRD-K83872150-001-01-3:0.625	BRD-K83872150	Broad-Sai-370	-666	PC3	24	0.625	trt_cp
336832	-0.842536	0	0	MUC.CP002_MCF7_24H:BRD-K35747889-001-01-4:10.1036	BRD-K35747889	SA-1919710	SA1919710	MCF7	24	10.1036	trt_cp
433357	-0.842536	0	0	DOSBIO002_A549_24H:BRD-K41878610:10.0787	BRD-K41878610	BRD-K41878610	BRD-K41878610	A549	24	10.0787	trt_cp
29952	-0.842536	0	0	CPC006_PC3_6H:BRD-K01976263-003-04-5:0.63	BRD-K01976263	emetine	Emetine Dihydrochloride Hydrate (74)	PC3	6	0.63	trt_cp
119633	-0.842536	0	0	DOS004_VCAP_24H:BRD-K28394201-001-01-5:5	BRD-K28394201	BRD-K28394201	-666	VCAP	24	5	trt_cp
128503	-0.842536	0	0	DOS028_VCAP_6H:BRD-K75990896-001-01-2:4.98	BRD-K75990896	BRD-K75990896	-666	VCAP	6	4.98	trt_cp
982	-0.841513	0	0	CPC005_A375_24H:BRD-A18043272-001-03-2:10	BRD-A18043272	phensuximide	Phensuximide	A375	24	10	trt_cp
78596	-0.841513	0	0	CPC013_HT29_6H:BRD-K16798053-001-01-0:10	BRD-K16798053	ST-4029573	ST4029573	HT29	6	10	trt_cp
111600	-0.841513	0	0	CVD001_HUH7_24H:BRD-K68552125-001-04-6:10	BRD-K68552125	phorbol-myristate-acetate	-666	HUH7	24	10	trt_cp
130439	-0.841513	0	0	DOS013_VCAP_6H:BRD-K88378636:10	BRD-K88378636	withaferin-a	withaferin-a	VCAP	6	10	trt_cp
3873	-0.841513	0	0	CPC003_HA1E_24H:BRD-K06159959-001-01-2:10	BRD-K06159959	CCMQ	CCMQ	HA1E	24	10	trt_cp
17840	-0.841513	0	0	CPC006_A549_6H:BRD-K90999434-003-01-9:10	BRD-K90999434	BRD-K90999434	-666	A549	6	10	trt_cp
31164	-0.841513	0	0	CPC006_PL21_6H:BRD-K19295594-001-08-5:11.1	BRD-K19295594	gossypol	-666	PL21	6	11.1	trt_cp
48470	-0.841513	0	0	CPC006_SW620_6H:BRD-K20755323-001-02-6:40	BRD-K20755323	SA-792728	-666	SW620	6	40	trt_cp
53489	-0.841513	0	0	CPC012_A375_6H:BRD-K72615639-001-01-0:10	BRD-K72615639	BRD-K72615639	-666	A375	6	10	trt_cp
80002	-0.841513	0	0	CPC013_MCF7_6H:BRD-K35687265-236-01-8:10	BRD-K35687265	ON-01910	S1362	MCF7	6	10	trt_cp
92741	-0.841513	0	0	CPC019_A549_24H:BRD-K71746288-001-01-8:10	BRD-K71746288	BRD-K71746288	-666	A549	24	10	trt_cp
105218	-0.841513	0	0	CPC018_SKB_24H:BRD-K50135270-001-01-9:10	BRD-K50135270	GBR-12935	-666	SKB	24	10	trt_cp
143944	-0.841513	0	0	DOS045_A549_24H:BRD-K41539131-001-01-3:5.02	BRD-K41539131	BRD-K41539131	-666	A549	24	5.02	trt_cp
332689	-0.841513	0	0	NMH002_FIBRNPC_24H:BRD-A56518012-003-03-7:10	BRD-A56518012	epirubicin	Doxorubicin.HCl (3013-0085)	FIBRNPC	24	10	trt_cp
1227	-0.840491	0	0	CPC005_A549_6H:BRD-A46186775-369-01-2:10	BRD-A46186775	hydrocortisone	HYDROCORTISONE PHOSPHATE TRIETHYLAMINE	A549	6	10	trt_cp
17177	-0.840491	0	0	CPC006_A375_6H:BRD-K00615600-001-06-1:25	BRD-K00615600	AG-14361	AG14361	A375	6	25	trt_cp
49700	-0.840491	0	0	CPC006_THP1_6H:BRD-K31342827-001-05-4:12.12	BRD-K31342827	bisindolylmaleimide	GF-109203X	THP1	6	12.12	trt_cp
57895	-0.840491	0	0	CPC012_ASC_24H:BRD-A30455275-001-01-3:10	BRD-A30455275	BRD-A30455275	7965850	ASC	24	10	trt_cp
59837	-0.840491	0	0	CPC013_HCC515_6H:BRD-K46558254-001-01-9:10	BRD-K46558254	BRD-K46558254	-666	HCC515	6	10	trt_cp
71739	-0.840491	0	0	CPC015_A375_6H:BRD-K85119730-001-17-2:10	BRD-K85119730	tolbutamide	-666	A375	6	10	trt_cp
72833	-0.840491	0	0	CPC016_A549_6H:BRD-K87696786-003-01-0:10	BRD-K87696786	LY-456236	-666	A549	6	10	trt_cp
102459	-0.840491	0	0	CPC019_PC3_6H:BRD-K35424586-001-02-4:10	BRD-K35424586	SA-247714	-666	PC3	6	10	trt_cp
431970	-0.840491	0	0	PCLB001_A375_24H:BRD-K07572174-001-22-0:10	BRD-K07572174	curcumin	curcumin	A375	24	10	trt_cp
435357	-0.840491	0	0	HOG002_A549_6H:BRD-K35960502-001-10-1:3.33	BRD-K35960502	niclosamide	niclosamide	A549	6	3.33	trt_cp
35093	-0.840491	0	0	CPC008_A375_6H:BRD-K14749055-001-01-3:10	BRD-K14749055	BRD-K14749055	(3,4-dihydroisoquinolin-2(1H)-yl)(4-(hydroxydiphenylmethyl)-1H-1,2,3-triazol-1-yl)methanone	A375	6	10	trt_cp
326563	-0.840491	0	0	LJP002_MCF7_6H:BRD-K72414522-001-01-8:0.08	BRD-K72414522	AZD-5438	AZD5438	MCF7	6	0.08	trt_cp
22196	-0.839468	0	0	CPC006_HCC515_6H:BRD-K81647657-001-01-9:10	BRD-K81647657	BRD-K81647657	3-methyladenine	HCC515	6	10	trt_cp
23575	-0.839468	0	0	CPC006_HEPG2_6H:BRD-A18763547-300-04-8:10	BRD-A18763547	BAX-channel-blocker	-666	HEPG2	6	10	trt_cp
74023	-0.839468	0	0	CPC014_A549_24H:BRD-U74615290-000-01-8:10	BRD-U74615290	THZ-2-98-01	-666	A549	24	10	trt_cp
74266	-0.839468	0	0	CPC014_A549_24H:BRD-K95901403-001-01-1:10	BRD-K95901403	XL-147	S1118	A549	24	10	trt_cp
85326	-0.839468	0	0	CPC014_PC3_24H:BRD-K02965346-001-01-8:10	BRD-K02965346	SU-11274	S1080	PC3	24	10	trt_cp
111470	-0.839468	0	0	CVD001_HUH7_24H:BRD-K19876534-001-01-0:2.5175	BRD-K19876534	BRD-K19876534	-666	HUH7	24	2.5175	trt_cp
325313	-0.839468	0	0	LJP001_MCF10A_6H:BRD-K64800655-001-03-3:2	BRD-K64800655	PHA-793887	PHA-793887	MCF10A	6	2	trt_cp
325579	-0.839468	0	0	LJP001_MCF10A_24H:BRD-K68191783-001-02-0:10	BRD-K68191783	ALW-II-38-3	ALW-II-38-3	MCF10A	24	10	trt_cp
439199	-0.839468	0	0	DOSBIO001_HT29_24H:BRD-K30229575:10.1026	BRD-K30229575	BRD-K30229575	BRD-K30229575	HT29	24	10.1026	trt_cp
7855	-0.839468	0	0	CPC004_HCC515_24H:BRD-K29673530-001-03-9:10	BRD-K29673530	hypericin	HYPERICIN	HCC515	24	10	trt_cp
32318	-0.839468	0	0	CPC006_SKLU1_6H:BRD-K91623615-001-01-9:10	BRD-K91623615	ABT-751	ABT-751	SKLU1	6	10	trt_cp
49307	-0.839468	0	0	CPC006_T3M10_6H:BRD-K83289131-001-01-4:10	BRD-K83289131	CAY-10618	CAY10618	T3M10	6	10	trt_cp
56921	-0.839468	0	0	CPC013_A549_24H:BRD-K29905972-001-03-0:10	BRD-K29905972	axitinib	S1005	A549	24	10	trt_cp
63655	-0.839468	0	0	CPC012_MCF7_24H:BRD-K16234721-001-02-6:10	BRD-K16234721	ARG-CSC2-23	-666	MCF7	24	10	trt_cp
330677	-0.839468	0	0	LJP002_SKBR3_24H:BRD-K55187425-236-02-9:0.4	BRD-K55187425	ON-01910	A769662	SKBR3	24	0.4	trt_cp
86934	-0.839468	0	0	CPC016_SKB_24H:BRD-K88677950-001-01-3:10	BRD-K88677950	PD-198306	-666	SKB	24	10	trt_cp
104842	-0.839468	0	0	CPC017_SKB_24H:BRD-A63894585-001-03-4:10	BRD-A63894585	clobetasol	-666	SKB	24	10	trt_cp
118254	-0.839468	0	0	DOS001_VCAP_6H:BRD-K61442593-001-01-6:5.17	BRD-K61442593	BRD-K61442593	-666	VCAP	6	5.17	trt_cp
321896	-0.839468	0	0	LJP001_BT20_6H:BRD-K06569345-001-01-5:0.4	BRD-K06569345	HG-5-88-01	HG-5-88-01	BT20	6	0.4	trt_cp
339579	-0.839468	0	0	MUC.CP002_NKDBA_24H:BRD-M86331534-373-03-1:0.3704	BRD-M86331534	pyrvinium-pamoate	-666	NKDBA	24	0.3704	trt_cp
7635	-0.838446	0	0	CPC002_HCC515_24H:BRD-K80315159-051-01-2:10	BRD-K80315159	DPPE	DPPE fumarate	HCC515	24	10	trt_cp
56016	-0.838446	0	0	CPC012_A549_24H:BRD-A43155244-001-01-2:10	BRD-A43155244	BRD-A43155244	-666	A549	24	10	trt_cp
73645	-0.838446	0	0	CPC016_A549_24H:BRD-K35708212-331-03-1:10	BRD-K35708212	ouabain	-666	A549	24	10	trt_cp
98285	-0.838446	0	0	CPC019_MCF7_6H:BRD-K43226598-001-01-1:10	BRD-K43226598	BRD-K43226598	-666	MCF7	6	10	trt_cp
102590	-0.838446	0	0	CPC019_PC3_6H:BRD-K61105081-001-01-8:10	BRD-K61105081	BRD-K61105081	-666	PC3	6	10	trt_cp
334835	-0.838446	0	0	MUC.CP006_MCF7_6H:BRD-K77399257-001-01-7:3.3486	BRD-K77399257	SA-1920942	SA1920942	MCF7	6	3.3486	trt_cp
442835	-0.838446	0	0	PCLB001_MCF7_6H:BRD-K73037408-001-01-5:10	BRD-K73037408	KUC111774N	KUC111774N|KUC111774N|KUC111774N|KUC111774N|KUC111774N|KUC111774N|KUC111774N|KUC111774N|KUC111774N|SM21|SM21|SM21	MCF7	6	10	trt_cp
7737	-0.838446	0	0	CPC001_HCC515_24H:BRD-K17896185-001-01-2:10	BRD-K17896185	FIT	FIT	HCC515	24	10	trt_cp
13201	-0.838446	0	0	CPC001_PC3_24H:BRD-K27737647-300-01-4:10	BRD-K27737647	H-89	H 89 dihydrochloride	PC3	24	10	trt_cp
24309	-0.838446	0	0	CPC006_HT29_6H:BRD-K26664453-001-03-4:10	BRD-K26664453	cytochalasin-b	-666	HT29	6	10	trt_cp
24757	-0.838446	0	0	CPC006_HT29_24H:BRD-K73395020-001-01-5:10	BRD-K73395020	SA-1478088	ARP 101	HT29	24	10	trt_cp
28644	-0.838446	0	0	CPC006_NCIH596_6H:BRD-K28907958-001-02-7:11.1	BRD-K28907958	CD-437	-666	NCIH596	6	11.1	trt_cp
32141	-0.838446	0	0	CPC006_RMUGS_6H:BRD-A67788537-001-01-7:120	BRD-A67788537	salermide	Salermide	RMUGS	6	120	trt_cp
32554	-0.838446	0	0	CPC006_SKLU1_6H:BRD-A15079084-001-02-9:10	BRD-A15079084	phorbol-12-myristate-13-acetate	phorbol-12-myristate-13-acetate (PMA)	SKLU1	6	10	trt_cp
49234	-0.838446	0	0	CPC006_T3M10_6H:BRD-K96354014-001-09-6:10	BRD-K96354014	nifedipine	-666	T3M10	6	10	trt_cp
53496	-0.838446	0	0	CPC012_A375_6H:BRD-K74710236-001-02-2:10	BRD-K74710236	VU-0410183-2	-666	A375	6	10	trt_cp
57903	-0.838446	0	0	CPC013_ASC_24H:BRD-A81530502-001-01-6:10	BRD-A81530502	BRD-A81530502	8009-7630	ASC	24	10	trt_cp
71241	-0.838446	0	0	CPC015_A375_6H:BRD-A60414806-065-01-6:10	BRD-A60414806	vincristine	-666	A375	6	10	trt_cp
89649	-0.838446	0	0	CPC018_A375_6H:BRD-K35960502-001-10-1:10	BRD-K35960502	niclosamide	-666	A375	6	10	trt_cp
98444	-0.838446	0	0	CPC019_MCF7_6H:BRD-K58479490-001-02-5:10	BRD-K58479490	BRD-K58479490	-666	MCF7	6	10	trt_cp
142905	-0.838446	0	0	DOS033_A549_24H:BRD-K16950565-001-01-8:5.01	BRD-K16950565	BRD-K16950565	-666	A549	24	5.01	trt_cp
145579	-0.838446	0	0	DOS036_A549_24H:BRD-K78921480-001-01-6:4.88	BRD-K78921480	BRD-K78921480	-666	A549	24	4.88	trt_cp
165859	-0.838446	0	0	ERG010_VCAP_6H:BRD-K81605832-001-01-5:10.088	BRD-K81605832	BRD-K81605832	-666	VCAP	6	10.088	trt_cp
166315	-0.838446	0	0	ERG005_VCAP_6H:BRD-A13084692-001-05-8:20	BRD-A13084692	troglitazone	troglitazone	VCAP	6	20	trt_cp
331297	-0.838446	0	0	LJP002_SKBR3_24H:BRD-K12502280-001-03-1:0.4	BRD-K12502280	TG-101348	TG101348	SKBR3	24	0.4	trt_cp
39069	-0.837423	0	0	CPC007_HA1E_6H:BRD-K84203638-019-03-0:10	BRD-K84203638	BRD-K84203638	-666	HA1E	6	10	trt_cp
39508	-0.837423	0	0	CPC007_HA1E_24H:BRD-K13046565-001-05-9:10	BRD-K13046565	BRD-K13046565	(S)-tert-butyl 3-(4-benzoylphenyl)-1-oxo-1-(prop-2-ynylamino)propan-2-ylcarbamate CAL-NIDDK-037	HA1E	24	10	trt_cp
40496	-0.837423	0	0	CPC008_HCC515_6H:BRD-K57238941-001-06-2:10	BRD-K57238941	BRD-K57238941	NCGC00167097-01	HCC515	6	10	trt_cp
45452	-0.837423	0	0	CPC009_PC3_6H:BRD-K26211296-001-01-9:10	BRD-K26211296	BRD-K26211296	-666	PC3	6	10	trt_cp
47411	-0.837423	0	0	CPC006_SNUC4_6H:BRD-K64970062-001-01-5:10	BRD-K64970062	BRD-K64970062	-666	SNUC4	6	10	trt_cp
105598	-0.837423	0	0	CPC019_VCAP_6H:BRD-K20123385-001-01-4:10	BRD-K20123385	BRD-K20123385	-666	VCAP	6	10	trt_cp
121277	-0.837423	0	0	DOS001_VCAP_24H:BRD-A84481105:10	BRD-A84481105	thioridazine	thioridazine	VCAP	24	10	trt_cp
131239	-0.837423	0	0	DOS012_VCAP_24H:BRD-K10682047-001-01-1:5.07	BRD-K10682047	BRD-K10682047	-666	VCAP	24	5.07	trt_cp
163985	-0.837423	0	0	DOS055_PC3_24H:BRD-K67454499-001-01-0:5	BRD-K67454499	BRD-K67454499	-666	PC3	24	5	trt_cp
332469	-0.837423	0	0	NMH002_FIBRNPC_24H:BRD-K77175907-001-04-9:10	BRD-K77175907	calcifediol	25-Hydroxyvitamin D3	FIBRNPC	24	10	trt_cp
435775	-0.837423	0	0	AML001_CD34_24H:BRD-A45664787:10	BRD-A45664787	iloprost	TREPROSTINIL	CD34	24	10	trt_cp
448086	-0.837423	0	0	ERG015_PC3_6H:BRD-K96420933-001-01-0:10.0548	BRD-K96420933	BRD-K96420933	-666	PC3	6	10.0548	trt_cp
450682	-0.837423	0	0	AML001_U937_6H:BRD-K80368509:10	BRD-K80368509	BRD-K80368509	-666	U937	6	10	trt_cp
2989	-0.837423	0	0	CPC004_HA1E_6H:BRD-A46747628-001-01-9:10	BRD-A46747628	ouabain	Ouabain	HA1E	6	10	trt_cp
47560	-0.837423	0	0	CPC006_SNUC4_6H:BRD-K53792571-001-02-8:80	BRD-K53792571	inhibitor-BEC	Inhibitor BEC hydrochloride	SNUC4	6	80	trt_cp
89926	-0.837423	0	0	CPC018_A375_6H:BRD-K63606607-001-01-8:10	BRD-K63606607	bufalin	-666	A375	6	10	trt_cp
130640	-0.837423	0	0	DOS011_VCAP_24H:BRD-K02112931-001-01-8:5.17	BRD-K02112931	BRD-K02112931	-666	VCAP	24	5.17	trt_cp
147893	-0.837423	0	0	DOS040_HT29_24H:BRD-K42743267-001-01-6:5.08	BRD-K42743267	BRD-K42743267	-666	HT29	24	5.08	trt_cp
327259	-0.837423	0	0	LJP001_MCF7_24H:BRD-A60245366-001-02-9:0.08	BRD-A60245366	AS-601245	AS601245	MCF7	24	0.08	trt_cp
335793	-0.837423	0	0	MUC.CP005_MCF7_24H:BRD-K01282863-001-01-2:1.1202	BRD-K01282863	BRD-K01282863	-666	MCF7	24	1.1202	trt_cp
433015	-0.837423	0	0	HOG003_A549_24H:BRD-A71390734-001-01-7:10	BRD-A71390734	idarubicin	4-demethoxydaunorubicin	A549	24	10	trt_cp
26249	-0.836401	0	0	CPC005_MCF7_6H:BRD-K47936004-003-04-9:10	BRD-K47936004	piribedil	Piribedil dihydrochloride	MCF7	6	10	trt_cp
36693	-0.836401	0	0	CPC007_A375_24H:BRD-A56831909-001-04-2:10	BRD-A56831909	BRD-A56831909	NCGC00183386-01	A375	24	10	trt_cp
59822	-0.836401	0	0	CPC010_HCC515_6H:BRD-K43131268-001-06-1:10	BRD-K43131268	BRD-K43131268	-666	HCC515	6	10	trt_cp
87367	-0.836401	0	0	CPC014_SKB_24H:BRD-A39052811-377-01-4:10	BRD-A39052811	mosapride	M2946	SKB	24	10	trt_cp
134083	-0.836401	0	0	DOS011_VCAP_24H:BRD-K50325283-001-01-1:5.03	BRD-K50325283	BRD-K50325283	-666	VCAP	24	5.03	trt_cp
322395	-0.836401	0	0	LJP002_BT20_24H:BRD-K99749624-001-03-9:10	BRD-K99749624	linifanib	AL-39324;Linifanib;ABT-869	BT20	24	10	trt_cp
10079	-0.836401	0	0	CPC005_HT29_24H:BRD-A45889380-300-04-8:10	BRD-A45889380	mepacrine	QUINACRINE HYDROCHLORIDE	HT29	24	10	trt_cp
18480	-0.836401	0	0	CPC006_A549_24H:BRD-K15108141-001-01-7:0.08	BRD-K15108141	gemcitabine	gemcitabine	A549	24	0.08	trt_cp
28792	-0.836401	0	0	CPC006_NCIH596_6H:BRD-K31342827-001-05-4:12.12	BRD-K31342827	bisindolylmaleimide	GF-109203X	NCIH596	6	12.12	trt_cp
42808	-0.836401	0	0	CPC007_HT29_24H:BRD-K84203638-019-03-0:10	BRD-K84203638	BRD-K84203638	-666	HT29	24	10	trt_cp
48692	-0.836401	0	0	CPC006_SW620_6H:BRD-K89687904-001-01-8:10	BRD-K89687904	PKCbeta-inhibitor	PKCbeta inhibitor	SW620	6	10	trt_cp
49681	-0.836401	0	0	CPC006_THP1_6H:BRD-K05653692-003-04-7:64	BRD-K05653692	DL-PDMP	DL-PDMP	THP1	6	64	trt_cp
57465	-0.836401	0	0	CPC012_ASC_24H:BRD-K08307026-001-01-4:10	BRD-K08307026	BRD-K08307026	-666	ASC	24	10	trt_cp
66943	-0.836401	0	0	CPC012_PC3_24H:BRD-A50388635-001-01-6:10	BRD-A50388635	BRD-A50388635	6394072	PC3	24	10	trt_cp
93079	-0.836401	0	0	CPC017_ASC_24H:BRD-A72758037-001-01-8:10	BRD-A72758037	asiatic-acid	-666	ASC	24	10	trt_cp
94399	-0.836401	0	0	CPC019_HCC515_6H:BRD-A14985772-001-02-5:10	BRD-A14985772	ascorbyl-palmitate	-666	HCC515	6	10	trt_cp
104345	-0.836401	0	0	CPC018_PHH_24H:BRD-K20755323-001-01-8:10	BRD-K20755323	SA-792728	-666	PHH	24	10	trt_cp
339981	-0.836401	0	0	MUC.CP001_NKDBA_24H:BRD-K72736188-001-01-9:1.1138	BRD-K72736188	SA-1938757	SA1938757	NKDBA	24	1.1138	trt_cp
77052	-0.836401	0	0	CPC014_HEPG2_6H:BRD-K79404599-001-03-6:10	BRD-K79404599	enzastaurin	HY-10342	HEPG2	6	10	trt_cp
97375	-0.836401	0	0	CPC018_HT29_6H:BRD-K97399794-001-10-4:10	BRD-K97399794	quercetin	-666	HT29	6	10	trt_cp
324818	-0.836401	0	0	LJP001_MCF10A_6H:BRD-K22096725-001-02-7:2	BRD-K22096725	ALW-II-49-7	ALW-II-49-7	MCF10A	6	2	trt_cp
335601	-0.836401	0	0	MUC.CP002_MCF7_6H:BRD-K19131810-001-01-5:3.3454	BRD-K19131810	SA-89763	SA89763	MCF7	6	3.3454	trt_cp
335799	-0.836401	0	0	MUC.CP003_MCF7_24H:BRD-K02407574-001-04-8:10	BRD-K02407574	parbendazole	-666	MCF7	24	10	trt_cp
442991	-0.836401	0	0	PCLB001_MCF7_6H:BRD-K58547375-001-02-9:3.33	BRD-K58547375	BRD-K58547375	SM15	MCF7	6	3.33	trt_cp
1141	-0.835378	0	0	CPC005_A549_6H:BRD-A26787626-001-02-9:10	BRD-A26787626	cyclopiazonic-acid	CYCLOPIAZONIC ACID	A549	6	10	trt_cp
18328	-0.835378	0	0	CPC006_A549_24H:BRD-K10705233-003-02-8:40	BRD-K10705233	GW-405833	GW405833 hydrochloride	A549	24	40	trt_cp
36822	-0.835378	0	0	CPC007_A375_24H:BRD-K95934080-001-05-3:10	BRD-K95934080	PSH-023	PSH_023	A375	24	10	trt_cp
61148	-0.835378	0	0	CPC013_HEPG2_6H:BRD-K51731619-001-01-4:10	BRD-K51731619	BRD-K51731619	7980067	HEPG2	6	10	trt_cp
68354	-0.835378	0	0	CPC012_VCAP_6H:BRD-K08307026-001-01-4:10	BRD-K08307026	BRD-K08307026	-666	VCAP	6	10	trt_cp
96551	-0.835378	0	0	CPC018_HT29_6H:BRD-K12357156-001-01-5:10	BRD-K12357156	AG-490	-666	HT29	6	10	trt_cp
96844	-0.835378	0	0	CPC019_HT29_6H:BRD-K40846327-001-01-7:10	BRD-K40846327	BRD-K40846327	-666	HT29	6	10	trt_cp
102528	-0.835378	0	0	CPC019_PC3_6H:BRD-K49010888-001-01-2:10	BRD-K49010888	BRD-K49010888	-666	PC3	6	10	trt_cp
116256	-0.835378	0	0	CVD001_PHH_6H:BRD-K03067624-001-01-5:2.5	BRD-K03067624	emetine	-666	PHH	6	2.5	trt_cp
435472	-0.835378	0	0	HOG002_A549_6H:BRD-A35588707-001-04-8:1.11	BRD-A35588707	teniposide	teniposide	A549	6	1.11	trt_cp
439563	-0.835378	0	0	DOSBIO002_HT29_24H:BRD-K89824424:9.82599	BRD-K89824424	BRD-K89824424	BRD-K89824424	HT29	24	9.82599	trt_cp
439652	-0.835378	0	0	DOSBIO002_HT29_24H:BRD-A90490067:10	BRD-A90490067	fulvestrant	fulvestrant	HT29	24	10	trt_cp
286	-0.834356	0	0	CPC005_A375_6H:BRD-A90515964-001-09-0:10	BRD-A90515964	guaifenesin	GUAIFENESIN	A375	6	10	trt_cp
2287	-0.834356	0	0	CPC001_HA1E_6H:BRD-K23478508-001-03-7:10	BRD-K23478508	digoxin	Digoxin	HA1E	6	10	trt_cp
17581	-0.834356	0	0	CPC006_A375_24H:BRD-K86191271-001-02-7:10	BRD-K86191271	cytosporone-b	Cytosporone B	A375	24	10	trt_cp
22271	-0.834356	0	0	CPC006_HCC515_6H:BRD-K54233340-300-01-0:10	BRD-K54233340	dorsomorphin	Dorsomorphin dihydrochloride	HCC515	6	10	trt_cp
22489	-0.834356	0	0	CPC006_HCC515_24H:BRD-A36630025-001-02-6:0.35	BRD-A36630025	SN-38	-666	HCC515	24	0.35	trt_cp
23964	-0.834356	0	0	CPC006_HT115_6H:BRD-K57080016-001-04-3:80	BRD-K57080016	selumetinib	-666	HT115	6	80	trt_cp
28166	-0.834356	0	0	CPC006_NCIH2073_6H:BRD-K21672174-001-02-2:160	BRD-K21672174	RO-28-1675	Ro 28-1675 ?	NCIH2073	6	160	trt_cp
31959	-0.834356	0	0	CPC006_RMUGS_6H:BRD-K87142802-001-02-7:10	BRD-K87142802	veliparib	ABT-888 (Veliparib)	RMUGS	6	10	trt_cp
38939	-0.834356	0	0	CPC009_HA1E_6H:BRD-K39829853-019-01-0:10	BRD-K39829853	BRD-K39829853	-666	HA1E	6	10	trt_cp
51332	-0.834356	0	0	CPC007_VCAP_6H:BRD-K80126354-001-04-5:10	BRD-K80126354	BRD-K80126354	NCGC00183232-01	VCAP	6	10	trt_cp
51588	-0.834356	0	0	CPC008_VCAP_6H:BRD-K74710236-001-04-8:10	BRD-K74710236	VU-0410183-2	VU0410183-2	VCAP	6	10	trt_cp
54490	-0.834356	0	0	CPC011_A375_6H:BRD-K21806131-050-02-5:10	BRD-K21806131	tegaserod	tegaserod	A375	6	10	trt_cp
72783	-0.834356	0	0	CPC016_A549_6H:BRD-K79425933-001-03-6:10	BRD-K79425933	benperidol	-666	A549	6	10	trt_cp
72860	-0.834356	0	0	CPC016_A549_6H:BRD-K90789829-003-03-3:10	BRD-K90789829	nefazodone	-666	A549	6	10	trt_cp
76543	-0.834356	0	0	CPC015_HEPG2_6H:BRD-K42098891-003-13-0:10	BRD-K42098891	protriptyline	-666	HEPG2	6	10	trt_cp
88330	-0.834356	0	0	CPC014_VCAP_6H:BRD-A75409952:10	BRD-A75409952	wortmannin	wortmannin	VCAP	6	10	trt_cp
92805	-0.834356	0	0	CPC019_A549_24H:BRD-K79131428-001-01-6:10	BRD-K79131428	BRD-K79131428	-666	A549	24	10	trt_cp
97455	-0.834356	0	0	CPC020_HT29_6H:BRD-A25067867-066-14-3:10	BRD-A25067867	benzatropine	cogentin	HT29	6	10	trt_cp
110084	-0.834356	0	0	CVD001_HEPG2_6H:BRD-K46088987-001-01-1:10.146	BRD-K46088987	BRD-K46088987	-666	HEPG2	6	10.146	trt_cp
324420	-0.834356	0	0	LJP002_HS578T_24H:BRD-K81528515-001-05-4:0.4	BRD-K81528515	nilotinib	Nilotinib;AMN-107	HS578T	24	0.4	trt_cp
364798	-0.834356	0	0	RAD001_MCF7_6H:BRD-K37890730-001-10-2:3.3333	BRD-K37890730	camptothecin	CAMPTOTHECIN	MCF7	6	3.3333	trt_cp
431824	-0.834356	0	0	PCLB001_A375_24H:BRD-A59431241-001-02-9:10	BRD-A59431241	COL-3	COL-3	A375	24	10	trt_cp
434123	-0.834356	0	0	HOG002_A549_24H:BRD-A68009927-003-02-9:10	BRD-A68009927	daunorubicin	daunorubicin	A549	24	10	trt_cp
453578	-0.834356	0	0	ERG012_VCAP_6H:BRD-K55290744-001-01-5:10.1325	BRD-K55290744	BRD-K55290744	-666	VCAP	6	10.1325	trt_cp
29492	-0.834356	0	0	CPC006_OV7_6H:BRD-K01976263-003-04-5:0.63	BRD-K01976263	emetine	Emetine Dihydrochloride Hydrate (74)	OV7	6	0.63	trt_cp
46611	-0.834356	0	0	CPC009_PC3_24H:BRD-K52321331-019-01-2:10	BRD-K52321331	BRD-K52321331	-666	PC3	24	10	trt_cp
55065	-0.834356	0	0	CPC013_A549_6H:BRD-U37049823-000-01-2:10	BRD-U37049823	HG-6-64-01	-666	A549	6	10	trt_cp
124851	-0.834356	0	0	DOS018_VCAP_6H:BRD-K19865807-001-01-3:5.08	BRD-K19865807	BRD-K19865807	-666	VCAP	6	5.08	trt_cp
165693	-0.834356	0	0	ERG010_VCAP_6H:BRD-K53223020-001-01-3:10.044	BRD-K53223020	BRD-K53223020	-666	VCAP	6	10.044	trt_cp
434247	-0.834356	0	0	HOG001_A549_24H:BRD-K16406336-311-01-2:1.11	BRD-K16406336	methylene-blue	methylene-blue	A549	24	1.11	trt_cp
5183	-0.833333	0	0	CPC001_HA1E_24H:BRD-K84595254-001-03-0:10	BRD-K84595254	strophanthidin	Strophanthidin	HA1E	24	10	trt_cp
18163	-0.833333	0	0	CPC006_A549_24H:BRD-K08316444-001-04-3:0.63	BRD-K08316444	rotenone	-666	A549	24	0.63	trt_cp
50431	-0.833333	0	0	CPC006_U937_6H:BRD-K74305673-001-01-3:10	BRD-K74305673	IKK-2-inhibitor-V	IMD 0354	U937	6	10	trt_cp
63850	-0.833333	0	0	CPC010_MCF7_24H:BRD-K73951926-001-03-6:10	BRD-K73951926	BRD-K73951926	-666	MCF7	24	10	trt_cp
22701	-0.833333	0	0	CPC006_HCC515_24H:BRD-K06792661-001-01-9:10	BRD-K06792661	narciclasine	Narciclasine	HCC515	24	10	trt_cp
24381	-0.833333	0	0	CPC006_HT29_6H:BRD-A31107743-001-01-3:0.09	BRD-A31107743	brefeldin-a	89671	HT29	6	0.09	trt_cp
17806	-0.833333	0	0	CPC006_A549_6H:BRD-K19295594-001-08-5:11.1	BRD-K19295594	gossypol	-666	A549	6	11.1	trt_cp
21802	-0.833333	0	0	CPC006_HCC15_6H:BRD-K66792149-001-01-8:11.1	BRD-K66792149	quinoclamine	-666	HCC15	6	11.1	trt_cp
34152	-0.833333	0	0	CPC006_SNU1040_6H:BRD-K98530306-003-07-6:10	BRD-K98530306	clonidine	CLONIDINE HYDROCHLORIDE	SNU1040	6	10	trt_cp
56379	-0.833333	0	0	CPC012_A549_24H:BRD-K74710236-001-02-2:10	BRD-K74710236	VU-0410183-2	-666	A549	24	10	trt_cp
104824	-0.833333	0	0	CPC017_SKB_24H:BRD-A51929314-001-01-4:10	BRD-A51929314	BRD-A51929314	-666	SKB	24	10	trt_cp
143050	-0.833333	0	0	DOS047_A549_24H:BRD-K20197338-001-01-6:5.01	BRD-K20197338	BRD-K20197338	-666	A549	24	5.01	trt_cp
172551	-0.833333	0	0	HDAC001_PC3_6H:BRD-K04466929-001-05-1:2.5	BRD-K04466929	Merck60	-666	PC3	6	2.5	trt_cp
1380	-0.832311	0	0	CPC005_A549_6H:BRD-K52512893-001-03-0:10	BRD-K52512893	SC-19220	SC 19220	A549	6	10	trt_cp
21652	-0.832311	0	0	CPC006_HA1E_24H:BRD-A46335897-003-05-4:6.23	BRD-A46335897	promethazine	Promethazine hydrochloride	HA1E	24	6.23	trt_cp
26517	-0.832311	0	0	CPC006_MCF7_24H:BRD-K92301463-001-03-0:10	BRD-K92301463	16,16-dimethylprostaglandin-e2	-666	MCF7	24	10	trt_cp
35346	-0.832311	0	0	CPC009_A375_6H:BRD-K24686773-001-01-6:10	BRD-K24686773	BRD-K24686773	-666	A375	6	10	trt_cp
42901	-0.832311	0	0	CPC007_HT29_24H:BRD-K73099734-001-02-8:10	BRD-K73099734	BRD-K73099734	MLS-0425597	HT29	24	10	trt_cp
71863	-0.832311	0	0	CPC014_A375_6H:BRD-U51951544-000-01-8:10	BRD-U51951544	ZG-10	-666	A375	6	10	trt_cp
71887	-0.832311	0	0	CPC014_A375_6H:BRD-K04923131-001-06-3:10	BRD-K04923131	GSK-3-inhibitor-IX	3194	A375	6	10	trt_cp
92368	-0.832311	0	0	CPC019_A549_24H:BRD-K30459086-001-01-2:10	BRD-K30459086	BRD-K30459086	-666	A549	24	10	trt_cp
96705	-0.832311	0	0	CPC018_HT29_6H:BRD-K26997899-001-01-4:10	BRD-K26997899	SA-792574	-666	HT29	6	10	trt_cp
97172	-0.832311	0	0	CPC018_HT29_6H:BRD-K72029282-001-15-4:10	BRD-K72029282	probucol	-666	HT29	6	10	trt_cp
129832	-0.832311	0	0	DOS027_VCAP_6H:BRD-K96352830-001-01-9:5.09	BRD-K96352830	BRD-K96352830	-666	VCAP	6	5.09	trt_cp
334857	-0.832311	0	0	MUC.CP006_MCF7_6H:BRD-K60398284-001-01-5:0.373	BRD-K60398284	SA-1921614	SA1921614	MCF7	6	0.373	trt_cp
337454	-0.832311	0	0	MUC.CP006_MCF7_24H:BRD-A55594068-065-02-3:1.1111	BRD-A55594068	vinblastine	SA59874	MCF7	24	1.1111	trt_cp
337772	-0.832311	0	0	MUC.CP005_MCF7_24H:BRD-A75409952-001-04-0:10	BRD-A75409952	wortmannin	wortmannin	MCF7	24	10	trt_cp
435211	-0.832311	0	0	HOG002_A549_6H:BRD-K92093830-003-18-3:1.11	BRD-K92093830	doxorubicin	doxorubicin	A549	6	1.11	trt_cp
444055	-0.832311	0	0	DOSBIO002_PC3_24H:BRD-K29423519:9.37945	BRD-K29423519	BRD-K29423519	BRD-K29423519	PC3	24	9.37945	trt_cp
6766	-0.831288	0	0	CPC004_HCC515_6H:BRD-A34806832-001-02-7:10	BRD-A34806832	proscillaridin	Proscillaridin A	HCC515	6	10	trt_cp
18223	-0.831288	0	0	CPC006_A549_24H:BRD-K05402890-001-02-7:0.35	BRD-K05402890	BRD-K05402890	17757146	A549	24	0.35	trt_cp
18316	-0.831288	0	0	CPC006_A549_24H:BRD-A68631409-001-01-3:10	BRD-A68631409	evodiamine	Evodiamine	A549	24	10	trt_cp
21608	-0.831288	0	0	CPC006_HA1E_24H:BRD-K19894101-001-01-6:11.1	BRD-K19894101	MST-312	MST- 312	HA1E	24	11.1	trt_cp
23637	-0.831288	0	0	CPC006_HEPG2_6H:BRD-K93754473-001-06-0:28.39	BRD-K93754473	tamoxifen	-666	HEPG2	6	28.39	trt_cp
[truncated: 20,379 more rows]

## Sheet: Table S5-5
Table S5-5. Screening of natural products for potential AD therapeutics using the ITCM database via Gene Signature module.
RGES	p	Padj	Sig_id	Pert_id	Pert_iname	Pert_desc	Cell_id	Pert_time	Pert_dose
-0.597051	0	0	Herb278_12h_10μM_MCF-7	Herb278	Isorhamnetin	异鼠李素	MCF-7	12h	10μM
-0.570487	0	0	Herb277_12h_10μM_MCF-7	Herb277	Demethoxycurcumin	去甲氧基姜黄素	MCF-7	12h	10μM
-0.565186	0	0	Herb280_12h_10μM_MCF-7	Herb280	3,6'-Disinapoyl Sucrose	3,6'-二芥子酰基蔗糖	MCF-7	12h	10μM
-0.557	0	0	Herb283_12h_10μM_MCF-7	Herb283	Typhaneoside	香蒲新苷	MCF-7	12h	10μM
-0.55588	0	0	Herb275_12h_10μM_MCF-7	Herb275	Daidzin	大豆苷	MCF-7	12h	10μM
-0.554458	0	0	Herb273_12h_10μM_MCF-7	Herb273	Schisantherin A	五味子酯甲	MCF-7	12h	10μM
-0.546607	0	0	Herb274_12h_10μM_MCF-7	Herb274	Barlerin	8-O-乙酰山栀苷甲酯	MCF-7	12h	10μM
-0.533489	0	0	Herb279_12h_10μM_MCF-7	Herb279	Isorhamnetin-3-O-neohespeidoside	异鼠李素-3-O-新橙皮苷	MCF-7	12h	10μM
-0.516677	0	0	Herb284_12h_10μM_MCF-7	Herb284	Loganin	马钱苷;马钱素	MCF-7	12h	10μM
-0.512762	0	0	Herb282_12h_10μM_MCF-7	Herb282	Ethyl caffeate	咖啡酸乙酯	MCF-7	12h	10μM
-0.492371	0	0	Herb276_12h_10μM_MCF-7	Herb276	Peiminine	贝母素乙	MCF-7	12h	10μM
-0.471996	0	0	Herb429_12h_10μM_MCF-7	Herb429	Anisic aldehyde	对甲氧基苯甲醛	MCF-7	12h	10μM
-0.470179	0	0	Herb454_12h_10μM_MCF-7	Herb454	Liensinine diperchlorate	莲心碱高氯酸盐	MCF-7	12h	10μM
-0.463578	0	0	Herb456_12h_10μM_MCF-7	Herb456	Nuciferine	荷叶碱	MCF-7	12h	10μM
-0.451587	0	0	Herb439_12h_10μM_MCF-7	Herb439	Harpagoside	哈巴俄苷	MCF-7	12h	10μM
-0.446414	0	0	Herb312_12h_10μM_MCF-7	Herb312	Galangin;3,5,7-Trihydroxyflavone	高良姜素	MCF-7	12h	10μM
-0.445407	0	0	Herb23_12h_10μM_MCF-7	Herb23	Rotundifuran	蔓荆呋喃	MCF-7	12h	10μM
-0.435133	0	0	Herb281_12h_10μM_MCF-7	Herb281	Pinoresinol diglucoside	松脂醇二葡萄糖苷	MCF-7	12h	10μM
-0.426917	0	0	Herb457_12h_10μM_MCF-7	Herb457	Hyoscyamine	莨菪碱	MCF-7	12h	10μM
-0.424537	0	0	Herb413_12h_10μM_MCF-7	Herb413	Farrerol	杜鹃素	MCF-7	12h	10μM
-0.419728	0	0	Herb261_12h_10μM_MCF-7	Herb261	Sipeimine	西贝母碱	MCF-7	12h	10μM
-0.417922	0	0	Herb453_12h_10μM_MCF-7	Herb453	Swertiamarin	獐牙菜苦苷	MCF-7	12h	10μM
-0.415305	0	0	Herb443_12h_10μM_MCF-7	Herb443	Polyphyllin I	重楼皂苷I	MCF-7	12h	10μM
-0.413154	0	0	Herb461_12h_10μM_MCF-7	Herb461	Saikosaponin D	柴胡皂苷D	MCF-7	12h	10μM
-0.409358	0	0	Herb445_12h_10μM_MCF-7	Herb445	Polyphyllin VI	重楼皂苷VI	MCF-7	12h	10μM
-0.405846	0	0	Herb447_12h_10μM_MCF-7	Herb447	Genistin	染料木苷	MCF-7	12h	10μM
-0.405131	0	0	Herb464_12h_10μM_MCF-7	Herb464	Oxymatrine	氧化苦参碱;苦参素	MCF-7	12h	10μM
-0.404894	0	0	Herb184_12h_10μM_MCF-7	Herb184	Pedunculoside	具栖冬青苷;长梗冬青苷	MCF-7	12h	10μM
-0.398631	0	0	Herb414_12h_10μM_MCF-7	Herb414	Phillyrin	连翘苷	MCF-7	12h	10μM
-0.39311	0	0	Herb455_12h_10μM_MCF-7	Herb455	Morroniside	莫诺苷	MCF-7	12h	10μM
-0.390797	0	0	Herb225_12h_10μM_MCF-7	Herb225	Baicalein	黄芩素	MCF-7	12h	10μM
-0.387988	0	0	Herb404_12h_10μM_MCF-7	Herb404	Macelignan, (+)-	安五脂素	MCF-7	12h	10μM
-0.387123	0	0	Herb463_12h_10μM_MCF-7	Herb463	Jujuboside A	酸枣仁皂苷A	MCF-7	12h	10μM
-0.383756	0	0	Herb442_12h_10μM_MCF-7	Herb442	Carvacrol	香荆芥酚	MCF-7	12h	10μM
-0.381615	0	0	Herb460_12h_10μM_MCF-7	Herb460	Protopine	原阿片碱	MCF-7	12h	10μM
-0.381531	0	0	Herb458_12h_10μM_MCF-7	Herb458	Alnustone	桤木酮	MCF-7	12h	10μM
-0.378593	0	0	Herb374_12h_10μM_MCF-7	Herb374	Methyl salicylate	水杨酸甲酯	MCF-7	12h	10μM
-0.376841	0	0	Herb230_12h_10μM_MCF-7	Herb230	3,4-Dihydroxybenzaldehyde	原儿茶醛	MCF-7	12h	10μM
-0.375622	0	0	Herb303_12h_10μM_MCF-7	Herb303	Mulberroside A	桑皮苷A	MCF-7	12h	10μM
-0.369776	0	0	Herb148_12h_20μM_MCF-7	Herb148	Deoxycholic acid	去氧胆酸	MCF-7	12h	20μM
-0.369595	0	0	Herb163_12h_20μM_MCF-7	Herb163	α-Hederin	α-常春藤皂苷	MCF-7	12h	20μM
-0.365699	0	0	Herb465_12h_10μM_MCF-7	Herb465	Liquidambaric acid	路路通酸	MCF-7	12h	10μM
-0.363945	0	0	Herb459_12h_10μM_MCF-7	Herb459	Cineole	桉油精；桉叶素	MCF-7	12h	10μM
-0.363769	0	0	Herb165_12h_20μM_MCF-7	Herb165	Dipsacoside B	川续断皂苷乙	MCF-7	12h	20μM
-0.361794	0	0	Herb195_12h_10μM_MCF-7	Herb195	Praeruptorin B	白花前胡乙素	MCF-7	12h	10μM
-0.360724	0	0	Herb444_12h_10μM_MCF-7	Herb444	Polyphyllin II	重楼皂苷II	MCF-7	12h	10μM
-0.352789	0	0	Herb84_12h_10μM_MCF-7	Herb84	Resveratrol	白藜芦醇	MCF-7	12h	10μM
-0.352694	0	0	Herb200_12h_10μM_MCF-7	Herb200	5-O-Methylvisammioside	5-O-甲基维斯阿米醇苷	MCF-7	12h	10μM
-0.352481	0	0	Herb437_12h_10μM_MCF-7	Herb437	Magnolol	厚朴酚	MCF-7	12h	10μM
-0.351179	0	0	Herb228_12h_10μM_MCF-7	Herb228	Arbutin	熊果苷	MCF-7	12h	10μM
-0.349979	0	0	Herb187_12h_10μM_MCF-7	Herb187	Dihydrocapsaicin	二氢辣椒碱	MCF-7	12h	10μM
-0.341129	0	0	Herb53_12h_10μM_MCF-7	Herb53	Cryptotanshinone	隐丹参酮	MCF-7	12h	10μM
-0.340238	0	0	Herb178_12h_10μM_MCF-7	Herb178	Tenuifolin	细叶远志皂苷	MCF-7	12h	10μM
-0.339846	0	0	Herb221_12h_10μM_MCF-7	Herb221	Polygalic acid	远志酸	MCF-7	12h	10μM
-0.33759	0	0	Herb36_12h_10μM_MCF-7	Herb36	Ursolic acid	熊果酸	MCF-7	12h	10μM
-0.337374	0	0	Herb164_12h_20μM_MCF-7	Herb164	Bilirubin	胆红素	MCF-7	12h	20μM
-0.336487	0	0	Herb264_12h_10μM_MCF-7	Herb264	Oridonin	冬凌草甲素	MCF-7	12h	10μM
-0.331161	0	0	Herb418_12h_10μM_MCF-7	Herb418	Goitrin	(R,S)-告依春	MCF-7	12h	10μM
-0.330901	0	0	Herb185_12h_10μM_MCF-7	Herb185	Chrysophanol	大黄酚	MCF-7	12h	10μM
-0.328962	0	0	Herb338_12h_10μM_MCF-7	Herb338	Protopanaxdiol	(S型)原人参二醇	MCF-7	12h	10μM
-0.328686	0	0	Herb89_12h_10μM_MCF-7	Herb89	Turicine	水苏碱	MCF-7	12h	10μM
-0.31992	0	0	Herb344_12h_10μM_MCF-7	Herb344	Sauchinone	三白草酮	MCF-7	12h	10μM
-0.316405	0	0	Herb100_12h_10μM_MCF-7	Herb100	Verbascoside (Acteoside)	毛蕊花糖苷（类叶升麻苷）	MCF-7	12h	10μM
-0.313798	0	0	Herb159_12h_20μM_MCF-7	Herb159	Dehydrodiisoeugenol	去氢二异丁香酚	MCF-7	12h	20μM
-0.3111	0	0	Herb220_12h_10μM_MCF-7	Herb220	Sesamin	芝麻素	MCF-7	12h	10μM
-0.307809	0	0	Herb175_12h_10μM_MCF-7	Herb175	Tetrandrine	粉防己碱;汉防己甲素	MCF-7	12h	10μM
-0.304472	0	0	Herb10_12h_10μM_MCF-7	Herb10	Liquiritin	甘草苷	MCF-7	12h	10μM
-0.302726	0	0	Herb24_12h_10μM_MCF-7	Herb24	Ainsliadimer A	Ainsliadimer A	MCF-7	12h	10μM
-0.301393	0	0	Herb197_12h_10μM_MCF-7	Herb197	Orientin	荭草苷	MCF-7	12h	10μM
-0.300426	0	0	Herb241_12h_10μM_MCF-7	Herb241	Bergenin	岩白菜素	MCF-7	12h	10μM
-0.298263	0	0	Herb83_12h_10μM_MCF-7	Herb83	Quercetin	槲皮素	MCF-7	12h	10μM
-0.290131	0	0	Herb181_12h_10μM_MCF-7	Herb181	Pectolinarin	大蓟苷;柳穿鱼叶苷	MCF-7	12h	10μM
-0.288517	0	0	Herb127_12h_10μM_MCF-7	Herb127	Humulene	α-石竹烯	MCF-7	12h	10μM
-0.287304	0	0	Herb451_12h_10μM_MCF-7	Herb451	Stachydrine	盐酸水苏碱	MCF-7	12h	10μM
-0.286744	0	0	Herb126_12h_10μM_MCF-7	Herb126	DL-Isoborneol	异龙脑	MCF-7	12h	10μM
-0.283648	0	0	Herb176_12h_10μM_MCF-7	Herb176	Schaftoside	夏佛塔苷	MCF-7	12h	10μM
-0.28173	0	0	Herb419_12h_10μM_MCF-7	Herb419	Agarotetrol	沉香四醇	MCF-7	12h	10μM
-0.281717	0	0	Herb288_12h_10μM_MCF-7	Herb288	Aconitine	乌头碱	MCF-7	12h	10μM
-0.272684	0	0	Herb287_12h_10μM_MCF-7	Herb287	Gentiopicrin	龙胆苦苷	MCF-7	12h	10μM
-0.272501	0	0	Herb341_12h_10μM_MCF-7	Herb341	Ginsenoside F1	人参皂苷F1	MCF-7	12h	10μM
-0.272492	0	0	Herb231_12h_10μM_MCF-7	Herb231	Emodin	大黄素	MCF-7	12h	10μM
-0.272346	0	0	Herb182_12h_10μM_MCF-7	Herb182	Spinosin	棘苷;斯皮诺素	MCF-7	12h	10μM
-0.269277	0	0	Herb105_12h_10μM_MCF-7	Herb105	Ginsenoside Rb1	人参皂苷Rb1	MCF-7	12h	10μM
-0.268746	0	0	Herb157_12h_20μM_MCF-7	Herb157	Palmatine hydrochloride	盐酸巴马汀;黄藤素;棕榈碱;	MCF-7	12h	20μM
-0.26643	0	0	Herb124_12h_10μM_MCF-7	Herb124	Schisantherin C	五味子酯丙	MCF-7	12h	10μM
-0.264944	0	0	Herb399_12h_10μM_MCF-7	Herb399	Macranthoidin B	灰毡毛忍冬皂苷乙	MCF-7	12h	10μM
-0.256067	0	0	Herb22_12h_10μM_MCF-7	Herb22	Cantharidin	斑蝥素	MCF-7	12h	10μM
-0.176342	0.0048	0.0270545	Herb394_12h_10μM_MCF-7	Herb394	4-Hydroxybenzyl Alcohol	对羟基苯甲醇	MCF-7	12h	10μM
-0.171736	0.0064	0.0356674	Herb431_12h_10μM_MCF-7	Herb431	Picroside I	胡黄连苷I	MCF-7	12h	10μM
